# Supplementary material for: Deciphering infected cell types, hub gene networks and cell-cell communication in infectious bronchitis virus via single-cell RNA sequencing
Source: PLoS Pathog. 2024 May 14;20(5):e1012232. doi: 10.1371/journal.ppat.1012232 (PMC11125504; doi:10.1371/journal.ppat.1012232)
Supplement: S1 Table — The table present the quantity, proportion, and average viral RNA load of IBV-infected cells within distinct cell clusters in kidney, bursa, and tracheal tissues, respectively. (XLSX) [file ppat.1012232.s016.xlsx]

## Sheet: kidney
seurat_clusters	avg_exp	total_cell	expressed_cell	pct
Proximal	0	8635	0	0
CD4_T	0	1252	0	0
CD8_T	0	1895	0	0
Distal_Collecting_tubule	236.329	431	25	0.0580046
Gamma_delta_T	0	413	0	0
Intercalated_cell	19.1241	491	4	0.00814664
Macrophage	12.9773	242	4	0.0165289

## Sheet: bursa
seurat_clusters	avg_exp	total_cell	expressed_cell	pct
B_cell	2.06514	8981	2	0.000222692
ERC	19.6004	926	9	0.00971922
IFE	200.44	1317	36	0.0273349
CD8_T_cell	0	604	0	0
Macrophage	28.3146	593	11	0.0185497
Dendritic_cell	6.37773	243	2	0.00823045

## Sheet: trachea
seurat_clusters	avg_exp	total_cell	expressed_cell	pct
Fibroblast	0.0159159	5765	1	0.000173461
Muscle_cell	0	880	0	0
Endothelial_cell	0	521	0	0
Macrophage	0	392	0	0
Epithelial	158.794	238	20	0.0840336
Schwann_cell	0	274	0	0
Chondrocyte	12.6766	213	2	0.00938967
T_cell	0	327	0	0
Pericyte	0	280	0	0
