# Supplementary material for: Deciphering infected cell types, hub gene networks and cell-cell communication in infectious bronchitis virus via single-cell RNA sequencing
Source: PLoS Pathog. 2024 May 14;20(5):e1012232. doi: 10.1371/journal.ppat.1012232 (PMC11125504; doi:10.1371/journal.ppat.1012232)
Supplement: S2 Table — (XLSX) [file ppat.1012232.s017.xlsx]

## Sheet: distal_collecting tubule
Contrast	Cluster	GeneID	GeneName	group.1	group.2	cells.1	cells.2	pct.1	pct.2	log2FC	p_value	p_val_adjust	significance	Symbol	Description
Control-vs-IBV	distal_collecting tubule	ncbi_395210	SPP1	3.62775	66.251	856	240	0.255	0.846	4.19076	1.95e-97	4.65e-93	up	SPP1	secreted phosphoprotein 1
Control-vs-IBV	distal_collecting tubule	ncbi_423790	IFIT5	0.658629	9.43208	856	240	0.06	0.537	3.83983	3.78e-62	8.99e-58	up	IFIT5	interferon induced protein with tetratricopeptide repeats 5
Control-vs-IBV	distal_collecting tubule	ncbi_425389	BF2	1.62294	10.8213	856	240	0.223	0.738	2.73712	3.29e-59	7.83e-55	up	BF2	Major histocompatibility complex class I antigen BF2, transcript variant 1
Control-vs-IBV	distal_collecting tubule	ncbi_416208	STC2	0.367516	21.2312	856	240	0.067	0.425	5.85185	5.03e-50	1.2e-45	up	STC2	stanniocalcin 2, transcript variant X2
Control-vs-IBV	distal_collecting tubule	ncbi_395908	OASL	1.71789	10.7501	856	240	0.168	0.621	2.64557	3.87e-44	9.21e-40	up	OASL	2'-5'-oligoadenylate synthetase like
Control-vs-IBV	distal_collecting tubule	ncbi_396212	MT4	5.58863	22.0564	856	240	0.419	0.846	1.98061	4.18e-43	9.96e-39	up	MT4	metallothionein 4
Control-vs-IBV	distal_collecting tubule	ncbi_403120	IFI6	2.42577	12.4999	856	240	0.167	0.617	2.36535	7.56e-41	1.8e-36	up	IFI6	interferon alpha inducible protein 6
Control-vs-IBV	distal_collecting tubule	ncbi_770612	LOC770612	0.44942	5.92093	856	240	0.049	0.404	3.71939	3.47e-39	8.27e-35	up	LOC770612	interferon-induced transmembrane protein 1-like
Control-vs-IBV	distal_collecting tubule	ncbi_415490	RHCG	19.607	3.85357	856	240	0.627	0.171	-2.34707	5.84e-38	1.39e-33	down	RHCG	Rh family C glycoprotein
Control-vs-IBV	distal_collecting tubule	ncbi_431564	ATP5F1AW	2.35882	0	856	240	0.332	0	-14.5258	1.08e-37	2.58e-33	down	ATP5F1AW	ATP synthase F1 subunit alpha W chromosome, transcript variant X1
Control-vs-IBV	distal_collecting tubule	ncbi_420321	NDRG1	3.08655	11.1762	856	240	0.396	0.733	1.85633	2.32e-35	5.52e-31	up	NDRG1	N-myc downstream regulated 1, transcript variant X1
Control-vs-IBV	distal_collecting tubule	ncbi_395550	LY6E	1.31151	6.83385	856	240	0.165	0.554	2.38138	3.65e-35	8.69e-31	up	LY6E	lymphocyte antigen 6 complex, locus E
Control-vs-IBV	distal_collecting tubule	ncbi_403121	IFI27L2	1.2249	12.1676	856	240	0.118	0.462	3.3122	1.68e-32	4e-28	up	IFI27L2	interferon, alpha-inducible protein 27-like 2, transcript variant 1
Control-vs-IBV	distal_collecting tubule	ncbi_100858361	HSD11B2	17.918	5.82807	856	240	0.764	0.396	-1.62031	5.13e-32	1.22e-27	down	HSD11B2	hydroxysteroid 11-beta dehydrogenase 2, transcript variant X1
Control-vs-IBV	distal_collecting tubule	ncbi_107055361	LOC107055361	0.0744514	2.17249	856	240	0.018	0.262	4.86504	9.93e-32	2.36e-27	up	LOC107055361	early endosome antigen 1-like
Control-vs-IBV	distal_collecting tubule	ncbi_396248	CKB	47.1473	9.06479	856	240	0.675	0.417	-2.37882	1.69e-31	4.02e-27	down	CKB	creatine kinase B
Control-vs-IBV	distal_collecting tubule	ncbi_107055521	LOC107055521	0	0.783458	856	240	0	0.179	12.9358	2.83e-31	6.74e-27	up	LOC107055521	uncharacterized LOC107055521
Control-vs-IBV	distal_collecting tubule	ncbi_418193	BCAT1	8.59944	2.02638	856	240	0.639	0.262	-2.08528	2.7e-30	6.44e-26	down	BCAT1	branched chain amino acid transaminase 1, transcript variant X1
Control-vs-IBV	distal_collecting tubule	ncbi_107053353	LOC107053353	0.817876	4.4825	856	240	0.113	0.458	2.4542	6.6e-30	1.57e-25	up	LOC107053353	dispanin subfamily A member 2b-like
Control-vs-IBV	distal_collecting tubule	ncbi_100502566	TMSB15B	1.60194	10.0543	856	240	0.158	0.5	2.64985	7.59e-30	1.81e-25	up	TMSB15B	thymosin beta 15B
Control-vs-IBV	distal_collecting tubule	ncbi_373987	THBS1	0.133527	2.65203	856	240	0.034	0.292	4.31087	3.07e-29	7.31e-25	up	THBS1	thrombospondin 1
Control-vs-IBV	distal_collecting tubule	ncbi_693260	BF1	1.49373	5.36738	856	240	0.213	0.592	1.84523	2e-28	4.76e-24	up	BF1	MHC BF1 class I
Control-vs-IBV	distal_collecting tubule	ncbi_124418308	LOC124418308	2.1691	0	856	240	0.251	0	-14.4049	1.21e-27	2.87e-23	down	LOC124418308	uncharacterized LOC124418308, transcript variant X1
Control-vs-IBV	distal_collecting tubule	ncbi_427728	TAP2	0.329389	2.55971	856	240	0.079	0.367	2.95774	1.05e-26	2.51e-22	up	TAP2	transporter 2, ATP binding cassette subfamily B
Control-vs-IBV	distal_collecting tubule	ncbi_100859072	LOC100859072	2.00543	0	856	240	0.241	0	-14.2917	2.11e-26	5.03e-22	down	LOC100859072	uncharacterized LOC100859072, transcript variant X1
Control-vs-IBV	distal_collecting tubule	ncbi_418479	ADAMTS1	0.229521	3.84475	856	240	0.023	0.246	4.0656	2.18e-26	5.19e-22	up	ADAMTS1	ADAM metallopeptidase with thrombospondin type 1 motif 1, transcript variant X1
Control-vs-IBV	distal_collecting tubule	ncbi_100857115	GPX1	16.3631	6.49288	856	240	0.754	0.571	-1.33351	4.23e-26	1.01e-21	down	GPX1	glutathione peroxidase 1
Control-vs-IBV	distal_collecting tubule	ncbi_419245	PPDPF	17.5501	7.62094	856	240	0.818	0.596	-1.20343	6.48e-26	1.54e-21	down	PPDPF	pancreatic progenitor cell differentiation and proliferation factor
Control-vs-IBV	distal_collecting tubule	ncbi_776719	LOC776719	20.01	4.60476	856	240	0.512	0.217	-2.1195	1.97e-24	4.7e-20	down	LOC776719	V-type proton ATPase catalytic subunit A-like, transcript variant X1
Control-vs-IBV	distal_collecting tubule	ncbi_107055370	JUND	3.06444	9.7511	856	240	0.348	0.633	1.66991	9.59e-24	2.28e-19	up	JUND	JunD proto-oncogene, AP-1 transcription factor subunit
Control-vs-IBV	distal_collecting tubule	ncbi_431660	AVDL	9.98016	36.5123	856	240	0.651	0.858	1.87124	1.73e-23	4.13e-19	up	AVDL	avidin-like
Control-vs-IBV	distal_collecting tubule	ncbi_770592	MT3	2.64144	6.68181	856	240	0.182	0.521	1.33888	5.08e-23	1.21e-18	up	MT3	metallothionein 3
Control-vs-IBV	distal_collecting tubule	ncbi_121108840	LOC121108840	1.33856	0	856	240	0.207	0	-13.7085	1.71e-22	4.08e-18	down	LOC121108840	histidine triad nucleotide-binding protein 1-like, transcript variant X1
Control-vs-IBV	distal_collecting tubule	ncbi_424349	ATP6V1G3	27.7996	7.1725	856	240	0.551	0.225	-1.9545	7.77e-22	1.85e-17	down	ATP6V1G3	ATPase H+ transporting V1 subunit G3
Control-vs-IBV	distal_collecting tubule	ncbi_374072	SLC25A6	19.0897	7.94471	856	240	0.822	0.654	-1.26472	2.14e-21	5.09e-17	down	SLC25A6	solute carrier family 25 member 6
Control-vs-IBV	distal_collecting tubule	ncbi_415922	GBP4L	0.284123	2.20735	856	240	0.063	0.296	2.95728	4.46e-21	1.06e-16	up	GBP4L	guanylate-binding protein 4-like, transcript variant X2
Control-vs-IBV	distal_collecting tubule	ncbi_396437	TXN	5.76071	14.0894	856	240	0.551	0.808	1.29027	1.73e-20	4.11e-16	up	TXN	thioredoxin
Control-vs-IBV	distal_collecting tubule	ncbi_417179	C9ORF58	9.28232	2.31736	856	240	0.527	0.233	-2.00196	2.2e-20	5.23e-16	down	C9ORF58	allograft inflammatory factor 1-like
Control-vs-IBV	distal_collecting tubule	ncbi_421939	ATP6V1C2	5.62457	1.25559	856	240	0.453	0.146	-2.16328	2.83e-20	6.74e-16	down	ATP6V1C2	ATPase H+ transporting V1 subunit C2, transcript variant X1
Control-vs-IBV	distal_collecting tubule	ncbi_416753	ATP6V0C	31.0634	10.2757	856	240	0.734	0.554	-1.59596	4.03e-20	9.6e-16	down	ATP6V0C	ATPase H+ transporting V0 subunit c
Control-vs-IBV	distal_collecting tubule	ncbi_419992	ATP5G1	16.9261	8.31567	856	240	0.798	0.588	-1.02534	7.18e-20	1.71e-15	down	ATP5G1	ATP synthase, H+ transporting, mitochondrial Fo complex subunit C1 (subunit 9), transcript variant X2
Control-vs-IBV	distal_collecting tubule	ncbi_395657	SPON1	0.234632	1.53208	856	240	0.046	0.267	2.7065	7.69e-20	1.83e-15	up	SPON1	spondin 1
Control-vs-IBV	distal_collecting tubule	ncbi_428650	RSAD2	0.0455082	1.32193	856	240	0.007	0.158	4.85732	7.87e-20	1.87e-15	up	RSAD2	radical S-adenosyl methionine domain containing 2
Control-vs-IBV	distal_collecting tubule	ncbi_419019	ME3	0.211185	1.98858	856	240	0.043	0.25	3.23454	7.95e-20	1.89e-15	up	ME3	malic enzyme 3, transcript variant X2
Control-vs-IBV	distal_collecting tubule	QQL06467.1	QQL06467.1	0	5.63859	856	240	0	0.112	15.7831	8.93e-20	2.13e-15	up	QQL06467.1	-
Control-vs-IBV	distal_collecting tubule	ncbi_420463	KLF6	1.49242	6.20527	856	240	0.221	0.438	2.05577	2.06e-19	4.9e-15	up	KLF6	Kruppel like factor 6
Control-vs-IBV	distal_collecting tubule	ncbi_430997	PABPC1	10.0225	4.75476	856	240	0.708	0.567	-1.07578	4.41e-19	1.05e-14	down	PABPC1	poly(A) binding protein cytoplasmic 1
Control-vs-IBV	distal_collecting tubule	ncbi_768854	ATP6V0E1	14.8153	4.68695	856	240	0.618	0.375	-1.66034	5.74e-19	1.37e-14	down	ATP6V0E1	ATPase H+ transporting V0 subunit e1
Control-vs-IBV	distal_collecting tubule	ncbi_373926	FGB	0.216285	3.091	856	240	0.036	0.233	3.83644	6.27e-19	1.49e-14	up	FGB	fibrinogen beta chain
Control-vs-IBV	distal_collecting tubule	ncbi_408047	TMSB4X	4.83632	6.28938	856	240	0.256	0.533	0.379002	1.07e-18	2.54e-14	up	TMSB4X	thymosin beta 4, X-linked
Control-vs-IBV	distal_collecting tubule	ncbi_396384	IRF1	0.20797	2.14999	856	240	0.05	0.233	3.36926	1.34e-18	3.19e-14	up	IRF1	interferon regulatory factor 1
Control-vs-IBV	distal_collecting tubule	ncbi_422634	CCNI	12.8516	5.36649	856	240	0.725	0.492	-1.25988	2.99e-18	7.12e-14	down	CCNI	cyclin I, transcript variant X1
Control-vs-IBV	distal_collecting tubule	ncbi_419872	MOV10	0.0682933	1.00138	856	240	0.027	0.196	3.87214	1.31e-17	3.12e-13	up	MOV10	Mov10 RISC complex RNA helicase
Control-vs-IBV	distal_collecting tubule	ncbi_420588	SCIN	6.95628	2.01671	856	240	0.533	0.271	-1.78626	1.41e-17	3.35e-13	down	SCIN	scinderin, transcript variant 1
Control-vs-IBV	distal_collecting tubule	ncbi_374272	DUSP6	0.314814	1.48439	856	240	0.048	0.254	2.23693	1.62e-17	3.87e-13	up	DUSP6	dual specificity phosphatase 6
Control-vs-IBV	distal_collecting tubule	ncbi_427727	TAP1	0.111177	1.1991	856	240	0.033	0.212	3.42985	1.79e-17	4.25e-13	up	TAP1	transporter 1, ATP-binding cassette, sub-family B (MDR/TAP)
Control-vs-IBV	distal_collecting tubule	ncbi_395313	MX1	0.295581	1.69903	856	240	0.056	0.262	2.52268	4.53e-17	1.08e-12	up	MX1	myxovirus (influenza virus) resistance 1, interferon-inducible protein p78 (mouse)
Control-vs-IBV	distal_collecting tubule	ncbi_422080	RNF213	0.299947	1.57397	856	240	0.049	0.25	2.39124	1.08e-16	2.56e-12	up	RNF213	ring finger protein 213
Control-vs-IBV	distal_collecting tubule	ncbi_418103	TMEM213	10.0151	3.87787	856	240	0.617	0.35	-1.36883	1.52e-16	3.63e-12	down	TMEM213	transmembrane protein 213, transcript variant X1
Control-vs-IBV	distal_collecting tubule	ncbi_100857411	PLACL2	0.467702	3.76182	856	240	0.065	0.275	3.0075	1.71e-16	4.07e-12	up	PLACL2	PLAC8 like 2
Control-vs-IBV	distal_collecting tubule	ncbi_424044	STAT1	0.618754	2.46082	856	240	0.112	0.354	1.99153	1.82e-16	4.33e-12	up	STAT1	signal transducer and activator of transcription 1
Control-vs-IBV	distal_collecting tubule	ncbi_415826	COX4I1	12.0228	6.32984	856	240	0.741	0.608	-0.925524	3.13e-16	7.44e-12	down	COX4I1	cytochrome c oxidase subunit 4I1
Control-vs-IBV	distal_collecting tubule	ncbi_429035	TUBA1A	0.697454	2.57641	856	240	0.146	0.379	1.88504	3.95e-16	9.41e-12	up	TUBA1A	tubulin alpha 1a
Control-vs-IBV	distal_collecting tubule	ncbi_374148	SOX9	0.319108	2.02923	856	240	0.06	0.258	2.66843	4.62e-16	1.1e-11	up	SOX9	SRY-box 9
Control-vs-IBV	distal_collecting tubule	ncbi_417514	UPK3BL	5.44735	1.31009	856	240	0.428	0.167	-2.05581	1.47e-15	3.51e-11	down	UPK3BL	uroplakin 3B-like
Control-vs-IBV	distal_collecting tubule	ncbi_771947	COX7B	12.1776	6.5009	856	240	0.732	0.562	-0.905507	2.02e-15	4.8e-11	down	COX7B	cytochrome c oxidase subunit 7B
Control-vs-IBV	distal_collecting tubule	ncbi_418422	C1H3ORF52	0.198028	1.30799	856	240	0.043	0.225	2.72296	2.5e-15	5.96e-11	up	C1H3ORF52	chromosome 1 open reading frame, human C3orf52
Control-vs-IBV	distal_collecting tubule	ncbi_430766	LOC430766	0.667072	0	856	240	0.141	0	-12.7038	2.56e-15	6.09e-11	down	LOC430766	transitional endoplasmic reticulum ATPase-like, transcript variant X1
Control-vs-IBV	distal_collecting tubule	ncbi_396140	ST3GAL1	3.19023	0.504289	856	240	0.313	0.092	-2.6611	2.81e-15	6.68e-11	down	ST3GAL1	ST3 beta-galactoside alpha-2,3-sialyltransferase 1
Control-vs-IBV	distal_collecting tubule	ncbi_416978	COX6A1	18.4647	9.85441	856	240	0.821	0.713	-0.905921	5.46e-15	1.3e-10	down	COX6A1	cytochrome c oxidase subunit 6A1, transcript variant 1
Control-vs-IBV	distal_collecting tubule	ncbi_121112818	LOC121112818	20.1034	10.0398	856	240	0.808	0.6	-1.0017	5.49e-15	1.31e-10	down	LOC121112818	wiskott-Aldrich syndrome protein-like
Control-vs-IBV	distal_collecting tubule	ncbi_427323	RPS23	6.59818	11.8336	856	240	0.612	0.796	0.842744	9.34e-15	2.22e-10	up	RPS23	ribosomal protein S23
Control-vs-IBV	distal_collecting tubule	ncbi_101747378	PARP14	0.323016	1.36696	856	240	0.069	0.271	2.08096	1.17e-14	2.8e-10	up	PARP14	poly(ADP-ribose) polymerase family member 14
Control-vs-IBV	distal_collecting tubule	ncbi_426773	EIF4EBP1	6.45796	2.57666	856	240	0.583	0.379	-1.32554	1.31e-14	3.12e-10	down	EIF4EBP1	eukaryotic translation initiation factor 4E binding protein 1
Control-vs-IBV	distal_collecting tubule	ncbi_419791	PLET1	15.9163	7.14804	856	240	0.734	0.517	-1.15487	1.38e-14	3.28e-10	down	PLET1	PLET1 homolog
Control-vs-IBV	distal_collecting tubule	ncbi_416927	CA15L	2.20959	6.43132	856	240	0.056	0.238	1.54129	1.74e-14	4.14e-10	up	CA15L	carbonic anhydrase 15-like
Control-vs-IBV	distal_collecting tubule	ncbi_419076	HPX	0.0219882	1.36198	856	240	0.006	0.117	5.94639	2.53e-14	6.03e-10	up	HPX	hemopexin
Control-vs-IBV	distal_collecting tubule	ncbi_427854	ATP6AP1	10.5785	4.05362	856	240	0.55	0.321	-1.38383	3.78e-14	9.01e-10	down	ATP6AP1	ATPase H+ transporting accessory protein 1
Control-vs-IBV	distal_collecting tubule	ncbi_418837	EPSTI1	0.037853	0.652152	856	240	0.009	0.129	4.10314	4.55e-14	1.08e-09	up	EPSTI1	epithelial stromal interaction 1
Control-vs-IBV	distal_collecting tubule	ncbi_420302	GPIHBP1	0.48194	3.54514	856	240	0.043	0.208	2.87866	6.71e-14	1.6e-09	up	GPIHBP1	glycosylphosphatidylinositol anchored high density lipoprotein binding protein 1
Control-vs-IBV	distal_collecting tubule	ncbi_423612	GLUD2	3.97409	1.00584	856	240	0.402	0.188	-1.98212	1.16e-13	2.76e-09	down	GLUD2	glutamate dehydrogenase 2
Control-vs-IBV	distal_collecting tubule	ncbi_769981	RPL37A	19.3968	11.6238	856	240	0.821	0.75	-0.738733	1.21e-13	2.89e-09	down	RPL37A	ribosomal protein L37a
Control-vs-IBV	distal_collecting tubule	ncbi_423132	SERPING1	1.76563	4.9672	856	240	0.27	0.496	1.4922	1.24e-13	2.96e-09	up	SERPING1	serpin family G member 1, transcript variant X1
Control-vs-IBV	distal_collecting tubule	ncbi_396400	RPL26L1	12.96	6.34459	856	240	0.721	0.579	-1.03046	1.46e-13	3.49e-09	down	RPL26L1	ribosomal protein L26 like 1, transcript variant 1
Control-vs-IBV	distal_collecting tubule	ncbi_396385	IRF8	0.15715	0.974924	856	240	0.03	0.183	2.63238	1.55e-13	3.68e-09	up	IRF8	interferon regulatory factor 8
Control-vs-IBV	distal_collecting tubule	ncbi_422477	RPS3A	12.7438	7.58688	856	240	0.754	0.675	-0.748207	1.63e-13	3.87e-09	down	RPS3A	ribosomal protein S3A
Control-vs-IBV	distal_collecting tubule	ncbi_416013	UQCRC1	5.38249	2.12159	856	240	0.532	0.35	-1.34309	1.65e-13	3.93e-09	down	UQCRC1	ubiquinol-cytochrome c reductase core protein 1
Control-vs-IBV	distal_collecting tubule	ncbi_422649	SLC4A4	5.15546	13.2294	856	240	0.305	0.554	1.35956	1.79e-13	4.26e-09	up	SLC4A4	solute carrier family 4 member 4, transcript variant X1
Control-vs-IBV	distal_collecting tubule	ncbi_421921	CMPK2	0.248278	1.04642	856	240	0.05	0.225	2.07498	1.9e-13	4.52e-09	up	CMPK2	cytidine/uridine monophosphate kinase 2
Control-vs-IBV	distal_collecting tubule	ncbi_395148	NEBL	0.221585	0.719586	856	240	0.016	0.133	1.69885	2.8e-13	6.67e-09	up	NEBL	nebulette
Control-vs-IBV	distal_collecting tubule	ncbi_396227	HSPB1	0.163818	1.298	856	240	0.04	0.196	2.98535	3.72e-13	8.86e-09	up	HSPB1	heat shock protein family B (small) member 1
Control-vs-IBV	distal_collecting tubule	ncbi_107052653	LOC107052653	0.0261076	0.979496	856	240	0.005	0.104	5.22413	4.17e-13	9.92e-09	up	LOC107052653	uncharacterized LOC107052653, transcript variant X1
Control-vs-IBV	distal_collecting tubule	ncbi_430910	LOC430910	0.563883	0	856	240	0.12	0	-12.4614	4.17e-13	9.93e-09	down	LOC430910	transcription factor BTF3-like, transcript variant X1
Control-vs-IBV	distal_collecting tubule	ncbi_422197	MPP1	2.85431	0.714135	856	240	0.36	0.146	-1.99872	4.79e-13	1.14e-08	down	MPP1	membrane palmitoylated protein 1
Control-vs-IBV	distal_collecting tubule	ncbi_100858381	LOC100858381	0.240722	1.28507	856	240	0.042	0.204	2.41593	5.82e-13	1.38e-08	up	LOC100858381	chromosome 11 open reading frame, human C19orf12-like
Control-vs-IBV	distal_collecting tubule	ncbi_771939	UQCRHL	9.21329	4.83794	856	240	0.686	0.525	-0.92931	5.95e-13	1.42e-08	down	UQCRHL	ubiquinol-cytochrome c reductase hinge protein like
Control-vs-IBV	distal_collecting tubule	ncbi_395642	DUSP4	0.0660682	0.845628	856	240	0.007	0.112	3.67598	6.27e-13	1.49e-08	up	DUSP4	dual specificity phosphatase 4
Control-vs-IBV	distal_collecting tubule	ncbi_415442	C10H15ORF48	0.0769737	0.838506	856	240	0.011	0.125	3.44368	6.59e-13	1.57e-08	up	C10H15ORF48	chromosome 10 open reading frame, human C15orf48, transcript variant 1
Control-vs-IBV	distal_collecting tubule	ncbi_420210	ATP6V0D2	6.09801	1.96586	856	240	0.407	0.192	-1.63313	1.04e-12	2.47e-08	down	ATP6V0D2	ATPase H+ transporting V0 subunit d2
Control-vs-IBV	distal_collecting tubule	ncbi_422526	RPL34	16.5368	10.9605	856	240	0.779	0.775	-0.593362	1.61e-12	3.83e-08	down	RPL34	ribosomal protein L34
Control-vs-IBV	distal_collecting tubule	ncbi_427237	PLIN2	0.71752	2.549	856	240	0.119	0.325	1.8287	1.64e-12	3.91e-08	up	PLIN2	perilipin 2, transcript variant 1
Control-vs-IBV	distal_collecting tubule	ncbi_427812	KCNJ16	3.68887	10.4628	856	240	0.326	0.512	1.50399	1.7e-12	4.05e-08	up	KCNJ16	potassium inwardly rectifying channel subfamily J member 16, transcript variant X2
Control-vs-IBV	distal_collecting tubule	ncbi_418162	ATP6V1E1	9.74144	3.82401	856	240	0.579	0.388	-1.34903	1.74e-12	4.15e-08	down	ATP6V1E1	ATPase H+ transporting V1 subunit E1, transcript variant 2
Control-vs-IBV	distal_collecting tubule	ncbi_422427	DDX60	0.0891238	1.02137	856	240	0.018	0.142	3.51707	1.84e-12	4.38e-08	up	DDX60	DExD/H-box helicase 60, transcript variant X1
Control-vs-IBV	distal_collecting tubule	ncbi_418016	RPL3	10.7452	5.93879	856	240	0.716	0.629	-0.855433	1.85e-12	4.41e-08	down	RPL3	ribosomal protein L3
Control-vs-IBV	distal_collecting tubule	ncbi_428969	PGAM1	6.00519	2.4195	856	240	0.53	0.388	-1.31147	1.96e-12	4.66e-08	down	PGAM1	phosphoglycerate mutase 1
Control-vs-IBV	distal_collecting tubule	ncbi_768660	ATP5E	18.9292	11.3093	856	240	0.831	0.717	-0.743095	2.72e-12	6.48e-08	down	ATP5E	ATP synthase, H+ transporting, mitochondrial F1 complex, epsilon subunit
Control-vs-IBV	distal_collecting tubule	ncbi_396325	EEF2	8.47601	4.40404	856	240	0.675	0.554	-0.944544	3.46e-12	8.24e-08	down	EEF2	eukaryotic translation elongation factor 2
Control-vs-IBV	distal_collecting tubule	ncbi_422117	SLC16A5	1.84884	0.417864	856	240	0.237	0.05	-2.14525	3.81e-12	9.08e-08	down	SLC16A5	solute carrier family 16 member 5, transcript variant X1
Control-vs-IBV	distal_collecting tubule	ncbi_421281	MDH1	7.63603	3.67216	856	240	0.637	0.425	-1.05617	3.93e-12	9.36e-08	down	MDH1	malate dehydrogenase 1, transcript variant 1
Control-vs-IBV	distal_collecting tubule	ncbi_418167	USP41	0.771229	2.05049	856	240	0.119	0.325	1.41062	6.23e-12	1.48e-07	up	USP41	ubiquitin specific peptidase 41, transcript variant X1
Control-vs-IBV	distal_collecting tubule	ncbi_419242	LOC419242	1.68448	0.471187	856	240	0.232	0.05	-1.83771	6.65e-12	1.58e-07	down	LOC419242	DEP domain containing MTOR-interacting protein
Control-vs-IBV	distal_collecting tubule	ncbi_396050	SCNN1A	6.86771	3.66145	856	240	0.547	0.3	-0.907397	7.36e-12	1.75e-07	down	SCNN1A	sodium channel epithelial 1 alpha subunit, transcript variant 2
Control-vs-IBV	distal_collecting tubule	ncbi_374128	PDGFB	0.234715	1.46993	856	240	0.046	0.192	2.64625	7.72e-12	1.84e-07	up	PDGFB	platelet derived growth factor subunit B
Control-vs-IBV	distal_collecting tubule	ncbi_418933	RPL21	20.8409	12.6793	856	240	0.832	0.792	-0.716944	8.66e-12	2.06e-07	down	RPL21	ribosomal protein L21, transcript variant X2
Control-vs-IBV	distal_collecting tubule	ncbi_769193	RGS14	0.0239918	0.430834	856	240	0.008	0.108	4.16085	9.87e-12	2.35e-07	up	RGS14	regulator of G-protein signaling 14
Control-vs-IBV	distal_collecting tubule	ncbi_418418	PHLDB2	0.947707	2.55869	856	240	0.16	0.375	1.43279	1.06e-11	2.53e-07	up	PHLDB2	pleckstrin homology like domain family B member 2, transcript variant X1
Control-vs-IBV	distal_collecting tubule	ncbi_396420	ITGAV	0.851426	2.17353	856	240	0.129	0.338	1.35199	1.08e-11	2.58e-07	up	ITGAV	integrin subunit alpha V
Control-vs-IBV	distal_collecting tubule	ncbi_768337	TUBB2A	0.201652	1.07441	856	240	0.037	0.183	2.41303	1.1e-11	2.62e-07	up	TUBB2A	tubulin, beta 2A class IIa
Control-vs-IBV	distal_collecting tubule	ncbi_395863	HPGDS	2.43657	7.29967	856	240	0.307	0.529	1.58294	1.33e-11	3.16e-07	up	HPGDS	hematopoietic prostaglandin D synthase
Control-vs-IBV	distal_collecting tubule	ncbi_417635	VMP1	0.379398	1.32869	856	240	0.088	0.271	1.80795	1.38e-11	3.28e-07	up	VMP1	vacuole membrane protein 1, transcript variant X1
Control-vs-IBV	distal_collecting tubule	ncbi_420801	SLC9A3	0.598246	2.72384	856	240	0.041	0.188	2.18664	2.18e-11	5.19e-07	up	SLC9A3	solute carrier family 9 member A3, transcript variant X1
Control-vs-IBV	distal_collecting tubule	ncbi_416495	ATP5J2	12.5306	7.05979	856	240	0.728	0.604	-0.827745	2.49e-11	5.93e-07	down	ATP5J2	ATP synthase, H+ transporting, mitochondrial Fo complex subunit F2
Control-vs-IBV	distal_collecting tubule	ncbi_423280	ATP6V1D	6.06415	2.23622	856	240	0.513	0.296	-1.4392	2.58e-11	6.15e-07	down	ATP6V1D	ATPase H+ transporting V1 subunit D
Control-vs-IBV	distal_collecting tubule	ncbi_396025	XDH	0.286117	1.26658	856	240	0.043	0.192	2.14587	2.88e-11	6.85e-07	up	XDH	xanthine dehydrogenase
Control-vs-IBV	distal_collecting tubule	ncbi_418508	ATP5O	8.12509	4.43452	856	240	0.637	0.496	-0.873591	2.98e-11	7.09e-07	down	ATP5O	ATP synthase, H+ transporting, mitochondrial F1 complex, O subunit, transcript variant X1
Control-vs-IBV	distal_collecting tubule	ncbi_770937	UQCR10	10.7308	7.25123	856	240	0.706	0.675	-0.565447	3.44e-11	8.18e-07	down	UQCR10	ubiquinol-cytochrome c reductase, complex III subunit X
Control-vs-IBV	distal_collecting tubule	ncbi_420728	TRANK1	0.131996	0.97563	856	240	0.027	0.154	2.88489	4.56e-11	1.09e-06	up	TRANK1	tetratricopeptide repeat and ankyrin repeat containing 1, transcript variant X5
Control-vs-IBV	distal_collecting tubule	ncbi_427107	ARRDC3	0.645942	1.92267	856	240	0.12	0.317	1.57349	4.65e-11	1.11e-06	up	ARRDC3	arrestin domain containing 3, transcript variant X1
Control-vs-IBV	distal_collecting tubule	ncbi_419014	CTSC	0.210855	0.7771	856	240	0.039	0.179	1.88135	4.96e-11	1.18e-06	up	CTSC	cathepsin C
Control-vs-IBV	distal_collecting tubule	ncbi_770135	UQCR11	6.6824	3.32733	856	240	0.588	0.4	-1.00598	6.17e-11	1.47e-06	down	UQCR11	ubiquinol-cytochrome c reductase, complex III subunit XI
Control-vs-IBV	distal_collecting tubule	ncbi_396017	ENO1	10.198	5.71993	856	240	0.676	0.588	-0.8342	7.13e-11	1.7e-06	down	ENO1	enolase 1, (alpha)
Control-vs-IBV	distal_collecting tubule	ncbi_396084	ACTG2	0.198581	1.36691	856	240	0.019	0.133	2.78251	7.18e-11	1.71e-06	up	ACTG2	actin, gamma 2, smooth muscle, enteric
Control-vs-IBV	distal_collecting tubule	ncbi_427201	ARHGEF28	0.557432	1.63938	856	240	0.116	0.304	1.55611	7.49e-11	1.78e-06	up	ARHGEF28	Rho guanine nucleotide exchange factor 28
Control-vs-IBV	distal_collecting tubule	ncbi_424185	IFIH1	0.265584	1.96809	856	240	0.056	0.2	2.88908	7.96e-11	1.9e-06	up	IFIH1	interferon induced with helicase C domain 1
Control-vs-IBV	distal_collecting tubule	ncbi_426888	RAPGEF3	2.1082	0.798933	856	240	0.294	0.096	-1.39975	8.15e-11	1.94e-06	down	RAPGEF3	Rap guanine nucleotide exchange factor 3, transcript variant X1
Control-vs-IBV	distal_collecting tubule	ncbi_417924	SLC25A3	7.34356	3.84868	856	240	0.625	0.488	-0.932099	8.81e-11	2.1e-06	down	SLC25A3	solute carrier family 25 member 3
Control-vs-IBV	distal_collecting tubule	ncbi_420001	RPL23	21.5631	14.2576	856	240	0.87	0.825	-0.596828	9.51e-11	2.26e-06	down	RPL23	ribosomal protein L23
Control-vs-IBV	distal_collecting tubule	ncbi_422062	TNFRSF21	1.1225	2.56206	856	240	0.164	0.375	1.19052	1.07e-10	2.54e-06	up	TNFRSF21	TNF receptor superfamily member 21
Control-vs-IBV	distal_collecting tubule	ncbi_417517	MDH2	7.28788	3.61552	856	240	0.621	0.438	-1.01128	1.16e-10	2.77e-06	down	MDH2	malate dehydrogenase 2, transcript variant X1
Control-vs-IBV	distal_collecting tubule	ncbi_395498	VDAC2	7.9294	4.08923	856	240	0.619	0.475	-0.955366	1.45e-10	3.46e-06	down	VDAC2	voltage dependent anion channel 2
Control-vs-IBV	distal_collecting tubule	ncbi_424191	ITGB6	0.113138	0.916747	856	240	0.026	0.146	3.01733	1.53e-10	3.64e-06	up	ITGB6	integrin subunit beta 6, transcript variant X4
Control-vs-IBV	distal_collecting tubule	ncbi_423415	NDUFB1	7.65558	4.20322	856	240	0.618	0.492	-0.865001	1.64e-10	3.91e-06	down	NDUFB1	NADH:ubiquinone oxidoreductase subunit B1, transcript variant 1
Control-vs-IBV	distal_collecting tubule	ncbi_427122	ERAP1	0.307115	1.31302	856	240	0.062	0.217	2.09568	1.67e-10	3.98e-06	up	ERAP1	endoplasmic reticulum aminopeptidase 1
Control-vs-IBV	distal_collecting tubule	ncbi_431304	AQP2	3.14081	0.171031	856	240	0.147	0.017	-4.19801	1.86e-10	4.42e-06	down	AQP2	aquaporin 2
Control-vs-IBV	distal_collecting tubule	ncbi_770805	SQSTM1	1.2241	3.35042	856	240	0.192	0.4	1.45255	2.02e-10	4.8e-06	up	SQSTM1	sequestosome 1, transcript variant X1
Control-vs-IBV	distal_collecting tubule	ncbi_374134	RPL14	10.1799	6.27351	856	240	0.707	0.617	-0.698371	2.08e-10	4.96e-06	down	RPL14	ribosomal protein L14
Control-vs-IBV	distal_collecting tubule	ncbi_107054811	LOC107054811	0.0630775	0.723892	856	240	0.012	0.108	3.51849	2.4e-10	5.71e-06	up	LOC107054811	uncharacterized LOC107054811
Control-vs-IBV	distal_collecting tubule	ncbi_100857563	PMLL	0.116307	0.606931	856	240	0.022	0.138	2.38259	2.46e-10	5.87e-06	up	PMLL	promyelocytic leukemia-like, transcript variant X2
Control-vs-IBV	distal_collecting tubule	ncbi_428442	RPL15	11.25	7.46017	856	240	0.73	0.679	-0.592635	4.71e-10	1.12e-05	down	RPL15	ribosomal protein L15
Control-vs-IBV	distal_collecting tubule	ncbi_770018	RPL27A	8.35687	5.19764	856	240	0.627	0.571	-0.685095	5.54e-10	1.32e-05	down	RPL27A	ribosomal protein L27a
Control-vs-IBV	distal_collecting tubule	ncbi_107055489	LOC107055489	0.212018	0.863994	856	240	0.047	0.183	2.02632	9.54e-10	2.27e-05	up	LOC107055489	C-type lectin domain family 2 member D-like, transcript variant X6
Control-vs-IBV	distal_collecting tubule	ncbi_772187	C14orf2	9.20903	5.66472	856	240	0.686	0.554	-0.701035	1.09e-09	2.58e-05	down	C14orf2	chromosome 14 open reading frame 2
Control-vs-IBV	distal_collecting tubule	ncbi_418118	NDUFB2	15.8047	10.2443	856	240	0.804	0.708	-0.62553	1.21e-09	2.89e-05	down	NDUFB2	NADH:ubiquinone oxidoreductase subunit B2
Control-vs-IBV	distal_collecting tubule	ncbi_416933	CHCHD10	8.80785	5.04105	856	240	0.683	0.521	-0.805052	1.28e-09	3.05e-05	down	CHCHD10	coiled-coil-helix-coiled-coil-helix domain containing 10
Control-vs-IBV	distal_collecting tubule	ncbi_419265	HELZ2	0.0915313	0.817822	856	240	0.02	0.125	3.15805	1.73e-09	4.13e-05	up	HELZ2	helicase with zinc finger 2, transcript variant X4
Control-vs-IBV	distal_collecting tubule	ncbi_770254	KLF4	0.462527	2.29259	856	240	0.078	0.221	2.30912	1.77e-09	4.2e-05	up	KLF4	Kruppel like factor 4, transcript variant X1
Control-vs-IBV	distal_collecting tubule	ncbi_374009	ACO2	4.01204	1.75082	856	240	0.48	0.3	-1.19626	1.79e-09	4.26e-05	down	ACO2	aconitase 2
Control-vs-IBV	distal_collecting tubule	ncbi_417871	RPS16	7.63697	4.75073	856	240	0.652	0.579	-0.68484	2.08e-09	4.96e-05	down	RPS16	ribosomal protein S16, transcript variant X1
Control-vs-IBV	distal_collecting tubule	ncbi_420129	IFI30	0.0752153	0.444153	856	240	0.015	0.112	2.56037	2.14e-09	5.1e-05	up	IFI30	IFI30, lysosomal thiol reductase
Control-vs-IBV	distal_collecting tubule	ncbi_396297	ANXA2	0.262703	1.10232	856	240	0.037	0.162	2.06863	2.32e-09	5.52e-05	up	ANXA2	annexin A2
Control-vs-IBV	distal_collecting tubule	ncbi_416630	SOCS1	0.0804017	1.02944	856	240	0.016	0.112	3.67684	2.37e-09	5.65e-05	up	SOCS1	suppressor of cytokine signaling 1
Control-vs-IBV	distal_collecting tubule	ncbi_395835	RPLP0	10.801	7.0815	856	240	0.744	0.675	-0.609027	2.43e-09	5.79e-05	down	RPLP0	ribosomal protein lateral stalk subunit P0
Control-vs-IBV	distal_collecting tubule	ncbi_419682	RPL11	13.3702	9.20638	856	240	0.722	0.721	-0.538306	2.57e-09	6.12e-05	down	RPL11	ribosomal protein L11
Control-vs-IBV	distal_collecting tubule	ncbi_424142	ATP5G3	14.7676	9.3713	856	240	0.776	0.688	-0.656111	2.98e-09	7.09e-05	down	ATP5G3	ATP synthase, H+ transporting, mitochondrial Fo complex subunit C3 (subunit 9), transcript variant 1
Control-vs-IBV	distal_collecting tubule	ncbi_769735	COX5A	9.43888	5.34746	856	240	0.678	0.537	-0.81975	3.05e-09	7.27e-05	down	COX5A	cytochrome c oxidase subunit 5A, transcript variant X1
Control-vs-IBV	distal_collecting tubule	ncbi_100859914	RPL36A	15.3565	10.394	856	240	0.775	0.771	-0.563101	3.47e-09	8.25e-05	down	RPL36A	ribosomal protein L36a
Control-vs-IBV	distal_collecting tubule	ncbi_415362	IDH3A	1.9631	0.694445	856	240	0.325	0.133	-1.49906	3.62e-09	8.61e-05	down	IDH3A	isocitrate dehydrogenase 3 (NAD(+)) alpha
Control-vs-IBV	distal_collecting tubule	ncbi_418573	ATP6AP2	4.77547	1.94518	856	240	0.447	0.296	-1.2957	4.32e-09	0.00010282	down	ATP6AP2	ATPase H+ transporting accessory protein 2
Control-vs-IBV	distal_collecting tubule	ncbi_101749375	NRIP1	1.26702	2.93047	856	240	0.216	0.408	1.20963	4.34e-09	0.000103349	up	NRIP1	nuclear receptor interacting protein 1, transcript variant X24
Control-vs-IBV	distal_collecting tubule	ncbi_424917	MUC4L	40.2002	94.7167	856	240	0.589	0.75	1.23642	4.37e-09	0.000103946	up	MUC4L	mucin 4 like, transcript variant X1
Control-vs-IBV	distal_collecting tubule	ncbi_112532567	POLD4	0.743733	1.90624	856	240	0.146	0.325	1.35775	4.9e-09	0.000116713	up	POLD4	DNA polymerase delta 4, accessory subunit, transcript variant X2
Control-vs-IBV	distal_collecting tubule	ncbi_421369	ATF3	1.70809	5.28611	856	240	0.193	0.35	1.62976	4.99e-09	0.000118705	up	ATF3	activating transcription factor 3
Control-vs-IBV	distal_collecting tubule	ncbi_395480	RGN	4.55601	2.24894	856	240	0.419	0.208	-1.0185	5e-09	0.000119112	down	RGN	regucalcin
Control-vs-IBV	distal_collecting tubule	ncbi_423463	HSP90AA1	24.9655	18.3134	856	240	0.893	0.879	-0.447035	5.12e-09	0.000121935	down	HSP90AA1	heat shock protein 90 alpha family class A member 1
Control-vs-IBV	distal_collecting tubule	ncbi_395751	TJP2	0.850105	2.28874	856	240	0.165	0.329	1.42874	5.18e-09	0.000123355	up	TJP2	tight junction protein 2, transcript variant 1
Control-vs-IBV	distal_collecting tubule	ncbi_431663	NPR3	2.80754	5.74824	856	240	0.291	0.471	1.03379	5.25e-09	0.000125018	up	NPR3	natriuretic peptide receptor 3, transcript variant X1
Control-vs-IBV	distal_collecting tubule	ncbi_427673	SCNN1B	4.97036	1.40497	856	240	0.321	0.15	-1.82274	5.74e-09	0.000136668	down	SCNN1B	sodium channel epithelial 1 beta subunit, transcript variant X3
Control-vs-IBV	distal_collecting tubule	ncbi_374006	SAT1	8.55615	13.8237	856	240	0.646	0.787	0.692101	6.11e-09	0.000145355	up	SAT1	spermidine/spermine N1-acetyltransferase 1
Control-vs-IBV	distal_collecting tubule	ncbi_121106445	TAGLN2	0.567182	1.7392	856	240	0.104	0.267	1.61637	6.17e-09	0.000146862	up	TAGLN2	transgelin 2, transcript variant X2
Control-vs-IBV	distal_collecting tubule	ncbi_100858091	C19orf70	4.90288	2.41407	856	240	0.523	0.362	-1.02213	6.8e-09	0.000161812	down	C19orf70	chromosome 19 open reading frame 70
Control-vs-IBV	distal_collecting tubule	ncbi_426673	ATP5B	20.7218	14.2403	856	240	0.846	0.808	-0.541165	7.74e-09	0.000184178	down	ATP5B	ATP synthase, H+ transporting, mitochondrial F1 complex, beta polypeptide
Control-vs-IBV	distal_collecting tubule	ncbi_396366	TPM1	1.39617	3.56299	856	240	0.248	0.392	1.35156	7.77e-09	0.000184906	up	TPM1	tropomyosin 1
Control-vs-IBV	distal_collecting tubule	ncbi_416507	RASD1	1.38336	2.95017	856	240	0.172	0.362	1.09257	8.3e-09	0.000197636	up	RASD1	ras related dexamethasone induced 1
Control-vs-IBV	distal_collecting tubule	ncbi_770764	MARCKSL1	0.188424	1.09492	856	240	0.054	0.175	2.53814	8.59e-09	0.000204531	up	MARCKSL1	MARCKS like 1
Control-vs-IBV	distal_collecting tubule	ncbi_772260	COX7A2	6.03001	3.07069	856	240	0.558	0.412	-0.973574	9.07e-09	0.000215965	down	COX7A2	cytochrome c oxidase subunit 7A2
Control-vs-IBV	distal_collecting tubule	ncbi_424584	RPS8	17.5086	12.788	856	240	0.824	0.808	-0.45327	9.61e-09	0.000228887	down	RPS8	ribosomal protein S8
Control-vs-IBV	distal_collecting tubule	ncbi_417158	RPL7A	8.55178	5.9415	856	240	0.671	0.621	-0.525391	1.01e-08	0.000240445	down	RPL7A	ribosomal protein L7a
Control-vs-IBV	distal_collecting tubule	ncbi_395766	USP2	1.07092	0.258597	856	240	0.183	0.042	-2.04964	1.13e-08	0.000269281	down	USP2	ubiquitin specific peptidase 2, transcript variant 2
Control-vs-IBV	distal_collecting tubule	ncbi_396261	GOT1	3.14477	1.13267	856	240	0.376	0.204	-1.47314	1.14e-08	0.000272148	down	GOT1	glutamic-oxaloacetic transaminase 1
Control-vs-IBV	distal_collecting tubule	ncbi_100310814	SELENOW	5.66087	3.01014	856	240	0.557	0.433	-0.91117	1.14e-08	0.000272299	down	SELENOW	selenoprotein W, transcript variant 1
Control-vs-IBV	distal_collecting tubule	ncbi_770722	RPS25	10.4348	6.68001	856	240	0.727	0.617	-0.643476	1.21e-08	0.000288311	down	RPS25	ribosomal protein S25
Control-vs-IBV	distal_collecting tubule	ncbi_395889	IGF1R	0.803394	2.1997	856	240	0.157	0.317	1.45302	1.22e-08	0.0002899	up	IGF1R	insulin like growth factor 1 receptor
Control-vs-IBV	distal_collecting tubule	ncbi_423527	DHRS7	7.50721	3.82869	856	240	0.627	0.492	-0.971409	1.26e-08	0.000299602	down	DHRS7	dehydrogenase/reductase 7, transcript variant X11
Control-vs-IBV	distal_collecting tubule	ncbi_418401	RPL24	11.0944	7.39645	856	240	0.729	0.671	-0.584916	1.28e-08	0.000304108	down	RPL24	ribosomal protein L24
Control-vs-IBV	distal_collecting tubule	ncbi_693257	GNLY	0.498682	1.1191	856	240	0.027	0.133	1.16599	1.35e-08	0.000322185	up	GNLY	granulysin
Control-vs-IBV	distal_collecting tubule	ncbi_416018	GATA2	2.12337	0.518191	856	240	0.241	0.1	-2.03459	1.44e-08	0.000344004	down	GATA2	GATA binding protein 2, transcript variant 4
Control-vs-IBV	distal_collecting tubule	ncbi_423211	CHP1	2.23076	5.01736	856	240	0.322	0.408	1.16936	1.51e-08	0.000358325	up	CHP1	calcineurin like EF-hand protein 1
Control-vs-IBV	distal_collecting tubule	ncbi_422513	LOC422513	0.29411	0.97342	856	240	0.061	0.196	1.72636	1.62e-08	0.00038591	up	LOC422513	hect domain and RLD 4-like, transcript variant X1
Control-vs-IBV	distal_collecting tubule	ncbi_422843	SLC2A9	0.376236	2.63921	856	240	0.065	0.167	2.81007	1.62e-08	0.000386244	up	SLC2A9	solute carrier family 2 member 9, transcript variant X1
Control-vs-IBV	distal_collecting tubule	ncbi_422793	SMIM14	1.85796	0.774777	856	240	0.306	0.125	-1.26176	1.99e-08	0.000473645	down	SMIM14	small integral membrane protein 14
Control-vs-IBV	distal_collecting tubule	ncbi_395916	NME2	11.5339	7.90589	856	240	0.72	0.683	-0.54488	2.54e-08	0.000603639	down	NME2	NME/NM23 nucleoside diphosphate kinase 2
Control-vs-IBV	distal_collecting tubule	ncbi_100857945	ATPIF1	12.7708	8.256	856	240	0.72	0.688	-0.629328	2.72e-08	0.000648684	down	ATPIF1	ATPase inhibitory factor 1
Control-vs-IBV	distal_collecting tubule	ncbi_775974	COX8A	24.6912	18.8371	856	240	0.9	0.867	-0.390417	2.76e-08	0.000656402	down	COX8A	cytochrome c oxidase subunit 8A, transcript variant X2
Control-vs-IBV	distal_collecting tubule	ncbi_423873	USMG5	5.92735	3.41218	856	240	0.563	0.475	-0.796675	3e-08	0.000714279	down	USMG5	up-regulated during skeletal muscle growth 5 homolog (mouse)
Control-vs-IBV	distal_collecting tubule	ncbi_427638	GPX3	2.91309	1.06076	856	240	0.35	0.175	-1.45737	3.27e-08	0.000777433	down	GPX3	glutathione peroxidase 3
Control-vs-IBV	distal_collecting tubule	ncbi_416579	SCNN1G	2.57216	0.778911	856	240	0.25	0.092	-1.72332	3.39e-08	0.000806014	down	SCNN1G	sodium channel epithelial 1 gamma subunit
Control-vs-IBV	distal_collecting tubule	ncbi_374059	FZD8	0.109342	0.866842	856	240	0.022	0.117	2.98576	3.43e-08	0.000815988	up	FZD8	frizzled class receptor 8
Control-vs-IBV	distal_collecting tubule	ncbi_428980	ADRA2A	0.134595	0.768552	856	240	0.018	0.108	2.51263	3.45e-08	0.000822452	up	ADRA2A	adrenoceptor alpha 2A
Control-vs-IBV	distal_collecting tubule	ncbi_416336	UQCRQ	8.27026	4.82173	856	240	0.653	0.533	-0.778369	3.5e-08	0.000832761	down	UQCRQ	ubiquinol-cytochrome c reductase complex III subunit VII
Control-vs-IBV	distal_collecting tubule	ncbi_430210	NDUFV1	5.47744	2.67241	856	240	0.551	0.379	-1.03534	3.52e-08	0.000837564	down	NDUFV1	NADH:ubiquinone oxidoreductase core subunit V1
Control-vs-IBV	distal_collecting tubule	ncbi_101750777	RASSF1	0.337362	1.45288	856	240	0.067	0.192	2.10622	3.65e-08	0.000868423	up	RASSF1	Ras association domain family member 1, transcript variant X2
Control-vs-IBV	distal_collecting tubule	ncbi_424719	ERICH3	0.813855	0.072335	856	240	0.133	0.021	-3.49019	3.73e-08	0.000888411	down	ERICH3	glutamate rich 3, transcript variant X6
Control-vs-IBV	distal_collecting tubule	ncbi_100859853	GADD45B	0.659146	1.45001	856	240	0.117	0.279	1.13728	3.98e-08	0.000946366	up	GADD45B	growth arrest and DNA damage inducible beta, transcript variant X1
Control-vs-IBV	distal_collecting tubule	ncbi_415710	ESRP2	3.47567	1.47601	856	240	0.433	0.283	-1.23553	4.01e-08	0.000954722	down	ESRP2	epithelial splicing regulatory protein 2
Control-vs-IBV	distal_collecting tubule	ncbi_419563	GBP1	0.252668	1.09918	856	240	0.06	0.188	2.12067	4.18e-08	0.000995239	up	GBP1	guanylate binding protein 1
Control-vs-IBV	distal_collecting tubule	ncbi_63549497	ND6	61.0824	83.664	856	240	0.882	0.95	0.453851	4.18e-08	0.00099595	up	ND6	-
Control-vs-IBV	distal_collecting tubule	ncbi_419559	EDN2	0.100385	0.471164	856	240	0.016	0.104	2.22955	4.46e-08	0.00106275	up	EDN2	endothelin 2
Control-vs-IBV	distal_collecting tubule	ncbi_423375	TMED8	1.17461	0.204363	856	240	0.171	0.042	-2.52239	4.67e-08	0.00111252	down	TMED8	transmembrane p24 trafficking protein family member 8
Control-vs-IBV	distal_collecting tubule	ncbi_770435	DUSP8	0.190772	0.782911	856	240	0.037	0.15	2.03643	4.74e-08	0.00112903	up	DUSP8	dual specificity phosphatase 8, transcript variant X2
Control-vs-IBV	distal_collecting tubule	ncbi_425774	CMIP	0.388977	1.00403	856	240	0.061	0.188	1.36781	4.98e-08	0.00118458	up	CMIP	c-Maf inducing protein, transcript variant X1
Control-vs-IBV	distal_collecting tubule	ncbi_378913	FLNB	0.499799	1.58364	856	240	0.098	0.242	1.66363	5.5e-08	0.00130858	up	FLNB	filamin B
Control-vs-IBV	distal_collecting tubule	ncbi_416884	TRAFD1	0.138567	0.637908	856	240	0.032	0.138	2.20195	5.69e-08	0.00135501	up	TRAFD1	TRAF-type zinc finger domain containing 1
Control-vs-IBV	distal_collecting tubule	ncbi_420800	TPPP	0.644196	1.79402	856	240	0.114	0.271	1.47748	5.83e-08	0.00138715	up	TPPP	tubulin polymerization promoting protein, transcript variant X1
Control-vs-IBV	distal_collecting tubule	ncbi_420606	ABCB5	3.68227	1.38615	856	240	0.368	0.212	-1.40945	6.47e-08	0.00154025	down	ABCB5	ATP binding cassette subfamily B member 5, transcript variant X4
Control-vs-IBV	distal_collecting tubule	ncbi_121112848	LOC121112848	3.61603	1.78738	856	240	0.456	0.3	-1.01652	6.89e-08	0.00164042	down	LOC121112848	elongation factor 1-gamma-like
Control-vs-IBV	distal_collecting tubule	ncbi_418212	ITPR2	1.9807	0.538642	856	240	0.249	0.096	-1.87841	7.25e-08	0.00172618	down	ITPR2	inositol 1,4,5-trisphosphate receptor type 2, transcript variant X1
Control-vs-IBV	distal_collecting tubule	ncbi_427887	H3F3C	7.2258	4.69245	856	240	0.607	0.542	-0.622804	7.27e-08	0.00173172	down	H3F3C	H3 histone, family 3C
Control-vs-IBV	distal_collecting tubule	ncbi_395684	IL6ST	0.158159	0.659784	856	240	0.043	0.158	2.05992	7.67e-08	0.00182588	up	IL6ST	interleukin 6 signal transducer
Control-vs-IBV	distal_collecting tubule	ncbi_427254	ZFAND5	0.243297	0.690576	856	240	0.05	0.171	1.5047	7.88e-08	0.00187558	up	ZFAND5	zinc finger AN1-type containing 5
Control-vs-IBV	distal_collecting tubule	ncbi_427613	FOXI1	2.73382	1.076	856	240	0.269	0.104	-1.34516	8.11e-08	0.00192984	down	FOXI1	forkhead box I1
Control-vs-IBV	distal_collecting tubule	ncbi_395723	EEF1B2	9.26389	6.05714	856	240	0.686	0.608	-0.612973	9.07e-08	0.00216036	down	EEF1B2	eukaryotic translation elongation factor 1 beta 2
Control-vs-IBV	distal_collecting tubule	ncbi_374132	RPL39L	10.8324	7.15381	856	240	0.741	0.642	-0.598559	9.29e-08	0.00221114	down	RPL39L	ribosomal protein L39 like
Control-vs-IBV	distal_collecting tubule	ncbi_107053416	MUC5ACL	5.48308	0.938774	856	240	0.199	0.088	-2.54601	9.29e-08	0.00221165	down	MUC5ACL	mucin 5AC like
Control-vs-IBV	distal_collecting tubule	ncbi_395655	NOTCH1	0.304899	1.23143	856	240	0.063	0.179	2.01358	9.44e-08	0.00224773	up	NOTCH1	notch 1, transcript variant 1
Control-vs-IBV	distal_collecting tubule	ncbi_374102	SDC2	0.127099	0.581722	856	240	0.025	0.121	2.19349	9.69e-08	0.00230606	up	SDC2	syndecan 2
Control-vs-IBV	distal_collecting tubule	ncbi_419108	ATP5C1	4.08089	2.0671	856	240	0.456	0.312	-0.981243	9.77e-08	0.00232695	down	ATP5C1	ATP synthase, H+ transporting, mitochondrial F1 complex, gamma polypeptide 1, transcript variant 1
Control-vs-IBV	distal_collecting tubule	ncbi_396280	RPL27	7.93738	5.23886	856	240	0.645	0.571	-0.5994	9.89e-08	0.00235511	down	RPL27	ribosomal protein L27
Control-vs-IBV	distal_collecting tubule	ncbi_771987	SYTL1	1.73703	0.625249	856	240	0.25	0.092	-1.47397	9.98e-08	0.00237649	down	SYTL1	synaptotagmin like 1
Control-vs-IBV	distal_collecting tubule	ncbi_424662	TMEM61	1.38158	0.281346	856	240	0.169	0.042	-2.29549	1.02e-07	0.00243511	down	TMEM61	transmembrane protein 61, transcript variant X1
Control-vs-IBV	distal_collecting tubule	ncbi_768990	TMEM173	0.0929691	0.771361	856	240	0.027	0.117	3.05122	1.04e-07	0.00247951	up	TMEM173	transmembrane protein 173, transcript variant 1
Control-vs-IBV	distal_collecting tubule	ncbi_769242	TBC1D24L	8.326	5.19309	856	240	0.31	0.142	-0.681021	1.12e-07	0.00266089	down	TBC1D24L	TBC1 domain family member 24L
Control-vs-IBV	distal_collecting tubule	ncbi_429089	CYR61	0.609177	2.03781	856	240	0.103	0.242	1.74192	1.22e-07	0.0029123	up	CYR61	cysteine rich angiogenic inducer 61
Control-vs-IBV	distal_collecting tubule	ncbi_418473	TSTD1	0.653444	1.421	856	240	0.11	0.262	1.12066	1.24e-07	0.00296345	up	TSTD1	thiosulfate sulfurtransferase like domain containing 1, transcript variant X1
Control-vs-IBV	distal_collecting tubule	ncbi_426496	CREBL2	0.637498	1.47618	856	240	0.11	0.262	1.21125	1.28e-07	0.00305216	up	CREBL2	cAMP responsive element binding protein like 2
Control-vs-IBV	distal_collecting tubule	ncbi_427433	BRIX1	0.201868	0.767994	856	240	0.047	0.162	1.92716	1.3e-07	0.00308406	up	BRIX1	BRX1, biogenesis of ribosomes
Control-vs-IBV	distal_collecting tubule	ncbi_396458	PCK1	2.84411	6.65129	856	240	0.282	0.429	1.22563	1.31e-07	0.00312548	up	PCK1	phosphoenolpyruvate carboxykinase 1
Control-vs-IBV	distal_collecting tubule	ncbi_420060	NDUFA11	6.48393	3.84002	856	240	0.595	0.454	-0.755739	1.33e-07	0.00316568	down	NDUFA11	NADH:ubiquinone oxidoreductase subunit A11, transcript variant X2
Control-vs-IBV	distal_collecting tubule	ncbi_419904	RPS10	8.36801	5.36081	856	240	0.651	0.592	-0.642423	1.36e-07	0.00323849	down	RPS10	ribosomal protein S10
Control-vs-IBV	distal_collecting tubule	ncbi_768824	ZNF706	5.44812	3.11264	856	240	0.568	0.4	-0.807599	1.39e-07	0.00331015	down	ZNF706	zinc finger protein 706
Control-vs-IBV	distal_collecting tubule	ncbi_395194	TLN1	0.523447	1.36922	856	240	0.102	0.25	1.38707	1.42e-07	0.0033794	up	TLN1	talin 1
Control-vs-IBV	distal_collecting tubule	ncbi_427449	DAB2	0.795077	2.13215	856	240	0.125	0.271	1.42303	1.7e-07	0.00403914	up	DAB2	DAB adaptor protein 2, transcript variant X1
Control-vs-IBV	distal_collecting tubule	ncbi_101749175	LOC101749175	1.07278	0.205606	856	240	0.173	0.046	-2.38283	1.8e-07	0.00427491	down	LOC101749175	transmembrane protein 211-like
Control-vs-IBV	distal_collecting tubule	ncbi_420150	FAM32A	2.43277	1.04133	856	240	0.355	0.2	-1.22409	1.91e-07	0.00453678	down	FAM32A	family with sequence similarity 32 member A
Control-vs-IBV	distal_collecting tubule	ncbi_395402	SLC34A1	6.02355	17.6535	856	240	0.437	0.546	1.55125	2.1e-07	0.00500383	up	SLC34A1	solute carrier family 34 member 1, transcript variant X1
Control-vs-IBV	distal_collecting tubule	ncbi_395852	ID2	0.92296	2.12885	856	240	0.146	0.308	1.20565	2.25e-07	0.00534651	up	ID2	inhibitor of DNA binding 2, HLH protein
Control-vs-IBV	distal_collecting tubule	ncbi_428458	UBP1	2.08749	0.60797	856	240	0.25	0.1	-1.77953	2.37e-07	0.00564742	down	UBP1	upstream binding protein 1 (LBP-1a), transcript variant X1
Control-vs-IBV	distal_collecting tubule	ncbi_100873157	TGFB1	0.109775	0.754256	856	240	0.04	0.125	2.77939	2.44e-07	0.00581152	up	TGFB1	transforming growth factor beta 1
Control-vs-IBV	distal_collecting tubule	ncbi_396363	TPT1	21.895	15.6581	856	240	0.862	0.804	-0.483694	2.57e-07	0.00610813	down	TPT1	tumor protein, translationally-controlled 1
Control-vs-IBV	distal_collecting tubule	ncbi_415674	ATP6V0D1	2.57015	0.942627	856	240	0.31	0.15	-1.44699	2.69e-07	0.00641374	down	ATP6V0D1	ATPase H+ transporting V0 subunit d1
Control-vs-IBV	distal_collecting tubule	ncbi_100858849	RAB34	0.123729	0.653903	856	240	0.025	0.117	2.40095	2.77e-07	0.0065854	up	RAB34	RAB34, member RAS oncogene family, transcript variant X1
Control-vs-IBV	distal_collecting tubule	ncbi_396529	ATP1B1	27.0631	18.5857	856	240	0.868	0.771	-0.542133	2.96e-07	0.00705419	down	ATP1B1	ATPase Na+/K+ transporting subunit beta 1
Control-vs-IBV	distal_collecting tubule	ncbi_417914	NTN4	0.399457	1.31285	856	240	0.081	0.2	1.71634	2.99e-07	0.00711922	up	NTN4	netrin 4, transcript variant X1
Control-vs-IBV	distal_collecting tubule	ncbi_422776	ATP8A1	0.101433	0.509048	856	240	0.021	0.108	2.32614	3.08e-07	0.00733037	up	ATP8A1	ATPase phospholipid transporting 8A1, transcript variant X1
Control-vs-IBV	distal_collecting tubule	ncbi_100858003	TTC31	0.516732	1.26927	856	240	0.105	0.25	1.29635	3.24e-07	0.00772006	up	TTC31	tetratricopeptide repeat domain 31, transcript variant X1
Control-vs-IBV	distal_collecting tubule	ncbi_768420	COTL1	2.62688	0.894855	856	240	0.301	0.183	-1.55352	3.29e-07	0.00784021	down	COTL1	coactosin like F-actin binding protein 1
Control-vs-IBV	distal_collecting tubule	ncbi_427291	GAK	0.570641	1.38306	856	240	0.125	0.275	1.27706	3.37e-07	0.00801575	up	GAK	cyclin G associated kinase
Control-vs-IBV	distal_collecting tubule	ncbi_417574	RPL23A	13.1319	9.76888	856	240	0.755	0.721	-0.426811	3.39e-07	0.00806458	down	RPL23A	ribosomal protein L23a, transcript variant X1
Control-vs-IBV	distal_collecting tubule	ncbi_414830	B2M	0.686813	1.97644	856	240	0.12	0.262	1.52478	3.4e-07	0.00808534	up	B2M	beta-2-microglobulin
Control-vs-IBV	distal_collecting tubule	ncbi_769143	CPN1	0.264109	0.931629	856	240	0.049	0.162	1.81823	3.43e-07	0.00816555	up	CPN1	carboxypeptidase N subunit 1
Control-vs-IBV	distal_collecting tubule	ncbi_427675	RPS15A	12.9619	8.83036	856	240	0.741	0.688	-0.553726	3.57e-07	0.00849535	down	RPS15A	ribosomal protein S15a, transcript variant X1
Control-vs-IBV	distal_collecting tubule	ncbi_424005	ACADL	2.93249	1.21418	856	240	0.376	0.217	-1.27208	3.86e-07	0.00920119	down	ACADL	acyl-CoA dehydrogenase, long chain
Control-vs-IBV	distal_collecting tubule	ncbi_418104	ATP6V0A4	6.10941	2.98264	856	240	0.452	0.292	-1.03442	3.95e-07	0.00941214	down	ATP6V0A4	ATPase H+ transporting V0 subunit a4
Control-vs-IBV	distal_collecting tubule	ncbi_395145	HMGCR	0.602556	1.43228	856	240	0.091	0.229	1.24901	4.04e-07	0.00961378	up	HMGCR	3-hydroxy-3-methylglutaryl-CoA reductase
Control-vs-IBV	distal_collecting tubule	ncbi_422546	SLC25A4	1.72221	0.591731	856	240	0.261	0.112	-1.54108	4.81e-07	0.0114566	down	SLC25A4	solute carrier family 25 member 4
Control-vs-IBV	distal_collecting tubule	ncbi_112530064	LOC112530064	1.9806	4.39912	856	240	0.196	0.267	1.15124	5.03e-07	0.0119771	up	LOC112530064	uncharacterized LOC112530064
Control-vs-IBV	distal_collecting tubule	ncbi_417438	PRKAR1A	4.17077	2.26438	856	240	0.477	0.358	-0.881169	5.18e-07	0.0123405	down	PRKAR1A	protein kinase cAMP-dependent type I regulatory subunit alpha
Control-vs-IBV	distal_collecting tubule	ncbi_420366	RARRES2	3.92369	6.64218	856	240	0.445	0.617	0.759429	5.2e-07	0.0123895	up	RARRES2	retinoic acid receptor responder (tazarotene induced) 2, transcript variant 1
Control-vs-IBV	distal_collecting tubule	ncbi_421340	DUSP10	0.284625	1.11406	856	240	0.051	0.162	1.96832	5.38e-07	0.012811	up	DUSP10	dual specificity phosphatase 10
Control-vs-IBV	distal_collecting tubule	ncbi_378919	TRIB2	0.201393	0.673234	856	240	0.043	0.15	1.74059	5.5e-07	0.0130891	up	TRIB2	tribbles pseudokinase 2
Control-vs-IBV	distal_collecting tubule	ncbi_424032	NDUFA10	3.65519	1.7851	856	240	0.428	0.279	-1.0339	5.55e-07	0.013201	down	NDUFA10	NADH:ubiquinone oxidoreductase subunit A10, transcript variant 1
Control-vs-IBV	distal_collecting tubule	ncbi_418867	PHF11	0.241408	0.680142	856	240	0.044	0.15	1.49398	5.69e-07	0.013544	up	PHF11	PHD finger protein 11
Control-vs-IBV	distal_collecting tubule	ncbi_100858073	UBE2L6	1.00058	2.17702	856	240	0.144	0.3	1.12144	5.73e-07	0.0136388	up	UBE2L6	ubiquitin-conjugating enzyme E2L 6, transcript variant X2
Control-vs-IBV	distal_collecting tubule	ncbi_421733	NUS1	2.18552	0.768819	856	240	0.294	0.146	-1.50714	5.75e-07	0.0136829	down	NUS1	NUS1 dehydrodolichyl diphosphate synthase subunit, transcript variant X1
Control-vs-IBV	distal_collecting tubule	ncbi_424997	MECOM	3.13136	5.76137	856	240	0.352	0.488	0.879599	5.9e-07	0.0140526	up	MECOM	MDS1 and EVI1 complex locus, transcript variant X1
Control-vs-IBV	distal_collecting tubule	ncbi_427213	F2RL1	0.273858	0.962255	856	240	0.054	0.167	1.81261	6.88e-07	0.0163858	up	F2RL1	F2R like trypsin receptor 1
Control-vs-IBV	distal_collecting tubule	ncbi_374193	GAPDH	20.7532	13.9885	856	240	0.831	0.804	-0.569093	7.08e-07	0.0168668	down	GAPDH	glyceraldehyde-3-phosphate dehydrogenase
Control-vs-IBV	distal_collecting tubule	ncbi_424706	SERBP1	3.77186	2.21253	856	240	0.446	0.392	-0.769551	7.15e-07	0.0170181	down	SERBP1	SERPINE1 mRNA binding protein 1, transcript variant 2
Control-vs-IBV	distal_collecting tubule	ncbi_421698	RPS12	8.30436	5.54119	856	240	0.686	0.637	-0.583665	7.24e-07	0.0172336	down	RPS12	ribosomal protein S12
Control-vs-IBV	distal_collecting tubule	ncbi_426561	MRPS26	1.59944	0.481608	856	240	0.244	0.112	-1.73143	7.25e-07	0.0172689	down	MRPS26	mitochondrial ribosomal protein S26
Control-vs-IBV	distal_collecting tubule	ncbi_396129	SIM1	1.19047	2.98735	856	240	0.187	0.317	1.32727	7.61e-07	0.0181089	up	SIM1	SIM bHLH transcription factor 1, transcript variant X1
Control-vs-IBV	distal_collecting tubule	ncbi_416571	NDUFAB1	5.79388	3.51678	856	240	0.557	0.458	-0.720259	7.75e-07	0.0184409	down	NDUFAB1	NADH:ubiquinone oxidoreductase subunit AB1
Control-vs-IBV	distal_collecting tubule	ncbi_425107	LGALS2	1.73079	2.58942	856	240	0.133	0.279	0.581172	7.93e-07	0.0188747	up	LGALS2	galectin 2, transcript variant X1
Control-vs-IBV	distal_collecting tubule	ncbi_423255	SIPA1L1	0.23783	0.752673	856	240	0.049	0.158	1.66168	8.26e-07	0.0196645	up	SIPA1L1	signal induced proliferation associated 1 like 1
Control-vs-IBV	distal_collecting tubule	ncbi_373957	RPL6	13.4391	9.506	856	240	0.787	0.733	-0.499519	8.34e-07	0.0198647	down	RPL6	ribosomal protein L6, transcript variant 2
Control-vs-IBV	distal_collecting tubule	ncbi_419218	ZNFX1	0.650649	1.4868	856	240	0.091	0.225	1.19214	8.57e-07	0.0203911	up	ZNFX1	zinc finger NFX1-type containing 1, transcript variant X1
Control-vs-IBV	distal_collecting tubule	ncbi_424286	MGAT5	0.297016	1.02993	856	240	0.067	0.183	1.79358	9.28e-07	0.0220851	up	MGAT5	alpha-1,6-mannosylglycoprotein 6-beta-N-acetylglucosaminyltransferase, transcript variant X1
Control-vs-IBV	distal_collecting tubule	ncbi_420182	RPL7	9.66694	6.43257	856	240	0.687	0.633	-0.587656	9.78e-07	0.0232897	down	RPL7	ribosomal protein L7
Control-vs-IBV	distal_collecting tubule	ncbi_395269	RPL5	6.47378	3.91671	856	240	0.578	0.492	-0.724952	1.03e-06	0.0244459	down	RPL5	ribosomal protein L5
Control-vs-IBV	distal_collecting tubule	ncbi_420442	INSIG1	0.688942	1.38208	856	240	0.112	0.254	1.00428	1.04e-06	0.0247247	up	INSIG1	insulin induced gene 1, transcript variant 1
Control-vs-IBV	distal_collecting tubule	ncbi_423112	CHKA	1.08986	2.08922	856	240	0.186	0.35	0.938752	1.21e-06	0.0287607	up	CHKA	choline kinase alpha, transcript variant X1
Control-vs-IBV	distal_collecting tubule	ncbi_414782	RPS13	10.3145	7.47591	856	240	0.715	0.658	-0.464347	1.22e-06	0.0290414	down	RPS13	ribosomal protein S13
Control-vs-IBV	distal_collecting tubule	ncbi_395243	IRF9	0.142875	0.842521	856	240	0.035	0.125	2.55912	1.24e-06	0.0294403	up	IRF9	interferon regulatory factor 9
Control-vs-IBV	distal_collecting tubule	ncbi_419069	RPS3	8.85118	6.45372	856	240	0.675	0.625	-0.455731	1.26e-06	0.0299516	down	RPS3	ribosomal protein S3
Control-vs-IBV	distal_collecting tubule	ncbi_421312	CHGB	0.19135	1.04412	856	240	0.032	0.121	2.44738	1.27e-06	0.0302778	up	CHGB	chromogranin B, transcript variant X4
Control-vs-IBV	distal_collecting tubule	ncbi_424758	PLEKHB2	1.65666	0.498026	856	240	0.241	0.121	-1.73378	1.37e-06	0.0325807	down	PLEKHB2	pleckstrin homology domain containing B2, transcript variant 1
Control-vs-IBV	distal_collecting tubule	ncbi_425416	RPL30	8.37328	5.93774	856	240	0.66	0.629	-0.495872	1.58e-06	0.0375722	down	RPL30	ribosomal protein L30
Control-vs-IBV	distal_collecting tubule	ncbi_428236	KCNJ1	0.570404	1.56157	856	240	0.076	0.196	1.45278	1.58e-06	0.0376529	up	KCNJ1	potassium inwardly rectifying channel subfamily J member 1, transcript variant X1
Control-vs-IBV	distal_collecting tubule	ncbi_771736	CDK18	0.708327	0.0975232	856	240	0.138	0.038	-2.85932	1.64e-06	0.0389864	down	CDK18	cyclin dependent kinase 18, transcript variant X1
Control-vs-IBV	distal_collecting tubule	ncbi_421249	ABHD12	0.944706	0.254754	856	240	0.168	0.05	-1.89035	1.83e-06	0.0435475	down	ABHD12	abhydrolase domain containing 12
Control-vs-IBV	distal_collecting tubule	ncbi_416438	NPTX2	0.787005	0.131419	856	240	0.124	0.025	-2.58129	1.92e-06	0.0456515	down	NPTX2	neuronal pentraxin 2, transcript variant X2
Control-vs-IBV	distal_collecting tubule	ncbi_770249	RPL29	14.9362	11.2581	856	240	0.778	0.775	-0.407841	2.1e-06	0.0499608	down	RPL29	ribosomal protein L29
Control-vs-IBV	distal_collecting tubule	ncbi_420996	NR4A3	0.149917	0.72884	856	240	0.029	0.117	2.28068	2.17e-06	0.0515828	up	NR4A3	nuclear receptor subfamily 4 group A member 3, transcript variant X1
Control-vs-IBV	distal_collecting tubule	ncbi_424978	NDUFB5	5.37145	3.07913	856	240	0.536	0.392	-0.802769	2.2e-06	0.0523306	down	NDUFB5	NADH:ubiquinone oxidoreductase subunit B5
Control-vs-IBV	distal_collecting tubule	ncbi_420821	DCDC2	2.86946	1.01601	856	240	0.289	0.167	-1.49777	2.48e-06	0.0590405	down	DCDC2	doublecortin domain containing 2, transcript variant X1
Control-vs-IBV	distal_collecting tubule	ncbi_415849	PIEZO1	0.149573	0.571699	856	240	0.032	0.121	1.93369	2.67e-06	0.0635167	up	PIEZO1	piezo type mechanosensitive ion channel component 1, transcript variant X1
Control-vs-IBV	distal_collecting tubule	ncbi_423559	SAMD4A	0.281593	0.928056	856	240	0.067	0.179	1.72024	2.67e-06	0.063593	up	SAMD4A	sterile alpha motif domain containing 4A, transcript variant X1
Control-vs-IBV	distal_collecting tubule	ncbi_395424	HINT2	1.40457	3.12483	856	240	0.252	0.404	1.1536	2.8e-06	0.0667433	up	HINT2	histidine triad nucleotide binding protein 2
Control-vs-IBV	distal_collecting tubule	ncbi_107054005	BSND	3.85305	1.60937	856	240	0.306	0.154	-1.25945	2.83e-06	0.0672889	down	BSND	Bartter syndrome, infantile, with sensorineural deafness (Barttin)
Control-vs-IBV	distal_collecting tubule	ncbi_772135	NDUFA4	13.62	9.24479	856	240	0.768	0.671	-0.559009	2.87e-06	0.0683823	down	NDUFA4	NDUFA4, mitochondrial complex associated
Control-vs-IBV	distal_collecting tubule	ncbi_421256	MRPL2	2.54183	1.31105	856	240	0.368	0.208	-0.955088	3.05e-06	0.0726132	down	MRPL2	mitochondrial ribosomal protein L2
Control-vs-IBV	distal_collecting tubule	ncbi_417823	RPL18A	9.14173	6.45484	856	240	0.69	0.604	-0.50208	3.23e-06	0.0769361	down	RPL18A	ribosomal protein L18a
Control-vs-IBV	distal_collecting tubule	ncbi_419228	RPS21	10.5159	7.60236	856	240	0.73	0.696	-0.468049	3.5e-06	0.0834206	down	RPS21	ribosomal protein S21
Control-vs-IBV	distal_collecting tubule	ncbi_420624	CYCS	7.9909	4.73884	856	240	0.592	0.5	-0.753813	3.72e-06	0.0886778	down	CYCS	cytochrome c, somatic, transcript variant 1
Control-vs-IBV	distal_collecting tubule	ncbi_121108129	LOC121108129	0.400571	1.1468	856	240	0.072	0.188	1.51726	3.85e-06	0.0916599	up	LOC121108129	matrix metalloproteinase-14-like, transcript variant X2
Control-vs-IBV	distal_collecting tubule	ncbi_768675	HMGN4	0.481841	1.33381	856	240	0.1	0.221	1.46873	4.01e-06	0.0955441	up	HMGN4	high mobility group nucleosomal binding domain 4
Control-vs-IBV	distal_collecting tubule	ncbi_421863	SLC17A5	0.116899	0.490091	856	240	0.028	0.112	2.06684	4.13e-06	0.0984114	up	SLC17A5	solute carrier family 17 member 5
Control-vs-IBV	distal_collecting tubule	ncbi_421147	TIMM17B	1.3317	0.483322	856	240	0.232	0.1	-1.46202	4.17e-06	0.0993594	down	TIMM17B	translocase of inner mitochondrial membrane 17 homolog B (yeast)
Control-vs-IBV	distal_collecting tubule	ncbi_100858216	ATP5G2	6.81547	4.22756	856	240	0.605	0.479	-0.688973	4.4e-06	0.104829	down	ATP5G2	ATP synthase, H+ transporting, mitochondrial Fo complex subunit C2 (subunit 9)
Control-vs-IBV	distal_collecting tubule	ncbi_416544	RPS2	9.66227	6.91126	856	240	0.694	0.654	-0.483408	4.47e-06	0.106523	down	RPS2	ribosomal protein S2
Control-vs-IBV	distal_collecting tubule	ncbi_421441	LOC421441	0.392705	1.00793	856	240	0.064	0.175	1.35966	4.5e-06	0.107017	up	LOC421441	spectrin beta chain, brain 4-like
Control-vs-IBV	distal_collecting tubule	ncbi_422007	OTOF	0.596391	0.0667705	856	240	0.103	0.017	-3.15706	4.9e-06	0.116686	down	OTOF	otoferlin, transcript variant X2
Control-vs-IBV	distal_collecting tubule	ncbi_422567	HPGD	0.686356	0.0752619	856	240	0.12	0.029	-3.18726	4.93e-06	0.117293	down	HPGD	hydroxyprostaglandin dehydrogenase 15-(NAD)
Control-vs-IBV	distal_collecting tubule	ncbi_427925	WNK1	2.29627	4.30447	856	240	0.227	0.367	0.906514	4.94e-06	0.117715	up	WNK1	WNK lysine deficient protein kinase 1, transcript variant X1
Control-vs-IBV	distal_collecting tubule	ncbi_429806	HSPG2	0.598023	1.60749	856	240	0.096	0.217	1.42639	5.27e-06	0.125352	up	HSPG2	heparan sulfate proteoglycan 2, transcript variant X1
Control-vs-IBV	distal_collecting tubule	ncbi_419468	IFFO2	0.108418	0.53677	856	240	0.025	0.104	2.30664	5.34e-06	0.127105	up	IFFO2	intermediate filament family orphan 2, transcript variant X1
Control-vs-IBV	distal_collecting tubule	ncbi_420860	LOC420860	1.82675	0.772459	856	240	0.279	0.133	-1.24164	5.54e-06	0.13185	down	LOC420860	transmembrane protein 14C-like
Control-vs-IBV	distal_collecting tubule	ncbi_100859519	NR2F1	0.23593	0.916882	856	240	0.046	0.138	1.95792	5.64e-06	0.134331	up	NR2F1	nuclear receptor subfamily 2 group F member 1, transcript variant X1
Control-vs-IBV	distal_collecting tubule	ncbi_414746	CYP2C23a	0.180051	1.00187	856	240	0.033	0.117	2.47556	5.8e-06	0.137978	up	CYP2C23a	cytochrome P450, family 2, subfamily C, polypeptide 23a
Control-vs-IBV	distal_collecting tubule	ncbi_396469	MYH9	3.63613	6.40065	856	240	0.421	0.571	0.815795	5.81e-06	0.138416	up	MYH9	myosin, heavy chain 9, non-muscle
Control-vs-IBV	distal_collecting tubule	ncbi_421416	FOSL2	0.214548	0.8027	856	240	0.05	0.146	1.90307	6.1e-06	0.145122	up	FOSL2	FOS like 2, AP-1 transcription factor subunit
Control-vs-IBV	distal_collecting tubule	ncbi_425791	EHF	1.67978	0.506184	856	240	0.176	0.096	-1.73034	6.21e-06	0.147953	down	EHF	ETS homologous factor
Control-vs-IBV	distal_collecting tubule	ncbi_395149	MRAS	0.329483	1.10643	856	240	0.075	0.179	1.74732	6.29e-06	0.149823	up	MRAS	muscle RAS oncogene homolog
Control-vs-IBV	distal_collecting tubule	ncbi_374131	NR3C2	6.12169	3.06299	856	240	0.499	0.35	-0.998964	6.38e-06	0.15194	down	NR3C2	nuclear receptor subfamily 3 group C member 2
Control-vs-IBV	distal_collecting tubule	ncbi_769579	HINT3	0.755413	0.239679	856	240	0.14	0.038	-1.65575	6.49e-06	0.154424	down	HINT3	histidine triad nucleotide binding protein 3
Control-vs-IBV	distal_collecting tubule	ncbi_416537	HAGH	2.71623	1.33173	856	240	0.38	0.221	-1.02825	6.71e-06	0.159852	down	HAGH	hydroxyacylglutathione hydrolase
Control-vs-IBV	distal_collecting tubule	ncbi_424381	PHGDH	0.928868	0.19359	856	240	0.155	0.05	-2.26188	6.74e-06	0.160401	down	PHGDH	phosphoglycerate dehydrogenase
Control-vs-IBV	distal_collecting tubule	ncbi_424623	TRABD2B	0.328408	0.81686	856	240	0.063	0.171	1.31434	6.81e-06	0.162242	up	TRABD2B	TraB domain containing 2B
Control-vs-IBV	distal_collecting tubule	ncbi_418568	RPL8	10.7745	7.73453	856	240	0.739	0.671	-0.478226	7.01e-06	0.166948	down	RPL8	ribosomal protein L8
Control-vs-IBV	distal_collecting tubule	ncbi_420332	MYC	0.261527	0.706443	856	240	0.048	0.146	1.43326	7.23e-06	0.172207	up	MYC	v-myc avian myelocytomatosis viral oncogene homolog
Control-vs-IBV	distal_collecting tubule	ncbi_416251	SGCD	0.272293	0.716079	856	240	0.027	0.104	1.39463	7.26e-06	0.172871	up	SGCD	sarcoglycan delta, transcript variant X1
Control-vs-IBV	distal_collecting tubule	ncbi_396339	TGIF1	0.286017	0.728505	856	240	0.061	0.167	1.34853	7.43e-06	0.176886	up	TGIF1	TGFB induced factor homeobox 1
Control-vs-IBV	distal_collecting tubule	ncbi_424168	LRP2	1.07275	3.34661	856	240	0.136	0.254	1.64129	7.56e-06	0.180001	up	LRP2	LDL receptor related protein 2, transcript variant X1
Control-vs-IBV	distal_collecting tubule	ncbi_426284	TBL1XR1	0.887021	1.97803	856	240	0.167	0.312	1.15694	7.76e-06	0.184843	up	TBL1XR1	transducin beta like 1 X-linked receptor 1, transcript variant 1
Control-vs-IBV	distal_collecting tubule	ncbi_422203	OGT	3.94709	2.06851	856	240	0.438	0.3	-0.932163	7.93e-06	0.188819	down	OGT	O-linked N-acetylglucosamine (GlcNAc) transferase, transcript variant X1
Control-vs-IBV	distal_collecting tubule	ncbi_395281	ID3	1.05425	0.23874	856	240	0.154	0.054	-2.14223	7.94e-06	0.188909	down	ID3	inhibitor of DNA binding 3, HLH protein
Control-vs-IBV	distal_collecting tubule	ncbi_63549479	ND1	68.0716	99.1537	856	240	0.874	0.942	0.542614	8.06e-06	0.191907	up	ND1	-
Control-vs-IBV	distal_collecting tubule	ncbi_426845	RPL17	9.27429	12.9921	856	240	0.676	0.821	0.48632	8.15e-06	0.194	up	RPL17	ribosomal protein L17
Control-vs-IBV	distal_collecting tubule	ncbi_427497	WDR72	1.32784	0.418959	856	240	0.222	0.1	-1.66397	8.26e-06	0.196567	down	WDR72	WD repeat domain 72, transcript variant X1
Control-vs-IBV	distal_collecting tubule	ncbi_422115	ATP5H	5.62195	3.46811	856	240	0.553	0.467	-0.696905	8.32e-06	0.198039	down	ATP5H	ATP synthase, H+ transporting, mitochondrial Fo complex subunit D, transcript variant X1
Control-vs-IBV	distal_collecting tubule	ncbi_427186	RPL37	11.6395	8.17379	856	240	0.734	0.675	-0.50994	8.43e-06	0.200637	down	RPL37	ribosomal protein L37
Control-vs-IBV	distal_collecting tubule	ncbi_418361	BOC	0.203561	0.892318	856	240	0.03	0.112	2.13155	8.86e-06	0.210952	up	BOC	BOC cell adhesion associated, oncogene regulated, transcript variant X1
Control-vs-IBV	distal_collecting tubule	ncbi_768655	PIM3	1.13562	1.95069	856	240	0.178	0.325	0.780444	9.29e-06	0.221281	up	PIM3	pim-3 oncogene
Control-vs-IBV	distal_collecting tubule	ncbi_417699	DLD	2.37381	1.1269	856	240	0.333	0.192	-1.07478	1.03e-05	0.244752	down	DLD	dihydrolipoamide dehydrogenase
Control-vs-IBV	distal_collecting tubule	ncbi_396465	MYH10	2.5351	1.32594	856	240	0.339	0.183	-0.934976	1.03e-05	0.245517	down	MYH10	myosin, heavy chain 10, non-muscle
Control-vs-IBV	distal_collecting tubule	ncbi_100857342	NANOS1	0.321894	0.962872	856	240	0.071	0.171	1.58046	1.07e-05	0.255547	up	NANOS1	nanos C2HC-type zinc finger 1, transcript variant X1
Control-vs-IBV	distal_collecting tubule	ncbi_419303	ACOT8	2.47826	1.13442	856	240	0.361	0.212	-1.1273	1.15e-05	0.274388	down	ACOT8	acyl-CoA thioesterase 8
Control-vs-IBV	distal_collecting tubule	ncbi_416543	NDUFB10	5.5253	3.46263	856	240	0.556	0.425	-0.674172	1.22e-05	0.291042	down	NDUFB10	NADH:ubiquinone oxidoreductase subunit B10, transcript variant X2
Control-vs-IBV	distal_collecting tubule	ncbi_396250	ETS2	0.665604	1.62983	856	240	0.145	0.267	1.29186	1.22e-05	0.291407	up	ETS2	ETS proto-oncogene 2, transcription factor
Control-vs-IBV	distal_collecting tubule	ncbi_416456	GPR146	0.281437	0.607285	856	240	0.042	0.129	1.10929	1.23e-05	0.292986	up	GPR146	G protein-coupled receptor 146, transcript variant 1
Control-vs-IBV	distal_collecting tubule	ncbi_426145	SPTLC1	0.224366	0.826208	856	240	0.051	0.146	1.88018	1.26e-05	0.300722	up	SPTLC1	serine palmitoyltransferase long chain base subunit 1, transcript variant X1
Control-vs-IBV	distal_collecting tubule	ncbi_101751827	CDKN1C	0.518493	1.59885	856	240	0.102	0.204	1.62445	1.27e-05	0.302601	up	CDKN1C	cyclin dependent kinase inhibitor 1C
Control-vs-IBV	distal_collecting tubule	ncbi_374044	HK2	1.12012	0.288919	856	240	0.183	0.075	-1.95455	1.37e-05	0.326824	down	HK2	hexokinase 2, transcript variant 2
Control-vs-IBV	distal_collecting tubule	ncbi_396126	INHBB	0.120362	0.595409	856	240	0.039	0.117	2.30554	1.37e-05	0.327149	up	INHBB	inhibin beta B subunit
Control-vs-IBV	distal_collecting tubule	ncbi_386575	YBX1	9.59817	7.29928	856	240	0.695	0.65	-0.394999	1.37e-05	0.327306	down	YBX1	Y-box binding protein 1
Control-vs-IBV	distal_collecting tubule	ncbi_415539	HACD3	0.802579	1.94846	856	240	0.154	0.279	1.27952	1.38e-05	0.32798	up	HACD3	3-hydroxyacyl-CoA dehydratase 3
Control-vs-IBV	distal_collecting tubule	ncbi_100996929	MYL6	2.25679	4.15396	856	240	0.303	0.458	0.880184	1.42e-05	0.336993	up	MYL6	myosin, light chain 6, alkali, smooth muscle and non-muscle
Control-vs-IBV	distal_collecting tubule	ncbi_423504	HSPA2	15.1651	10.2145	856	240	0.646	0.533	-0.57014	1.43e-05	0.341476	down	HSPA2	heat shock 70kDa protein 2
Control-vs-IBV	distal_collecting tubule	ncbi_428062	TBC1D4	1.48191	0.687355	856	240	0.23	0.1	-1.10822	1.44e-05	0.342643	down	TBC1D4	TBC1 domain family member 4, transcript variant X1
Control-vs-IBV	distal_collecting tubule	ncbi_404752	MID1IP1	1.85217	0.824469	856	240	0.246	0.112	-1.16758	1.52e-05	0.363014	down	MID1IP1	MID1 interacting protein 1
Control-vs-IBV	distal_collecting tubule	ncbi_417401	TRIM25	0.521447	1.15635	856	240	0.113	0.238	1.14883	1.6e-05	0.381095	up	TRIM25	tripartite motif containing 25
Control-vs-IBV	distal_collecting tubule	ncbi_422463	OTUD4	0.104251	0.521333	856	240	0.03	0.108	2.32104	1.77e-05	0.422133	up	OTUD4	OTU deubiquitinase 4, transcript variant X1
Control-vs-IBV	distal_collecting tubule	ncbi_420548	CYP51A1	0.298185	0.70224	856	240	0.054	0.15	1.23548	1.79e-05	0.427324	up	CYP51A1	cytochrome P450 family 51 subfamily A member 1, transcript variant X1
Control-vs-IBV	distal_collecting tubule	ncbi_426810	ZNF608	0.22737	0.92933	856	240	0.05	0.142	2.03067	1.82e-05	0.433689	up	ZNF608	zinc finger protein 608, transcript variant X1
Control-vs-IBV	distal_collecting tubule	ncbi_420288	EIF3H	2.02821	0.847761	856	240	0.308	0.175	-1.25838	1.83e-05	0.436231	down	EIF3H	eukaryotic translation initiation factor 3 subunit H
Control-vs-IBV	distal_collecting tubule	ncbi_415551	RPL4	11.1646	7.89202	856	240	0.745	0.688	-0.500462	1.93e-05	0.458426	down	RPL4	ribosomal protein L4
Control-vs-IBV	distal_collecting tubule	ncbi_417112	NDUFA8	3.54054	2.01752	856	240	0.44	0.325	-0.811351	1.95e-05	0.463479	down	NDUFA8	NADH:ubiquinone oxidoreductase subunit A8, transcript variant 1
Control-vs-IBV	distal_collecting tubule	ncbi_428592	MPC1L	4.33282	2.5278	856	240	0.474	0.35	-0.7774	1.96e-05	0.465721	down	MPC1L	mitochondrial pyruvate carrier 1-like
Control-vs-IBV	distal_collecting tubule	ncbi_418602	SMS	2.9943	1.34491	856	240	0.333	0.233	-1.15466	2.03e-05	0.482628	down	SMS	spermine synthase
Control-vs-IBV	distal_collecting tubule	ncbi_426978	TXN2	1.97344	0.852811	856	240	0.291	0.162	-1.21032	2.05e-05	0.488493	down	TXN2	thioredoxin 2, transcript variant 1
Control-vs-IBV	distal_collecting tubule	ncbi_418921	UBL3	2.20878	1.45192	856	240	0.343	0.192	-0.605256	2.06e-05	0.491031	down	UBL3	ubiquitin like 3
Control-vs-IBV	distal_collecting tubule	ncbi_415821	ZDHHC7	1.16288	0.420381	856	240	0.203	0.083	-1.46771	2.09e-05	0.498241	down	ZDHHC7	zinc finger DHHC-type containing 7, transcript variant X1
Control-vs-IBV	distal_collecting tubule	ncbi_416651	HBAD	1.43802	1.85815	856	240	0.132	0.246	0.369762	2.16e-05	0.514573	up	HBAD	hemoglobin alpha, subunit D
Control-vs-IBV	distal_collecting tubule	ncbi_420883	TUBB2B	1.47471	3.05978	856	240	0.204	0.333	1.05294	2.5e-05	0.594797	up	TUBB2B	tubulin beta 2B class IIb
Control-vs-IBV	distal_collecting tubule	ncbi_416108	BHLHE40	0.824801	1.62553	856	240	0.15	0.283	0.978705	2.53e-05	0.60209	up	BHLHE40	basic helix-loop-helix family member e40
Control-vs-IBV	distal_collecting tubule	ncbi_417677	XAF1	0.182383	0.631454	856	240	0.04	0.125	1.79115	2.6e-05	0.61889	up	XAF1	XIAP associated factor 1, transcript variant X1
Control-vs-IBV	distal_collecting tubule	ncbi_107050532	LOC107050532	0.231121	0.504837	856	240	0.035	0.112	1.12683	2.63e-05	0.625851	up	LOC107050532	uncharacterized LOC107050532, transcript variant X9
Control-vs-IBV	distal_collecting tubule	ncbi_374244	ATP2B1	0.389647	0.971292	856	240	0.064	0.162	1.31752	2.72e-05	0.646683	up	ATP2B1	ATPase plasma membrane Ca2+ transporting 1
Control-vs-IBV	distal_collecting tubule	ncbi_420519	VIM	0.182187	0.641771	856	240	0.03	0.108	1.81608	2.74e-05	0.653259	up	VIM	vimentin
Control-vs-IBV	distal_collecting tubule	ncbi_396506	S100A10	9.88796	15.9674	856	240	0.662	0.767	0.691377	2.75e-05	0.654409	up	S100A10	S100 calcium binding protein A10
Control-vs-IBV	distal_collecting tubule	ncbi_424112	IDH1	1.61932	0.684521	856	240	0.269	0.138	-1.2421	2.75e-05	0.6546	down	IDH1	isocitrate dehydrogenase (NADP(+)) 1, cytosolic, transcript variant X3
Control-vs-IBV	distal_collecting tubule	ncbi_417264	RPL12	12.3507	9.22632	856	240	0.728	0.688	-0.420755	2.8e-05	0.666738	down	RPL12	ribosomal protein L12, transcript variant 1
Control-vs-IBV	distal_collecting tubule	ncbi_419592	RSRP1	3.07386	1.55359	856	240	0.417	0.288	-0.9844	2.81e-05	0.668004	down	RSRP1	arginine and serine rich protein 1, transcript variant X1
Control-vs-IBV	distal_collecting tubule	ncbi_395886	MITF	0.947934	1.98045	856	240	0.174	0.3	1.06289	2.99e-05	0.712251	up	MITF	melanogenesis associated transcription factor
Control-vs-IBV	distal_collecting tubule	ncbi_420459	IDI2	0.231509	0.852132	856	240	0.047	0.133	1.87956	3.16e-05	0.751587	up	IDI2	isopentenyl-diphosphate delta isomerase 2, transcript variant X1
Control-vs-IBV	distal_collecting tubule	ncbi_416147	LOC416147	0.246489	0.698937	856	240	0.053	0.146	1.50326	3.18e-05	0.757725	up	LOC416147	E3 ubiquitin/ISG15 ligase TRIM25-like
Control-vs-IBV	distal_collecting tubule	ncbi_427256	CARNMT1	0.413191	0.924177	856	240	0.077	0.183	1.16117	3.18e-05	0.758219	up	CARNMT1	carnosine N-methyltransferase 1, transcript variant 1
Control-vs-IBV	distal_collecting tubule	ncbi_107053781	FMC1	3.10678	1.67743	856	240	0.412	0.267	-0.889129	3.52e-05	0.838714	down	FMC1	formation of mitochondrial complex V assembly factor 1 homolog
Control-vs-IBV	distal_collecting tubule	ncbi_423661	ARID5B	0.664579	1.54322	856	240	0.126	0.25	1.21531	3.55e-05	0.845834	up	ARID5B	AT-rich interaction domain 5B
Control-vs-IBV	distal_collecting tubule	ncbi_415896	SMIM4	1.76455	0.84404	856	240	0.273	0.142	-1.06383	3.57e-05	0.850459	down	SMIM4	small integral membrane protein 4
Control-vs-IBV	distal_collecting tubule	ncbi_415752	UQCRFS1	5.39783	3.23557	856	240	0.54	0.412	-0.73834	3.75e-05	0.892387	down	UQCRFS1	ubiquinol-cytochrome c reductase, Rieske iron-sulfur polypeptide 1
Control-vs-IBV	distal_collecting tubule	ncbi_101749360	SVBP	4.6681	3.08664	856	240	0.532	0.408	-0.596781	3.76e-05	0.894294	down	SVBP	small vasohibin binding protein
Control-vs-IBV	distal_collecting tubule	ncbi_419049	RPS11	11.4575	8.66944	856	240	0.734	0.717	-0.402279	3.87e-05	0.921934	down	RPS11	ribosomal protein S11
Control-vs-IBV	distal_collecting tubule	ncbi_422765	FRYL	0.49401	0.89355	856	240	0.099	0.212	0.854877	3.9e-05	0.927769	up	FRYL	FRY like transcription coactivator, transcript variant X1
Control-vs-IBV	distal_collecting tubule	ncbi_431664	RXFP3	2.19327	0.991013	856	240	0.228	0.104	-1.14603	3.92e-05	0.933488	down	RXFP3	relaxin/insulin like family peptide receptor 3
Control-vs-IBV	distal_collecting tubule	ncbi_395984	HDLBP	3.83467	2.18666	856	240	0.475	0.371	-0.810342	3.92e-05	0.933807	down	HDLBP	high density lipoprotein binding protein
Control-vs-IBV	distal_collecting tubule	ncbi_415302	PML	0.346314	0.885367	856	240	0.07	0.171	1.35394	3.94e-05	0.937364	up	PML	PML nuclear body scaffold, transcript variant X1
Control-vs-IBV	distal_collecting tubule	ncbi_777548	HOXB6	11.6209	7.52072	856	240	0.551	0.521	-0.627771	4.16e-05	0.991157	down	HOXB6	homeobox B6
Control-vs-IBV	distal_collecting tubule	ncbi_771124	PHB2	2.63195	1.38525	856	240	0.363	0.238	-0.925938	4.36e-05	1	down	PHB2	prohibitin 2
Control-vs-IBV	distal_collecting tubule	ncbi_374202	TBX3	2.87803	1.60112	856	240	0.368	0.233	-0.845962	4.6e-05	1	down	TBX3	T-box 3
Control-vs-IBV	distal_collecting tubule	ncbi_415372	RPS27L	8.95025	6.40128	856	240	0.673	0.608	-0.483561	4.6e-05	1	down	RPS27L	ribosomal protein S27 like
Control-vs-IBV	distal_collecting tubule	ncbi_425968	JAC1	3.99528	0.372967	856	240	0.124	0.058	-3.42083	4.74e-05	1	down	JAC1	Jun-activated cell transformation
Control-vs-IBV	distal_collecting tubule	ncbi_426626	LOC426626	1.05683	0.457238	856	240	0.199	0.083	-1.20855	4.76e-05	1	down	LOC426626	AN1-type zinc finger protein 5-like, transcript variant X1
Control-vs-IBV	distal_collecting tubule	ncbi_424474	AGL	0.592382	0.169398	856	240	0.129	0.038	-1.8055	5.18e-05	1	down	AGL	amylo-alpha-1, 6-glucosidase, 4-alpha-glucanotransferase, transcript variant X1
Control-vs-IBV	distal_collecting tubule	ncbi_396135	MST1	1.17194	0.401643	856	240	0.185	0.079	-1.54468	5.18e-05	1	down	MST1	macrophage stimulating 1 (hepatocyte growth factor-like), transcript variant 1
Control-vs-IBV	distal_collecting tubule	ncbi_418710	RPL31	6.60554	4.56664	856	240	0.613	0.562	-0.532534	5.27e-05	1	down	RPL31	ribosomal protein L31
Control-vs-IBV	distal_collecting tubule	ncbi_421434	CMTR1	0.196409	0.591991	856	240	0.047	0.133	1.59123	5.58e-05	1	up	CMTR1	cap methyltransferase 1, transcript variant X1
Control-vs-IBV	distal_collecting tubule	ncbi_776282	PPIA	9.35536	12.7699	856	240	0.669	0.808	0.448876	5.63e-05	1	up	PPIA	peptidylprolyl isomerase A
Control-vs-IBV	distal_collecting tubule	ncbi_424918	LOC424918	2.59442	4.1645	856	240	0.322	0.479	0.682713	5.66e-05	1	up	LOC424918	flocculation protein FLO11-like, transcript variant X5
Control-vs-IBV	distal_collecting tubule	ncbi_100858689	MRPL43	2.53777	1.2708	856	240	0.363	0.242	-0.997768	5.86e-05	1	down	MRPL43	mitochondrial ribosomal protein L43
Control-vs-IBV	distal_collecting tubule	ncbi_418044	RAC2	0.946934	0.332546	856	240	0.154	0.054	-1.50943	6.25e-05	1	down	RAC2	ras-related C3 botulinum toxin substrate 2 (rho family, small GTP binding protein Rac2)
Control-vs-IBV	distal_collecting tubule	ncbi_63549495	ND5	71.6086	91.9816	856	240	0.877	0.958	0.361212	6.26e-05	1	up	ND5	-
Control-vs-IBV	distal_collecting tubule	ncbi_426601	PHYH	1.4674	0.524697	856	240	0.227	0.112	-1.48353	6.31e-05	1	down	PHYH	phytanoyl-CoA 2-hydroxylase
Control-vs-IBV	distal_collecting tubule	ncbi_107052650	LOC107052650	1.35274	0.480754	856	240	0.225	0.117	-1.49232	6.31e-05	1	down	LOC107052650	uncharacterized LOC107052650, transcript variant X1
Control-vs-IBV	distal_collecting tubule	ncbi_421922	RNF144A	0.55903	0.167057	856	240	0.12	0.033	-1.74198	6.34e-05	1	down	RNF144A	ring finger protein 144A, transcript variant X1
Control-vs-IBV	distal_collecting tubule	ncbi_396122	B4GALT2	2.45761	1.11687	856	240	0.272	0.142	-1.13773	6.61e-05	1	down	B4GALT2	beta-1,4-galactosyltransferase 2
Control-vs-IBV	distal_collecting tubule	ncbi_424947	ABCC5	2.48626	1.21375	856	240	0.31	0.175	-1.03444	6.62e-05	1	down	ABCC5	ATP binding cassette subfamily C member 5, transcript variant X1
Control-vs-IBV	distal_collecting tubule	ncbi_107049123	ECM1	1.37418	4.16527	856	240	0.153	0.15	1.59977	6.64e-05	1	up	ECM1	extracellular matrix protein 1
Control-vs-IBV	distal_collecting tubule	ncbi_422045	CRISP2	4.0223	1.63228	856	240	0.271	0.146	-1.30108	6.69e-05	1	down	CRISP2	cysteine rich secretory protein 2
Control-vs-IBV	distal_collecting tubule	ncbi_395147	EIF2AK2	0.164053	0.508487	856	240	0.033	0.108	1.63145	6.85e-05	1	up	EIF2AK2	eukaryotic translation initiation factor 2 alpha kinase 2
Control-vs-IBV	distal_collecting tubule	ncbi_419793	SDHD	4.28257	2.25562	856	240	0.459	0.35	-0.924921	6.99e-05	1	down	SDHD	succinate dehydrogenase complex subunit D
Control-vs-IBV	distal_collecting tubule	ncbi_419558	SERINC2	0.390497	1.03839	856	240	0.081	0.179	1.41073	7.17e-05	1	up	SERINC2	serine incorporator 2
Control-vs-IBV	distal_collecting tubule	ncbi_100857237	MIF	4.85581	7.5852	856	240	0.512	0.65	0.643466	7.18e-05	1	up	MIF	macrophage migration inhibitory factor (glycosylation-inhibiting factor)
Control-vs-IBV	distal_collecting tubule	ncbi_420976	NDUFS6	2.35799	1.35625	856	240	0.328	0.271	-0.797886	7.34e-05	1	down	NDUFS6	NADH:ubiquinone oxidoreductase subunit S6, transcript variant X1
Control-vs-IBV	distal_collecting tubule	ncbi_416675	AHCYL2	0.583107	1.37207	856	240	0.099	0.183	1.23437	7.45e-05	1	up	AHCYL2	adenosylhomocysteinase like 2, transcript variant X1
Control-vs-IBV	distal_collecting tubule	ncbi_423032	USP47	0.460742	0.963758	856	240	0.102	0.212	1.06455	7.67e-05	1	up	USP47	ubiquitin specific peptidase 47
Control-vs-IBV	distal_collecting tubule	ncbi_432370	CSNK2A1	0.981399	0.347999	856	240	0.192	0.083	-1.49549	7.76e-05	1	down	CSNK2A1	casein kinase 2 alpha 1
Control-vs-IBV	distal_collecting tubule	ncbi_428706	DLG3	0.511051	0.0781196	856	240	0.103	0.025	-2.70815	7.79e-05	1	down	DLG3	discs large MAGUK scaffold protein 3, transcript variant X1
Control-vs-IBV	distal_collecting tubule	ncbi_395359	SALL3	0.911243	2.26698	856	240	0.103	0.175	1.31477	7.8e-05	1	up	SALL3	spalt like transcription factor 3
Control-vs-IBV	distal_collecting tubule	ncbi_423370	ANGEL1	1.16015	0.464783	856	240	0.217	0.104	-1.31949	7.92e-05	1	down	ANGEL1	angel homolog 1
Control-vs-IBV	distal_collecting tubule	ncbi_418752	COL4A2	0.624204	1.14743	856	240	0.111	0.225	0.878217	7.96e-05	1	up	COL4A2	collagen type IV alpha 2 chain
Control-vs-IBV	distal_collecting tubule	ncbi_396228	SERPINH1	1.01673	1.77579	856	240	0.173	0.304	0.80446	7.96e-05	1	up	SERPINH1	serpin family H member 1, transcript variant 2
Control-vs-IBV	distal_collecting tubule	ncbi_425121	KLHL5	0.561559	0.118007	856	240	0.114	0.033	-2.2496	8.29e-05	1	down	KLHL5	kelch like family member 5, transcript variant X1
Control-vs-IBV	distal_collecting tubule	ncbi_396536	APOA1	9.21016	20.5529	856	240	0.555	0.613	1.15803	8.54e-05	1	up	APOA1	apolipoprotein AI
Control-vs-IBV	distal_collecting tubule	ncbi_101751943	RAPGEF6	0.21998	0.758744	856	240	0.049	0.133	1.78578	8.54e-05	1	up	RAPGEF6	Rap guanine nucleotide exchange factor 6, transcript variant X1
Control-vs-IBV	distal_collecting tubule	ncbi_420957	TMEM245	0.275485	0.65528	856	240	0.056	0.146	1.24984	8.61e-05	1	up	TMEM245	transmembrane protein 245, transcript variant X1
Control-vs-IBV	distal_collecting tubule	ncbi_427417	CREB3L4	0.303606	0.798294	856	240	0.062	0.154	1.39443	9.08e-05	1	up	CREB3L4	cAMP responsive element binding protein 3 like 4
Control-vs-IBV	distal_collecting tubule	ncbi_416341	GNPDA1	0.217124	0.637469	856	240	0.049	0.133	1.5534	9.3e-05	1	up	GNPDA1	glucosamine-6-phosphate deaminase 1
Control-vs-IBV	distal_collecting tubule	ncbi_421888	TINAG	0.318868	0.73752	856	240	0.046	0.125	1.20947	9.34e-05	1	up	TINAG	tubulointerstitial nephritis antigen
Control-vs-IBV	distal_collecting tubule	ncbi_107054975	DGUOK	1.18683	0.50023	856	240	0.222	0.104	-1.24628	9.42e-05	1	down	DGUOK	deoxyguanosine kinase
Control-vs-IBV	distal_collecting tubule	ncbi_100859641	SDHC	2.08626	0.967965	856	240	0.31	0.208	-1.10781	9.47e-05	1	down	SDHC	succinate dehydrogenase complex subunit C, transcript variant X1
Control-vs-IBV	distal_collecting tubule	ncbi_421758	METTL24	0.625361	0.128895	856	240	0.118	0.042	-2.27761	9.83e-05	1	down	METTL24	methyltransferase like 24, transcript variant X1
Control-vs-IBV	distal_collecting tubule	ncbi_417911	VEZT	0.312939	0.671475	856	240	0.057	0.146	1.10121	9.86e-05	1	up	VEZT	vezatin, adherens junctions transmembrane protein, transcript variant X1
Control-vs-IBV	distal_collecting tubule	ncbi_100858750	SLA2	2.30246	0.991735	856	240	0.259	0.154	-1.21507	0.00010086	1	down	SLA2	Src like adaptor 2, transcript variant X2
Control-vs-IBV	distal_collecting tubule	ncbi_423763	NDUFB8	3.04306	1.89222	856	240	0.381	0.242	-0.685414	0.000101279	1	down	NDUFB8	NADH:ubiquinone oxidoreductase subunit B8
Control-vs-IBV	distal_collecting tubule	ncbi_423923	EMX2	0.970269	1.60929	856	240	0.155	0.279	0.729905	0.000101469	1	up	EMX2	empty spiracles homeobox 2, transcript variant X1
Control-vs-IBV	distal_collecting tubule	ncbi_415783	GPI	2.26214	1.21544	856	240	0.34	0.212	-0.896159	0.000109351	1	down	GPI	glucose-6-phosphate isomerase
Control-vs-IBV	distal_collecting tubule	ncbi_423546	C14orf105	0.202239	0.6773	856	240	0.042	0.121	1.74323	0.00011039	1	up	C14orf105	C14orf105 homolog, transcript variant X1
Control-vs-IBV	distal_collecting tubule	ncbi_428620	GPRC6A	0.927972	0.282278	856	240	0.116	0.033	-1.71661	0.000119264	1	down	GPRC6A	G protein-coupled receptor class C group 6 member A
Control-vs-IBV	distal_collecting tubule	ncbi_422997	PTDSS2	1.30825	0.426447	856	240	0.169	0.071	-1.61698	0.000119426	1	down	PTDSS2	phosphatidylserine synthase 2
Control-vs-IBV	distal_collecting tubule	ncbi_419934	ATP2B4	0.398261	0.817773	856	240	0.075	0.171	1.0378	0.000121223	1	up	ATP2B4	ATPase plasma membrane Ca2+ transporting 4, transcript variant X1
Control-vs-IBV	distal_collecting tubule	ncbi_425789	RBM3	2.84963	1.56799	856	240	0.386	0.254	-0.861816	0.000123448	1	down	RBM3	RNA binding motif (RNP1, RRM) protein 3
Control-vs-IBV	distal_collecting tubule	ncbi_63549467	COX3	236.62	334.375	856	240	0.947	0.979	0.49889	0.000124773	1	up	COX3	-
Control-vs-IBV	distal_collecting tubule	ncbi_415630	KIFC2	0.190446	0.549182	856	240	0.04	0.117	1.52741	0.000124859	1	up	KIFC2	kinesin family member C2, transcript variant X1
Control-vs-IBV	distal_collecting tubule	ncbi_378903	CREM	0.410536	0.942444	856	240	0.077	0.175	1.1987	0.000126154	1	up	CREM	cAMP responsive element modulator, transcript variant 1
Control-vs-IBV	distal_collecting tubule	ncbi_107049469	LOC107049469	0.905992	1.58505	856	240	0.159	0.283	0.806886	0.000130537	1	up	LOC107049469	uncharacterized LOC107049469
Control-vs-IBV	distal_collecting tubule	ncbi_100857770	RPS26	16.0497	12.1016	856	240	0.808	0.771	-0.407344	0.000133188	1	down	RPS26	ribosomal protein S26
Control-vs-IBV	distal_collecting tubule	ncbi_426309	TOMM20	3.51884	1.98718	856	240	0.443	0.329	-0.824344	0.000136321	1	down	TOMM20	translocase of outer mitochondrial membrane 20, transcript variant X1
Control-vs-IBV	distal_collecting tubule	ncbi_423179	NDUFS3	2.64578	1.43802	856	240	0.356	0.242	-0.879559	0.000139226	1	down	NDUFS3	NADH:ubiquinone oxidoreductase core subunit S3
Control-vs-IBV	distal_collecting tubule	ncbi_395502	HOXB3	1.37221	0.415214	856	240	0.181	0.083	-1.72434	0.000140049	1	down	HOXB3	homeobox B3
Control-vs-IBV	distal_collecting tubule	ncbi_396439	TNS1	2.62064	3.61519	856	240	0.338	0.488	0.46414	0.000143067	1	up	TNS1	tensin 1, transcript variant 1
Control-vs-IBV	distal_collecting tubule	ncbi_423979	HIBCH	1.25955	0.599453	856	240	0.208	0.096	-1.07106	0.000143631	1	down	HIBCH	3-hydroxyisobutyryl-CoA hydrolase, transcript variant 1
Control-vs-IBV	distal_collecting tubule	ncbi_776127	ADSS1	1.68711	0.737933	856	240	0.246	0.138	-1.19288	0.000143959	1	down	ADSS1	adenylosuccinate synthase 1, transcript variant X1
Control-vs-IBV	distal_collecting tubule	ncbi_395729	PCBD1	0.243814	0.582579	856	240	0.053	0.138	1.25633	0.000144267	1	up	PCBD1	pterin-4 alpha-carbinolamine dehydratase 1
Control-vs-IBV	distal_collecting tubule	ncbi_423062	RRAS	0.379317	0.992808	856	240	0.086	0.183	1.38788	0.000145961	1	up	RRAS	related RAS viral (r-ras) oncogene homolog
Control-vs-IBV	distal_collecting tubule	ncbi_421392	COX7A2L	1.59659	0.645977	856	240	0.239	0.125	-1.30531	0.000148759	1	down	COX7A2L	cytochrome c oxidase subunit 7A2 like, transcript variant 1
Control-vs-IBV	distal_collecting tubule	ncbi_422633	CL2	1.18468	0.371998	856	240	0.147	0.054	-1.67086	0.000149683	1	down	CL2	liver ribonuclease A
Control-vs-IBV	distal_collecting tubule	ncbi_396535	APOB	1.42667	3.91529	856	240	0.141	0.254	1.45641	0.000149784	1	up	APOB	apolipoprotein B
Control-vs-IBV	distal_collecting tubule	ncbi_395948	HSPE1	7.25629	4.8682	856	240	0.623	0.517	-0.575833	0.000152682	1	down	HSPE1	heat shock protein family E (Hsp10) member 1
Control-vs-IBV	distal_collecting tubule	ncbi_418196	ETNK1	5.58115	3.56866	856	240	0.533	0.504	-0.645164	0.000153522	1	down	ETNK1	ethanolamine kinase 1, transcript variant X1
Control-vs-IBV	distal_collecting tubule	ncbi_100859290	EPN3	1.85021	0.959295	856	240	0.271	0.146	-0.947569	0.000162474	1	down	EPN3	epsin 3, transcript variant X1
Control-vs-IBV	distal_collecting tubule	ncbi_395929	HADHA	1.21039	0.477029	856	240	0.214	0.112	-1.34315	0.000169249	1	down	HADHA	hydroxyacyl-CoA dehydrogenase/3-ketoacyl-CoA thiolase/enoyl-CoA hydratase (trifunctional protein), alpha subunit
Control-vs-IBV	distal_collecting tubule	ncbi_420273	EMC2	1.3595	0.530798	856	240	0.208	0.108	-1.35667	0.000171433	1	down	EMC2	ER membrane protein complex subunit 2
Control-vs-IBV	distal_collecting tubule	ncbi_419364	ERRFI1	0.1938	0.568617	856	240	0.041	0.117	1.5524	0.000172731	1	up	ERRFI1	ERBB receptor feedback inhibitor 1, transcript variant X2
Control-vs-IBV	distal_collecting tubule	ncbi_770933	TOMM22	1.73095	0.836906	856	240	0.286	0.188	-1.04834	0.000174605	1	down	TOMM22	translocase of outer mitochondrial membrane 22
Control-vs-IBV	distal_collecting tubule	ncbi_107053650	DDIT4	2.03179	1.00031	856	240	0.245	0.183	-1.02224	0.000175936	1	down	DDIT4	DNA damage inducible transcript 4
Control-vs-IBV	distal_collecting tubule	ncbi_101749223	MYO10	1.28491	0.45153	856	240	0.204	0.104	-1.50856	0.000177009	1	down	MYO10	myosin X, transcript variant X2
Control-vs-IBV	distal_collecting tubule	ncbi_415421	TMOD3	0.673408	1.48123	856	240	0.13	0.242	1.13712	0.000189608	1	up	TMOD3	tropomodulin 3
Control-vs-IBV	distal_collecting tubule	ncbi_395654	HBEGF	0.757787	1.92583	856	240	0.131	0.229	1.3455	0.000191983	1	up	HBEGF	heparin binding EGF like growth factor
Control-vs-IBV	distal_collecting tubule	ncbi_417170	SETX	0.512226	0.953234	856	240	0.098	0.2	0.895919	0.000192476	1	up	SETX	senataxin, transcript variant X2
Control-vs-IBV	distal_collecting tubule	ncbi_422423	MSMO1	0.361509	0.85704	856	240	0.062	0.15	1.2451	0.000193793	1	up	MSMO1	methylsterol monooxygenase 1
Control-vs-IBV	distal_collecting tubule	ncbi_395380	CD164	1.82947	3.20603	856	240	0.282	0.4	0.809332	0.000198588	1	up	CD164	CD164 molecule
Control-vs-IBV	distal_collecting tubule	ncbi_424218	TMBIM1	1.03831	1.89295	856	240	0.175	0.3	0.866333	0.000209041	1	up	TMBIM1	transmembrane BAX inhibitor motif containing 1, transcript variant X3
Control-vs-IBV	distal_collecting tubule	ncbi_374116	PER2	1.8646	0.820805	856	240	0.258	0.183	-1.18365	0.000218536	1	down	PER2	period circadian clock 2
Control-vs-IBV	distal_collecting tubule	ncbi_431587	SELENOP1	19.1289	27.7239	856	240	0.862	0.875	0.535371	0.000220282	1	up	SELENOP1	selenoprotein P1
Control-vs-IBV	distal_collecting tubule	ncbi_771510	NDUFS5	4.62098	2.98559	856	240	0.511	0.4	-0.630165	0.000222461	1	down	NDUFS5	NADH:ubiquinone oxidoreductase subunit S5, transcript variant X1
Control-vs-IBV	distal_collecting tubule	ncbi_396328	KCNJ2	0.20062	0.663058	856	240	0.041	0.112	1.72417	0.000232143	1	up	KCNJ2	Potassium inwardly rectifying channel subfamily J member 2
Control-vs-IBV	distal_collecting tubule	ncbi_428873	PAPLN	0.192719	0.458364	856	240	0.044	0.121	1.24956	0.000239844	1	up	PAPLN	papilin, proteoglycan like sulfated glycoprotein, transcript variant X1
Control-vs-IBV	distal_collecting tubule	ncbi_374040	DIAPH2	1.4462	2.90393	856	240	0.251	0.367	1.00568	0.000242179	1	up	DIAPH2	diaphanous related formin 2
Control-vs-IBV	distal_collecting tubule	ncbi_418227	TTLL12	0.922419	0.354831	856	240	0.168	0.071	-1.37804	0.000244801	1	down	TTLL12	tubulin tyrosine ligase like 12
Control-vs-IBV	distal_collecting tubule	ncbi_768335	HIGD1C	1.29276	0.528861	856	240	0.231	0.133	-1.28934	0.000255072	1	down	HIGD1C	HIG1 hypoxia inducible domain family member 1C
Control-vs-IBV	distal_collecting tubule	ncbi_427144	MAP3K1	0.539089	0.855979	856	240	0.097	0.196	0.666951	0.000255893	1	up	MAP3K1	mitogen-activated protein kinase kinase kinase 1, transcript variant X1
Control-vs-IBV	distal_collecting tubule	ncbi_374135	CCN2	0.319542	0.987081	856	240	0.047	0.125	1.62686	0.000256503	1	up	CCN2	cellular communication network factor 2
Control-vs-IBV	distal_collecting tubule	ncbi_423209	CHAC1	0.342477	1.16701	856	240	0.061	0.142	1.76844	0.00025748	1	up	CHAC1	ChaC glutathione specific gamma-glutamylcyclotransferase 1
Control-vs-IBV	distal_collecting tubule	ncbi_418178	MGST1	2.00233	3.25725	856	240	0.293	0.433	0.701947	0.000259753	1	up	MGST1	microsomal glutathione S-transferase 1
Control-vs-IBV	distal_collecting tubule	ncbi_419803	AHCYL1	1.35796	0.603285	856	240	0.228	0.121	-1.1704	0.00026049	1	down	AHCYL1	adenosylhomocysteinase like 1
Control-vs-IBV	distal_collecting tubule	ncbi_429030	MYO10L	0.191918	0.520043	856	240	0.042	0.117	1.43767	0.000261057	1	up	MYO10L	myosin-X-like, transcript variant X1
Control-vs-IBV	distal_collecting tubule	ncbi_419106	GATA3	3.02934	1.81631	856	240	0.369	0.242	-0.737961	0.000261344	1	down	GATA3	GATA binding protein 3, transcript variant 1
Control-vs-IBV	distal_collecting tubule	ncbi_776054	RPS29	14.2469	10.9682	856	240	0.778	0.767	-0.377311	0.000264577	1	down	RPS29	ribosomal protein S29
Control-vs-IBV	distal_collecting tubule	ncbi_395326	NFIL3	0.206265	0.473757	856	240	0.037	0.108	1.19926	0.000269343	1	up	NFIL3	nuclear factor, interleukin 3 regulated, transcript variant 2
Control-vs-IBV	distal_collecting tubule	ncbi_419606	UTP11	0.595184	0.168663	856	240	0.131	0.046	-1.81857	0.000269421	1	down	UTP11	UTP11, small subunit processome component homolog (S. cerevisiae)
Control-vs-IBV	distal_collecting tubule	ncbi_374012	BIRC2	0.422861	1.07475	856	240	0.084	0.179	1.34553	0.000270352	1	up	BIRC2	baculoviral IAP repeat containing 2
Control-vs-IBV	distal_collecting tubule	ncbi_423044	SWAP70	0.547991	1.35461	856	240	0.113	0.212	1.3055	0.000279271	1	up	SWAP70	switching B cell complex subunit SWAP70
Control-vs-IBV	distal_collecting tubule	ncbi_423244	PTGR2	0.623444	0.212859	856	240	0.138	0.05	-1.54991	0.000279764	1	down	PTGR2	prostaglandin reductase 2
Control-vs-IBV	distal_collecting tubule	ncbi_424314	NMI	0.393324	0.680221	856	240	0.076	0.167	0.790132	0.000284535	1	up	NMI	N-myc and STAT interactor, transcript variant X2
Control-vs-IBV	distal_collecting tubule	ncbi_772225	SLC25A5	3.96551	2.46995	856	240	0.432	0.317	-0.683003	0.000285221	1	down	SLC25A5	solute carrier family 25 member 5
Control-vs-IBV	distal_collecting tubule	ncbi_420236	UQCRB	6.00616	4.0868	856	240	0.548	0.442	-0.55546	0.00028827	1	down	UQCRB	ubiquinol-cytochrome c reductase binding protein
Control-vs-IBV	distal_collecting tubule	ncbi_420348	C2H8ORF76	0.865186	1.71423	856	240	0.15	0.262	0.986395	0.00029189	1	up	C2H8ORF76	chromosome 2 open reading frame, human C8orf76, transcript variant X3
Control-vs-IBV	distal_collecting tubule	ncbi_416388	PRR35	0.600733	0.173326	856	240	0.104	0.029	-1.79264	0.000292859	1	down	PRR35	proline rich 35, transcript variant X1
Control-vs-IBV	distal_collecting tubule	ncbi_415636	COQ9	1.83807	1.02059	856	240	0.273	0.154	-0.848729	0.000306259	1	down	COQ9	coenzyme Q9
Control-vs-IBV	distal_collecting tubule	ncbi_373900	UGP2	1.31012	0.464463	856	240	0.19	0.092	-1.49586	0.000309533	1	down	UGP2	UDP-glucose pyrophosphorylase 2
Control-vs-IBV	distal_collecting tubule	ncbi_420923	DAP	1.48804	0.768631	856	240	0.256	0.138	-0.952956	0.000309791	1	down	DAP	death associated protein
Control-vs-IBV	distal_collecting tubule	ncbi_396445	MYLK	0.309645	0.839858	856	240	0.056	0.138	1.43924	0.000312501	1	up	MYLK	myosin light chain kinase, transcript variant 1
Control-vs-IBV	distal_collecting tubule	ncbi_425544	EIF4G3	1.02584	1.71676	856	240	0.188	0.312	0.742828	0.000315395	1	up	EIF4G3	eukaryotic translation initiation factor 4 gamma 3, transcript variant X1
Control-vs-IBV	distal_collecting tubule	ncbi_100857596	NDUFS2	3.00104	1.60215	856	240	0.408	0.292	-0.90541	0.000318718	1	down	NDUFS2	NADH:ubiquinone oxidoreductase core subunit S2, transcript variant X2
Control-vs-IBV	distal_collecting tubule	ncbi_414797	ST8SIA5	0.844735	0.203443	856	240	0.107	0.033	-2.05334	0.000327998	1	down	ST8SIA5	ST8 alpha-N-acetyl-neuraminide alpha-2,8-sialyltransferase 5, transcript variant 2
Control-vs-IBV	distal_collecting tubule	ncbi_417221	URM1	2.59685	1.37766	856	240	0.374	0.262	-0.9145	0.000329173	1	down	URM1	ubiquitin related modifier 1
Control-vs-IBV	distal_collecting tubule	ncbi_100857231	SLC5A6	1.2462	0.424504	856	240	0.168	0.092	-1.55346	0.00033065	1	down	SLC5A6	solute carrier family 5 member 6
Control-vs-IBV	distal_collecting tubule	ncbi_427829	KIF12	0.813766	0.355106	856	240	0.167	0.071	-1.19614	0.00034111	1	down	KIF12	kinesin family member 12, transcript variant X1
Control-vs-IBV	distal_collecting tubule	ncbi_416391	NDUFB6	3.8281	2.52843	856	240	0.475	0.333	-0.598369	0.000341806	1	down	NDUFB6	NADH:ubiquinone oxidoreductase subunit B6
Control-vs-IBV	distal_collecting tubule	ncbi_419731	ST14	1.76875	2.67935	856	240	0.257	0.392	0.599126	0.000343009	1	up	ST14	suppression of tumorigenicity 14, transcript variant X1
Control-vs-IBV	distal_collecting tubule	ncbi_418825	PCDH17	0.516027	0.0885294	856	240	0.104	0.033	-2.54187	0.000348055	1	down	PCDH17	protocadherin 17, transcript variant X1
Control-vs-IBV	distal_collecting tubule	ncbi_769492	NDUFS8	3.85479	2.51936	856	240	0.461	0.346	-0.613578	0.00035741	1	down	NDUFS8	NADH:ubiquinone oxidoreductase core subunit S8
Control-vs-IBV	distal_collecting tubule	ncbi_418582	PRRG1	0.325081	0.91318	856	240	0.071	0.158	1.48981	0.000364849	1	up	PRRG1	proline rich and Gla domain 1
Control-vs-IBV	distal_collecting tubule	ncbi_420027	STAT3	0.29628	0.751494	856	240	0.071	0.158	1.3425	0.000371475	1	up	STAT3	signal transducer and activator of transcription 3, transcript variant 3
Control-vs-IBV	distal_collecting tubule	ncbi_420676	GGCT	0.322206	0.789146	856	240	0.067	0.15	1.29204	0.000378661	1	up	GGCT	gamma-glutamylcyclotransferase
Control-vs-IBV	distal_collecting tubule	ncbi_770790	TMEM167A	0.800104	1.40376	856	240	0.152	0.267	0.810957	0.000383818	1	up	TMEM167A	transmembrane protein 167A
Control-vs-IBV	distal_collecting tubule	ncbi_425306	LAP3	0.705301	0.247534	856	240	0.139	0.062	-1.51023	0.00040003	1	down	LAP3	leucine aminopeptidase 3
Control-vs-IBV	distal_collecting tubule	ncbi_769200	LMTK2	0.271027	0.8311	856	240	0.063	0.146	1.61623	0.000400229	1	up	LMTK2	lemur tyrosine kinase 2, transcript variant X1
Control-vs-IBV	distal_collecting tubule	ncbi_421424	KCNK5	0.556802	1.03945	856	240	0.1	0.2	0.900457	0.000401381	1	up	KCNK5	potassium two pore domain channel subfamily K member 5, transcript variant X1
Control-vs-IBV	distal_collecting tubule	ncbi_121108932	NDUFB11	4.15543	3.03177	856	240	0.467	0.442	-0.454826	0.000403941	1	down	NDUFB11	NADH:ubiquinone oxidoreductase subunit B11
Control-vs-IBV	distal_collecting tubule	ncbi_768928	VAPA	1.25692	0.595866	856	240	0.239	0.133	-1.07671	0.000409173	1	down	VAPA	VAMP associated protein A, transcript variant 2
Control-vs-IBV	distal_collecting tubule	ncbi_425184	MCRIP2	1.13507	0.575021	856	240	0.21	0.108	-0.980971	0.000411029	1	down	MCRIP2	MAPK regulated corepressor interacting protein 2, transcript variant X3
Control-vs-IBV	distal_collecting tubule	ncbi_418682	HERC2	2.15041	0.939198	856	240	0.27	0.162	-1.19502	0.000420065	1	down	HERC2	HECT and RLD domain containing E3 ubiquitin protein ligase 2
Control-vs-IBV	distal_collecting tubule	ncbi_418169	AKR1B1	3.39462	1.80257	856	240	0.366	0.267	-0.913159	0.000423047	1	down	AKR1B1	aldo-keto reductase family 1, member B10 (aldose reductase)
Control-vs-IBV	distal_collecting tubule	ncbi_417539	NIPSNAP2	1.98099	1.10659	856	240	0.306	0.183	-0.840046	0.000429384	1	down	NIPSNAP2	nipsnap homolog 2
Control-vs-IBV	distal_collecting tubule	ncbi_101749861	CUX1	3.20111	2.29772	856	240	0.416	0.408	-0.478347	0.000431166	1	down	CUX1	cut like homeobox 1
Control-vs-IBV	distal_collecting tubule	ncbi_419360	ARHGEF10L	0.46434	0.122934	856	240	0.102	0.029	-1.91643	0.000431725	1	down	ARHGEF10L	Rho guanine nucleotide exchange factor 10 like, transcript variant X11
Control-vs-IBV	distal_collecting tubule	ncbi_419895	RPL10A	7.87839	5.92058	856	240	0.66	0.633	-0.412156	0.000439914	1	down	RPL10A	ribosomal protein L10a, transcript variant X1
Control-vs-IBV	distal_collecting tubule	ncbi_422670	KIAA1109	0.731975	1.34962	856	240	0.13	0.238	0.882601	0.000441759	1	up	KIAA1109	KIAA1109, transcript variant X1
Control-vs-IBV	distal_collecting tubule	ncbi_420752	PDE1C	0.721142	0.265515	856	240	0.121	0.042	-1.44115	0.000452025	1	down	PDE1C	phosphodiesterase 1C, transcript variant X2
Control-vs-IBV	distal_collecting tubule	ncbi_418610	PDHA2	1.66605	0.734624	856	240	0.248	0.138	-1.18124	0.000457501	1	down	PDHA2	pyruvate dehydrogenase (lipoamide) alpha 2
Control-vs-IBV	distal_collecting tubule	ncbi_374042	SOD2	3.23213	1.72279	856	240	0.377	0.262	-0.907693	0.000466112	1	down	SOD2	superoxide dismutase 2, mitochondrial
Control-vs-IBV	distal_collecting tubule	ncbi_100857932	IER3	0.444414	1.07083	856	240	0.086	0.179	1.26857	0.000487481	1	up	IER3	immediate early response 3, transcript variant X2
Control-vs-IBV	distal_collecting tubule	ncbi_396093	NFKBIA	0.833055	1.86788	856	240	0.125	0.225	1.16482	0.000495706	1	up	NFKBIA	NFKB inhibitor alpha
Control-vs-IBV	distal_collecting tubule	ncbi_101751828	ZFP36L1	2.3901	3.74113	856	240	0.336	0.471	0.64638	0.000507891	1	up	ZFP36L1	ZFP36 ring finger protein like 1
Control-vs-IBV	distal_collecting tubule	ncbi_396456	PKLR	4.94119	3.40684	856	240	0.495	0.375	-0.536414	0.000511497	1	down	PKLR	pyruvate kinase, liver and RBC
Control-vs-IBV	distal_collecting tubule	ncbi_417916	SNRPF	1.44056	2.57456	856	240	0.251	0.375	0.837654	0.000525063	1	up	SNRPF	small nuclear ribonucleoprotein polypeptide F
Control-vs-IBV	distal_collecting tubule	ncbi_423088	PHLDA2	1.36709	3.13357	856	240	0.201	0.262	1.19665	0.0005319	1	up	PHLDA2	pleckstrin homology like domain family A member 2
Control-vs-IBV	distal_collecting tubule	ncbi_395384	C4BPM	0.928874	1.75836	856	240	0.15	0.258	0.920602	0.000538658	1	up	C4BPM	complement component 4 binding protein, membrane
Control-vs-IBV	distal_collecting tubule	ncbi_424664	PCSK9	0.807823	0.182282	856	240	0.116	0.046	-2.14725	0.00055446	1	down	PCSK9	proprotein convertase subtilisin/kexin type 9
Control-vs-IBV	distal_collecting tubule	ncbi_419286	COMMD7	0.540432	0.186165	856	240	0.126	0.046	-1.53702	0.00055499	1	down	COMMD7	COMM domain containing 7, transcript variant 1
Control-vs-IBV	distal_collecting tubule	ncbi_431336	DUSP16	0.480095	0.813565	856	240	0.089	0.179	0.760814	0.000558978	1	up	DUSP16	dual specificity phosphatase 16, transcript variant X1
Control-vs-IBV	distal_collecting tubule	ncbi_420610	TOMM7	7.08814	5.44466	856	240	0.614	0.588	-0.380557	0.000571714	1	down	TOMM7	translocase of outer mitochondrial membrane 7
Control-vs-IBV	distal_collecting tubule	ncbi_420971	SLC6A19	0.383453	0.918966	856	240	0.061	0.142	1.26074	0.000577828	1	up	SLC6A19	solute carrier family 6 member 19
Control-vs-IBV	distal_collecting tubule	ncbi_419924	TOMM6	5.3084	3.47787	856	240	0.523	0.446	-0.610059	0.000581562	1	down	TOMM6	translocase of outer mitochondrial membrane 6
Control-vs-IBV	distal_collecting tubule	ncbi_427573	MST1R	0.174671	0.624373	856	240	0.05	0.108	1.83717	0.000586192	1	up	MST1R	macrophage stimulating 1 receptor
Control-vs-IBV	distal_collecting tubule	ncbi_418857	SUCLA2	1.57356	0.873437	856	240	0.262	0.15	-0.849178	0.000590614	1	down	SUCLA2	succinate-CoA ligase ADP-forming beta subunit
Control-vs-IBV	distal_collecting tubule	ncbi_430724	SYNJ2BP	0.306201	0.620861	856	240	0.072	0.158	1.01955	0.000595505	1	up	SYNJ2BP	synaptojanin 2 binding protein
Control-vs-IBV	distal_collecting tubule	ncbi_419179	PIGT	0.278158	0.534946	856	240	0.053	0.125	0.94324	0.000600231	1	up	PIGT	phosphatidylinositol glycan anchor biosynthesis class T, transcript variant X2
Control-vs-IBV	distal_collecting tubule	ncbi_424078	NDUFB3	3.30302	1.89645	856	240	0.408	0.304	-0.800455	0.000602142	1	down	NDUFB3	NADH:ubiquinone oxidoreductase subunit B3
Control-vs-IBV	distal_collecting tubule	ncbi_417864	NAP1L1	3.38052	2.0554	856	240	0.408	0.346	-0.717796	0.000610471	1	down	NAP1L1	nucleosome assembly protein 1 like 1, transcript variant X1
Control-vs-IBV	distal_collecting tubule	ncbi_419101	PROSER2	0.592424	1.20158	856	240	0.109	0.2	1.0201	0.000612619	1	up	PROSER2	proline and serine rich 2, transcript variant X1
Control-vs-IBV	distal_collecting tubule	ncbi_420065	NDUFA7	2.41346	1.41263	856	240	0.364	0.25	-0.772681	0.000612861	1	down	NDUFA7	NADH:ubiquinone oxidoreductase subunit A7
Control-vs-IBV	distal_collecting tubule	ncbi_418302	GSTK1	2.05748	1.11578	856	240	0.306	0.192	-0.882759	0.000640229	1	down	GSTK1	glutathione S-transferase kappa 1
Control-vs-IBV	distal_collecting tubule	ncbi_427138	PLPP1	0.877951	0.302057	856	240	0.143	0.058	-1.53901	0.000661168	1	down	PLPP1	phospholipid phosphatase 1, transcript variant X1
Control-vs-IBV	distal_collecting tubule	ncbi_419513	NFU1	0.742973	0.345783	856	240	0.15	0.062	-1.10322	0.000663641	1	down	NFU1	NFU1 iron-sulfur cluster scaffold
Control-vs-IBV	distal_collecting tubule	ncbi_770869	MGARP	4.03517	2.72397	856	240	0.484	0.408	-0.566901	0.000714388	1	down	MGARP	mitochondria localized glutamic acid rich protein, transcript variant X2
Control-vs-IBV	distal_collecting tubule	ncbi_423398	PTPN21	0.465362	0.908624	856	240	0.085	0.175	0.965179	0.000724254	1	up	PTPN21	protein tyrosine phosphatase non-receptor type 21, transcript variant X1
Control-vs-IBV	distal_collecting tubule	ncbi_420011	IFI35	0.67853	1.17162	856	240	0.124	0.225	0.787929	0.00073663	1	up	IFI35	interferon-induced protein 35
Control-vs-IBV	distal_collecting tubule	ncbi_424102	NDUFS1	1.56364	0.8967	856	240	0.271	0.158	-0.802139	0.00074923	1	down	NDUFS1	NADH:ubiquinone oxidoreductase core subunit S1, transcript variant 1
Control-vs-IBV	distal_collecting tubule	ncbi_424550	DNAJB4	0.501346	1.30675	856	240	0.1	0.183	1.38192	0.000750698	1	up	DNAJB4	DnaJ heat shock protein family (Hsp40) member B4, transcript variant X1
Control-vs-IBV	distal_collecting tubule	ncbi_427466	CTSV	0.635631	1.37535	856	240	0.121	0.208	1.11342	0.000764819	1	up	CTSV	cathepsin V
Control-vs-IBV	distal_collecting tubule	ncbi_427439	LOC427439	0.51752	1.05666	856	240	0.107	0.204	1.02968	0.000783209	1	up	LOC427439	Nipped-B homolog-like, transcript variant X1
Control-vs-IBV	distal_collecting tubule	ncbi_404751	NDUFC2	4.1648	2.80373	856	240	0.477	0.421	-0.570884	0.000786493	1	down	NDUFC2	NADH dehydrogenase (ubiquinone) 1, subcomplex unknown, 2, 14.5kDa, transcript variant 1
Control-vs-IBV	distal_collecting tubule	ncbi_374178	TIMP2	1.28329	2.0193	856	240	0.165	0.275	0.653966	0.000801712	1	up	TIMP2	TIMP metallopeptidase inhibitor 2
Control-vs-IBV	distal_collecting tubule	ncbi_424930	B3GNT7	1.68149	0.780367	856	240	0.221	0.138	-1.10742	0.000802462	1	down	B3GNT7	UDP-GlcNAc:betaGal beta-1,3-N-acetylglucosaminyltransferase 7, transcript variant X2
Control-vs-IBV	distal_collecting tubule	ncbi_420002	LASP1	1.75048	2.87836	856	240	0.287	0.404	0.717469	0.000818481	1	up	LASP1	LIM and SH3 protein 1
Control-vs-IBV	distal_collecting tubule	ncbi_395701	EZR	1.77987	2.96321	856	240	0.289	0.412	0.735357	0.000824755	1	up	EZR	ezrin
Control-vs-IBV	distal_collecting tubule	ncbi_769031	MRPL12	3.21179	1.9498	856	240	0.396	0.308	-0.720025	0.000840049	1	down	MRPL12	mitochondrial ribosomal protein L12
Control-vs-IBV	distal_collecting tubule	ncbi_420562	LOC420562	0.715857	0.200515	856	240	0.129	0.058	-1.83544	0.000873112	1	down	LOC420562	probable acyl coa dehydrogenase 6-like, transcript variant X1
Control-vs-IBV	distal_collecting tubule	ncbi_395849	RPL13	9.14128	6.97221	856	240	0.694	0.65	-0.390776	0.000873628	1	down	RPL13	ribosomal protein L13
Control-vs-IBV	distal_collecting tubule	ncbi_769675	ADAR	0.365179	0.62024	856	240	0.071	0.15	0.76406	0.000894699	1	up	ADAR	adenosine deaminase, RNA specific, transcript variant X1
Control-vs-IBV	distal_collecting tubule	ncbi_63549466	ATP6	108.614	149.464	856	240	0.923	0.954	0.460587	0.000899886	1	up	ATP6	-
Control-vs-IBV	distal_collecting tubule	ncbi_416367	TBCA	1.12647	1.93712	856	240	0.195	0.304	0.782054	0.000929846	1	up	TBCA	tubulin folding cofactor A
Control-vs-IBV	distal_collecting tubule	ncbi_769787	HSD17B12	0.251355	0.614966	856	240	0.049	0.121	1.29044	0.000963278	1	up	HSD17B12	hydroxysteroid (17-beta) dehydrogenase 12
Control-vs-IBV	distal_collecting tubule	ncbi_770004	CA9	1.70074	0.968012	856	240	0.256	0.146	-0.813005	0.000963403	1	down	CA9	carbonic anhydrase 9
Control-vs-IBV	distal_collecting tubule	ncbi_420759	LRRFIP2	0.388631	0.906973	856	240	0.085	0.171	1.22245	0.000969404	1	up	LRRFIP2	LRR binding FLII interacting protein 2, transcript variant X1
Control-vs-IBV	distal_collecting tubule	ncbi_100859325	PLXNB3	0.251022	0.598298	856	240	0.044	0.112	1.25272	0.000971064	1	up	PLXNB3	plexin B3
Control-vs-IBV	distal_collecting tubule	ncbi_769879	BAAT	1.50486	0.801802	856	240	0.241	0.133	-0.908224	0.000979549	1	down	BAAT	bile acid-CoA:amino acid N-acyltransferase, transcript variant X1
Control-vs-IBV	distal_collecting tubule	ncbi_422501	PGRMC2	0.310077	0.688414	856	240	0.069	0.15	1.15039	0.00098146	1	up	PGRMC2	progesterone receptor membrane component 2
Control-vs-IBV	distal_collecting tubule	ncbi_431387	SLC25A12	0.939953	0.441844	856	240	0.164	0.075	-1.08888	0.00101127	1	down	SLC25A12	solute carrier family 25 member 12, transcript variant X1
Control-vs-IBV	distal_collecting tubule	ncbi_417430	PRKCA	1.26467	0.619567	856	240	0.224	0.125	-1.02931	0.00101323	1	down	PRKCA	protein kinase C alpha
Control-vs-IBV	distal_collecting tubule	ncbi_395518	MAFK	0.659401	1.34193	856	240	0.123	0.217	1.02497	0.00101774	1	up	MAFK	MAF bZIP transcription factor K
Control-vs-IBV	distal_collecting tubule	ncbi_418588	TAB3	0.845819	1.26961	856	240	0.147	0.25	0.585906	0.00104669	1	up	TAB3	TGF-beta activated kinase 1/MAP3K7 binding protein 3, transcript variant X1
Control-vs-IBV	distal_collecting tubule	ncbi_417494	ANKFY1	0.183501	0.417232	856	240	0.047	0.117	1.18463	0.00104714	1	up	ANKFY1	ankyrin repeat and FYVE domain containing 1, transcript variant X1
Control-vs-IBV	distal_collecting tubule	ncbi_374018	ILK	0.449413	1.01836	856	240	0.095	0.179	1.17996	0.0010807	1	up	ILK	integrin linked kinase
Control-vs-IBV	distal_collecting tubule	ncbi_424436	MRPS14	0.975701	0.461934	856	240	0.197	0.1	-1.07859	0.00110343	1	down	MRPS14	mitochondrial ribosomal protein S14
Control-vs-IBV	distal_collecting tubule	ncbi_425061	FDPS	0.670551	1.2726	856	240	0.106	0.2	0.924258	0.00111282	1	up	FDPS	farnesyl diphosphate synthase
Control-vs-IBV	distal_collecting tubule	ncbi_420628	SNX10	0.190237	0.472659	856	240	0.044	0.112	1.31255	0.00112342	1	up	SNX10	sorting nexin 10
Control-vs-IBV	distal_collecting tubule	ncbi_418049	TST	5.01809	3.36798	856	240	0.536	0.421	-0.575239	0.0011391	1	down	TST	thiosulfate sulfurtransferase
Control-vs-IBV	distal_collecting tubule	ncbi_422127	LLGL2	1.69732	0.828816	856	240	0.269	0.171	-1.03404	0.00114174	1	down	LLGL2	LLGL2, scribble cell polarity complex component, transcript variant X3
Control-vs-IBV	distal_collecting tubule	ncbi_418300	ZYX	0.532395	1.02123	856	240	0.082	0.167	0.939611	0.0011584	1	up	ZYX	zyxin
Control-vs-IBV	distal_collecting tubule	ncbi_415336	PCASP3	0.207035	0.466896	856	240	0.042	0.108	1.17284	0.00116386	1	up	PCASP3	paracaspase 3, transcript variant X1
Control-vs-IBV	distal_collecting tubule	ncbi_426758	TMEM79	0.895109	0.285712	856	240	0.155	0.079	-1.64716	0.00117584	1	down	TMEM79	transmembrane protein 79
Control-vs-IBV	distal_collecting tubule	ncbi_395080	NT5C3A	1.34563	0.628515	856	240	0.216	0.125	-1.09815	0.00119159	1	down	NT5C3A	5'-nucleotidase, cytosolic IIIA
Control-vs-IBV	distal_collecting tubule	ncbi_425201	RTN4RL2	1.01263	1.94658	856	240	0.178	0.271	0.942768	0.00119362	1	up	RTN4RL2	reticulon 4 receptor like 2, transcript variant X1
Control-vs-IBV	distal_collecting tubule	ncbi_420290	HADH	4.88399	3.16969	856	240	0.47	0.417	-0.623703	0.00121452	1	down	HADH	hydroxyacyl-CoA dehydrogenase
Control-vs-IBV	distal_collecting tubule	ncbi_396330	IRF7	0.330572	0.840183	856	240	0.071	0.15	1.34547	0.00122046	1	up	IRF7	interferon regulatory factor 7
Control-vs-IBV	distal_collecting tubule	ncbi_121112441	LOC121112441	0.615388	1.09712	856	240	0.095	0.183	0.834044	0.00126577	1	up	LOC121112441	uncharacterized LOC121112441
Control-vs-IBV	distal_collecting tubule	ncbi_418150	B4GALNT3	1.88614	0.955902	856	240	0.262	0.162	-0.980425	0.00129345	1	down	B4GALNT3	beta-1,4-N-acetyl-galactosaminyltransferase 3, transcript variant X1
Control-vs-IBV	distal_collecting tubule	ncbi_421217	ACYP2	0.60993	0.1891	856	240	0.126	0.05	-1.68897	0.00129601	1	down	ACYP2	acylphosphatase 2
Control-vs-IBV	distal_collecting tubule	ncbi_417832	LEMD3	0.41336	0.819386	856	240	0.079	0.162	0.986971	0.00130793	1	up	LEMD3	LEM domain containing 3, transcript variant X1
Control-vs-IBV	distal_collecting tubule	ncbi_417048	TAPBP	1.24577	2.2191	856	240	0.211	0.321	0.832889	0.00131008	1	up	TAPBP	TAP binding protein, transcript variant 1
Control-vs-IBV	distal_collecting tubule	ncbi_396220	LAMP1	2.46426	3.28158	856	240	0.341	0.471	0.413222	0.00131539	1	up	LAMP1	lysosomal associated membrane protein 1, transcript variant 2
Control-vs-IBV	distal_collecting tubule	ncbi_768659	CIDEA	1.20746	0.652733	856	240	0.189	0.162	-0.887312	0.00132322	1	down	CIDEA	cell death-inducing DFFA-like effector a
Control-vs-IBV	distal_collecting tubule	ncbi_416228	NOP16	0.885125	0.314569	856	240	0.151	0.092	-1.49221	0.00132425	1	down	NOP16	NOP16 nucleolar protein
Control-vs-IBV	distal_collecting tubule	ncbi_415629	MMP15	1.1887	1.78608	856	240	0.199	0.312	0.587367	0.00132536	1	up	MMP15	matrix metallopeptidase 15
Control-vs-IBV	distal_collecting tubule	ncbi_770109	CTSH	1.68027	0.784779	856	240	0.232	0.142	-1.09824	0.00133781	1	down	CTSH	cathepsin H
Control-vs-IBV	distal_collecting tubule	ncbi_107056877	LOC107056877	4.97269	3.54245	856	240	0.526	0.417	-0.489266	0.00135716	1	down	LOC107056877	alpha/beta hydrolase domain-containing protein 14B-like
Control-vs-IBV	distal_collecting tubule	ncbi_427236	DENND4C	0.327308	0.806738	856	240	0.056	0.129	1.30119	0.00137242	1	up	DENND4C	DENN domain containing 4C, transcript variant X1
Control-vs-IBV	distal_collecting tubule	ncbi_424558	EBNA1BP2	0.547924	0.147211	856	240	0.111	0.05	-1.89537	0.00137525	1	down	EBNA1BP2	EBNA1 binding protein 2, transcript variant X2
Control-vs-IBV	distal_collecting tubule	ncbi_419866	ATP5PB	4.20463	2.79508	856	240	0.453	0.367	-0.589073	0.00137681	1	down	ATP5PB	ATP synthase peripheral stalk-membrane subunit b
Control-vs-IBV	distal_collecting tubule	ncbi_423133	SLC43A3	0.440847	0.908158	856	240	0.079	0.162	1.0425	0.00138386	1	up	SLC43A3	solute carrier family 43 member 3, transcript variant X3
Control-vs-IBV	distal_collecting tubule	ncbi_424316	RIF1	0.284303	0.639889	856	240	0.062	0.138	1.17011	0.00141222	1	up	RIF1	replication timing regulatory factor 1
Control-vs-IBV	distal_collecting tubule	ncbi_419361	RCC2	1.23094	0.778639	856	240	0.222	0.121	-0.660661	0.00142052	1	down	RCC2	regulator of chromosome condensation 2, transcript variant X1
Control-vs-IBV	distal_collecting tubule	ncbi_415860	CDH1	3.77483	5.36735	856	240	0.452	0.567	0.507785	0.00142929	1	up	CDH1	cadherin 1
Control-vs-IBV	distal_collecting tubule	ncbi_429710	JUP	0.223844	0.539288	856	240	0.048	0.117	1.26819	0.0014364	1	up	JUP	junction plakoglobin
Control-vs-IBV	distal_collecting tubule	ncbi_417753	NDUFA5	3.28241	2.52096	856	240	0.431	0.304	-0.380771	0.00154336	1	down	NDUFA5	NADH:ubiquinone oxidoreductase subunit A5
Control-vs-IBV	distal_collecting tubule	ncbi_417210	SET	3.16092	1.96786	856	240	0.417	0.329	-0.683687	0.00154482	1	down	SET	SET nuclear proto-oncogene
Control-vs-IBV	distal_collecting tubule	ncbi_423099	TOLLIP	1.32915	0.603175	856	240	0.229	0.142	-1.13972	0.00154524	1	down	TOLLIP	toll interacting protein
Control-vs-IBV	distal_collecting tubule	ncbi_396422	VCL	0.284019	0.689209	856	240	0.071	0.138	1.27866	0.00155263	1	up	VCL	vinculin
Control-vs-IBV	distal_collecting tubule	ncbi_422507	MRPL1	0.63963	0.170972	856	240	0.126	0.058	-1.90286	0.00157693	1	down	MRPL1	mitochondrial ribosomal protein L1, transcript variant X1
Control-vs-IBV	distal_collecting tubule	ncbi_422878	HTT	0.297269	0.604444	856	240	0.063	0.138	1.02359	0.00164921	1	up	HTT	huntingtin, transcript variant X2
Control-vs-IBV	distal_collecting tubule	ncbi_426068	CELSR1	0.521608	1.10616	856	240	0.107	0.192	1.08438	0.00166231	1	up	CELSR1	cadherin EGF LAG seven-pass G-type receptor 1
Control-vs-IBV	distal_collecting tubule	ncbi_422102	ACSF2	0.597673	0.164451	856	240	0.114	0.046	-1.86107	0.00167676	1	down	ACSF2	acyl-CoA synthetase family member 2, transcript variant X1
Control-vs-IBV	distal_collecting tubule	ncbi_424004	KANSL1L	0.349221	0.827743	856	240	0.069	0.146	1.2448	0.00168636	1	up	KANSL1L	KAT8 regulatory NSL complex subunit 1 like, transcript variant X21
Control-vs-IBV	distal_collecting tubule	ncbi_417481	AUTS2	0.579558	0.153647	856	240	0.105	0.038	-1.91464	0.00169068	1	down	AUTS2	activator of transcription and developmental regulator AUTS2, transcript variant X1
Control-vs-IBV	distal_collecting tubule	ncbi_395566	AMT	0.324857	0.887122	856	240	0.082	0.15	1.44905	0.00174222	1	up	AMT	aminomethyltransferase
Control-vs-IBV	distal_collecting tubule	ncbi_777252	SLC12A5	0.91395	0.339723	856	240	0.125	0.05	-1.42749	0.00174397	1	down	SLC12A5	solute carrier family 12 (potassium/chloride transporter), member 5, transcript variant X1
Control-vs-IBV	distal_collecting tubule	ncbi_418234	SAMM50	1.21403	0.608305	856	240	0.197	0.104	-0.996814	0.0017621	1	down	SAMM50	SAMM50 sorting and assembly machinery component
Control-vs-IBV	distal_collecting tubule	ncbi_416764	SLC25A1	1.15873	0.44389	856	240	0.196	0.108	-1.38408	0.00176749	1	down	SLC25A1	solute carrier family 25 member 1, transcript variant X1
Control-vs-IBV	distal_collecting tubule	ncbi_417702	BCAP29	0.269694	0.492621	856	240	0.061	0.129	0.868913	0.00179969	1	up	BCAP29	B-cell receptor associated protein 29
Control-vs-IBV	distal_collecting tubule	ncbi_427897	NDUFA6	2.23627	1.22874	856	240	0.322	0.225	-0.863863	0.00183494	1	down	NDUFA6	NADH:ubiquinone oxidoreductase subunit A6
Control-vs-IBV	distal_collecting tubule	ncbi_419642	NFYC	1.64415	0.904696	856	240	0.278	0.171	-0.861769	0.00184122	1	down	NFYC	nuclear transcription factor Y subunit gamma, transcript variant X1
Control-vs-IBV	distal_collecting tubule	ncbi_395381	OVOA	1.3793	0.57456	856	240	0.151	0.083	-1.26327	0.00184234	1	down	OVOA	ovomucin, alpha subunit
Control-vs-IBV	distal_collecting tubule	ncbi_422620	IGFBP7	2.21875	4.08451	856	240	0.287	0.371	0.880384	0.00197537	1	up	IGFBP7	insulin like growth factor binding protein 7, transcript variant X1
Control-vs-IBV	distal_collecting tubule	ncbi_423310	HECTD1	0.812792	1.41491	856	240	0.155	0.254	0.799677	0.00199238	1	up	HECTD1	HECT domain E3 ubiquitin protein ligase 1, transcript variant X1
Control-vs-IBV	distal_collecting tubule	ncbi_395695	AKAP9	1.4128	2.49913	856	240	0.23	0.329	0.822818	0.00203181	1	up	AKAP9	A-kinase anchoring protein 9
Control-vs-IBV	distal_collecting tubule	ncbi_107053156	KHK	1.19533	0.439195	856	240	0.167	0.096	-1.44427	0.00204769	1	down	KHK	ketohexokinase
Control-vs-IBV	distal_collecting tubule	ncbi_395304	SREBF2	1.05195	1.85504	856	240	0.169	0.267	0.818323	0.00204794	1	up	SREBF2	sterol regulatory element binding transcription factor 2
Control-vs-IBV	distal_collecting tubule	ncbi_428386	TRIB1	0.490477	1.14301	856	240	0.096	0.179	1.22042	0.00205075	1	up	TRIB1	tribbles pseudokinase 1
Control-vs-IBV	distal_collecting tubule	ncbi_395226	IFRD1	0.736484	1.41115	856	240	0.151	0.238	0.938048	0.0020651	1	up	IFRD1	interferon related developmental regulator 1
Control-vs-IBV	distal_collecting tubule	ncbi_423172	CD82	2.07977	1.16133	856	240	0.306	0.225	-0.840585	0.00206743	1	down	CD82	CD82 molecule
Control-vs-IBV	distal_collecting tubule	ncbi_427009	UQCRC2	2.69037	1.64919	856	240	0.352	0.292	-0.706017	0.00207517	1	down	UQCRC2	ubiquinol-cytochrome c reductase core protein II, transcript variant X1
Control-vs-IBV	distal_collecting tubule	ncbi_417249	ATP6V1G1	2.05812	1.31656	856	240	0.318	0.208	-0.644518	0.00214547	1	down	ATP6V1G1	ATPase H+ transporting V1 subunit G1
Control-vs-IBV	distal_collecting tubule	ncbi_418435	CHCHD3	1.8006	0.97873	856	240	0.292	0.204	-0.879428	0.0021491	1	down	CHCHD3	coiled-coil-helix-coiled-coil-helix domain containing 3, transcript variant X1
Control-vs-IBV	distal_collecting tubule	ncbi_107051857	LOC107051857	1.88623	0.66243	856	240	0.168	0.088	-1.50953	0.0021656	1	down	LOC107051857	translation initiation factor IF-2-like
Control-vs-IBV	distal_collecting tubule	ncbi_395520	C11orf58	1.6715	0.923124	856	240	0.278	0.196	-0.856475	0.00217028	1	down	C11orf58	C11orf58 homolog
Control-vs-IBV	distal_collecting tubule	ncbi_422720	TLR3	0.249771	0.609293	856	240	0.053	0.121	1.28619	0.00219032	1	up	TLR3	toll like receptor 3
Control-vs-IBV	distal_collecting tubule	ncbi_770635	COPS9	1.71642	0.981965	856	240	0.289	0.188	-0.8056	0.00222056	1	down	COPS9	COP9 signalosome subunit 9, transcript variant 1
Control-vs-IBV	distal_collecting tubule	ncbi_427169	MAST4	0.322412	0.650397	856	240	0.064	0.138	1.01219	0.00223418	1	up	MAST4	microtubule associated serine/threonine kinase family member 4, transcript variant X1
Control-vs-IBV	distal_collecting tubule	ncbi_426394	SYTL2	0.729452	0.348403	856	240	0.123	0.05	-1.06584	0.00224722	1	down	SYTL2	synaptotagmin like 2, transcript variant X1
Control-vs-IBV	distal_collecting tubule	ncbi_421897	TMEM14A	0.462052	0.177689	856	240	0.104	0.038	-1.3782	0.00226844	1	down	TMEM14A	transmembrane protein 14A, transcript variant X1
Control-vs-IBV	distal_collecting tubule	ncbi_396226	ITGA6	0.303188	0.638327	856	240	0.058	0.129	1.07384	0.00226856	1	up	ITGA6	integrin subunit alpha 6
Control-vs-IBV	distal_collecting tubule	ncbi_416991	VSIG10	0.555767	0.193553	856	240	0.117	0.046	-1.52126	0.0022989	1	down	VSIG10	V-set and immunoglobulin domain containing 10, transcript variant X3
Control-vs-IBV	distal_collecting tubule	ncbi_107055375	TPM4	0.592397	1.2696	856	240	0.104	0.188	1.09961	0.00231604	1	up	TPM4	tropomyosin 4, transcript variant X1
Control-vs-IBV	distal_collecting tubule	ncbi_417675	CLUH	1.56234	0.834784	856	240	0.256	0.158	-0.904153	0.00231672	1	down	CLUH	clustered mitochondria homolog, transcript variant X1
Control-vs-IBV	distal_collecting tubule	ncbi_373931	EGR1	1.70178	2.61084	856	240	0.207	0.317	0.617444	0.00234345	1	up	EGR1	early growth response 1
Control-vs-IBV	distal_collecting tubule	ncbi_421130	SDR16C5	0.358809	0.97342	856	240	0.078	0.146	1.43959	0.00236349	1	up	SDR16C5	short chain dehydrogenase/reductase family 16C, member 5
Control-vs-IBV	distal_collecting tubule	ncbi_427451	RASEF	0.324455	0.816047	856	240	0.07	0.138	1.33036	0.00237339	1	up	RASEF	RAS and EF-hand domain containing, transcript variant X1
Control-vs-IBV	distal_collecting tubule	ncbi_421403	LRPPRC	1.18748	0.626444	856	240	0.204	0.112	-0.922532	0.00240792	1	down	LRPPRC	leucine rich pentatricopeptide repeat containing
Control-vs-IBV	distal_collecting tubule	ncbi_421366	TATDN3	0.466643	0.179553	856	240	0.11	0.042	-1.37741	0.00244108	1	down	TATDN3	TatD DNase domain containing 3, transcript variant X1
Control-vs-IBV	distal_collecting tubule	ncbi_424192	LY75	0.544469	0.876596	856	240	0.098	0.183	0.686962	0.00245585	1	up	LY75	lymphocyte antigen 75
Control-vs-IBV	distal_collecting tubule	ncbi_100859842	LAMTOR2	4.14276	2.73441	856	240	0.491	0.412	-0.599347	0.00247434	1	down	LAMTOR2	late endosomal/lysosomal adaptor, MAPK and MTOR activator 2
Control-vs-IBV	distal_collecting tubule	ncbi_424060	PLCL1	0.512961	0.149863	856	240	0.103	0.038	-1.77452	0.00249084	1	down	PLCL1	phospholipase C like 1, transcript variant X1
Control-vs-IBV	distal_collecting tubule	ncbi_426154	BTF3	1.19744	1.93215	856	240	0.216	0.325	0.690214	0.00249273	1	up	BTF3	basic transcription factor 3
Control-vs-IBV	distal_collecting tubule	ncbi_771773	AVPR1A	0.888543	0.306974	856	240	0.11	0.042	-1.53302	0.00253417	1	down	AVPR1A	arginine vasopressin receptor 1A
Control-vs-IBV	distal_collecting tubule	ncbi_425096	HOXB5	1.5857	0.874665	856	240	0.251	0.15	-0.858241	0.00258953	1	down	HOXB5	homeobox B5
Control-vs-IBV	distal_collecting tubule	ncbi_768706	PCCB	1.59425	0.832409	856	240	0.248	0.175	-0.937432	0.00263949	1	down	PCCB	propionyl-CoA carboxylase beta subunit, transcript variant X1
Control-vs-IBV	distal_collecting tubule	ncbi_395277	PARK7	1.76205	1.18934	856	240	0.286	0.179	-0.567052	0.00266843	1	down	PARK7	Parkinsonism associated deglycase
Control-vs-IBV	distal_collecting tubule	ncbi_415697	AMFR	0.536617	0.865059	856	240	0.097	0.179	0.688803	0.00267685	1	up	AMFR	autocrine motility factor receptor, transcript variant X1
Control-vs-IBV	distal_collecting tubule	ncbi_424337	SLC25A24	0.254542	0.477344	856	240	0.054	0.121	0.906863	0.00269097	1	up	SLC25A24	solute carrier family 25 member 24
Control-vs-IBV	distal_collecting tubule	ncbi_771615	MRPL57	2.18452	1.34193	856	240	0.336	0.238	-0.702961	0.0027875	1	down	MRPL57	mitochondrial ribosomal protein L57, transcript variant X1
Control-vs-IBV	distal_collecting tubule	ncbi_416024	MGLL	0.503954	0.136326	856	240	0.102	0.038	-1.88546	0.0027941	1	down	MGLL	monoglyceride lipase, transcript variant 1
Control-vs-IBV	distal_collecting tubule	ncbi_395785	HSD17B4	1.13239	1.66154	856	240	0.194	0.3	0.553104	0.00280797	1	up	HSD17B4	hydroxysteroid 17-beta dehydrogenase 4
Control-vs-IBV	distal_collecting tubule	ncbi_395132	SMAD3	0.914883	1.58626	856	240	0.173	0.271	0.793907	0.00281685	1	up	SMAD3	SMAD family member 3
Control-vs-IBV	distal_collecting tubule	ncbi_424246	DIRC2	0.510505	0.993995	856	240	0.097	0.179	0.961176	0.00285937	1	up	DIRC2	disrupted in renal carcinoma 2
Control-vs-IBV	distal_collecting tubule	ncbi_427550	PDP2	0.477121	0.117827	856	240	0.102	0.042	-2.01677	0.00288326	1	down	PDP2	pyruvate dehyrogenase phosphatase catalytic subunit 2, transcript variant X1
Control-vs-IBV	distal_collecting tubule	ncbi_423082	TSG101	1.88261	1.03919	856	240	0.304	0.229	-0.857217	0.00289121	1	down	TSG101	tumor susceptibility gene 101
Control-vs-IBV	distal_collecting tubule	ncbi_415494	MFGE8	0.727651	1.29409	856	240	0.139	0.233	0.830532	0.00294403	1	up	MFGE8	milk fat globule EGF and factor V/VIII domain containing, transcript variant 1
Control-vs-IBV	distal_collecting tubule	ncbi_396075	S100A11	0.934477	1.57297	856	240	0.114	0.2	0.751195	0.00296931	1	up	S100A11	S100 calcium binding protein A11
Control-vs-IBV	distal_collecting tubule	ncbi_421659	TMEM181	0.368368	0.922048	856	240	0.078	0.146	1.32346	0.00299494	1	up	TMEM181	transmembrane protein 181, transcript variant X1
Control-vs-IBV	distal_collecting tubule	ncbi_427798	FOXK2	0.392939	0.894972	856	240	0.092	0.171	1.18733	0.00303092	1	up	FOXK2	forkhead box K2
Control-vs-IBV	distal_collecting tubule	ncbi_417538	MRPS17	1.23069	0.576079	856	240	0.208	0.125	-1.09499	0.00303318	1	down	MRPS17	mitochondrial ribosomal protein S17
Control-vs-IBV	distal_collecting tubule	ncbi_373917	LGALS3	3.10418	1.99751	856	240	0.395	0.296	-0.635985	0.00307519	1	down	LGALS3	galectin 3
Control-vs-IBV	distal_collecting tubule	ncbi_396134	MET	0.222774	0.393408	856	240	0.048	0.108	0.820163	0.00313707	1	up	MET	MET proto-oncogene, receptor tyrosine kinase
Control-vs-IBV	distal_collecting tubule	ncbi_100857445	FBXO31	1.42478	0.870274	856	240	0.224	0.129	-0.711131	0.00319125	1	down	FBXO31	F-box protein 31, transcript variant X1
Control-vs-IBV	distal_collecting tubule	ncbi_770691	C8G	0.374319	0.736058	856	240	0.069	0.142	0.97536	0.00324437	1	up	C8G	complement component 8, gamma polypeptide
Control-vs-IBV	distal_collecting tubule	ncbi_395731	CNBP	2.8883	1.97714	856	240	0.401	0.354	-0.546781	0.00328232	1	down	CNBP	CCHC-type zinc finger nucleic acid binding protein, transcript variant 1
Control-vs-IBV	distal_collecting tubule	ncbi_425657	CTSS	0.387511	0.854974	856	240	0.069	0.142	1.14144	0.00330253	1	up	CTSS	cathepsin S
Control-vs-IBV	distal_collecting tubule	ncbi_421027	TMX3	1.66045	3.12425	856	240	0.222	0.308	0.911897	0.00334472	1	up	TMX3	thioredoxin related transmembrane protein 3, transcript variant 1
Control-vs-IBV	distal_collecting tubule	ncbi_424931	PTMA	7.69886	10.4601	856	240	0.599	0.717	0.442169	0.00337512	1	up	PTMA	prothymosin, alpha
Control-vs-IBV	distal_collecting tubule	ncbi_415460	C15ORF40	0.587763	0.254189	856	240	0.107	0.042	-1.20901	0.00340255	1	down	C15ORF40	C15ORF40 homolog, transcript variant X1
Control-vs-IBV	distal_collecting tubule	ncbi_420664	GPD1L	0.665911	0.240372	856	240	0.13	0.058	-1.46968	0.00341787	1	down	GPD1L	glycerol-3-phosphate dehydrogenase 1 like, transcript variant X1
Control-vs-IBV	distal_collecting tubule	ncbi_417987	NFE2L1	0.79786	1.16615	856	240	0.148	0.242	0.547487	0.00341968	1	up	NFE2L1	nuclear factor, erythroid 2 like 1
Control-vs-IBV	distal_collecting tubule	ncbi_423178	FUT8	0.344707	0.619774	856	240	0.078	0.154	0.846186	0.00346339	1	up	FUT8	fucosyltransferase 8, transcript variant 14
Control-vs-IBV	distal_collecting tubule	ncbi_421602	EIF3M	1.46934	0.834926	856	240	0.241	0.183	-0.815377	0.00347238	1	down	EIF3M	eukaryotic translation initiation factor 3 subunit M
Control-vs-IBV	distal_collecting tubule	ncbi_415974	ACAD9	3.74567	2.58612	856	240	0.466	0.392	-0.534418	0.0035092	1	down	ACAD9	acyl-CoA dehydrogenase family member 9
Control-vs-IBV	distal_collecting tubule	ncbi_395771	GJB6	0.227858	0.537225	856	240	0.055	0.121	1.23703	0.00355336	1	up	GJB6	gap junction protein beta 6, transcript variant 1
Control-vs-IBV	distal_collecting tubule	ncbi_395783	CHD1	0.364879	0.632639	856	240	0.069	0.138	0.793797	0.00361576	1	up	CHD1	chromodomain helicase DNA binding protein 1Z
Control-vs-IBV	distal_collecting tubule	ncbi_395750	ETV6	0.9516	1.55731	856	240	0.165	0.262	0.710567	0.00363297	1	up	ETV6	ETS variant 6
Control-vs-IBV	distal_collecting tubule	ncbi_395470	ITGB8	3.55508	2.15742	856	240	0.408	0.312	-0.720549	0.00366267	1	down	ITGB8	integrin subunit beta 8, transcript variant X2
Control-vs-IBV	distal_collecting tubule	ncbi_418408	CD47	1.73162	2.4551	856	240	0.264	0.375	0.503634	0.00371797	1	up	CD47	CD47 molecule
Control-vs-IBV	distal_collecting tubule	ncbi_422764	OCIAD2	1.93419	1.228	856	240	0.307	0.2	-0.655382	0.00372486	1	down	OCIAD2	OCIA domain containing 2
Control-vs-IBV	distal_collecting tubule	ncbi_416452	COX19	0.879372	0.34319	856	240	0.169	0.096	-1.35721	0.00374601	1	down	COX19	COX19, cytochrome c oxidase assembly factor
Control-vs-IBV	distal_collecting tubule	ncbi_419980	PHB	1.69436	0.903814	856	240	0.266	0.175	-0.906564	0.0038364	1	down	PHB	prohibitin
Control-vs-IBV	distal_collecting tubule	ncbi_101750361	LOC101750361	0.711579	0.26283	856	240	0.112	0.046	-1.43655	0.003847	1	down	LOC101750361	uncharacterized LOC101750361, transcript variant X8
Control-vs-IBV	distal_collecting tubule	ncbi_426529	CIR1	0.770052	0.423297	856	240	0.159	0.079	-0.863133	0.00391537	1	down	CIR1	corepressor interacting with RBPJ, 1
Control-vs-IBV	distal_collecting tubule	ncbi_396285	LBR	0.451173	0.990239	856	240	0.089	0.162	1.13392	0.00392197	1	up	LBR	lamin B receptor
Control-vs-IBV	distal_collecting tubule	ncbi_100859645	LOC100859645	1.58179	0.768232	856	240	0.27	0.179	-1.04184	0.00395562	1	down	LOC100859645	glutathione S-transferase-like, transcript variant X1
Control-vs-IBV	distal_collecting tubule	ncbi_428843	PPFIBP2	0.413006	0.539373	856	240	0.065	0.125	0.38504	0.0039665	1	up	PPFIBP2	PPFIA binding protein 2, transcript variant X1
Control-vs-IBV	distal_collecting tubule	ncbi_421734	DCBLD1	1.00616	0.518246	856	240	0.164	0.083	-0.957018	0.00397498	1	down	DCBLD1	discoidin, CUB and LCCL domain containing 1
Control-vs-IBV	distal_collecting tubule	ncbi_425026	TIPARP	0.371554	0.595289	856	240	0.068	0.138	0.679874	0.00399865	1	up	TIPARP	TCDD inducible poly(ADP-ribose) polymerase, transcript variant X1
Control-vs-IBV	distal_collecting tubule	ncbi_771739	FMNL2	0.331167	0.629623	856	240	0.07	0.142	0.926721	0.00401444	1	up	FMNL2	formin like 2, transcript variant X1
Control-vs-IBV	distal_collecting tubule	ncbi_374256	CD81	0.398994	1.06021	856	240	0.085	0.154	1.40969	0.00401825	1	up	CD81	CD81 molecule
Control-vs-IBV	distal_collecting tubule	ncbi_396493	EPB41	0.850572	0.399582	856	240	0.164	0.083	-1.08975	0.00404176	1	down	EPB41	erythrocyte membrane protein band 4.1
Control-vs-IBV	distal_collecting tubule	ncbi_418719	SLC9A2	1.27941	2.04694	856	240	0.197	0.296	0.677946	0.00404471	1	up	SLC9A2	solute carrier family 9 member A2
Control-vs-IBV	distal_collecting tubule	ncbi_425991	PICALM	0.685337	1.50117	856	240	0.141	0.212	1.13109	0.00408805	1	up	PICALM	phosphatidylinositol binding clathrin assembly protein, transcript variant X1
Control-vs-IBV	distal_collecting tubule	ncbi_421049	PTPRM	0.467771	0.870774	856	240	0.07	0.142	0.896355	0.00410294	1	up	PTPRM	protein tyrosine phosphatase, receptor type M, transcript variant X2
Control-vs-IBV	distal_collecting tubule	ncbi_424600	NASP	0.314306	0.784024	856	240	0.063	0.129	1.31845	0.00412998	1	up	NASP	nuclear autoantigenic sperm protein, transcript variant X1
Control-vs-IBV	distal_collecting tubule	ncbi_418207	KRAS	0.653427	1.08729	856	240	0.134	0.225	0.734548	0.00414245	1	up	KRAS	KRAS proto-oncogene, GTPase
Control-vs-IBV	distal_collecting tubule	ncbi_374186	UFD1L	0.526374	0.150648	856	240	0.114	0.054	-1.80422	0.00416763	1	down	UFD1L	ubiquitin fusion degradation 1 like (yeast), transcript variant 2
Control-vs-IBV	distal_collecting tubule	ncbi_423408	RPS6KA5	0.191519	0.555017	856	240	0.048	0.108	1.53455	0.00419207	1	up	RPS6KA5	ribosomal protein S6 kinase A5
Control-vs-IBV	distal_collecting tubule	ncbi_395936	LRPAP1	1.94441	3.33151	856	240	0.29	0.388	0.776816	0.00427397	1	up	LRPAP1	LDL receptor related protein associated protein 1
Control-vs-IBV	distal_collecting tubule	ncbi_768977	EMX1	0.863555	0.472992	856	240	0.153	0.075	-0.868333	0.00427987	1	down	EMX1	empty spiracles homeobox 1, transcript variant X1
Control-vs-IBV	distal_collecting tubule	ncbi_421519	KCNK7	1.24965	2.20731	856	240	0.204	0.296	0.820718	0.00432226	1	up	KCNK7	potassium two pore domain channel subfamily K member 7
Control-vs-IBV	distal_collecting tubule	ncbi_428227	AK2	1.08057	0.56847	856	240	0.206	0.117	-0.926511	0.00437499	1	down	AK2	adenylate kinase 2, transcript variant X1
Control-vs-IBV	distal_collecting tubule	ncbi_770407	TARS2	0.667482	0.20384	856	240	0.121	0.058	-1.7108	0.00441742	1	down	TARS2	threonyl-tRNA synthetase 2, mitochondrial (putative), transcript variant X1
Control-vs-IBV	distal_collecting tubule	ncbi_427820	YWHAG	1.47408	0.888249	856	240	0.257	0.162	-0.730717	0.00443802	1	down	YWHAG	tyrosine 3-monooxygenase/tryptophan 5-monooxygenase activation protein gamma
Control-vs-IBV	distal_collecting tubule	ncbi_121112846	LOC121112846	0.336746	0.898506	856	240	0.069	0.125	1.4156	0.00444383	1	up	LOC121112846	neuroblast differentiation-associated protein AHNAK-like
Control-vs-IBV	distal_collecting tubule	ncbi_421796	PNISR	1.781	1.05175	856	240	0.254	0.221	-0.759843	0.00450495	1	down	PNISR	PNN interacting serine and arginine rich protein
Control-vs-IBV	distal_collecting tubule	ncbi_427819	BAZ1B	0.782662	1.09296	856	240	0.146	0.238	0.481725	0.00454551	1	up	BAZ1B	bromodomain adjacent to zinc finger domain 1B, transcript variant X1
Control-vs-IBV	distal_collecting tubule	ncbi_424457	TPR	0.952178	1.63407	856	240	0.182	0.275	0.779103	0.00458088	1	up	TPR	translocated promoter region, nuclear basket protein, transcript variant X1
Control-vs-IBV	distal_collecting tubule	ncbi_420398	ARF1	2.59546	1.75853	856	240	0.347	0.312	-0.561592	0.00462918	1	down	ARF1	ADP ribosylation factor 1
Control-vs-IBV	distal_collecting tubule	ncbi_776932	NAT8B	0.66437	0.205683	856	240	0.111	0.058	-1.69108	0.00463828	1	down	NAT8B	N-acetyltransferase 8B (putative, gene/pseudogene), transcript variant 1
Control-vs-IBV	distal_collecting tubule	ncbi_422345	ACSL4	0.367456	0.802627	856	240	0.086	0.162	1.12694	0.00465166	1	up	ACSL4	acyl-CoA synthetase long chain family member 4, transcript variant X3
Control-vs-IBV	distal_collecting tubule	ncbi_416065	PXK	0.342838	0.720841	856	240	0.084	0.158	1.07193	0.00467805	1	up	PXK	PX domain containing serine/threonine kinase like, transcript variant X1
Control-vs-IBV	distal_collecting tubule	ncbi_423603	PHYHIPL	0.393453	0.814202	856	240	0.081	0.154	1.04901	0.00468335	1	up	PHYHIPL	phytanoyl-CoA 2-hydroxylase interacting protein like
Control-vs-IBV	distal_collecting tubule	ncbi_424575	ATP6V0B	2.34246	1.22303	856	240	0.238	0.15	-0.937513	0.00469118	1	down	ATP6V0B	ATPase H+ transporting V0 subunit b
Control-vs-IBV	distal_collecting tubule	ncbi_395762	PPP1R19L	0.550851	0.956921	856	240	0.112	0.196	0.796625	0.00470271	1	up	PPP1R19L	protein phosphatase 1 regulatory subunit 9 like
Control-vs-IBV	distal_collecting tubule	ncbi_425665	CGN	1.09179	0.488652	856	240	0.169	0.1	-1.15965	0.00475271	1	down	CGN	cingulin
Control-vs-IBV	distal_collecting tubule	ncbi_396509	SSRP1	0.389443	0.54602	856	240	0.071	0.138	0.487434	0.00505902	1	up	SSRP1	structure specific recognition protein 1
Control-vs-IBV	distal_collecting tubule	ncbi_770172	MRPL38	0.592926	0.2032	856	240	0.125	0.067	-1.54449	0.005171	1	down	MRPL38	mitochondrial ribosomal protein L38
Control-vs-IBV	distal_collecting tubule	ncbi_422653	RASSF6	0.540236	0.80696	856	240	0.109	0.188	0.57882	0.0052091	1	up	RASSF6	Ras association domain family member 6, transcript variant X4
Control-vs-IBV	distal_collecting tubule	ncbi_418863	FNDC3A	1.06037	0.521913	856	240	0.178	0.146	-1.02255	0.00523256	1	down	FNDC3A	fibronectin type III domain containing 3A
Control-vs-IBV	distal_collecting tubule	ncbi_416148	PPARGC1B	0.640674	0.213899	856	240	0.119	0.054	-1.58221	0.00523781	1	down	PPARGC1B	PPARG coactivator 1 beta, transcript variant X2
Control-vs-IBV	distal_collecting tubule	ncbi_769515	ARL15	0.815012	1.52464	856	240	0.14	0.217	0.903494	0.00525817	1	up	ARL15	ADP ribosylation factor like GTPase 15, transcript variant X1
Control-vs-IBV	distal_collecting tubule	ncbi_424993	SEC62	1.4624	2.29216	856	240	0.252	0.358	0.648337	0.00537141	1	up	SEC62	SEC62 homolog, preprotein translocation factor
Control-vs-IBV	distal_collecting tubule	ncbi_422930	EIF2AK3	0.487181	1.04034	856	240	0.1	0.167	1.09437	0.00538754	1	up	EIF2AK3	eukaryotic translation initiation factor 2 alpha kinase 3, transcript variant X1
Control-vs-IBV	distal_collecting tubule	ncbi_416333	SEPTIN8	0.592165	0.315304	856	240	0.132	0.062	-0.909041	0.0054664	1	down	SEPTIN8	septin 8
Control-vs-IBV	distal_collecting tubule	ncbi_416707	MAL	0.999418	1.66797	856	240	0.14	0.229	0.738876	0.00563507	1	up	MAL	mal, T cell differentiation protein
Control-vs-IBV	distal_collecting tubule	ncbi_426930	STX7	1.08603	0.54651	856	240	0.202	0.117	-0.99062	0.00571708	1	down	STX7	syntaxin 7
Control-vs-IBV	distal_collecting tubule	ncbi_395975	PACSIN2	3.13703	2.2217	856	240	0.424	0.362	-0.49772	0.00573128	1	down	PACSIN2	protein kinase C and casein kinase substrate in neurons 2, transcript variant 1
Control-vs-IBV	distal_collecting tubule	ncbi_378918	TRAM1L1	0.766159	1.24789	856	240	0.14	0.229	0.703699	0.00575235	1	up	TRAM1L1	translocation associated membrane protein 1-like 1
Control-vs-IBV	distal_collecting tubule	ncbi_422173	MSN	0.344914	0.693323	856	240	0.069	0.138	1.00708	0.00580656	1	up	MSN	moesin
Control-vs-IBV	distal_collecting tubule	ncbi_416319	SKP1	2.53133	1.91234	856	240	0.354	0.35	-0.404537	0.00584362	1	down	SKP1	S-phase kinase-associated protein 1
Control-vs-IBV	distal_collecting tubule	ncbi_428585	IRF2BP2	0.998457	1.66651	856	240	0.188	0.283	0.739	0.00586472	1	up	IRF2BP2	interferon regulatory factor 2 binding protein 2
Control-vs-IBV	distal_collecting tubule	ncbi_415641	LOC415641	3.54613	2.51608	856	240	0.419	0.346	-0.495051	0.00586752	1	down	LOC415641	nesprin-1-like, transcript variant X2
Control-vs-IBV	distal_collecting tubule	ncbi_417661	HEATR6	0.802617	0.277212	856	240	0.129	0.075	-1.53338	0.00587031	1	down	HEATR6	HEAT repeat containing 6
Control-vs-IBV	distal_collecting tubule	ncbi_431583	ERBIN	0.740945	1.17468	856	240	0.154	0.246	0.664754	0.00588017	1	up	ERBIN	erbb2 interacting protein, transcript variant X1
Control-vs-IBV	distal_collecting tubule	ncbi_421192	XPO1	1.74112	1.26691	856	240	0.259	0.267	-0.458668	0.00599398	1	down	XPO1	exportin 1
Control-vs-IBV	distal_collecting tubule	ncbi_420523	CUBN	0.316477	0.693836	856	240	0.051	0.112	1.13225	0.00603848	1	up	CUBN	cubilin, transcript variant X1
Control-vs-IBV	distal_collecting tubule	ncbi_421685	IFNGR1	0.632346	0.888191	856	240	0.104	0.179	0.490089	0.00608558	1	up	IFNGR1	interferon gamma receptor 1
Control-vs-IBV	distal_collecting tubule	ncbi_374058	ITGB1	0.91384	1.55054	856	240	0.167	0.254	0.762688	0.00613642	1	up	ITGB1	integrin subunit beta 1
Control-vs-IBV	distal_collecting tubule	ncbi_419618	ZC3H12A	0.246168	0.605751	856	240	0.053	0.112	1.29874	0.0061468	1	up	ZC3H12A	zinc finger CCCH-type containing 12A
Control-vs-IBV	distal_collecting tubule	ncbi_395819	PRELID1	4.39595	3.04507	856	240	0.461	0.388	-0.529683	0.00631154	1	down	PRELID1	PRELI domain containing 1
Control-vs-IBV	distal_collecting tubule	ncbi_416059	DALRD3	0.268267	0.455773	856	240	0.051	0.108	0.764422	0.0063591	1	up	DALRD3	DALR anticodon binding domain containing 3, transcript variant X1
Control-vs-IBV	distal_collecting tubule	ncbi_423410	CCDC88B	0.622793	0.959888	856	240	0.102	0.179	0.624033	0.00640698	1	up	CCDC88B	coiled-coil domain containing 88B, transcript variant X1
Control-vs-IBV	distal_collecting tubule	ncbi_417268	SLC31A1	0.787026	0.40404	856	240	0.166	0.088	-0.961739	0.00649913	1	down	SLC31A1	solute carrier family 31 member 1, transcript variant 1
Control-vs-IBV	distal_collecting tubule	ncbi_421057	SMCHD1	0.412647	0.813035	856	240	0.095	0.171	0.978237	0.00654687	1	up	SMCHD1	structural maintenance of chromosomes flexible hinge domain containing 1, transcript variant X1
Control-vs-IBV	distal_collecting tubule	ncbi_420578	RPA3	0.188558	0.522191	856	240	0.047	0.104	1.46908	0.00661199	1	up	RPA3	replication protein A3
Control-vs-IBV	distal_collecting tubule	ncbi_424968	FXR1	1.0705	0.570507	856	240	0.183	0.162	-0.907855	0.00662731	1	down	FXR1	FMR1 autosomal homolog 1
Control-vs-IBV	distal_collecting tubule	ncbi_419514	GFPT1	2.5838	1.68725	856	240	0.357	0.258	-0.614794	0.0066468	1	down	GFPT1	glutamine--fructose-6-phosphate transaminase 1
Control-vs-IBV	distal_collecting tubule	ncbi_417785	PNPLA8	0.270828	0.367048	856	240	0.058	0.117	0.438452	0.00665787	1	up	PNPLA8	patatin like phospholipase domain containing 8, transcript variant 1
Control-vs-IBV	distal_collecting tubule	ncbi_768680	CREG1	0.813073	0.331897	856	240	0.136	0.079	-1.29239	0.00667316	1	down	CREG1	cellular repressor of E1A stimulated genes 1
Control-vs-IBV	distal_collecting tubule	ncbi_421844	IBTK	0.571589	0.175793	856	240	0.11	0.05	-1.70053	0.00668837	1	down	IBTK	inhibitor of Bruton tyrosine kinase, transcript variant X1
Control-vs-IBV	distal_collecting tubule	ncbi_770363	BSG	5.62483	4.10557	856	240	0.558	0.512	-0.454216	0.00679186	1	down	BSG	basigin (Ok blood group), transcript variant 1
Control-vs-IBV	distal_collecting tubule	ncbi_770828	ECHS1	4.19151	2.94551	856	240	0.491	0.392	-0.508939	0.0068438	1	down	ECHS1	enoyl-CoA hydratase, short chain 1
Control-vs-IBV	distal_collecting tubule	ncbi_424220	IGFBP5	2.85941	1.54907	856	240	0.256	0.2	-0.884271	0.00689143	1	down	IGFBP5	insulin like growth factor binding protein 5
Control-vs-IBV	distal_collecting tubule	ncbi_415481	ARNT2	2.6494	1.60486	856	240	0.287	0.192	-0.723182	0.0068963	1	down	ARNT2	aryl hydrocarbon receptor nuclear translocator 2, transcript variant X1
Control-vs-IBV	distal_collecting tubule	ncbi_423707	DNAJB12	0.715989	1.28664	856	240	0.141	0.217	0.845506	0.00697802	1	up	DNAJB12	DnaJ heat shock protein family (Hsp40) member B12
Control-vs-IBV	distal_collecting tubule	ncbi_415948	SHISA5	0.285015	0.422422	856	240	0.053	0.112	0.567481	0.00697934	1	up	SHISA5	shisa family member 5
Control-vs-IBV	distal_collecting tubule	ncbi_417692	KIF21A	1.23005	1.64784	856	240	0.206	0.196	0.421837	0.00700613	1	up	KIF21A	kinesin family member 21A, transcript variant X1
Control-vs-IBV	distal_collecting tubule	ncbi_121108144	BCKDK	0.737653	0.309464	856	240	0.12	0.054	-1.2529	0.00700762	1	down	BCKDK	branched chain keto acid dehydrogenase kinase, transcript variant X7
Control-vs-IBV	distal_collecting tubule	ncbi_416669	PAM16	1.76642	1.10048	856	240	0.279	0.183	-0.682645	0.00712202	1	down	PAM16	presequence translocase associated motor 16 homolog, transcript variant X2
Control-vs-IBV	distal_collecting tubule	ncbi_423724	ZMIZ1	1.6729	2.44273	856	240	0.255	0.358	0.546118	0.00721179	1	up	ZMIZ1	zinc finger MIZ-type containing 1, transcript variant X1
Control-vs-IBV	distal_collecting tubule	ncbi_423500	CDCA4	0.266442	0.373677	856	240	0.051	0.104	0.487817	0.00729358	1	up	CDCA4	cell division cycle associated 4, transcript variant 1
Control-vs-IBV	distal_collecting tubule	ncbi_770734	PRODH	1.06991	0.419261	856	240	0.148	0.083	-1.35136	0.00736255	1	down	PRODH	proline dehydrogenase 1
Control-vs-IBV	distal_collecting tubule	ncbi_396192	ROS1	1.15693	0.750595	856	240	0.186	0.104	-0.624132	0.00741522	1	down	ROS1	ROS proto-oncogene 1, receptor tyrosine kinase
Control-vs-IBV	distal_collecting tubule	ncbi_395530	COL4A1	1.85139	2.46974	856	240	0.251	0.35	0.415736	0.00742347	1	up	COL4A1	collagen type IV alpha 1 chain
Control-vs-IBV	distal_collecting tubule	ncbi_426278	TOMM40L	1.40436	0.71451	856	240	0.228	0.154	-0.974786	0.00746666	1	down	TOMM40L	translocase of outer mitochondrial membrane 40 like, transcript variant X1
Control-vs-IBV	distal_collecting tubule	ncbi_422964	TMEM258	2.54738	1.61388	856	240	0.37	0.288	-0.658446	0.00756741	1	down	TMEM258	transmembrane protein 258
Control-vs-IBV	distal_collecting tubule	ncbi_395330	PTPRJ	1.43351	2.2619	856	240	0.238	0.338	0.657949	0.0076175	1	up	PTPRJ	protein tyrosine phosphatase, receptor type J
Control-vs-IBV	distal_collecting tubule	ncbi_421817	PNRC1	3.54382	4.83949	856	240	0.444	0.554	0.449536	0.00777516	1	up	PNRC1	proline rich nuclear receptor coactivator 1
Control-vs-IBV	distal_collecting tubule	ncbi_427559	MAP1LC3B	1.44366	0.695711	856	240	0.246	0.167	-1.05307	0.00778796	1	down	MAP1LC3B	microtubule associated protein 1 light chain 3 beta
Control-vs-IBV	distal_collecting tubule	ncbi_408252	CTDSPL	1.99227	2.61195	856	240	0.308	0.417	0.390695	0.00782008	1	up	CTDSPL	CTD small phosphatase like
Control-vs-IBV	distal_collecting tubule	ncbi_424299	SPOPL	0.496184	0.877324	856	240	0.099	0.175	0.822108	0.00783139	1	up	SPOPL	speckle type BTB/POZ protein like, transcript variant X1
Control-vs-IBV	distal_collecting tubule	ncbi_415405	CGNL1	1.35187	2.23493	856	240	0.223	0.304	0.725232	0.00791884	1	up	CGNL1	cingulin like 1, transcript variant X1
Control-vs-IBV	distal_collecting tubule	ncbi_418845	SLC25A30	0.9999	0.537325	856	240	0.174	0.096	-0.895863	0.00802518	1	down	SLC25A30	solute carrier family 25 member 30, transcript variant X3
Control-vs-IBV	distal_collecting tubule	ncbi_422715	BDH2	0.847742	0.367184	856	240	0.157	0.083	-1.2069	0.00808467	1	down	BDH2	3-hydroxybutyrate dehydrogenase 2, transcript variant X2
Control-vs-IBV	distal_collecting tubule	ncbi_395227	SULT1B1	2.15001	1.22686	856	240	0.3	0.204	-0.809326	0.00811124	1	down	SULT1B1	sulfotransferase family cytosolic 1B member 1
Control-vs-IBV	distal_collecting tubule	ncbi_424276	INSIG2	0.407656	0.804205	856	240	0.068	0.133	0.980036	0.00812349	1	up	INSIG2	insulin induced gene 2, transcript variant 1
Control-vs-IBV	distal_collecting tubule	ncbi_421169	TUBA5	0.364944	0.625677	856	240	0.056	0.117	0.777576	0.00818418	1	up	TUBA5	tubulin, alpha 5
Control-vs-IBV	distal_collecting tubule	ncbi_100857383	PNPO	0.608445	0.984853	856	240	0.099	0.171	0.694692	0.00829303	1	up	PNPO	pyridoxamine 5'-phosphate oxidase
Control-vs-IBV	distal_collecting tubule	ncbi_107054980	BOLA3	2.166	1.40875	856	240	0.339	0.267	-0.620585	0.00830315	1	down	BOLA3	bolA family member 3, transcript variant X2
Control-vs-IBV	distal_collecting tubule	ncbi_772239	GNG12	1.03643	0.563512	856	240	0.189	0.108	-0.878985	0.00835778	1	down	GNG12	G protein subunit gamma 12, transcript variant X1
Control-vs-IBV	distal_collecting tubule	ncbi_396473	MARCKS	0.466281	0.645817	856	240	0.089	0.154	0.46984	0.00839823	1	up	MARCKS	myristoylated alanine rich protein kinase C substrate, transcript variant 2
Control-vs-IBV	distal_collecting tubule	ncbi_424714	SRSF11	1.85718	1.36597	856	240	0.304	0.296	-0.443159	0.00853148	1	down	SRSF11	serine and arginine rich splicing factor 11, transcript variant 3
Control-vs-IBV	distal_collecting tubule	ncbi_429912	ANO8	0.272491	0.522806	856	240	0.056	0.117	0.939815	0.00856856	1	up	ANO8	anoctamin 8, transcript variant X1
Control-vs-IBV	distal_collecting tubule	ncbi_414896	GSTA3	1.59934	0.906074	856	240	0.227	0.175	-0.81971	0.00857499	1	down	GSTA3	glutathione S-transferase alpha 3
Control-vs-IBV	distal_collecting tubule	ncbi_422576	G3BP2	1.17128	0.532544	856	240	0.199	0.121	-1.13696	0.0085778	1	down	G3BP2	G3BP stress granule assembly factor 2, transcript variant X1
Control-vs-IBV	distal_collecting tubule	ncbi_429074	NPL	0.28366	0.55516	856	240	0.048	0.104	0.968494	0.0086043	1	up	NPL	N-acetylneuraminate pyruvate lyase
Control-vs-IBV	distal_collecting tubule	ncbi_419580	SLC9A1	1.19928	0.585806	856	240	0.2	0.121	-1.03355	0.00862723	1	down	SLC9A1	solute carrier family 9 member A1
Control-vs-IBV	distal_collecting tubule	ncbi_100857678	UBE2B	0.502435	0.805517	856	240	0.111	0.188	0.68087	0.00864113	1	up	UBE2B	ubiquitin conjugating enzyme E2 B, transcript variant X1
Control-vs-IBV	distal_collecting tubule	ncbi_420546	CDK14	1.23198	0.588923	856	240	0.173	0.096	-1.0647	0.00864928	1	down	CDK14	cyclin dependent kinase 14, transcript variant X1
Control-vs-IBV	distal_collecting tubule	ncbi_100858383	PFDN2	2.53979	1.60134	856	240	0.359	0.267	-0.665403	0.00867169	1	down	PFDN2	prefoldin subunit 2, transcript variant X1
Control-vs-IBV	distal_collecting tubule	ncbi_396341	CCND1	1.75421	2.45895	856	240	0.273	0.371	0.487201	0.00870288	1	up	CCND1	cyclin D1, transcript variant 2
Control-vs-IBV	distal_collecting tubule	ncbi_422457	SMARCA5	0.30048	0.618311	856	240	0.064	0.125	1.04082	0.00871814	1	up	SMARCA5	SWI/SNF related, matrix associated, actin dependent regulator of chromatin, subfamily a, member 5, transcript variant X1
Control-vs-IBV	distal_collecting tubule	ncbi_420595	TSPAN13	2.41578	1.5101	856	240	0.336	0.275	-0.677808	0.0087679	1	down	TSPAN13	tetraspanin 13
Control-vs-IBV	distal_collecting tubule	ncbi_415353	ETFA	2.89727	1.96362	856	240	0.366	0.338	-0.561155	0.00880388	1	down	ETFA	electron transfer flavoprotein alpha subunit
Control-vs-IBV	distal_collecting tubule	ncbi_770269	ARPC1A	1.6736	1.00819	856	240	0.254	0.212	-0.731125	0.00889019	1	down	ARPC1A	actin related protein 2/3 complex subunit 1A
Control-vs-IBV	distal_collecting tubule	ncbi_107057377	POLD2	0.403948	0.986793	856	240	0.085	0.142	1.28837	0.00894507	1	up	POLD2	DNA polymerase delta 2, accessory subunit, transcript variant X1
Control-vs-IBV	distal_collecting tubule	ncbi_418968	ACAT1	2.69682	1.90544	856	240	0.368	0.271	-0.501111	0.00895055	1	down	ACAT1	acetyl-CoA acetyltransferase 1
Control-vs-IBV	distal_collecting tubule	ncbi_423560	GMFB	0.295062	0.539137	856	240	0.06	0.121	0.869414	0.00896998	1	up	GMFB	glia maturation factor beta
Control-vs-IBV	distal_collecting tubule	ncbi_423905	CCDC186	0.823264	1.06423	856	240	0.152	0.233	0.370345	0.00905878	1	up	CCDC186	coiled-coil domain containing 186, transcript variant X1
Control-vs-IBV	distal_collecting tubule	ncbi_374180	ENAH	0.859056	1.47631	856	240	0.165	0.254	0.7811	0.00907992	1	up	ENAH	ENAH actin regulator
Control-vs-IBV	distal_collecting tubule	ncbi_422540	TET2	2.01686	3.16008	856	240	0.272	0.375	0.647822	0.00918741	1	up	TET2	tet methylcytosine dioxygenase 2
Control-vs-IBV	distal_collecting tubule	ncbi_770724	NDUFS7	4.84227	3.50786	856	240	0.506	0.45	-0.46508	0.00918797	1	down	NDUFS7	NADH:ubiquinone oxidoreductase core subunit S7
Control-vs-IBV	distal_collecting tubule	ncbi_769754	GTF2H5	0.99984	0.531188	856	240	0.197	0.117	-0.912348	0.00930451	1	down	GTF2H5	general transcription factor IIH subunit 5
Control-vs-IBV	distal_collecting tubule	ncbi_415644	HERPUD1	0.421205	0.757196	856	240	0.084	0.154	0.845992	0.00931783	1	up	HERPUD1	homocysteine inducible ER protein with ubiquitin like domain 1
Control-vs-IBV	distal_collecting tubule	ncbi_421593	DEPDC7	0.993481	0.511757	856	240	0.151	0.079	-0.956896	0.00940079	1	down	DEPDC7	DEP domain containing 7
Control-vs-IBV	distal_collecting tubule	ncbi_101752163	LOC101752163	2.1082	1.30991	856	240	0.186	0.175	-0.686504	0.00943654	1	down	LOC101752163	uncharacterized LOC101752163
Control-vs-IBV	distal_collecting tubule	ncbi_416955	YWHAH	0.265696	0.526519	856	240	0.054	0.112	0.986439	0.0094399	1	up	YWHAH	tyrosine 3-monooxygenase/tryptophan 5-monooxygenase activation protein eta
Control-vs-IBV	distal_collecting tubule	ncbi_420435	PRKAG2	1.29035	0.696282	856	240	0.225	0.142	-0.889925	0.00958102	1	down	PRKAG2	protein kinase AMP-activated non-catalytic subunit gamma 2, transcript variant 3
Control-vs-IBV	distal_collecting tubule	ncbi_422285	CLCN5	0.275026	0.411484	856	240	0.049	0.104	0.581095	0.00960196	1	up	CLCN5	chloride voltage-gated channel 5, transcript variant X1
Control-vs-IBV	distal_collecting tubule	ncbi_396057	STMN1	0.403468	0.811608	856	240	0.048	0.104	1.00815	0.00961633	1	up	STMN1	stathmin 1
Control-vs-IBV	distal_collecting tubule	ncbi_426548	TGOLN2	0.821421	1.49805	856	240	0.148	0.229	0.866816	0.00961953	1	up	TGOLN2	trans-golgi network protein 2
Control-vs-IBV	distal_collecting tubule	ncbi_769392	SMIM20	0.886173	0.382737	856	240	0.155	0.088	-1.21102	0.00972501	1	down	SMIM20	small integral membrane protein 20
Control-vs-IBV	distal_collecting tubule	ncbi_100858903	CS	2.08451	1.19853	856	240	0.289	0.196	-0.798396	0.00991335	1	down	CS	citrate synthase, transcript variant X1
Control-vs-IBV	distal_collecting tubule	ncbi_395375	BCKDHB	0.94088	0.461545	856	240	0.161	0.088	-1.02738	0.00998551	1	down	BCKDHB	branched chain keto acid dehydrogenase E1 subunit beta
Control-vs-IBV	distal_collecting tubule	ncbi_374182	ROCK2	0.798451	1.30955	856	240	0.154	0.233	0.713729	0.0100087	1	up	ROCK2	Rho associated coiled-coil containing protein kinase 2, transcript variant X1
Control-vs-IBV	distal_collecting tubule	ncbi_423971	BNIP3	0.685029	0.320204	856	240	0.151	0.079	-1.09693	0.0100592	1	down	BNIP3	BCL2 interacting protein 3
Control-vs-IBV	distal_collecting tubule	ncbi_421677	HECA	0.318779	0.607814	856	240	0.063	0.125	0.93086	0.0100609	1	up	HECA	hdc homolog, cell cycle regulator, transcript variant X1
Control-vs-IBV	distal_collecting tubule	ncbi_770708	WBSCR27	1.1236	0.549923	856	240	0.185	0.112	-1.03069	0.0100614	1	down	WBSCR27	Williams Beuren syndrome chromosome region 27, transcript variant X1
Control-vs-IBV	distal_collecting tubule	ncbi_415376	VPS13C	1.04088	0.603083	856	240	0.182	0.104	-0.787271	0.0100787	1	down	VPS13C	vacuolar protein sorting 13 homolog C, transcript variant X1
Control-vs-IBV	distal_collecting tubule	ncbi_770307	HYPK	2.57143	1.74553	856	240	0.383	0.304	-0.55888	0.0100938	1	down	HYPK	huntingtin interacting protein K
Control-vs-IBV	distal_collecting tubule	ncbi_420356	MRPL13	1.03899	0.453011	856	240	0.192	0.117	-1.19739	0.0103003	1	down	MRPL13	mitochondrial ribosomal protein L13
Control-vs-IBV	distal_collecting tubule	ncbi_769146	ATP5I	11.3574	14.8202	856	240	0.724	0.767	0.383934	0.0103762	1	up	ATP5I	ATP synthase, H+ transporting, mitochondrial Fo complex subunit E
Control-vs-IBV	distal_collecting tubule	ncbi_416227	HIGD2A	5.40804	4.14162	856	240	0.542	0.496	-0.384901	0.0104012	1	down	HIGD2A	HIG1 hypoxia inducible domain family member 2A
Control-vs-IBV	distal_collecting tubule	ncbi_424618	CYP4B7	0.949026	0.489716	856	240	0.117	0.054	-0.954359	0.0104482	1	down	CYP4B7	cytochrome P450, family 4, subfamily B, polypeptide 7
Control-vs-IBV	distal_collecting tubule	ncbi_373892	ADD3	3.06674	2.13428	856	240	0.393	0.288	-0.522934	0.0104658	1	down	ADD3	adducin 3 (gamma)
Control-vs-IBV	distal_collecting tubule	ncbi_416226	CLTB	1.50773	0.767735	856	240	0.238	0.154	-0.973608	0.0105515	1	down	CLTB	clathrin light chain B, transcript variant 2
Control-vs-IBV	distal_collecting tubule	ncbi_420104	SBNO2	0.186367	0.389499	856	240	0.051	0.108	1.06307	0.0105616	1	up	SBNO2	strawberry notch homolog 2, transcript variant X1
Control-vs-IBV	distal_collecting tubule	ncbi_426862	IVNS1ABP	1.89081	1.24256	856	240	0.289	0.196	-0.605653	0.0105811	1	down	IVNS1ABP	influenza virus NS1A binding protein, transcript variant X1
Control-vs-IBV	distal_collecting tubule	ncbi_395110	RGS3	0.373257	0.533224	856	240	0.055	0.104	0.514455	0.0106431	1	up	RGS3	regulator of G-protein signaling 3, transcript variant 3
Control-vs-IBV	distal_collecting tubule	ncbi_395951	ITGA1	0.613928	1.12766	856	240	0.116	0.192	0.877089	0.0107799	1	up	ITGA1	integrin subunit alpha 1
Control-vs-IBV	distal_collecting tubule	ncbi_422038	FDFT1	0.276027	0.721921	856	240	0.058	0.112	1.38671	0.0108055	1	up	FDFT1	farnesyl-diphosphate farnesyltransferase 1
Control-vs-IBV	distal_collecting tubule	ncbi_63549490	ATP8	0.848327	1.28378	856	240	0.121	0.2	0.597644	0.0108206	1	up	ATP8	-
Control-vs-IBV	distal_collecting tubule	ncbi_417870	PAWR	0.204536	0.510931	856	240	0.054	0.108	1.32035	0.0108356	1	up	PAWR	pro-apoptotic WT1 regulator
Control-vs-IBV	distal_collecting tubule	ncbi_419314	NPEPL1	0.523342	0.142755	856	240	0.102	0.05	-1.87348	0.0108399	1	down	NPEPL1	aminopeptidase-like 1
Control-vs-IBV	distal_collecting tubule	ncbi_373951	S100A6	9.17445	14.0529	856	240	0.373	0.471	0.615165	0.0109835	1	up	S100A6	S100 calcium binding protein A6
Control-vs-IBV	distal_collecting tubule	ncbi_424793	AGFG1	1.59283	0.986367	856	240	0.271	0.204	-0.691339	0.0110241	1	down	AGFG1	ArfGAP with FG repeats 1, transcript variant X1
Control-vs-IBV	distal_collecting tubule	ncbi_415730	BRD7	0.581807	0.332299	856	240	0.12	0.058	-0.807871	0.0111541	1	down	BRD7	bromodomain containing 7
Control-vs-IBV	distal_collecting tubule	ncbi_422529	SGMS2	0.494933	0.959974	856	240	0.11	0.183	0.95562	0.0111959	1	up	SGMS2	sphingomyelin synthase 2
Control-vs-IBV	distal_collecting tubule	ncbi_418510	RCAN1	0.528134	1.05659	856	240	0.092	0.158	1.00031	0.0113607	1	up	RCAN1	regulator of calcineurin 1
Control-vs-IBV	distal_collecting tubule	ncbi_418580	DYNLT3	1.55976	0.914964	856	240	0.246	0.167	-0.769472	0.0113698	1	down	DYNLT3	dynein light chain Tctex-type 3
Control-vs-IBV	distal_collecting tubule	ncbi_422005	CCDC25	0.971823	0.478484	856	240	0.181	0.133	-1.02207	0.0114965	1	down	CCDC25	coiled-coil domain containing 25, transcript variant X2
Control-vs-IBV	distal_collecting tubule	ncbi_395168	FAT1	1.6909	2.23228	856	240	0.241	0.333	0.400702	0.0116014	1	up	FAT1	FAT atypical cadherin 1, transcript variant X5
Control-vs-IBV	distal_collecting tubule	ncbi_112531880	LOC112531880	0.780436	0.292782	856	240	0.145	0.083	-1.41415	0.0116137	1	down	LOC112531880	uncharacterized LOC112531880
Control-vs-IBV	distal_collecting tubule	ncbi_424564	ELOVL1	0.461651	0.903659	856	240	0.086	0.154	0.968824	0.0116397	1	up	ELOVL1	ELOVL fatty acid elongase 1, transcript variant 2
Control-vs-IBV	distal_collecting tubule	ncbi_417663	DYNLL2	2.03337	1.25931	856	240	0.284	0.2	-0.691202	0.0116539	1	down	DYNLL2	dynein light chain LC8-type 2
Control-vs-IBV	distal_collecting tubule	ncbi_771069	LOC771069	1.23568	0.615355	856	240	0.189	0.121	-1.0057	0.0117316	1	down	LOC771069	C-factor-like, transcript variant X3
Control-vs-IBV	distal_collecting tubule	ncbi_395161	OAF	0.474482	0.980159	856	240	0.092	0.162	1.04651	0.011885	1	up	OAF	out at first homolog
Control-vs-IBV	distal_collecting tubule	ncbi_415591	IQGAP3	0.834252	1.36914	856	240	0.164	0.25	0.714651	0.0118863	1	up	IQGAP3	IQ motif containing GTPase activating protein 3
Control-vs-IBV	distal_collecting tubule	ncbi_424486	SLC44A3	0.722712	0.397322	856	240	0.12	0.058	-0.862949	0.0119254	1	down	SLC44A3	solute carrier family 44 member 3, transcript variant X1
Control-vs-IBV	distal_collecting tubule	ncbi_418990	ARHGAP42	0.780843	1.20561	856	240	0.146	0.229	0.62659	0.0119308	1	up	ARHGAP42	Rho GTPase activating protein 42, transcript variant X1
Control-vs-IBV	distal_collecting tubule	ncbi_427328	CCNH	0.225963	0.435971	856	240	0.049	0.104	0.947837	0.0119962	1	up	CCNH	cyclin H
Control-vs-IBV	distal_collecting tubule	ncbi_424374	CRIP2	0.376655	0.772102	856	240	0.055	0.112	1.03535	0.0120715	1	up	CRIP2	cysteine rich protein 2, transcript variant X1
Control-vs-IBV	distal_collecting tubule	ncbi_422492	SMIM19	1.65976	0.96762	856	240	0.262	0.196	-0.778397	0.0121637	1	down	SMIM19	small integral membrane protein 19
Control-vs-IBV	distal_collecting tubule	ncbi_100857158	PPP1R15B	0.333396	0.446042	856	240	0.064	0.117	0.419835	0.0122645	1	up	PPP1R15B	protein phosphatase 1 regulatory subunit 15B
Control-vs-IBV	distal_collecting tubule	ncbi_107049264	LOC107049264	0.84658	0.51433	856	240	0.147	0.079	-0.718844	0.0122911	1	down	LOC107049264	endogenous retrovirus group K member 8 Gag polyprotein-like
Control-vs-IBV	distal_collecting tubule	ncbi_424991	PRKCI	0.300245	0.466309	856	240	0.061	0.117	0.634977	0.0123024	1	up	PRKCI	protein kinase C iota, transcript variant 2
Control-vs-IBV	distal_collecting tubule	ncbi_418488	BACH1	0.460741	0.734295	856	240	0.086	0.154	0.672286	0.0123029	1	up	BACH1	BTB domain and CNC homolog 1, transcript variant X1
Control-vs-IBV	distal_collecting tubule	ncbi_420063	RAB11B	0.757987	0.316294	856	240	0.154	0.092	-1.26064	0.0123463	1	down	RAB11B	RAB11B, member RAS oncogene family
Control-vs-IBV	distal_collecting tubule	ncbi_424891	BDH1A	2.1451	1.38662	856	240	0.32	0.229	-0.629442	0.01235	1	down	BDH1A	3-hydroxybutyrate dehydrogenase 1A
Control-vs-IBV	distal_collecting tubule	ncbi_100859397	TRIOBP	0.774603	0.396499	856	240	0.144	0.075	-0.965962	0.012399	1	down	TRIOBP	TRIO and F-actin binding protein, transcript variant X1
Control-vs-IBV	distal_collecting tubule	ncbi_426199	ATP6V1H	2.10999	1.17017	856	240	0.262	0.188	-0.85046	0.0124919	1	down	ATP6V1H	ATPase H+ transporting V1 subunit H
Control-vs-IBV	distal_collecting tubule	ncbi_395858	H2AFY	0.468626	0.185856	856	240	0.121	0.062	-1.33378	0.0125013	1	down	H2AFY	H2A histone family, member Y
Control-vs-IBV	distal_collecting tubule	ncbi_422190	TIMM8A	1.15836	0.595795	856	240	0.196	0.125	-0.959082	0.0125969	1	down	TIMM8A	translocase of inner mitochondrial membrane 8 homolog A (yeast)
Control-vs-IBV	distal_collecting tubule	ncbi_100858352	ECH1	2.32801	1.58953	856	240	0.333	0.238	-0.55047	0.0126403	1	down	ECH1	enoyl-CoA hydratase 1, transcript variant X1
Control-vs-IBV	distal_collecting tubule	ncbi_422558	AGA	0.563807	0.376834	856	240	0.121	0.062	-0.581144	0.0126472	1	down	AGA	aspartylglucosaminidase, transcript variant 1
Control-vs-IBV	distal_collecting tubule	ncbi_422676	RPL7L1	0.900402	0.529916	856	240	0.174	0.1	-0.764694	0.0127559	1	down	RPL7L1	ribosomal protein L7 like 1
Control-vs-IBV	distal_collecting tubule	ncbi_428310	HSPB9	21.2321	36.721	856	240	0.588	0.654	0.790356	0.0128301	1	up	HSPB9	heat shock protein family B (small) member 9
Control-vs-IBV	distal_collecting tubule	ncbi_420961	FRRS1L	0.245308	0.610077	856	240	0.061	0.108	1.31404	0.0128393	1	up	FRRS1L	ferric chelate reductase 1 like, transcript variant X2
Control-vs-IBV	distal_collecting tubule	ncbi_373980	LAMB2	0.46957	0.901664	856	240	0.074	0.138	0.941103	0.0128571	1	up	LAMB2	laminin, beta 2 (laminin S)
Control-vs-IBV	distal_collecting tubule	ncbi_396342	TEF	1.15202	0.686303	856	240	0.216	0.133	-0.747168	0.0130122	1	down	TEF	TEF, PAR bZIP transcription factor, transcript variant 1
Control-vs-IBV	distal_collecting tubule	ncbi_415348	TSPAN3	1.3217	1.74395	856	240	0.225	0.312	0.399944	0.0130333	1	up	TSPAN3	tetraspanin 3
Control-vs-IBV	distal_collecting tubule	ncbi_418015	SYNGR1	0.631596	0.232572	856	240	0.119	0.067	-1.44093	0.0130989	1	down	SYNGR1	synaptogyrin 1
Control-vs-IBV	distal_collecting tubule	ncbi_427159	CWC27	0.224178	0.525477	856	240	0.05	0.104	1.22862	0.0131498	1	up	CWC27	CWC27 spliceosome associated protein homolog
Control-vs-IBV	distal_collecting tubule	ncbi_421905	TDRP	0.871256	0.457278	856	240	0.132	0.067	-0.929875	0.0132938	1	down	TDRP	testis development related protein, transcript variant X1
Control-vs-IBV	distal_collecting tubule	ncbi_426315	ZC3HAV1	0.285408	0.492913	856	240	0.056	0.112	0.788094	0.013324	1	up	ZC3HAV1	zinc finger CCCH-type containing, antiviral 1
Control-vs-IBV	distal_collecting tubule	ncbi_421292	EPCAM	2.60011	3.57982	856	240	0.348	0.45	0.4613	0.0133873	1	up	EPCAM	epithelial cell adhesion molecule
Control-vs-IBV	distal_collecting tubule	ncbi_416766	SNAP29	1.25065	0.761761	856	240	0.228	0.192	-0.715192	0.0133961	1	down	SNAP29	synaptosome associated protein 29, transcript variant 1
Control-vs-IBV	distal_collecting tubule	ncbi_396090	CTSD	2.44592	1.48942	856	240	0.31	0.242	-0.71559	0.0134103	1	down	CTSD	cathepsin D
Control-vs-IBV	distal_collecting tubule	ncbi_395659	XPA	0.652436	1.04571	856	240	0.133	0.212	0.680496	0.0134416	1	up	XPA	XPA, DNA damage recognition and repair factor
Control-vs-IBV	distal_collecting tubule	ncbi_112530285	ACIN1	0.408159	0.623159	856	240	0.093	0.162	0.610344	0.0136948	1	up	ACIN1	apoptotic chromatin condensation inducer 1, transcript variant X2
Control-vs-IBV	distal_collecting tubule	ncbi_768938	HSCB	0.869128	0.395091	856	240	0.165	0.104	-1.13718	0.0137516	1	down	HSCB	HscB mitochondrial iron-sulfur cluster cochaperone, transcript variant X1
Control-vs-IBV	distal_collecting tubule	ncbi_107052518	MIOX	1.33375	2.15641	856	240	0.169	0.254	0.6931	0.0137805	1	up	MIOX	myo-inositol oxygenase, transcript variant X1
Control-vs-IBV	distal_collecting tubule	ncbi_417828	RASSF3	0.567279	0.292686	856	240	0.12	0.058	-0.954466	0.0138519	1	down	RASSF3	Ras association domain family member 3
Control-vs-IBV	distal_collecting tubule	ncbi_396452	PRNP	0.672264	1.20184	856	240	0.124	0.2	0.838054	0.013856	1	up	PRNP	prion protein
Control-vs-IBV	distal_collecting tubule	ncbi_429534	GLTP	0.56764	0.265576	856	240	0.12	0.058	-1.09556	0.013863	1	down	GLTP	glycolipid transfer protein
Control-vs-IBV	distal_collecting tubule	ncbi_415502	AKAP13	2.03932	2.80913	856	240	0.292	0.392	0.462012	0.0139814	1	up	AKAP13	A-kinase anchoring protein 13, transcript variant X14
Control-vs-IBV	distal_collecting tubule	ncbi_420919	TRIO	0.446713	1.01295	856	240	0.091	0.146	1.18096	0.0140254	1	up	TRIO	trio Rho guanine nucleotide exchange factor, transcript variant X1
Control-vs-IBV	distal_collecting tubule	ncbi_417566	TMEM199	0.513514	0.75234	856	240	0.093	0.162	0.550891	0.0140743	1	up	TMEM199	transmembrane protein 199
Control-vs-IBV	distal_collecting tubule	ncbi_425637	VPS4A	0.91804	0.421524	856	240	0.182	0.112	-1.12276	0.0141483	1	down	VPS4A	vacuolar protein sorting 4 homolog A
Control-vs-IBV	distal_collecting tubule	ncbi_395955	TSN	0.825196	0.394815	856	240	0.173	0.1	-1.06337	0.014264	1	down	TSN	translin
Control-vs-IBV	distal_collecting tubule	ncbi_423200	LARGE2	0.304413	0.618803	856	240	0.062	0.121	1.02321	0.0145955	1	up	LARGE2	LARGE xylosyl- and glucuronyltransferase 2
Control-vs-IBV	distal_collecting tubule	ncbi_425505	PAQR7	0.312821	0.610443	856	240	0.065	0.125	0.964297	0.0146387	1	up	PAQR7	progestin and adipoQ receptor family member 7
Control-vs-IBV	distal_collecting tubule	ncbi_415558	CLN6	1.40402	0.785832	856	240	0.234	0.15	-0.837186	0.0146449	1	down	CLN6	ceroid-lipofuscinosis, neuronal 6, late infantile, variant
Control-vs-IBV	distal_collecting tubule	ncbi_416293	CNOT6	0.612833	0.275957	856	240	0.124	0.062	-1.15076	0.0146765	1	down	CNOT6	CCR4-NOT transcription complex subunit 6, transcript variant X1
Control-vs-IBV	distal_collecting tubule	ncbi_426918	STUB1	0.72459	0.376013	856	240	0.147	0.079	-0.9462	0.0147316	1	down	STUB1	STIP1 homology and U-box containing protein 1
Control-vs-IBV	distal_collecting tubule	ncbi_427410	VCP	0.921416	1.51795	856	240	0.179	0.262	0.720136	0.01481	1	up	VCP	valosin containing protein
Control-vs-IBV	distal_collecting tubule	ncbi_374192	DUSP1	4.08189	6.22883	856	240	0.377	0.45	0.609713	0.0148268	1	up	DUSP1	dual specificity phosphatase 1
Control-vs-IBV	distal_collecting tubule	ncbi_424438	RABGAP1L	1.05996	0.649184	856	240	0.194	0.117	-0.707224	0.0149064	1	down	RABGAP1L	RAB GTPase activating protein 1 like, transcript variant 3
Control-vs-IBV	distal_collecting tubule	ncbi_396284	MYL12A	1.21932	1.99302	856	240	0.214	0.304	0.708825	0.0150145	1	up	MYL12A	myosin, light chain 12A, regulatory, non-sarcomeric
Control-vs-IBV	distal_collecting tubule	ncbi_101750374	EIF3K	2.1708	1.32333	856	240	0.321	0.262	-0.714005	0.0151796	1	down	EIF3K	eukaryotic translation initiation factor 3 subunit K
Control-vs-IBV	distal_collecting tubule	ncbi_424177	GALNT3	0.684128	0.400999	856	240	0.124	0.062	-0.770518	0.0153386	1	down	GALNT3	polypeptide N-acetylgalactosaminyltransferase 3, transcript variant X1
Control-vs-IBV	distal_collecting tubule	ncbi_418081	CHST11	0.356257	0.626948	856	240	0.075	0.138	0.815251	0.0154203	1	up	CHST11	carbohydrate sulfotransferase 11
Control-vs-IBV	distal_collecting tubule	ncbi_416473	IQCE	0.837185	0.493455	856	240	0.173	0.1	-0.762507	0.0154268	1	down	IQCE	IQ motif containing E, transcript variant X1
Control-vs-IBV	distal_collecting tubule	ncbi_422820	LCORL	0.867869	0.519886	856	240	0.155	0.088	-0.739171	0.0155726	1	down	LCORL	ligand dependent nuclear receptor corepressor like, transcript variant 1
Control-vs-IBV	distal_collecting tubule	ncbi_417807	SLC38A2	1.50496	2.17277	856	240	0.224	0.317	0.529779	0.015624	1	up	SLC38A2	solute carrier family 38 member 2
Control-vs-IBV	distal_collecting tubule	ncbi_107057310	LOC107057310	1.16704	0.690729	856	240	0.223	0.142	-0.756573	0.0156565	1	down	LOC107057310	uncharacterized LOC107057310, transcript variant X1
Control-vs-IBV	distal_collecting tubule	ncbi_107054369	BRK1	3.05732	2.14365	856	240	0.402	0.35	-0.51218	0.0158298	1	down	BRK1	BRICK1, SCAR/WAVE actin nucleating complex subunit
Control-vs-IBV	distal_collecting tubule	ncbi_421404	PPM1B	1.13577	0.538482	856	240	0.193	0.133	-1.07656	0.0158379	1	down	PPM1B	protein phosphatase, Mg2+/Mn2+ dependent 1B, transcript variant 7
Control-vs-IBV	distal_collecting tubule	ncbi_416589	KCTD5	1.08047	0.628144	856	240	0.206	0.129	-0.782391	0.0158831	1	down	KCTD5	potassium channel tetramerization domain containing 5, transcript variant X1
Control-vs-IBV	distal_collecting tubule	ncbi_420973	CLPTM1L	0.458112	0.929953	856	240	0.096	0.154	1.0213	0.0158909	1	up	CLPTM1L	CLPTM1 like
Control-vs-IBV	distal_collecting tubule	ncbi_416066	PDHB	1.60871	1.06983	856	240	0.272	0.188	-0.588478	0.0158967	1	down	PDHB	pyruvate dehydrogenase (lipoamide) beta
Control-vs-IBV	distal_collecting tubule	ncbi_374033	UGT8	0.899887	0.394484	856	240	0.159	0.096	-1.18957	0.0159533	1	down	UGT8	UDP glycosyltransferase 8
Control-vs-IBV	distal_collecting tubule	ncbi_421722	SERINC1	0.400115	0.536124	856	240	0.072	0.129	0.422059	0.0159558	1	up	SERINC1	serine incorporator 1
Control-vs-IBV	distal_collecting tubule	ncbi_422254	ATP11C	0.591614	0.984973	856	240	0.102	0.171	0.735331	0.0160235	1	up	ATP11C	ATPase phospholipid transporting 11C, transcript variant X1
Control-vs-IBV	distal_collecting tubule	ncbi_421871	FAM135A	0.262423	0.430885	856	240	0.063	0.121	0.715194	0.0161202	1	up	FAM135A	family with sequence similarity 135 member A, transcript variant X1
Control-vs-IBV	distal_collecting tubule	ncbi_100857756	SC5D	0.305904	0.596179	856	240	0.06	0.117	0.962436	0.0161469	1	up	SC5D	sterol-C5-desaturase
Control-vs-IBV	distal_collecting tubule	ncbi_769118	GABARAPL1	0.517265	0.255989	856	240	0.107	0.05	-1.01454	0.0162373	1	down	GABARAPL1	GABA type A receptor associated protein like 1
Control-vs-IBV	distal_collecting tubule	ncbi_395597	MTCH2	1.63264	1.05606	856	240	0.283	0.196	-0.628465	0.0163088	1	down	MTCH2	mitochondrial carrier 2
Control-vs-IBV	distal_collecting tubule	ncbi_424908	IL1RAP	0.273058	0.561408	856	240	0.06	0.117	1.03957	0.0164916	1	up	IL1RAP	interleukin 1 receptor accessory protein, transcript variant X1
Control-vs-IBV	distal_collecting tubule	ncbi_427269	AUH	0.207851	0.389256	856	240	0.06	0.117	0.904848	0.0165424	1	up	AUH	AU RNA binding methylglutaconyl-CoA hydratase, transcript variant 2
Control-vs-IBV	distal_collecting tubule	ncbi_422452	TBC1D9	0.6468	0.251167	856	240	0.124	0.067	-1.36432	0.0166133	1	down	TBC1D9	TBC1 domain family member 9, transcript variant X1
Control-vs-IBV	distal_collecting tubule	ncbi_428673	CHMP6	0.543518	0.204908	856	240	0.116	0.071	-1.40692	0.0169155	1	down	CHMP6	charged multivesicular body protein 6
Control-vs-IBV	distal_collecting tubule	ncbi_769199	SLC4A9	2.74006	0.923327	856	240	0.106	0.054	-1.56919	0.0170996	1	down	SLC4A9	solute carrier family 4 member 9, transcript variant X1
Control-vs-IBV	distal_collecting tubule	ncbi_419549	ZNF593	3.50477	2.40385	856	240	0.436	0.383	-0.543957	0.017332	1	down	ZNF593	zinc finger protein 593
Control-vs-IBV	distal_collecting tubule	ncbi_418337	VANGL1	0.348013	0.719144	856	240	0.075	0.133	1.04693	0.0176178	1	up	VANGL1	VANGL planar cell polarity protein 1, transcript variant X4
Control-vs-IBV	distal_collecting tubule	ncbi_416973	POP5	0.567227	0.265576	856	240	0.124	0.062	-1.09451	0.0177961	1	down	POP5	POP5 homolog, ribonuclease P/MRP subunit, transcript variant X7
Control-vs-IBV	distal_collecting tubule	ncbi_416221	SFXN1	0.942299	0.440242	856	240	0.161	0.096	-1.09771	0.0181752	1	down	SFXN1	sideroflexin 1
Control-vs-IBV	distal_collecting tubule	ncbi_415805	PLCG2	0.847177	0.559443	856	240	0.138	0.075	-0.598587	0.0182429	1	down	PLCG2	phospholipase C gamma 2, transcript variant X3
Control-vs-IBV	distal_collecting tubule	ncbi_427310	RNF20	0.324627	0.632131	856	240	0.075	0.133	0.961223	0.0183418	1	up	RNF20	ring finger protein 20
Control-vs-IBV	distal_collecting tubule	ncbi_421779	C6orf203	0.525391	0.182573	856	240	0.105	0.054	-1.5244	0.0184786	1	down	C6orf203	C6orf203 homolog
Control-vs-IBV	distal_collecting tubule	ncbi_121108872	LOC121108872	0.512081	0.794658	856	240	0.099	0.167	0.633863	0.0186621	1	up	LOC121108872	mitochondrial import receptor subunit TOM40 homolog, transcript variant X2
Control-vs-IBV	distal_collecting tubule	ncbi_395373	ACLY	1.06335	0.593672	856	240	0.186	0.138	-0.840773	0.0187136	1	down	ACLY	ATP citrate lyase
Control-vs-IBV	distal_collecting tubule	ncbi_100858912	CTNNAL1	1.30748	1.98146	856	240	0.165	0.246	0.599744	0.0187806	1	up	CTNNAL1	catenin alpha like 1, transcript variant X1
Control-vs-IBV	distal_collecting tubule	ncbi_415866	NFAT5	1.53252	0.870909	856	240	0.232	0.162	-0.815241	0.0188622	1	down	NFAT5	nuclear factor of activated T-cells 5
Control-vs-IBV	distal_collecting tubule	ncbi_374198	APP	7.30518	9.93537	856	240	0.576	0.608	0.443649	0.018894	1	up	APP	amyloid beta precursor protein
Control-vs-IBV	distal_collecting tubule	ncbi_373952	NBL1	0.761937	0.444917	856	240	0.139	0.075	-0.776001	0.0189054	1	down	NBL1	neuroblastoma 1, DAN family BMP antagonist
Control-vs-IBV	distal_collecting tubule	ncbi_378902	LOC378902	0.543775	0.936206	856	240	0.105	0.162	0.783706	0.019108	1	up	LOC378902	death domain-containing tumor necrosis factor receptor superfamily member 23, transcript variant 2
Control-vs-IBV	distal_collecting tubule	ncbi_396246	FABP7	1.1161	1.58229	856	240	0.162	0.242	0.503509	0.0193668	1	up	FABP7	fatty acid binding protein 7
Control-vs-IBV	distal_collecting tubule	ncbi_100858986	PREB	0.862987	0.641169	856	240	0.155	0.092	-0.428577	0.0193839	1	down	PREB	prolactin regulatory element binding
Control-vs-IBV	distal_collecting tubule	ncbi_418574	BCOR	0.263251	0.585798	856	240	0.056	0.108	1.15366	0.0194304	1	up	BCOR	BCL6 corepressor, transcript variant X1
Control-vs-IBV	distal_collecting tubule	ncbi_423030	PARVA	0.664793	1.07188	856	240	0.126	0.196	0.689085	0.0194695	1	up	PARVA	parvin alpha, transcript variant X1
Control-vs-IBV	distal_collecting tubule	ncbi_416974	RNF10	1.28042	0.687948	856	240	0.218	0.162	-0.89615	0.019682	1	down	RNF10	ring finger protein 10, transcript variant X2
Control-vs-IBV	distal_collecting tubule	ncbi_416418	CPPED1	0.844863	0.421403	856	240	0.148	0.104	-1.00335	0.0196885	1	down	CPPED1	calcineurin like phosphoesterase domain containing 1
Control-vs-IBV	distal_collecting tubule	ncbi_418595	PDK3	0.830968	0.429471	856	240	0.155	0.088	-0.952071	0.0197955	1	down	PDK3	pyruvate dehydrogenase kinase 3
Control-vs-IBV	distal_collecting tubule	ncbi_423667	SLC16A9	0.346153	0.655553	856	240	0.07	0.129	0.921107	0.0197998	1	up	SLC16A9	solute carrier family 16 member 9
Control-vs-IBV	distal_collecting tubule	ncbi_418430	PROS1	0.366266	0.64917	856	240	0.062	0.117	0.825534	0.0198128	1	up	PROS1	protein S (alpha)
Control-vs-IBV	distal_collecting tubule	ncbi_416030	PLXNA1	0.56186	0.826789	856	240	0.107	0.175	0.557226	0.01984	1	up	PLXNA1	plexin A1, transcript variant X1
Control-vs-IBV	distal_collecting tubule	ncbi_548628	SIRT2	1.19466	0.71806	856	240	0.21	0.133	-0.734344	0.0198902	1	down	SIRT2	sirtuin 2, transcript variant 2
Control-vs-IBV	distal_collecting tubule	ncbi_419993	CALCOCO2	0.808747	1.18927	856	240	0.158	0.238	0.556262	0.0200601	1	up	CALCOCO2	calcium binding and coiled-coil domain 2
Control-vs-IBV	distal_collecting tubule	ncbi_418599	APOO	0.786267	0.445182	856	240	0.15	0.083	-0.820484	0.0200819	1	down	APOO	apolipoprotein O, transcript variant X2
Control-vs-IBV	distal_collecting tubule	ncbi_419190	YWHAB	2.81162	2.01415	856	240	0.384	0.342	-0.481213	0.0202586	1	down	YWHAB	tyrosine 3-monooxygenase/tryptophan 5-monooxygenase activation protein beta
Control-vs-IBV	distal_collecting tubule	ncbi_422946	ATRN	1.07494	0.630627	856	240	0.158	0.138	-0.769302	0.0204469	1	down	ATRN	attractin, transcript variant X1
Control-vs-IBV	distal_collecting tubule	ncbi_395706	SCD	0.567883	0.361148	856	240	0.105	0.05	-0.652858	0.0204571	1	down	SCD	stearoyl-CoA desaturase
Control-vs-IBV	distal_collecting tubule	ncbi_771652	COA6	0.73617	0.312297	856	240	0.141	0.083	-1.23685	0.0207294	1	down	COA6	cytochrome c oxidase assembly factor 6
Control-vs-IBV	distal_collecting tubule	ncbi_421884	DST	1.13706	1.51022	856	240	0.153	0.229	0.409417	0.0208555	1	up	DST	dystonin, transcript variant X1
Control-vs-IBV	distal_collecting tubule	ncbi_374199	JAK2	0.287291	0.610377	856	240	0.062	0.117	1.08692	0.0210583	1	up	JAK2	Janus kinase 2
Control-vs-IBV	distal_collecting tubule	ncbi_416869	PPTC7	0.77827	0.334942	856	240	0.137	0.083	-1.21611	0.0210613	1	down	PPTC7	PTC7 protein phosphatase homolog
Control-vs-IBV	distal_collecting tubule	ncbi_421564	AFDN	1.45161	0.867735	856	240	0.246	0.2	-0.742261	0.0210788	1	down	AFDN	afadin, adherens junction formation factor, transcript variant X1
Control-vs-IBV	distal_collecting tubule	ncbi_426024	MAEA	0.570201	0.244177	856	240	0.119	0.062	-1.2232	0.0210789	1	down	MAEA	macrophage erythroblast attacher
Control-vs-IBV	distal_collecting tubule	ncbi_424796	MFF	0.502054	0.209474	856	240	0.105	0.05	-1.26067	0.0211253	1	down	MFF	mitochondrial fission factor, transcript variant X1
Control-vs-IBV	distal_collecting tubule	ncbi_395225	TOB1	1.14139	0.623227	856	240	0.211	0.142	-0.872856	0.0211505	1	down	TOB1	transducer of ERBB2, 1
Control-vs-IBV	distal_collecting tubule	ncbi_423573	L2HGDH	0.492916	0.204529	856	240	0.111	0.054	-1.26862	0.0212706	1	down	L2HGDH	L-2-hydroxyglutarate dehydrogenase
Control-vs-IBV	distal_collecting tubule	ncbi_419474	MINOS1	3.60731	2.63218	856	240	0.449	0.388	-0.454648	0.0214568	1	down	MINOS1	mitochondrial inner membrane organizing system 1
Control-vs-IBV	distal_collecting tubule	ncbi_395806	PTCH1	0.458973	0.812861	856	240	0.081	0.142	0.824462	0.02155	1	up	PTCH1	patched 1
Control-vs-IBV	distal_collecting tubule	ncbi_770755	SMDT1	1.59329	1.02434	856	240	0.252	0.171	-0.637255	0.0215538	1	down	SMDT1	single-pass membrane protein with aspartate rich tail 1
Control-vs-IBV	distal_collecting tubule	ncbi_112533358	LOC112533358	3.30219	2.434	856	240	0.436	0.396	-0.440079	0.0216429	1	down	LOC112533358	coiled-coil domain-containing glutamate-rich protein 1-like
Control-vs-IBV	distal_collecting tubule	ncbi_422137	XPNPEP2	0.412717	0.625982	856	240	0.06	0.108	0.600848	0.0216441	1	up	XPNPEP2	X-prolyl aminopeptidase (aminopeptidase P) 2, membrane-bound, transcript variant X1
Control-vs-IBV	distal_collecting tubule	ncbi_422795	RELL1	0.808403	0.377741	856	240	0.166	0.104	-1.09747	0.0217425	1	down	RELL1	RELT like 1
Control-vs-IBV	distal_collecting tubule	ncbi_422719	SORBS2	0.564114	0.823176	856	240	0.098	0.162	0.545134	0.0219974	1	up	SORBS2	sorbin and SH3 domain containing 2, transcript variant X8
Control-vs-IBV	distal_collecting tubule	ncbi_101752124	MUC4	1.04162	0.528703	856	240	0.144	0.079	-0.97817	0.0220491	1	down	MUC4	mucin 4, cell surface associated, transcript variant X2
Control-vs-IBV	distal_collecting tubule	ncbi_426536	RIDA	2.15848	1.38689	856	240	0.28	0.225	-0.638126	0.0221477	1	down	RIDA	reactive intermediate imine deaminase A homolog
Control-vs-IBV	distal_collecting tubule	ncbi_427331	INIP	0.3162	0.646754	856	240	0.068	0.121	1.03215	0.0223067	1	up	INIP	INTS3 and NABP interacting protein
Control-vs-IBV	distal_collecting tubule	ncbi_418526	BACE2	1.93833	1.23019	856	240	0.265	0.217	-0.655892	0.0223497	1	down	BACE2	beta-secretase 2, transcript variant X1
Control-vs-IBV	distal_collecting tubule	ncbi_395920	RREB1	1.30882	0.777271	856	240	0.232	0.175	-0.751698	0.0224793	1	down	RREB1	ras responsive element binding protein 1
Control-vs-IBV	distal_collecting tubule	ncbi_427892	HIST1H111L	0.56282	1.2398	856	240	0.096	0.142	1.13922	0.022529	1	up	HIST1H111L	histone cluster 1, H1.11L (similar to human histone cluster 1, class H1 genes)
Control-vs-IBV	distal_collecting tubule	ncbi_427422	GOLPH3	0.300341	0.525015	856	240	0.068	0.125	0.80555	0.0226089	1	up	GOLPH3	golgi phosphoprotein 3
Control-vs-IBV	distal_collecting tubule	ncbi_418622	TMEM27	0.501593	0.685361	856	240	0.069	0.121	0.450269	0.0227313	1	up	TMEM27	transmembrane protein 27, transcript variant X1
Control-vs-IBV	distal_collecting tubule	ncbi_426942	DDA1	0.508892	0.85262	856	240	0.102	0.167	0.744429	0.0228967	1	up	DDA1	DET1 and DDB1 associated 1, transcript variant 2
Control-vs-IBV	distal_collecting tubule	ncbi_421271	SPRED2	0.351162	0.759675	856	240	0.081	0.133	1.11302	0.0230076	1	up	SPRED2	sprouty related EVH1 domain containing 2, transcript variant X1
Control-vs-IBV	distal_collecting tubule	ncbi_396367	GNAI2	1.23054	0.651952	856	240	0.202	0.154	-0.916354	0.0231649	1	down	GNAI2	G protein subunit alpha i2
Control-vs-IBV	distal_collecting tubule	ncbi_417840	RAP1B	0.32319	0.601427	856	240	0.078	0.138	0.895798	0.0232657	1	up	RAP1B	RAP1B, member of RAS oncogene family
Control-vs-IBV	distal_collecting tubule	ncbi_395372	CLSTN1	0.92586	0.500236	856	240	0.159	0.092	-0.888051	0.0232781	1	down	CLSTN1	calsyntenin 1
Control-vs-IBV	distal_collecting tubule	ncbi_100857935	ARL5A	0.600285	0.253381	856	240	0.133	0.088	-1.24401	0.0235775	1	down	ARL5A	ADP ribosylation factor like GTPase 5A, transcript variant X2
Control-vs-IBV	distal_collecting tubule	ncbi_100859747	PITPNA	0.98802	0.554112	856	240	0.182	0.117	-0.834248	0.023837	1	down	PITPNA	phosphatidylinositol transfer protein alpha
Control-vs-IBV	distal_collecting tubule	ncbi_421218	PSME4	0.392624	0.528727	856	240	0.067	0.117	0.429282	0.0239582	1	up	PSME4	proteasome activator subunit 4
Control-vs-IBV	distal_collecting tubule	ncbi_396515	FGFR3	0.600773	0.328971	856	240	0.103	0.05	-0.86866	0.0241856	1	down	FGFR3	fibroblast growth factor receptor 3
Control-vs-IBV	distal_collecting tubule	ncbi_124417850	MTLN	0.535989	0.219957	856	240	0.104	0.05	-1.2846	0.0242343	1	down	MTLN	mitoregulin
Control-vs-IBV	distal_collecting tubule	ncbi_414798	CYB5A	2.22089	1.45545	856	240	0.317	0.238	-0.609635	0.0242516	1	down	CYB5A	cytochrome b5 type A
Control-vs-IBV	distal_collecting tubule	ncbi_100859112	HINT1	0.293168	0.458363	856	240	0.065	0.121	0.644588	0.0243942	1	up	HINT1	histidine triad nucleotide binding protein 1, transcript variant X1
Control-vs-IBV	distal_collecting tubule	ncbi_423206	SPINT1	1.05611	1.67097	856	240	0.186	0.267	0.66188	0.0244011	1	up	SPINT1	serine peptidase inhibitor, Kunitz type 1, transcript variant X1
Control-vs-IBV	distal_collecting tubule	ncbi_415388	TJP1	0.680177	0.928105	856	240	0.127	0.196	0.448321	0.0245269	1	up	TJP1	tight junction protein 1, transcript variant X1
Control-vs-IBV	distal_collecting tubule	ncbi_420312	TRAPPC9	0.558745	0.211685	856	240	0.109	0.062	-1.39985	0.024546	1	down	TRAPPC9	trafficking protein particle complex 9, transcript variant X2
Control-vs-IBV	distal_collecting tubule	ncbi_427199	MOCS2	0.418079	0.711999	856	240	0.088	0.15	0.767957	0.0246527	1	up	MOCS2	molybdenum cofactor synthesis 2, transcript variant X1
Control-vs-IBV	distal_collecting tubule	ncbi_418927	LOC418927	0.498997	0.255791	856	240	0.104	0.05	-0.963789	0.0246826	1	down	LOC418927	uncharacterized LOC418927, transcript variant X1
Control-vs-IBV	distal_collecting tubule	ncbi_554283	MORF4L2	1.26418	0.74204	856	240	0.234	0.183	-0.768557	0.0247135	1	down	MORF4L2	mortality factor 4 like 2
Control-vs-IBV	distal_collecting tubule	ncbi_424954	POLR2H	0.529657	0.187757	856	240	0.102	0.05	-1.4957	0.02504	1	down	POLR2H	RNA polymerase II subunit H, transcript variant 1
Control-vs-IBV	distal_collecting tubule	ncbi_419761	REXO2	0.889181	0.444276	856	240	0.153	0.1	-1.00086	0.025061	1	down	REXO2	RNA exonuclease 2
Control-vs-IBV	distal_collecting tubule	ncbi_121107292	LOC121107292	3.46275	4.89856	856	240	0.193	0.275	0.500428	0.0251811	1	up	LOC121107292	uncharacterized LOC121107292
Control-vs-IBV	distal_collecting tubule	ncbi_420725	PDCD6IP	1.484	0.941984	856	240	0.263	0.183	-0.655658	0.0253597	1	down	PDCD6IP	programmed cell death 6 interacting protein
Control-vs-IBV	distal_collecting tubule	ncbi_101747531	AVPI1	0.814913	1.44596	856	240	0.162	0.225	0.827234	0.0255001	1	up	AVPI1	arginine vasopressin induced 1
Control-vs-IBV	distal_collecting tubule	ncbi_100859798	FAM134B	0.943623	0.499669	856	240	0.161	0.096	-0.917101	0.0258585	1	down	FAM134B	family with sequence similarity 134 member B, transcript variant X1
Control-vs-IBV	distal_collecting tubule	ncbi_417907	NDUFA12	2.4423	1.73437	856	240	0.345	0.267	-0.493809	0.025861	1	down	NDUFA12	NADH:ubiquinone oxidoreductase subunit A12
Control-vs-IBV	distal_collecting tubule	ncbi_100858408	DECR2	1.03768	0.553988	856	240	0.186	0.142	-0.905309	0.0258773	1	down	DECR2	2,4-dienoyl-CoA reductase 2, peroxisomal, transcript variant X1
Control-vs-IBV	distal_collecting tubule	ncbi_427423	MTMR12	0.415568	0.616987	856	240	0.086	0.146	0.570042	0.0259104	1	up	MTMR12	myotubularin related protein 12
Control-vs-IBV	distal_collecting tubule	ncbi_422344	TMEM164	0.507107	0.876943	856	240	0.106	0.171	0.790072	0.0259307	1	up	TMEM164	transmembrane protein 164
Control-vs-IBV	distal_collecting tubule	ncbi_373915	SREBF1	0.349227	0.722421	856	240	0.07	0.125	1.04846	0.025943	1	up	SREBF1	sterol regulatory element binding transcription factor 1
Control-vs-IBV	distal_collecting tubule	ncbi_415995	SELENOK	0.995029	0.526549	856	240	0.178	0.121	-0.918044	0.0261814	1	down	SELENOK	selenoprotein K
Control-vs-IBV	distal_collecting tubule	ncbi_423815	2024-03-05	0.537938	0.244504	856	240	0.12	0.075	-1.13726	0.0265114	1	down	2024-03-05	membrane associated ring-CH-type finger 5
Control-vs-IBV	distal_collecting tubule	ncbi_424513	LRRC8D	0.46055	0.766146	856	240	0.078	0.138	0.734135	0.0265776	1	up	LRRC8D	leucine rich repeat containing 8 family member D, transcript variant X1
Control-vs-IBV	distal_collecting tubule	ncbi_395140	HS2ST1	0.857432	0.440423	856	240	0.162	0.096	-0.960974	0.0266445	1	down	HS2ST1	heparan sulfate 2-O-sulfotransferase 1
Control-vs-IBV	distal_collecting tubule	ncbi_768654	LURAP1L	0.256748	0.588831	856	240	0.064	0.117	1.19719	0.0266779	1	up	LURAP1L	leucine rich adaptor protein 1-like
Control-vs-IBV	distal_collecting tubule	ncbi_421140	CHD7	0.622007	0.859915	856	240	0.103	0.162	0.467199	0.0267571	1	up	CHD7	chromodomain helicase DNA binding protein 7
Control-vs-IBV	distal_collecting tubule	ncbi_423694	KIF1BP	0.458084	0.803472	856	240	0.082	0.142	0.810498	0.0268923	1	up	KIF1BP	KIF1 binding protein
Control-vs-IBV	distal_collecting tubule	ncbi_424446	RGL1	0.718653	0.369568	856	240	0.141	0.079	-0.959267	0.02699	1	down	RGL1	ral guanine nucleotide dissociation stimulator like 1
Control-vs-IBV	distal_collecting tubule	ncbi_425024	CCNL1	0.435058	0.836221	856	240	0.104	0.158	0.942517	0.0270669	1	up	CCNL1	cyclin L1
Control-vs-IBV	distal_collecting tubule	ncbi_419570	HNRNPR	1.69433	1.1193	856	240	0.284	0.238	-0.598072	0.0271542	1	down	HNRNPR	heterogeneous nuclear ribonucleoprotein R, transcript variant 1
Control-vs-IBV	distal_collecting tubule	ncbi_100859720	SDHB	2.25806	1.61622	856	240	0.332	0.262	-0.48243	0.0271596	1	down	SDHB	succinate dehydrogenase complex iron sulfur subunit B, transcript variant 1
Control-vs-IBV	distal_collecting tubule	ncbi_426151	CAPRIN1	1.79533	1.17633	856	240	0.301	0.254	-0.60991	0.027178	1	down	CAPRIN1	cell cycle associated protein 1, transcript variant 1
Control-vs-IBV	distal_collecting tubule	ncbi_772071	LOC772071	0.939241	0.512155	856	240	0.174	0.129	-0.874787	0.0273272	1	down	LOC772071	LOC772071
Control-vs-IBV	distal_collecting tubule	ncbi_426574	NOP56	1.3751	1.83951	856	240	0.227	0.312	0.419758	0.0275563	1	up	NOP56	NOP56 ribonucleoprotein, transcript variant 1
Control-vs-IBV	distal_collecting tubule	ncbi_419366	PER3	0.734977	0.517539	856	240	0.143	0.083	-0.505951	0.0276119	1	down	PER3	period circadian clock 3
Control-vs-IBV	distal_collecting tubule	ncbi_419150	CHMP4B	2.72953	1.95308	856	240	0.362	0.321	-0.482882	0.0276963	1	down	CHMP4B	charged multivesicular body protein 4B
Control-vs-IBV	distal_collecting tubule	ncbi_429466	RALBP1	1.78974	1.20863	856	240	0.303	0.221	-0.566336	0.0280118	1	down	RALBP1	ralA binding protein 1
Control-vs-IBV	distal_collecting tubule	ncbi_100858156	PPP1CA	1.15887	0.699348	856	240	0.217	0.179	-0.72856	0.0280656	1	down	PPP1CA	protein phosphatase 1 catalytic subunit alpha
Control-vs-IBV	distal_collecting tubule	ncbi_416836	HIP1R	0.419073	0.288151	856	240	0.102	0.054	-0.540219	0.028162	1	down	HIP1R	huntingtin interacting protein 1 related, transcript variant 1
Control-vs-IBV	distal_collecting tubule	ncbi_419796	DLAT	1.05515	0.605989	856	240	0.182	0.121	-0.799977	0.0283917	1	down	DLAT	dihydrolipoamide S-acetyltransferase
Control-vs-IBV	distal_collecting tubule	ncbi_418550	AGPAT3	0.34669	0.798733	856	240	0.054	0.104	1.20383	0.0288615	1	up	AGPAT3	1-acylglycerol-3-phosphate O-acyltransferase 3, transcript variant X10
Control-vs-IBV	distal_collecting tubule	ncbi_373928	PPARG	0.926863	0.479405	856	240	0.166	0.1	-0.950967	0.0288768	1	down	PPARG	peroxisome proliferator-activated receptor gamma, transcript variant 1
Control-vs-IBV	distal_collecting tubule	ncbi_423698	HKDC1	0.248063	0.538229	856	240	0.058	0.108	1.1172	0.0291319	1	up	HKDC1	hexokinase 2, transcript variant X1
Control-vs-IBV	distal_collecting tubule	ncbi_770103	TPM3	0.374453	0.644403	856	240	0.078	0.133	0.783018	0.0293368	1	up	TPM3	tropomyosin 3, transcript variant 1
Control-vs-IBV	distal_collecting tubule	ncbi_426234	SEMA3B	2.00147	2.88749	856	240	0.29	0.375	0.528735	0.02942	1	up	SEMA3B	semaphorin 3B, transcript variant X5
Control-vs-IBV	distal_collecting tubule	ncbi_427431	RAI14	0.350802	0.695774	856	240	0.064	0.117	0.987756	0.0296418	1	up	RAI14	retinoic acid induced 14, transcript variant X1
Control-vs-IBV	distal_collecting tubule	ncbi_770472	MRPS12	2.45779	1.90868	856	240	0.366	0.275	-0.364766	0.0298917	1	down	MRPS12	mitochondrial ribosomal protein S12
Control-vs-IBV	distal_collecting tubule	ncbi_420444	RBM33	1.2548	0.800925	856	240	0.217	0.192	-0.647648	0.0299066	1	down	RBM33	RNA binding motif protein 33, transcript variant X1
Control-vs-IBV	distal_collecting tubule	ncbi_419166	SGK2	0.821481	0.447557	856	240	0.13	0.071	-0.87601	0.0301625	1	down	SGK2	SGK2, serine/threonine kinase 2, transcript variant X1
Control-vs-IBV	distal_collecting tubule	ncbi_107049847	LOC107049847	0.891654	1.47915	856	240	0.167	0.229	0.730153	0.030214	1	up	LOC107049847	C-type lectin domain family 2 member B-like, transcript variant X4
Control-vs-IBV	distal_collecting tubule	ncbi_426289	POLR2I	0.949326	0.508297	856	240	0.194	0.133	-0.9011	0.0302246	1	down	POLR2I	RNA polymerase II subunit I
Control-vs-IBV	distal_collecting tubule	ncbi_396485	HBBA	3.35076	2.26388	856	240	0.228	0.283	-0.565671	0.0302527	1	down	HBBA	hemoglobin subunit epsilon 1
Control-vs-IBV	distal_collecting tubule	ncbi_395119	ARVCF	0.568634	0.753866	856	240	0.102	0.162	0.406745	0.030429	1	up	ARVCF	armadillo repeat gene deleted in velocardiofacial syndrome, transcript variant 1
Control-vs-IBV	distal_collecting tubule	ncbi_107054370	TCTA	1.8139	1.17695	856	240	0.301	0.221	-0.623999	0.0306846	1	down	TCTA	T-cell leukemia translocation altered
Control-vs-IBV	distal_collecting tubule	ncbi_426697	SARS1	0.836551	0.454541	856	240	0.159	0.1	-0.879899	0.0307344	1	down	SARS1	seryl-tRNA synthetase 1
Control-vs-IBV	distal_collecting tubule	ncbi_426430	OAT	1.89185	1.14545	856	240	0.278	0.212	-0.723833	0.0309519	1	down	OAT	ornithine aminotransferase
Control-vs-IBV	distal_collecting tubule	ncbi_422555	WWC2	0.724042	1.25575	856	240	0.157	0.212	0.794321	0.0309701	1	up	WWC2	WW and C2 domain containing 2, transcript variant X1
Control-vs-IBV	distal_collecting tubule	ncbi_427425	SUB1	0.805182	1.28157	856	240	0.154	0.221	0.670458	0.0314069	1	up	SUB1	SUB1 regulator of transcription
Control-vs-IBV	distal_collecting tubule	ncbi_417649	MYO19	0.839039	0.387199	856	240	0.119	0.083	-1.11546	0.0315232	1	down	MYO19	myosin XIX, transcript variant X3
Control-vs-IBV	distal_collecting tubule	ncbi_374030	PCBD2	0.354804	0.474445	856	240	0.064	0.112	0.419117	0.0315586	1	up	PCBD2	pterin-4 alpha-carbinolamine dehydratase 2
Control-vs-IBV	distal_collecting tubule	ncbi_121110749	LOC121110749	0.310869	0.595355	856	240	0.061	0.112	0.937223	0.0316734	1	up	LOC121110749	uncharacterized LOC121110749, transcript variant X4
Control-vs-IBV	distal_collecting tubule	ncbi_421443	MRPL14	0.8647	0.440324	856	240	0.16	0.117	-0.973475	0.0316905	1	down	MRPL14	mitochondrial ribosomal protein L14, transcript variant X1
Control-vs-IBV	distal_collecting tubule	ncbi_395124	CCNL2	1.00954	1.50948	856	240	0.173	0.25	0.580307	0.031716	1	up	CCNL2	cyclin L2
Control-vs-IBV	distal_collecting tubule	ncbi_417920	CDK17	0.28506	0.585928	856	240	0.07	0.125	1.0392	0.0320319	1	up	CDK17	cyclin dependent kinase 17, transcript variant X1
Control-vs-IBV	distal_collecting tubule	ncbi_419886	CSDE1	1.898	1.29863	856	240	0.311	0.254	-0.547452	0.0320583	1	down	CSDE1	cold shock domain containing E1, transcript variant 1
Control-vs-IBV	distal_collecting tubule	ncbi_420272	EIF3E	1.78461	1.26571	856	240	0.27	0.25	-0.495631	0.0320972	1	down	EIF3E	eukaryotic translation initiation factor 3 subunit E
Control-vs-IBV	distal_collecting tubule	ncbi_424919	LOC424919	0.387154	0.991773	856	240	0.072	0.108	1.35688	0.0321941	1	up	LOC424919	deoxyribodipyrimidine photo-lyase-like, transcript variant X2
Control-vs-IBV	distal_collecting tubule	ncbi_395185	SLC35B1	0.339312	0.701246	856	240	0.082	0.117	1.04709	0.0322374	1	up	SLC35B1	solute carrier family 35 member B1
Control-vs-IBV	distal_collecting tubule	ncbi_415628	USB1	0.668085	0.265085	856	240	0.132	0.083	-1.33325	0.0328482	1	down	USB1	U6 snRNA biogenesis 1, transcript variant X1
Control-vs-IBV	distal_collecting tubule	ncbi_422395	FMR1	0.980243	1.2636	856	240	0.179	0.254	0.366293	0.0330225	1	up	FMR1	FMRP translational regulator 1
Control-vs-IBV	distal_collecting tubule	ncbi_426780	TM2D2	0.70732	0.37148	856	240	0.134	0.075	-0.928893	0.0330779	1	down	TM2D2	TM2 domain containing 2
Control-vs-IBV	distal_collecting tubule	ncbi_769700	MRPL17	0.479571	0.844239	856	240	0.118	0.183	0.815776	0.0339535	1	up	MRPL17	mitochondrial ribosomal protein L17, transcript variant X1
Control-vs-IBV	distal_collecting tubule	ncbi_373935	DACH1	0.313683	0.512769	856	240	0.056	0.104	0.708822	0.0344502	1	up	DACH1	dachshund family transcription factor 1
Control-vs-IBV	distal_collecting tubule	ncbi_423862	ACTR1A	1.11556	0.622472	856	240	0.197	0.171	-0.841578	0.0346483	1	down	ACTR1A	ARP1 actin-related protein 1 homolog A, centractin alpha
Control-vs-IBV	distal_collecting tubule	ncbi_421870	SDHAF4	0.770023	0.464202	856	240	0.159	0.096	-0.730025	0.0348661	1	down	SDHAF4	succinate dehydrogenase complex assembly factor 4, transcript variant X1
Control-vs-IBV	distal_collecting tubule	ncbi_424545	ADGRL2	0.720192	1.04271	856	240	0.105	0.167	0.533821	0.0348795	1	up	ADGRL2	adhesion G protein-coupled receptor L2
Control-vs-IBV	distal_collecting tubule	ncbi_425900	ANKRD12	0.268106	0.533856	856	240	0.055	0.104	0.993379	0.0353627	1	up	ANKRD12	ankyrin repeat domain 12, transcript variant X1
Control-vs-IBV	distal_collecting tubule	ncbi_420323	PHF20L1	0.650624	0.392683	856	240	0.112	0.117	-0.728313	0.0353821	1	down	PHF20L1	PHD finger protein 20-like 1
Control-vs-IBV	distal_collecting tubule	ncbi_421230	ZC3H8	0.454589	0.222071	856	240	0.106	0.054	-1.03321	0.0354646	1	down	ZC3H8	zinc finger CCCH-type containing 8
Control-vs-IBV	distal_collecting tubule	ncbi_423288	EMC7	0.385905	0.648762	856	240	0.081	0.138	0.749292	0.0356384	1	up	EMC7	ER membrane protein complex subunit 7, transcript variant X2
Control-vs-IBV	distal_collecting tubule	ncbi_421711	PTPRK	0.467082	0.886092	856	240	0.103	0.142	0.923636	0.0359238	1	up	PTPRK	protein tyrosine phosphatase, receptor type K, transcript variant X1
Control-vs-IBV	distal_collecting tubule	ncbi_396544	NACA	2.34829	1.63375	856	240	0.343	0.292	-0.523397	0.0360442	1	down	NACA	nascent polypeptide-associated complex alpha subunit
Control-vs-IBV	distal_collecting tubule	ncbi_374122	NDUFS4	1.74537	2.78809	856	240	0.28	0.354	0.67571	0.0364798	1	up	NDUFS4	NADH:ubiquinone oxidoreductase subunit S4, transcript variant X1
Control-vs-IBV	distal_collecting tubule	ncbi_771123	TMEM167B	1.7187	1.1611	856	240	0.287	0.233	-0.565793	0.0366104	1	down	TMEM167B	transmembrane protein 167B
Control-vs-IBV	distal_collecting tubule	ncbi_396195	SRSF2	1.83456	1.40833	856	240	0.293	0.296	-0.381421	0.036676	1	down	SRSF2	serine and arginine rich splicing factor 2
Control-vs-IBV	distal_collecting tubule	ncbi_374073	CFDP1	0.746915	0.363306	856	240	0.14	0.083	-1.03955	0.0366814	1	down	CFDP1	craniofacial development protein 1
Control-vs-IBV	distal_collecting tubule	ncbi_418818	KLF5	0.303444	0.632122	856	240	0.069	0.121	1.05852	0.0367732	1	up	KLF5	Kruppel like factor 5
Control-vs-IBV	distal_collecting tubule	ncbi_395996	BLMH	0.646593	0.298919	856	240	0.124	0.075	-1.11284	0.0369266	1	down	BLMH	bleomycin hydrolase
Control-vs-IBV	distal_collecting tubule	ncbi_396021	PPP2CB	1.18266	0.71042	856	240	0.199	0.129	-0.735214	0.0369311	1	down	PPP2CB	protein phosphatase 2 catalytic subunit beta
Control-vs-IBV	distal_collecting tubule	ncbi_768860	NDUFA2	4.12512	3.19344	856	240	0.498	0.438	-0.369316	0.0369382	1	down	NDUFA2	NADH:ubiquinone oxidoreductase subunit A2
Control-vs-IBV	distal_collecting tubule	ncbi_422912	IMMT	2.17349	1.40094	856	240	0.317	0.254	-0.633583	0.0369983	1	down	IMMT	inner membrane mitochondrial protein
Control-vs-IBV	distal_collecting tubule	ncbi_395505	PBX1	0.669826	0.386111	856	240	0.144	0.083	-0.794612	0.037273	1	down	PBX1	PBX homeobox 1
Control-vs-IBV	distal_collecting tubule	ncbi_415947	RBM10	2.29962	1.46024	856	240	0.306	0.267	-0.655154	0.0374528	1	down	RBM10	RNA binding motif protein 10
Control-vs-IBV	distal_collecting tubule	ncbi_431652	UBAP1	0.280218	0.47588	856	240	0.058	0.108	0.763838	0.037466	1	up	UBAP1	ubiquitin associated protein 1, transcript variant X1
Control-vs-IBV	distal_collecting tubule	ncbi_418566	NYX	0.675909	0.932458	856	240	0.091	0.146	0.46415	0.0374803	1	up	NYX	nyctalopin, transcript variant X1
Control-vs-IBV	distal_collecting tubule	ncbi_769288	STOX2	0.595279	0.78148	856	240	0.118	0.179	0.392585	0.0375224	1	up	STOX2	storkhead box 2, transcript variant X1
Control-vs-IBV	distal_collecting tubule	ncbi_427284	CLTA	0.835308	1.46404	856	240	0.169	0.233	0.809504	0.0380221	1	up	CLTA	clathrin light chain A
Control-vs-IBV	distal_collecting tubule	ncbi_100857165	STT3A	0.658471	1.09529	856	240	0.139	0.2	0.734037	0.0380851	1	up	STT3A	STT3A, catalytic subunit of the oligosaccharyltransferase complex
Control-vs-IBV	distal_collecting tubule	ncbi_421429	BTBD9	0.528523	0.298943	856	240	0.105	0.054	-0.821888	0.0383367	1	down	BTBD9	BTB domain containing 9
Control-vs-IBV	distal_collecting tubule	ncbi_425522	CAMK1D	0.783178	1.26993	856	240	0.125	0.192	0.697272	0.0384882	1	up	CAMK1D	calcium/calmodulin dependent protein kinase ID, transcript variant X1
Control-vs-IBV	distal_collecting tubule	ncbi_424067	SPATS2L	1.00501	0.566425	856	240	0.197	0.133	-0.827139	0.0384892	1	down	SPATS2L	spermatogenesis associated serine rich 2 like, transcript variant 1
Control-vs-IBV	distal_collecting tubule	ncbi_423931	BAG3	2.47779	1.75626	856	240	0.315	0.254	-0.496521	0.0385828	1	down	BAG3	BCL2 associated athanogene 3, transcript variant X1
Control-vs-IBV	distal_collecting tubule	ncbi_417974	POLDIP3	0.325374	0.608323	856	240	0.077	0.129	0.902532	0.0389635	1	up	POLDIP3	DNA polymerase delta interacting protein 3
Control-vs-IBV	distal_collecting tubule	ncbi_424653	YIPF1	1.06656	0.672149	856	240	0.194	0.125	-0.66603	0.0391138	1	down	YIPF1	Yip1 domain family member 1, transcript variant 1
Control-vs-IBV	distal_collecting tubule	ncbi_100859153	PIN1	0.70961	0.440925	856	240	0.143	0.083	-0.686371	0.0393464	1	down	PIN1	peptidylprolyl cis/trans isomerase, NIMA-interacting 1
Control-vs-IBV	distal_collecting tubule	ncbi_396414	RRBP1	0.982185	0.514225	856	240	0.172	0.108	-0.933462	0.0394124	1	down	RRBP1	ribosome binding protein 1
Control-vs-IBV	distal_collecting tubule	ncbi_428883	ARHGAP5	1.02202	1.52764	856	240	0.206	0.267	0.579832	0.0394165	1	up	ARHGAP5	Rho GTPase activating protein 5, transcript variant X1
Control-vs-IBV	distal_collecting tubule	ncbi_426880	COX14	3.26817	2.46181	856	240	0.439	0.358	-0.408748	0.0394478	1	down	COX14	COX14, cytochrome c oxidase assembly factor
Control-vs-IBV	distal_collecting tubule	ncbi_107053653	LOC107053653	1.69958	0.863275	856	240	0.197	0.138	-0.977205	0.0395244	1	down	LOC107053653	uncharacterized LOC107053653, transcript variant X1
Control-vs-IBV	distal_collecting tubule	ncbi_428852	CTNND1	0.404704	0.625443	856	240	0.102	0.162	0.627884	0.0396491	1	up	CTNND1	catenin delta 1, transcript variant X1
Control-vs-IBV	distal_collecting tubule	ncbi_374083	DAB1	0.472683	0.771605	856	240	0.091	0.15	0.706871	0.0396848	1	up	DAB1	DAB1, reelin adaptor protein
Control-vs-IBV	distal_collecting tubule	ncbi_419134	CPNE1	0.457089	0.203528	856	240	0.104	0.054	-1.16685	0.0396919	1	down	CPNE1	copine 1
Control-vs-IBV	distal_collecting tubule	ncbi_417625	TEX14	1.58955	2.56571	856	240	0.216	0.296	0.690704	0.0397649	1	up	TEX14	testis expressed 14, intercellular bridge forming factor, transcript variant X1
Control-vs-IBV	distal_collecting tubule	ncbi_417619	NXN	0.841372	0.546097	856	240	0.164	0.1	-0.623495	0.0398282	1	down	NXN	nucleoredoxin, transcript variant X1
Control-vs-IBV	distal_collecting tubule	ncbi_421610	UTRN	2.84792	3.80079	856	240	0.324	0.412	0.41638	0.0398394	1	up	UTRN	utrophin, transcript variant X1
Control-vs-IBV	distal_collecting tubule	ncbi_431643	GLIS3	0.260334	0.444602	856	240	0.062	0.112	0.77192	0.0399406	1	up	GLIS3	GLIS family zinc finger 3, transcript variant X1
Control-vs-IBV	distal_collecting tubule	ncbi_427981	CLIC6	2.0888	1.60781	856	240	0.312	0.229	-0.377555	0.0401683	1	down	CLIC6	chloride intracellular channel 6
Control-vs-IBV	distal_collecting tubule	ncbi_415562	ANP32A	1.11588	0.693986	856	240	0.215	0.171	-0.685124	0.0404445	1	down	ANP32A	acidic nuclear phosphoprotein 32 family member A, transcript variant X3
Control-vs-IBV	distal_collecting tubule	ncbi_395609	MDM2	0.638507	0.342656	856	240	0.119	0.108	-0.897745	0.0404516	1	down	MDM2	MDM2 proto-oncogene
Control-vs-IBV	distal_collecting tubule	ncbi_427845	SLC26A4	5.85766	2.7252	856	240	0.111	0.075	-1.10394	0.0404913	1	down	SLC26A4	solute carrier family 26 member 4, transcript variant X1
Control-vs-IBV	distal_collecting tubule	ncbi_395737	HOXB8	0.710349	0.44699	856	240	0.13	0.075	-0.668164	0.0407712	1	down	HOXB8	homeobox B8
Control-vs-IBV	distal_collecting tubule	ncbi_374029	CLDN3	3.02095	2.07749	856	240	0.374	0.3	-0.540137	0.0408271	1	down	CLDN3	claudin 3
Control-vs-IBV	distal_collecting tubule	ncbi_419713	SRPRA	1.17322	0.745799	856	240	0.208	0.138	-0.65355	0.0411259	1	down	SRPRA	SRP receptor alpha subunit
Control-vs-IBV	distal_collecting tubule	ncbi_419814	KCTD20	0.215076	0.408324	856	240	0.056	0.104	0.924549	0.041271	1	up	KCTD20	potassium channel tetramerization domain containing 20, transcript variant X1
Control-vs-IBV	distal_collecting tubule	ncbi_419389	LOC419389	2.52389	1.84388	856	240	0.28	0.267	-0.452882	0.0412812	1	down	LOC419389	uncharacterized LOC419389, transcript variant X1
Control-vs-IBV	distal_collecting tubule	ncbi_693255	GADD45A	1.42626	0.904024	856	240	0.215	0.188	-0.657747	0.0415556	1	down	GADD45A	growth arrest and DNA damage inducible alpha
Control-vs-IBV	distal_collecting tubule	ncbi_121106727	LOC121106727	0.94541	0.667979	856	240	0.102	0.054	-0.501073	0.0418223	1	down	LOC121106727	uncharacterized LOC121106727
Control-vs-IBV	distal_collecting tubule	ncbi_395267	FMO3	2.46448	1.25962	856	240	0.239	0.196	-0.968243	0.0420645	1	down	FMO3	flavin containing monooxygenase 3
Control-vs-IBV	distal_collecting tubule	ncbi_422113	HID1	0.782574	0.489486	856	240	0.14	0.083	-0.676849	0.0422612	1	down	HID1	HID1 domain containing, transcript variant X1
Control-vs-IBV	distal_collecting tubule	ncbi_395272	CLTC	1.46141	0.91492	856	240	0.252	0.208	-0.675583	0.0423143	1	down	CLTC	clathrin heavy chain
Control-vs-IBV	distal_collecting tubule	ncbi_428588	NTPCR	0.695115	0.29505	856	240	0.133	0.083	-1.23601	0.0425277	1	down	NTPCR	nucleoside-triphosphatase, cancer-related
Control-vs-IBV	distal_collecting tubule	ncbi_107049269	LOC107049269	1.43829	1.93159	856	240	0.221	0.3	0.425409	0.0425285	1	up	LOC107049269	glycine N-acyltransferase-like protein 3, transcript variant X13
Control-vs-IBV	distal_collecting tubule	ncbi_374159	ATP5F1AZ	4.95426	6.46881	856	240	0.513	0.596	0.384825	0.0426514	1	up	ATP5F1AZ	ATP synthase F1 subunit alpha Z chromosome
Control-vs-IBV	distal_collecting tubule	ncbi_422119	HN1	1.03663	1.41178	856	240	0.185	0.258	0.445573	0.0428831	1	up	HN1	hematological and neurological expressed 1, transcript variant 3
Control-vs-IBV	distal_collecting tubule	ncbi_417559	PRPF8	0.511731	0.690419	856	240	0.109	0.167	0.432013	0.0432839	1	up	PRPF8	pre-mRNA processing factor 8
Control-vs-IBV	distal_collecting tubule	ncbi_107057454	UFC1	1.08444	1.48626	856	240	0.202	0.279	0.454704	0.0438292	1	up	UFC1	ubiquitin-fold modifier conjugating enzyme 1, transcript variant X2
Control-vs-IBV	distal_collecting tubule	ncbi_420533	CROT	0.63328	0.31093	856	240	0.143	0.1	-1.02602	0.0438709	1	down	CROT	carnitine O-octanoyltransferase, transcript variant X1
Control-vs-IBV	distal_collecting tubule	ncbi_425012	KPNA4	1.03726	0.686825	856	240	0.193	0.183	-0.594692	0.0443466	1	down	KPNA4	karyopherin subunit alpha 4
Control-vs-IBV	distal_collecting tubule	ncbi_770243	SRP9	1.00074	0.500666	856	240	0.182	0.129	-0.99901	0.0443979	1	down	SRP9	signal recognition particle 9
Control-vs-IBV	distal_collecting tubule	ncbi_417261	MRPL41	0.812608	0.428464	856	240	0.155	0.1	-0.923225	0.0446906	1	down	MRPL41	mitochondrial ribosomal protein L41
Control-vs-IBV	distal_collecting tubule	ncbi_100857311	PRR15L	0.728413	0.396068	856	240	0.141	0.083	-0.878842	0.044936	1	down	PRR15L	proline rich 15 like
Control-vs-IBV	distal_collecting tubule	ncbi_422860	KIAA0232	1.28202	0.865166	856	240	0.217	0.208	-0.567318	0.0449915	1	down	KIAA0232	KIAA0232, transcript variant X1
Control-vs-IBV	distal_collecting tubule	ncbi_426850	SEC11C	0.677295	1.03146	856	240	0.131	0.196	0.606754	0.0450571	1	up	SEC11C	SEC11 homolog C, signal peptidase complex subunit
Control-vs-IBV	distal_collecting tubule	ncbi_425018	GFM1	0.853456	0.45458	856	240	0.153	0.096	-0.908634	0.0452433	1	down	GFM1	G elongation factor mitochondrial 1, transcript variant X1
Control-vs-IBV	distal_collecting tubule	ncbi_772196	PGRMC1	1.39508	0.866817	856	240	0.21	0.192	-0.686488	0.0453699	1	down	PGRMC1	progesterone receptor membrane component 1
Control-vs-IBV	distal_collecting tubule	ncbi_423440	GLRX5	2.19078	1.45813	856	240	0.314	0.246	-0.587291	0.0458377	1	down	GLRX5	glutaredoxin 5
Control-vs-IBV	distal_collecting tubule	ncbi_421311	GPCPD1	0.551202	0.23455	856	240	0.113	0.067	-1.23233	0.0461806	1	down	GPCPD1	glycerophosphocholine phosphodiesterase 1
Control-vs-IBV	distal_collecting tubule	ncbi_771953	MRPL33	2.16601	1.56282	856	240	0.332	0.254	-0.470858	0.0462857	1	down	MRPL33	mitochondrial ribosomal protein L33
Control-vs-IBV	distal_collecting tubule	ncbi_420878	ECI2	0.776554	0.389968	856	240	0.153	0.108	-0.993546	0.0463499	1	down	ECI2	enoyl-CoA delta isomerase 2, transcript variant X1
Control-vs-IBV	distal_collecting tubule	ncbi_422614	PPM1K	0.830597	0.515831	856	240	0.172	0.108	-0.687146	0.0464804	1	down	PPM1K	protein phosphatase, Mg2+/Mn2+ dependent 1K, transcript variant X1
Control-vs-IBV	distal_collecting tubule	ncbi_418460	PDZK1P1	0.948191	0.418614	856	240	0.126	0.083	-1.17937	0.0465406	1	down	PDZK1P1	PDZ domain containing 1 pseudogene 1, transcript variant X1
Control-vs-IBV	distal_collecting tubule	ncbi_769943	TTC32	0.860675	0.426489	856	240	0.147	0.096	-1.01279	0.0465603	1	down	TTC32	tetratricopeptide repeat domain 32, transcript variant X1
Control-vs-IBV	distal_collecting tubule	ncbi_422026	KIF13B	0.879949	0.468396	856	240	0.16	0.1	-0.909546	0.0471801	1	down	KIF13B	kinesin family member 13B, transcript variant X1
Control-vs-IBV	distal_collecting tubule	ncbi_404774	SNTB1	0.97135	0.516349	856	240	0.154	0.1	-0.911515	0.0472486	1	down	SNTB1	syntrophin beta 1
Control-vs-IBV	distal_collecting tubule	ncbi_416328	SLC22A5	0.278735	0.374885	856	240	0.06	0.104	0.427421	0.0476154	1	up	SLC22A5	solute carrier family 22 member 5
Control-vs-IBV	distal_collecting tubule	ncbi_423696	VPS26A	0.565585	0.426933	856	240	0.119	0.071	-0.405649	0.0479026	1	down	VPS26A	VPS26, retromer complex component A
Control-vs-IBV	distal_collecting tubule	ncbi_415991	TKTL1	0.917537	0.473568	856	240	0.165	0.125	-0.954049	0.0480237	1	down	TKTL1	transketolase like 1
Control-vs-IBV	distal_collecting tubule	ncbi_421276	SERTAD2	0.385758	0.816959	856	240	0.086	0.138	1.08237	0.0480367	1	up	SERTAD2	SERTA domain containing 2
Control-vs-IBV	distal_collecting tubule	ncbi_417616	SLC47A2	0.762126	1.23021	856	240	0.09	0.142	0.690729	0.048287	1	up	SLC47A2	solute carrier family 47 member 2
Control-vs-IBV	distal_collecting tubule	ncbi_425237	RRP1B	0.517751	0.219508	856	240	0.123	0.075	-1.23761	0.0484345	1	down	RRP1B	ribosomal RNA processing 1B
Control-vs-IBV	distal_collecting tubule	ncbi_421853	HMGN2P46	1.78511	1.22229	856	240	0.272	0.2	-0.546388	0.048536	1	down	HMGN2P46	high mobility group nucleosomal binding domain 2 pseudogene 46
Control-vs-IBV	distal_collecting tubule	ncbi_768522	GSPT2	0.91816	0.566261	856	240	0.185	0.121	-0.697182	0.0487562	1	down	GSPT2	G1 to S phase transition 2
Control-vs-IBV	distal_collecting tubule	ncbi_396483	TIMP3	1.16847	1.73777	856	240	0.174	0.246	0.572576	0.0487613	1	up	TIMP3	TIMP metallopeptidase inhibitor 3
Control-vs-IBV	distal_collecting tubule	ncbi_418790	CLDN10	0.76849	1.42127	856	240	0.106	0.15	0.886994	0.0488423	1	up	CLDN10	claudin 10, transcript variant 1
Control-vs-IBV	distal_collecting tubule	ncbi_422624	SARAF	0.565977	1.02599	856	240	0.11	0.162	0.858092	0.0489931	1	up	SARAF	store-operated calcium entry associated regulatory factor
Control-vs-IBV	distal_collecting tubule	ncbi_107054427	JAGN1	0.594739	0.926587	856	240	0.121	0.183	0.639584	0.0493837	1	up	JAGN1	jagunal homolog 1, transcript variant 1
Control-vs-IBV	distal_collecting tubule	ncbi_100859277	CYP4F11	1.38863	0.787776	856	240	0.22	0.154	-0.81773	0.0494675	1	down	CYP4F11	cytochrome P450 family 4 subfamily F member 11
Control-vs-IBV	distal_collecting tubule	ncbi_420747	RP9	0.275323	0.452467	856	240	0.057	0.104	0.716483	0.0499982	1	up	RP9	retinitis pigmentosa 9 (autosomal dominant)

## Sheet: CD8_T
Contrast	Cluster	GeneID	GeneName	group.1	group.2	cells.1	cells.2	pct.1	pct.2	log2FC	p_value	p_val_adjust	significance	Symbol	Description
Control-vs-IBV	CD8_T	ncbi_416928	IGLL1	0	6.4933	223	593	0	0.091	12.665	3.83e-09	9.11e-05	up	IGLL1	immunoglobulin lambda-like polypeptide 1
Control-vs-IBV	CD8_T	ncbi_395680	SMAD1	0	2.14223	67	652	0	0.229	11.0656	1.77e-08	0.000421463	up	SMAD1	SMAD family member 1, transcript variant 1
Control-vs-IBV	CD8_T	ncbi_395551	LOC395551	0	1.99768	223	593	0	0.133	10.9648	4.86e-13	1.16e-08	up	LOC395551	chemokine (C-C motif) ligand 4
Control-vs-IBV	CD8_T	ncbi_107055521	LOC107055521	0	1.94491	67	652	0	0.35	10.9262	3.41e-13	8.11e-09	up	LOC107055521	uncharacterized LOC107055521
Control-vs-IBV	CD8_T	ncbi_107055521	LOC107055521	0	1.69457	223	593	0	0.46	10.7276	8.65e-50	2.06e-45	up	LOC107055521	uncharacterized LOC107055521
Control-vs-IBV	CD8_T	ncbi_422427	DDX60	0	1.41152	67	652	0	0.179	10.4641	9.47e-07	0.0225338	up	DDX60	DExD/H-box helicase 60, transcript variant X1
Control-vs-IBV	CD8_T	ncbi_422427	DDX60	0	1.01808	223	593	0	0.194	9.99305	6.57e-19	1.56e-14	up	DDX60	DExD/H-box helicase 60, transcript variant X1
Control-vs-IBV	CD8_T	ncbi_396385	IRF8	0	0.813481	67	652	0	0.172	9.66974	1.73e-06	0.0412182	up	IRF8	interferon regulatory factor 8
Control-vs-IBV	CD8_T	ncbi_418700	LYGL	0	0.738127	223	593	0	0.216	9.52968	4.1e-21	9.77e-17	up	LYGL	lysozyme g-like
Control-vs-IBV	CD8_T	ncbi_107052288	LOC107052288	0	0.659728	223	593	0	0.118	9.36791	1.27e-11	3.03e-07	up	LOC107052288	uncharacterized LOC107052288
Control-vs-IBV	CD8_T	ncbi_101749146	LOC101749146	0	0.595842	223	593	0	0.202	9.22121	9.45e-20	2.25e-15	up	LOC101749146	uncharacterized LOC101749146
Control-vs-IBV	CD8_T	ncbi_396260	AVD	0	0.519947	223	593	0	0.13	9.02499	1.01e-12	2.4e-08	up	AVD	avidin
Control-vs-IBV	CD8_T	ncbi_395299	SOCS3	0	0.480761	223	593	0	0.138	8.91217	1.62e-13	3.86e-09	up	SOCS3	suppressor of cytokine signaling 3
Control-vs-IBV	CD8_T	ncbi_100857563	PMLL	0	0.439368	223	593	0	0.167	8.78257	2.93e-16	6.97e-12	up	PMLL	promyelocytic leukemia-like, transcript variant X2
Control-vs-IBV	CD8_T	ncbi_121109066	LOC121109066	0	0.391298	223	593	0	0.094	8.61581	1.89e-09	4.49e-05	up	LOC121109066	uncharacterized LOC121109066, transcript variant X5
Control-vs-IBV	CD8_T	ncbi_426893	PINLYP	0	0.363104	223	593	0	0.128	8.50821	1.45e-12	3.45e-08	up	PINLYP	phospholipase A2 inhibitor and LY6/PLAUR domain containing, transcript variant X1
Control-vs-IBV	CD8_T	ncbi_418205	IRAG2	0	0.327837	223	593	0	0.105	8.36123	2.24e-10	5.33e-06	up	IRAG2	inositol 1,4,5-triphosphate receptor associated 2, transcript variant 1
Control-vs-IBV	CD8_T	ncbi_107055472	LOC107055472	0	0.315097	223	593	0	0.084	8.30422	1.57e-08	0.000372921	up	LOC107055472	translation initiation factor IF-2-like, transcript variant X11
Control-vs-IBV	CD8_T	ncbi_417465	CCL5	0.0151318	4.97986	223	593	0.004	0.196	8.27034	1.91e-16	4.55e-12	up	CCL5	C-C motif chemokine ligand
Control-vs-IBV	CD8_T	ncbi_426168	GZMK	0	0.30502	223	593	0	0.073	8.25748	1.82e-07	0.00432605	up	GZMK	granzyme K, transcript variant X1
Control-vs-IBV	CD8_T	ncbi_423784	C10orf71	0	0.285925	223	593	0	0.064	8.16453	1.04e-06	0.02466	up	C10orf71	C10orf71 homolog, transcript variant X1
Control-vs-IBV	CD8_T	ncbi_416567	PRKCB	0	0.276893	223	593	0	0.105	8.11838	2.24e-10	5.33e-06	up	PRKCB	protein kinase C beta, transcript variant X1
Control-vs-IBV	CD8_T	ncbi_121109236	LOC121109236	0	0.269709	223	593	0	0.093	8.0806	2.69e-09	6.4e-05	up	LOC121109236	C-type lectin domain family 2 member D-like, transcript variant X1
Control-vs-IBV	CD8_T	ncbi_770248	LOC770248	0	0.265496	223	593	0	0.106	8.05797	1.57e-10	3.73e-06	up	LOC770248	uncharacterized LOC770248, transcript variant X1
Control-vs-IBV	CD8_T	ncbi_422085	CYTH1	0	0.261545	223	593	0	0.096	8.03642	1.32e-09	3.15e-05	up	CYTH1	cytohesin 1
Control-vs-IBV	CD8_T	ncbi_428660	GVINP1	0	0.260579	223	593	0	0.079	8.0311	4.49e-08	0.00106852	up	GVINP1	GTPase, very large interferon inducible pseudogene 1, transcript variant X3
Control-vs-IBV	CD8_T	ncbi_423790	IFIT5	0.0257734	6.90837	67	652	0.015	0.52	8.01161	5.56e-19	1.32e-14	up	IFIT5	interferon induced protein with tetratricopeptide repeats 5
Control-vs-IBV	CD8_T	ncbi_423794	HTR7	0	0.218106	223	593	0	0.083	7.77548	2.23e-08	0.000529873	up	HTR7	5-hydroxytryptamine (serotonin) receptor 7, adenylate cyclase-coupled
Control-vs-IBV	CD8_T	ncbi_417386	LOC417386	0	0.214789	223	593	0	0.074	7.75348	1.28e-07	0.00305136	up	LOC417386	pyrroline-5-carboxylate reductase 2-like
Control-vs-IBV	CD8_T	ncbi_121109967	LOC121109967	0	0.209143	223	593	0	0.061	7.71522	2.07e-06	0.0493712	up	LOC121109967	uncharacterized LOC121109967, transcript variant X2
Control-vs-IBV	CD8_T	ncbi_395908	OASL	0.0388712	7.70363	223	593	0.018	0.7	7.59423	1.5e-81	3.57e-77	up	OASL	2'-5'-oligoadenylate synthetase like
Control-vs-IBV	CD8_T	ncbi_121107494	LOC121107494	0	0.191005	223	593	0	0.062	7.585	1.47e-06	0.0348972	up	LOC121107494	uncharacterized LOC121107494
Control-vs-IBV	CD8_T	ncbi_417192	LOC417192	0	0.184993	223	593	0	0.078	7.5391	6.37e-08	0.0015165	up	LOC417192	torsin family 1, member B-like
Control-vs-IBV	CD8_T	ncbi_121108504	LOC121108504	0	0.170867	223	593	0	0.062	7.42515	1.47e-06	0.0348972	up	LOC121108504	uncharacterized LOC121108504
Control-vs-IBV	CD8_T	ncbi_107049895	LOC107049895	0	0.170006	223	593	0	0.071	7.4179	2.58e-07	0.00613119	up	LOC107049895	LETM1 domain-containing protein 1-like
Control-vs-IBV	CD8_T	ncbi_100859319	CD48	0	0.158267	223	593	0	0.083	7.31531	2.23e-08	0.000529873	up	CD48	CD48 molecule
Control-vs-IBV	CD8_T	ncbi_121111080	LOC121111080	0	0.149344	223	593	0	0.071	7.23212	2.58e-07	0.00613119	up	LOC121111080	uncharacterized LOC121111080
Control-vs-IBV	CD8_T	ncbi_770764	MARCKSL1	0	0.14447	223	593	0	0.062	7.18458	1.47e-06	0.0348972	up	MARCKSL1	MARCKS like 1
Control-vs-IBV	CD8_T	ncbi_403120	IFI6	0.0860172	10.6564	223	593	0.027	0.796	6.93634	3.3e-101	7.86e-97	up	IFI6	interferon alpha inducible protein 6
Control-vs-IBV	CD8_T	ncbi_395108	GZMA	0.0158849	1.96828	223	593	0.004	0.094	6.86579	3.18e-07	0.00756627	up	GZMA	granzyme A
Control-vs-IBV	CD8_T	ncbi_428650	RSAD2	0.00756589	0.997619	223	593	0.004	0.209	6.86519	9.91e-18	2.36e-13	up	RSAD2	radical S-adenosyl methionine domain containing 2
Control-vs-IBV	CD8_T	ncbi_423790	IFIT5	0.043888	5.07707	223	593	0.009	0.6	6.82181	1.83e-65	4.36e-61	up	IFIT5	interferon induced protein with tetratricopeptide repeats 5
Control-vs-IBV	CD8_T	ncbi_418837	EPSTI1	0.0191118	2.18897	223	593	0.009	0.476	6.76673	8.78e-47	2.09e-42	up	EPSTI1	epithelial stromal interaction 1
Control-vs-IBV	CD8_T	ncbi_422529	SGMS2	0.00397122	0.503971	223	593	0.004	0.135	6.66646	4.81e-11	1.15e-06	up	SGMS2	sphingomyelin synthase 2
Control-vs-IBV	CD8_T	ncbi_107055361	LOC107055361	0.0345612	3.54479	223	593	0.009	0.57	6.63966	1.79e-60	4.26e-56	up	LOC107055361	early endosome antigen 1-like
Control-vs-IBV	CD8_T	ncbi_416630	SOCS1	0.0347289	3.41387	223	593	0.022	0.487	6.5786	2.57e-45	6.13e-41	up	SOCS1	suppressor of cytokine signaling 1
Control-vs-IBV	CD8_T	ncbi_395210	SPP1	0.0907869	8.10401	67	652	0.015	0.755	6.46438	5.22e-35	1.24e-30	up	SPP1	secreted phosphoprotein 1
Control-vs-IBV	CD8_T	ncbi_100858462	SYTL3	0.00798061	0.767334	223	593	0.004	0.219	6.41878	1.13e-18	2.68e-14	up	SYTL3	synaptotagmin like 3, transcript variant X1
Control-vs-IBV	CD8_T	ncbi_423760	PSD	0.00471684	0.477814	223	593	0.004	0.138	6.3881	2.73e-11	6.5e-07	up	PSD	pleckstrin and Sec7 domain containing, transcript variant X1
Control-vs-IBV	CD8_T	ncbi_420559	SAMD9L	0.0248438	2.14742	223	593	0.004	0.396	6.37731	4.17e-38	9.93e-34	up	SAMD9L	sterile alpha motif domain containing 9 like, transcript variant X2
Control-vs-IBV	CD8_T	ncbi_396118	LPAR6	0.0162604	1.27113	223	593	0.009	0.256	6.20363	4.62e-21	1.1e-16	up	LPAR6	lysophosphatidic acid receptor 6
Control-vs-IBV	CD8_T	ncbi_415303	STOML1	0.00385183	0.342164	223	593	0.004	0.142	6.14423	1.41e-11	3.35e-07	up	STOML1	stomatin like 1
Control-vs-IBV	CD8_T	ncbi_417041	TRIM39.2	0.00479554	0.382156	223	593	0.004	0.153	6.04685	1.64e-12	3.91e-08	up	TRIM39.2	tripartite motif containing 39.2
Control-vs-IBV	CD8_T	ncbi_427113	MCTP1	0.00479554	0.375218	223	593	0.004	0.118	6.02048	2.17e-09	5.18e-05	up	MCTP1	multiple C2 and transmembrane domain containing 1, transcript variant X1
Control-vs-IBV	CD8_T	ncbi_395313	MX1	0.0192047	1.1041	223	593	0.004	0.234	5.77333	4.27e-20	1.02e-15	up	MX1	myxovirus (influenza virus) resistance 1, interferon-inducible protein p78 (mouse)
Control-vs-IBV	CD8_T	ncbi_424026	ARL4C	0.00397122	0.260707	223	593	0.004	0.103	5.71821	3.93e-08	0.000936207	up	ARL4C	ADP ribosylation factor like GTPase 4C
Control-vs-IBV	CD8_T	ncbi_770612	LOC770612	0.11183	5.5657	223	593	0.031	0.636	5.6246	1.65e-64	3.92e-60	up	LOC770612	interferon-induced transmembrane protein 1-like
Control-vs-IBV	CD8_T	ncbi_427224	CD274	0.0215384	1.1009	223	593	0.004	0.228	5.61147	1.96e-19	4.66e-15	up	CD274	CD274 molecule, transcript variant X1
Control-vs-IBV	CD8_T	ncbi_429064	FASLG	0.00397122	0.2368	223	593	0.004	0.083	5.58001	1.98e-06	0.0470931	up	FASLG	Fas ligand (TNF superfamily, member 6)
Control-vs-IBV	CD8_T	ncbi_428650	RSAD2	0.0478684	2.17	67	652	0.015	0.245	5.47331	7.39e-07	0.0175831	up	RSAD2	radical S-adenosyl methionine domain containing 2
Control-vs-IBV	CD8_T	ncbi_121109244	LOC121109244	0.0253453	1.12705	223	593	0.018	0.324	5.42014	4.12e-26	9.81e-22	up	LOC121109244	C-type lectin domain family 2 member B-like, transcript variant X5
Control-vs-IBV	CD8_T	ncbi_396146	GCH1	0.00571395	0.26267	223	593	0.004	0.106	5.29543	2.84e-08	0.000675944	up	GCH1	GTP cyclohydrolase 1
Control-vs-IBV	CD8_T	ncbi_421368	BATF3	0.00756589	0.33002	223	593	0.004	0.096	5.27217	2.42e-07	0.00576967	up	BATF3	basic leucine zipper ATF-like transcription factor 3, transcript variant X1
Control-vs-IBV	CD8_T	ncbi_124417627	LOC124417627	0.0176131	0.71684	223	593	0.004	0.209	5.26927	1.27e-17	3.03e-13	up	LOC124417627	uncharacterized LOC124417627, transcript variant X1
Control-vs-IBV	CD8_T	ncbi_418167	USP41	0.0478684	1.8689	67	652	0.015	0.294	5.25792	1.47e-08	0.000350904	up	USP41	ubiquitin specific peptidase 41, transcript variant X1
Control-vs-IBV	CD8_T	ncbi_415832	SLC7A5	0.0151534	0.604173	223	593	0.009	0.177	5.22744	1.6e-13	3.8e-09	up	SLC7A5	solute carrier family 7 member 5
Control-vs-IBV	CD8_T	ncbi_124417815	LOC124417815	0.0202124	0.763448	223	593	0.009	0.17	5.17144	1.06e-12	2.52e-08	up	LOC124417815	uncharacterized LOC124417815
Control-vs-IBV	CD8_T	ncbi_101749516	GPR171	0.0102804	0.402402	223	593	0.004	0.16	5.16033	6.09e-13	1.45e-08	up	GPR171	G protein-coupled receptor 171
Control-vs-IBV	CD8_T	ncbi_396491	LGALS1A	0.0348365	1.27809	223	593	0.013	0.212	5.15755	1.57e-15	3.73e-11	up	LGALS1A	galectin 1A
Control-vs-IBV	CD8_T	ncbi_100859318	RAB37	0.00527938	0.218837	223	593	0.004	0.091	5.12967	5.6e-07	0.0133326	up	RAB37	RAB37, member RAS oncogene family, transcript variant X1
Control-vs-IBV	CD8_T	ncbi_395914	XCL1	0.043424	1.42043	223	593	0.013	0.185	4.99986	4.77e-13	1.14e-08	up	XCL1	X-C motif chemokine ligand 1
Control-vs-IBV	CD8_T	ncbi_771493	BTBD11	0.0151318	0.51027	223	593	0.004	0.155	4.98611	1.71e-12	4.07e-08	up	BTBD11	BTB domain containing 11, transcript variant X6
Control-vs-IBV	CD8_T	ncbi_426126	MTHFD2	0.0281455	0.88071	223	593	0.009	0.268	4.91896	5.18e-22	1.23e-17	up	MTHFD2	methylenetetrahydrofolate dehydrogenase (NADP+ dependent) 2, methenyltetrahydrofolate cyclohydrolase
Control-vs-IBV	CD8_T	ncbi_421921	CMPK2	0.0124288	0.399275	223	593	0.004	0.135	4.89759	1.19e-10	2.84e-06	up	CMPK2	cytidine/uridine monophosphate kinase 2
Control-vs-IBV	CD8_T	ncbi_425504	KCTD12B	0.03435	1.02927	223	593	0.022	0.28	4.86517	1.92e-20	4.57e-16	up	KCTD12B	potassium channel tetramerization domain containing 12B
Control-vs-IBV	CD8_T	ncbi_396054	IFNG	0.0760481	2.24027	223	593	0.004	0.223	4.86242	3.89e-19	9.26e-15	up	IFNG	interferon gamma
Control-vs-IBV	CD8_T1	ncbi_100502566	TMSB15B	0.0123614	0.374645	223	593	0.009	0.121	4.81322	1.39e-08	0.000329969	up	TMSB15B	thymosin beta 15B
Control-vs-IBV	CD8_T1	ncbi_423162	PRR5L	0.00782306	0.246211	223	593	0.009	0.094	4.80832	1.35e-06	0.0322249	up	PRR5L	proline rich 5 like, transcript variant X6
Control-vs-IBV	CD8_T2	ncbi_423631	RASGEF1A	0.0907869	2.55754	67	652	0.015	0.285	4.80089	4.08e-08	0.000972502	up	RASGEF1A	RasGEF domain family member 1A, transcript variant X1
Control-vs-IBV	CD8_T1	ncbi_770904	ALOX5AP	0.0104847	0.310583	223	593	0.004	0.099	4.76183	1.42e-07	0.00337438	up	ALOX5AP	arachidonate 5-lipoxygenase activating protein
Control-vs-IBV	CD8_T1	ncbi_418668	CRLF2	0.0327521	0.867231	223	593	0.009	0.145	4.68503	2.21e-10	5.26e-06	up	CRLF2	cytokine receptor-like factor 2, transcript variant X1
Control-vs-IBV	CD8_T1	ncbi_100858381	LOC100858381	0.140772	3.5795	223	593	0.045	0.602	4.65852	5.2e-55	1.24e-50	up	LOC100858381	chromosome 11 open reading frame, human C19orf12-like
Control-vs-IBV	CD8_T1	ncbi_124417603	LOC124417603	0.0121708	0.331319	223	593	0.013	0.101	4.65715	9.9e-07	0.0235665	up	LOC124417603	histone H2A-IV-like
Control-vs-IBV	CD8_T1	ncbi_378930	TNFSF8	0.156748	3.95531	223	593	0.031	0.565	4.64846	6.25e-52	1.49e-47	up	TNFSF8	tumor necrosis factor superfamily member 8
Control-vs-IBV	CD8_T1	ncbi_100858653	DHX58	0.0148292	0.381967	223	593	0.009	0.135	4.59656	1.49e-09	3.54e-05	up	DHX58	DExH-box helicase 58
Control-vs-IBV	CD8_T1	ncbi_100858073	UBE2L6	0.0834544	2.03919	223	593	0.04	0.492	4.59439	1.32e-40	3.14e-36	up	UBE2L6	ubiquitin-conjugating enzyme E2L 6, transcript variant X2
Control-vs-IBV	CD8_T1	ncbi_124417647	LOC124417647	0.0821819	1.97175	223	593	0.013	0.282	4.5678	4.51e-22	1.07e-17	up	LOC124417647	proline-rich protein 36-like
Control-vs-IBV	CD8_T1	ncbi_422854	JAKMIP1	0.0190789	0.460041	223	593	0.009	0.17	4.52115	1.37e-12	3.27e-08	up	JAKMIP1	janus kinase and microtubule interacting protein 1, transcript variant X3
Control-vs-IBV	CD8_T1	ncbi_420104	SBNO2	0.0576521	1.33191	223	593	0.031	0.354	4.50625	3.96e-26	9.42e-22	up	SBNO2	strawberry notch homolog 2, transcript variant X1
Control-vs-IBV	CD8_T1	ncbi_396330	IRF7	0.0460564	1.06356	223	593	0.027	0.314	4.49972	1.3e-22	3.1e-18	up	IRF7	interferon regulatory factor 7
Control-vs-IBV	CD8_T1	ncbi_425215	AK6	0.00883085	0.21288	223	593	0.004	0.088	4.44334	1.44e-06	0.0342192	up	AK6	adenylate kinase 6
Control-vs-IBV	CD8_T1	ncbi_554218	IL21	0.204836	4.47065	223	593	0.009	0.202	4.44124	1.19e-15	2.83e-11	up	IL21	interleukin 21
Control-vs-IBV	CD8_T1	ncbi_420092	RFX2	0.0158381	0.360096	223	593	0.004	0.094	4.42258	3.88e-07	0.00923827	up	RFX2	regulatory factor X2, transcript variant X1
Control-vs-IBV	CD8_T2	ncbi_770592	MT3	0.0911138	1.93923	67	652	0.03	0.299	4.39667	1.2e-07	0.00284539	up	MT3	metallothionein 3
Control-vs-IBV	CD8_T1	ncbi_416884	TRAFD1	0.0388987	0.830049	223	593	0.018	0.25	4.38052	6.77e-18	1.61e-13	up	TRAFD1	TRAF-type zinc finger domain containing 1
Control-vs-IBV	CD8_T1	ncbi_101750993	LOC101750993	0.0124288	0.276506	223	593	0.004	0.096	4.36912	2.8e-07	0.0066609	up	LOC101750993	uncharacterized LOC101750993, transcript variant X2
Control-vs-IBV	CD8_T1	ncbi_107051813	LOC107051813	0.0197912	0.414136	223	593	0.009	0.145	4.31954	2.33e-10	5.54e-06	up	LOC107051813	prostaglandin D2 receptor-like
Control-vs-IBV	CD8_T1	ncbi_107052569	UMAD1	0.0192578	0.402875	223	593	0.013	0.138	4.31736	4.43e-09	0.000105378	up	UMAD1	UBAP1-MVB12-associated (UMA) domain containing 1, transcript variant X1
Control-vs-IBV	CD8_T1	ncbi_395550	LY6E	0.154762	3.08458	223	593	0.031	0.565	4.30813	5.01e-52	1.19e-47	up	LY6E	lymphocyte antigen 6 complex, locus E
Control-vs-IBV	CD8_T1	ncbi_396382	ISL2	0.0399756	0.810682	223	593	0.009	0.216	4.30808	6.43e-17	1.53e-12	up	ISL2	ISL LIM homeobox 2, transcript variant 1
Control-vs-IBV	CD8_T1	ncbi_768922	FAM102B	0.0349701	0.70055	223	593	0.013	0.194	4.28568	1.26e-13	3e-09	up	FAM102B	family with sequence similarity 102 member B
Control-vs-IBV	CD8_T1	ncbi_100858944	LOC100858944	0.0123603	0.255323	223	593	0.004	0.086	4.26194	1.98e-06	0.0471317	up	LOC100858944	probable G-protein coupled receptor 34-like, transcript variant X5
Control-vs-IBV	CD8_T1	ncbi_431253	TACC1	0.0371142	0.723422	223	593	0.022	0.233	4.24843	1.16e-15	2.76e-11	up	TACC1	transforming acidic coiled-coil containing protein 1, transcript variant X1
Control-vs-IBV	CD8_T1	ncbi_424044	STAT1	0.267954	5.10485	223	593	0.081	0.622	4.24672	9.74e-51	2.32e-46	up	STAT1	signal transducer and activator of transcription 1
Control-vs-IBV	CD8_T1	ncbi_395807	NOS2	0.013388	0.268355	223	593	0.009	0.101	4.22657	9.4e-07	0.0223886	up	NOS2	nitric oxide synthase 2
Control-vs-IBV	CD8_T1	ncbi_374229	TNFSF13B	0.0350516	0.672103	223	593	0.009	0.126	4.22269	9.56e-09	0.000227554	up	TNFSF13B	tumor necrosis factor superfamily member 13b, transcript variant 2
Control-vs-IBV	CD8_T1	ncbi_421439	SLC29A1	0.020816	0.403778	223	593	0.013	0.137	4.21367	7.25e-09	0.000172676	up	SLC29A1	solute carrier family 29 member 1 (Augustine blood group), transcript variant X1
Control-vs-IBV	CD8_T1	ncbi_419618	ZC3H12A	0.0500608	0.926084	223	593	0.018	0.248	4.18241	1.31e-17	3.12e-13	up	ZC3H12A	zinc finger CCCH-type containing 12A
Control-vs-IBV	CD8_T1	ncbi_423364	BATF	0.401292	7.16812	223	593	0.076	0.671	4.15548	1.49e-58	3.55e-54	up	BATF	basic leucine zipper ATF-like transcription factor
Control-vs-IBV	CD8_T1	ncbi_769687	RUNX3	0.110701	1.93933	223	593	0.036	0.444	4.11858	1.9e-34	4.53e-30	up	RUNX3	runt related transcription factor 3, transcript variant X1
Control-vs-IBV	CD8_T1	ncbi_107054431	LOC107054431	0.0119137	0.217257	223	593	0.004	0.091	4.07905	7.12e-07	0.0169416	up	LOC107054431	uncharacterized LOC107054431, transcript variant X6
Control-vs-IBV	CD8_T1	ncbi_101749169	FBXL22	0.0230534	0.400824	223	593	0.009	0.121	4.06225	2.27e-08	0.000540403	up	FBXL22	F-box and leucine-rich repeat protein 22
Control-vs-IBV	CD8_T1	ncbi_373898	PALD1	0.0145579	0.257406	223	593	0.009	0.108	4.05392	3.07e-07	0.00730732	up	PALD1	phosphatase domain containing, paladin 1
Control-vs-IBV	CD8_T1	ncbi_769852	LOC769852	0.032255	0.547535	223	593	0.013	0.18	4.04394	2.13e-12	5.06e-08	up	LOC769852	histone H3.2-like
Control-vs-IBV	CD8_T1	ncbi_419872	MOV10	0.100362	1.66899	223	593	0.049	0.44	4.04224	6.41e-32	1.53e-27	up	MOV10	Mov10 RISC complex RNA helicase
Control-vs-IBV	CD8_T1	ncbi_422284	RGCCL	0.210852	3.48702	223	593	0.04	0.464	4.04128	1.25e-35	2.97e-31	up	RGCCL	regulator of cell cycle-like
Control-vs-IBV	CD8_T1	ncbi_417050	DMA	0.0152114	0.264834	223	593	0.009	0.101	4.03544	1e-06	0.0238986	up	DMA	major histocompatibility complex, class II, DM alpha
Control-vs-IBV	CD8_T1	ncbi_415922	GBP4L	0.205122	3.36706	223	593	0.058	0.644	4.03035	5.15e-58	1.23e-53	up	GBP4L	guanylate-binding protein 4-like, transcript variant X2
Control-vs-IBV	CD8_T1	ncbi_769202	PIK3R6	0.021864	0.367492	223	593	0.004	0.11	4.01048	1.49e-08	0.000353578	up	PIK3R6	phosphoinositide-3-kinase regulatory subunit 6, transcript variant X2
Control-vs-IBV	CD8_T1	ncbi_427183	PTGER4	0.0482709	0.781939	223	593	0.013	0.182	3.99009	1.6e-12	3.81e-08	up	PTGER4	prostaglandin E receptor 4
Control-vs-IBV	CD8_T1	ncbi_418247	PFKFB3	0.125367	1.98574	223	593	0.058	0.386	3.97471	1.65e-24	3.92e-20	up	PFKFB3	6-phosphofructo-2-kinase/fructose-2,6-biphosphatase 3, transcript variant X4
Control-vs-IBV	CD8_T1	ncbi_418279	LPAR5	0.0530982	0.847302	223	593	0.022	0.277	3.97093	2.52e-19	6.01e-15	up	LPAR5	lysophosphatidic acid receptor 5, transcript variant X1
Control-vs-IBV	CD8_T1	ncbi_418167	USP41	0.110154	1.73425	223	593	0.031	0.411	3.96451	1.52e-31	3.62e-27	up	USP41	ubiquitin specific peptidase 41, transcript variant X1
Control-vs-IBV	CD8_T1	ncbi_427727	TAP1	0.125292	1.96757	223	593	0.04	0.476	3.96231	3.02e-37	7.18e-33	up	TAP1	transporter 1, ATP-binding cassette, sub-family B (MDR/TAP)
Control-vs-IBV	CD8_T1	ncbi_416847	TMEM120B	0.0271723	0.437362	223	593	0.009	0.142	3.95977	4.93e-10	1.17e-05	up	TMEM120B	transmembrane protein 120B, transcript variant 1
Control-vs-IBV	CD8_T1	ncbi_403121	IFI27L2	0.197776	3.0846	223	593	0.031	0.487	3.95634	6.69e-41	1.59e-36	up	IFI27L2	interferon, alpha-inducible protein 27-like 2, transcript variant 1
Control-vs-IBV	CD8_T1	ncbi_422080	RNF213	0.192155	2.98841	223	593	0.067	0.553	3.95203	7.35e-43	1.75e-38	up	RNF213	ring finger protein 213
Control-vs-IBV	CD8_T1	ncbi_101749221	IL12RB1	0.0432238	0.675893	223	593	0.013	0.234	3.93603	2.32e-17	5.51e-13	up	IL12RB1	interleukin 12 receptor subunit beta 1, transcript variant X1
Control-vs-IBV	CD8_T1	ncbi_416876	SH2B3	0.0461056	0.69966	223	593	0.018	0.221	3.89474	4.77e-15	1.13e-10	up	SH2B3	SH2B adaptor protein 3, transcript variant X1
Control-vs-IBV	CD8_T1	ncbi_427891	HIST1H2A4L2	0.0373528	0.565362	223	593	0.018	0.159	3.88432	1.16e-09	2.76e-05	up	HIST1H2A4L2	histone cluster 1, H2A-IV-like 2 (similar to human histone cluster 2, class H2A, member C)
Control-vs-IBV	CD8_T1	ncbi_419420	ACAP3	0.0350303	0.530311	223	593	0.018	0.148	3.88228	5.66e-09	0.000134703	up	ACAP3	ArfGAP with coiled-coil, ankyrin repeat and PH domains 3, transcript variant X1
Control-vs-IBV	CD8_T1	ncbi_112531945	LOC112531945	0.111781	1.64423	223	593	0.031	0.346	3.86669	2.56e-24	6.1e-20	up	LOC112531945	uncharacterized LOC112531945, transcript variant X11
Control-vs-IBV	CD8_T1	ncbi_770267	HIST1H2B7L4	0.0383817	0.565523	223	593	0.018	0.17	3.84654	7.75e-11	1.85e-06	up	HIST1H2B7L4	histone cluster 1,H2B-VII-like 4 (similar to human histone cluster 1, class H2B, member N), transcript variant X2
Control-vs-IBV	CD8_T1	ncbi_417401	TRIM25	0.10347	1.47033	223	593	0.04	0.368	3.81596	6.94e-25	1.65e-20	up	TRIM25	tripartite motif containing 25
Control-vs-IBV	CD8_T1	ncbi_769469	PDE4D	0.291879	4.11095	223	593	0.058	0.558	3.81145	3.44e-44	8.2e-40	up	PDE4D	phosphodiesterase 4D, transcript variant X1
Control-vs-IBV	CD8_T1	ncbi_121107627	LOC121107627	0.0665035	0.943643	223	593	0.027	0.282	3.80674	7.73e-19	1.84e-14	up	LOC121107627	uncharacterized LOC121107627, transcript variant X2
Control-vs-IBV	CD8_T1	ncbi_101749459	ARID5A	0.0581441	0.822593	223	593	0.018	0.226	3.79963	1.36e-15	3.24e-11	up	ARID5A	AT rich interactive domain 5A (MRF1-like)
Control-vs-IBV	CD8_T1	ncbi_121106438	LOC121106438	0.0996855	1.40016	223	593	0.045	0.339	3.79869	2.08e-21	4.96e-17	up	LOC121106438	histone H3
Control-vs-IBV	CD8_T1	ncbi_420695	CCR5	0.061401	0.863878	223	593	0.018	0.245	3.79285	3.34e-17	7.96e-13	up	CCR5	C-C motif chemokine receptor 5
Control-vs-IBV	CD8_T1	ncbi_107055352	MIDN	0.0346109	0.491793	223	593	0.009	0.172	3.79059	6.44e-13	1.53e-08	up	MIDN	midnolin, transcript variant X2
Control-vs-IBV	CD8_T1	ncbi_431588	ZNF131	0.0828633	1.14986	223	593	0.018	0.347	3.77853	3.9e-28	9.29e-24	up	ZNF131	zinc finger protein 131, transcript variant X1
Control-vs-IBV	CD8_T1	ncbi_100857869	SH2D1A	0.102927	1.41651	223	593	0.036	0.319	3.76972	8.5e-21	2.02e-16	up	SH2D1A	SH2 domain containing 1A
Control-vs-IBV	CD8_T1	ncbi_424161	CCDC173	0.169195	2.2937	223	593	0.076	0.514	3.75304	1.24e-36	2.96e-32	up	CCDC173	coiled-coil domain containing 173, transcript variant X2
Control-vs-IBV	CD8_T1	ncbi_420718	CCR8	0.124093	1.68312	223	593	0.036	0.383	3.75092	3.63e-27	8.65e-23	up	CCR8	C-C motif chemokine receptor 8
Control-vs-IBV	CD8_T1	ncbi_100858414	SPOCK2	0.0521419	0.707789	223	593	0.018	0.202	3.73744	2.54e-13	6.04e-09	up	SPOCK2	SPARC/osteonectin, cwcv and kazal like domains proteoglycan 2, transcript variant X1
Control-vs-IBV	CD8_T1	ncbi_121110204	LOC121110204	0.182797	2.44174	223	593	0.049	0.479	3.73231	1.3e-35	3.08e-31	up	LOC121110204	uncharacterized LOC121110204, transcript variant X2
Control-vs-IBV	CD8_T1	ncbi_423588	GNPNAT1	0.0211182	0.291584	223	593	0.009	0.125	3.72554	1.35e-08	0.00032112	up	GNPNAT1	glucosamine-phosphate N-acetyltransferase 1, transcript variant X1
Control-vs-IBV	CD8_T1	ncbi_374177	HIF1A	0.40947	5.35103	223	593	0.099	0.717	3.70474	1.1e-61	2.61e-57	up	HIF1A	hypoxia inducible factor 1 alpha subunit, transcript variant 2
Control-vs-IBV	CD8_T2	ncbi_107055361	LOC107055361	0.38301	5.00446	67	652	0.06	0.543	3.70429	1.77e-15	4.21e-11	up	LOC107055361	early endosome antigen 1-like
Control-vs-IBV	CD8_T1	ncbi_395750	ETV6	0.359605	4.68431	223	593	0.103	0.616	3.69965	6.8e-45	1.62e-40	up	ETV6	ETS variant 6
Control-vs-IBV	CD8_T1	ncbi_396384	IRF1	0.502848	6.51115	223	593	0.103	0.794	3.69207	3.8e-77	9.04e-73	up	IRF1	interferon regulatory factor 1
Control-vs-IBV	CD8_T1	ncbi_423129	LPXN	0.117408	1.52371	223	593	0.045	0.425	3.6867	4.43e-30	1.06e-25	up	LPXN	leupaxin, transcript variant X1
Control-vs-IBV	CD8_T1	ncbi_770670	ZSWIM6	0.0479407	0.620085	223	593	0.022	0.197	3.66569	3.77e-12	8.98e-08	up	ZSWIM6	zinc finger SWIM-type containing 6, transcript variant X1
Control-vs-IBV	CD8_T1	ncbi_419218	ZNFX1	0.178214	2.2595	223	593	0.045	0.496	3.65688	1.11e-38	2.64e-34	up	ZNFX1	zinc finger NFX1-type containing 1, transcript variant X1
Control-vs-IBV	CD8_T1	ncbi_121107376	LOC121107376	0.0938846	1.19502	223	593	0.022	0.138	3.65593	2.77e-07	0.00659341	up	LOC121107376	uncharacterized LOC121107376, transcript variant X2
Control-vs-IBV	CD8_T1	ncbi_101747454	BLB2	0.05236	0.665893	223	593	0.018	0.165	3.64362	3.29e-10	7.83e-06	up	BLB2	Major histocompatibility complex class II beta chain BLB2, (similar to HLA class II, D beta chain)
Control-vs-IBV	CD8_T1	ncbi_100858354	HIST1H103	0.789171	9.86479	223	593	0.126	0.599	3.6422	4.88e-41	1.16e-36	up	HIST1H103	histone cluster 1, H1.03 (similar to human histone cluster 1, class H1 genes)
Control-vs-IBV	CD8_T1	ncbi_395324	CXCR4	0.51291	6.36432	223	593	0.081	0.602	3.63065	4.57e-46	1.09e-41	up	CXCR4	C-X-C motif chemokine receptor 4
Control-vs-IBV	CD8_T1	ncbi_101751615	LOC101751615	0.019866	0.256671	223	593	0.009	0.105	3.6263	6.52e-07	0.0155286	up	LOC101751615	uncharacterized LOC101751615, transcript variant X2
Control-vs-IBV	CD8_T1	ncbi_420735	ELMO1	0.105947	1.3082	223	593	0.036	0.378	3.61372	1.21e-26	2.89e-22	up	ELMO1	engulfment and cell motility 1
Control-vs-IBV	CD8_T1	ncbi_430939	SH3BP1	0.0395731	0.490217	223	593	0.027	0.155	3.59777	1.75e-08	0.000416664	up	SH3BP1	SH3 domain binding protein 1
Control-vs-IBV	CD8_T1	ncbi_420289	TRPS1	0.271306	3.29306	223	593	0.058	0.513	3.59657	9.68e-38	2.3e-33	up	TRPS1	transcriptional repressor GATA binding 1, transcript variant X3
Control-vs-IBV	CD8_T1	ncbi_101748451	LOC101748451	0.0294492	0.365833	223	593	0.013	0.111	3.59065	1.27e-06	0.0303093	up	LOC101748451	lysophosphatidic acid receptor 6-like, transcript variant X7
Control-vs-IBV	CD8_T1	ncbi_424185	IFIH1	0.101499	1.23343	223	593	0.031	0.327	3.59016	3.03e-22	7.2e-18	up	IFIH1	interferon induced with helicase C domain 1
Control-vs-IBV	CD8_T1	ncbi_395243	IRF9	0.0793997	0.966169	223	593	0.022	0.292	3.58851	9.24e-21	2.2e-16	up	IRF9	interferon regulatory factor 9
Control-vs-IBV	CD8_T1	ncbi_426324	MCTP2	0.06214	0.753802	223	593	0.009	0.218	3.57947	4.36e-17	1.04e-12	up	MCTP2	multiple C2 and transmembrane domain containing 2, transcript variant X1
Control-vs-IBV	CD8_T1	ncbi_423631	RASGEF1A	0.385714	4.54575	223	593	0.045	0.533	3.5555	1.49e-43	3.54e-39	up	RASGEF1A	RasGEF domain family member 1A, transcript variant X1
Control-vs-IBV	CD8_T1	ncbi_395673	BCL2A1	0.679133	7.96003	223	593	0.09	0.688	3.54907	3.26e-58	7.76e-54	up	BCL2A1	BCL2 related protein A1
Control-vs-IBV	CD8_T1	ncbi_420411	LOC420411	0.0980704	1.15428	223	593	0.036	0.319	3.54365	1.06e-20	2.53e-16	up	LOC420411	uncharacterized LOC420411, transcript variant 1
Control-vs-IBV	CD8_T1	ncbi_419669	RNF19B	0.0587147	0.693054	223	593	0.031	0.231	3.53889	1.8e-13	4.27e-09	up	RNF19B	ring finger protein 19B, transcript variant X1
Control-vs-IBV	CD8_T1	ncbi_428597	STX11	0.0456737	0.540843	223	593	0.022	0.159	3.5372	4.68e-09	0.000111373	up	STX11	syntaxin 11, transcript variant X1
Control-vs-IBV	CD8_T1	ncbi_418287	LAG3	0.396223	4.56347	223	593	0.058	0.481	3.52243	1.63e-33	3.87e-29	up	LAG3	lymphocyte activating 3, transcript variant X1
Control-vs-IBV	CD8_T1	ncbi_396385	IRF8	0.0815738	0.937968	223	593	0.022	0.28	3.50732	1.44e-19	3.42e-15	up	IRF8	interferon regulatory factor 8
Control-vs-IBV	CD8_T1	ncbi_427882	LOC427882	0.655063	7.44483	223	593	0.13	0.626	3.50453	1.25e-42	2.97e-38	up	LOC427882	histone H1
Control-vs-IBV	CD8_T1	ncbi_769140	BMF	0.0374046	0.433658	223	593	0.013	0.116	3.50053	4.93e-07	0.0117392	up	BMF	Bcl2 modifying factor, transcript variant 3
Control-vs-IBV	CD8_T1	ncbi_374129	LMO2	0.0358341	0.413622	223	593	0.009	0.157	3.49268	1.31e-11	3.13e-07	up	LMO2	LIM domain only 2
Control-vs-IBV	CD8_T1	ncbi_417956	HIST1H2B7	0.112578	1.27087	223	593	0.045	0.302	3.4852	1.86e-17	4.42e-13	up	HIST1H2B7	histone cluster 1, H2B-VII (similar to human histone cluster 1, class H2B, member N)
Control-vs-IBV	CD8_T1	ncbi_424361	RGS18	0.0948604	1.06389	223	593	0.022	0.256	3.47363	2.8e-17	6.68e-13	up	RGS18	regulator of G-protein signaling 18
Control-vs-IBV	CD8_T1	ncbi_422327	UPRT	0.0884834	0.991272	223	593	0.054	0.329	3.47104	8.11e-20	1.93e-15	up	UPRT	uracil phosphoribosyltransferase homolog
Control-vs-IBV	CD8_T1	ncbi_417279	RNF208	0.152169	1.68611	223	593	0.036	0.411	3.46135	2.32e-30	5.51e-26	up	RNF208	ring finger protein 208, transcript variant X1
Control-vs-IBV	CD8_T1	ncbi_415302	PML	0.131483	1.45773	223	593	0.049	0.396	3.46083	4.18e-26	9.95e-22	up	PML	PML nuclear body scaffold, transcript variant X1
Control-vs-IBV	CD8_T1	ncbi_427146	MIER3	0.0268726	0.303447	223	593	0.009	0.116	3.44927	6.95e-08	0.00165356	up	MIER3	MIER family member 3, transcript variant X1
Control-vs-IBV	CD8_T1	ncbi_378903	CREM	0.329849	3.60523	223	593	0.085	0.609	3.44625	6.15e-46	1.46e-41	up	CREM	cAMP responsive element modulator, transcript variant 1
Control-vs-IBV	CD8_T1	ncbi_424960	B3GNT5	0.124325	1.36161	223	593	0.036	0.322	3.44262	7.49e-21	1.78e-16	up	B3GNT5	UDP-GlcNAc:betaGal beta-1,3-N-acetylglucosaminyltransferase 5
Control-vs-IBV	CD8_T1	ncbi_396176	CSRP1	0.0177082	0.202061	223	593	0.009	0.099	3.44017	1.67e-06	0.0397955	up	CSRP1	cysteine and glycine rich protein 1
Control-vs-IBV	CD8_T1	ncbi_429005	SLC39A10	0.072613	0.797483	223	593	0.031	0.221	3.43923	1.6e-12	3.81e-08	up	SLC39A10	solute carrier family 39 member 10, transcript variant X1
Control-vs-IBV	CD8_T1	ncbi_121110055	LOC121110055	0.139654	1.51455	223	593	0.054	0.4	3.42962	7.93e-26	1.89e-21	up	LOC121110055	GTPase IMAP family member 1-like
Control-vs-IBV	CD8_T1	ncbi_415442	C10H15ORF48	0.316427	3.39805	223	593	0.058	0.587	3.42064	6.54e-48	1.56e-43	up	C10H15ORF48	chromosome 10 open reading frame, human C15orf48, transcript variant 1
Control-vs-IBV	CD8_T1	ncbi_417123	TRAF1	0.105012	1.13129	223	593	0.045	0.253	3.41693	1.5e-13	3.58e-09	up	TRAF1	TNF receptor associated factor 1, transcript variant X1
Control-vs-IBV	CD8_T1	ncbi_422345	ACSL4	0.122814	1.31914	223	593	0.04	0.358	3.41444	1.63e-23	3.87e-19	up	ACSL4	acyl-CoA synthetase long chain family member 4, transcript variant X3
Control-vs-IBV	CD8_T1	ncbi_769224	THEMIS	0.0571222	0.61712	223	593	0.013	0.17	3.41072	1.77e-11	4.22e-07	up	THEMIS	thymocyte selection associated, transcript variant X1
Control-vs-IBV	CD8_T1	ncbi_693257	GNLY	1.98933	21.0798	223	593	0.058	0.445	3.40485	2.19e-29	5.21e-25	up	GNLY	granulysin
Control-vs-IBV	CD8_T1	ncbi_395247	SMAD2	0.304593	3.20837	223	593	0.094	0.46	3.39261	9.09e-27	2.17e-22	up	SMAD2	SMAD family member 2, transcript variant 1
Control-vs-IBV	CD8_T1	ncbi_395274	FAS	0.115629	1.21647	223	593	0.031	0.325	3.38389	4.48e-22	1.07e-17	up	FAS	Fas cell surface death receptor
Control-vs-IBV	CD8_T1	ncbi_427318	MSH3	0.0358017	0.382649	223	593	0.013	0.133	3.38194	2.52e-08	0.000600996	up	MSH3	mutS homolog 3, transcript variant X1
Control-vs-IBV	CD8_T1	ncbi_421949	FAM49A	0.128328	1.33363	223	593	0.045	0.386	3.36733	1.31e-25	3.13e-21	up	FAM49A	family with sequence similarity 49 member A
Control-vs-IBV	CD8_T1	ncbi_121110876	LOC121110876	0.0258352	0.275193	223	593	0.009	0.105	3.36348	6.52e-07	0.0155141	up	LOC121110876	uncharacterized LOC121110876, transcript variant X4
Control-vs-IBV	CD8_T1	ncbi_420061	BTN1A1	0.0793608	0.82279	223	593	0.031	0.261	3.35771	5.92e-16	1.41e-11	up	BTN1A1	butyrophilin subfamily 1 member A1
Control-vs-IBV	CD8_T1	ncbi_373919	RUNX2	0.187445	1.92573	223	593	0.063	0.374	3.35393	9.67e-22	2.3e-17	up	RUNX2	runt related transcription factor 2
Control-vs-IBV	CD8_T1	ncbi_100113359	CENPA	0.138903	1.4247	223	593	0.054	0.393	3.34917	7.72e-25	1.84e-20	up	CENPA	centromere protein A
Control-vs-IBV	CD8_T1	ncbi_416830	PITPNM2	0.208956	2.13482	223	593	0.054	0.41	3.34663	1.55e-26	3.68e-22	up	PITPNM2	phosphatidylinositol transfer protein membrane associated 2, transcript variant X1
Control-vs-IBV	CD8_T1	ncbi_100858838	PIM1	0.239222	2.40309	223	593	0.058	0.504	3.32305	1.81e-36	4.3e-32	up	PIM1	Pim-1 proto-oncogene, serine/threonine kinase
Control-vs-IBV	CD8_T2	ncbi_420559	SAMD9L	0.375847	3.75127	67	652	0.06	0.433	3.31572	1.83e-10	4.34e-06	up	SAMD9L	sterile alpha motif domain containing 9 like, transcript variant X2
Control-vs-IBV	CD8_T1	ncbi_770205	ABRACL	0.274158	2.72817	223	593	0.112	0.568	3.31013	5.72e-38	1.36e-33	up	ABRACL	ABRA C-terminal like
Control-vs-IBV	CD8_T1	ncbi_420996	NR4A3	0.864715	8.5442	223	593	0.09	0.713	3.30315	1.56e-61	3.71e-57	up	NR4A3	nuclear receptor subfamily 4 group A member 3, transcript variant X1
Control-vs-IBV	CD8_T1	ncbi_101750396	IL18RAP	0.0898463	0.894057	223	593	0.031	0.189	3.30048	5.15e-10	1.22e-05	up	IL18RAP	interleukin 18 receptor accessory protein, transcript variant X5
Control-vs-IBV	CD8_T1	ncbi_770077	PMAIP1	1.33833	13.1145	223	593	0.081	0.816	3.29169	7.8e-87	1.86e-82	up	PMAIP1	phorbol-12-myristate-13-acetate-induced protein 1
Control-vs-IBV	CD8_T1	ncbi_424106	CTLA4	1.06085	10.336	223	593	0.108	0.666	3.28315	2.07e-49	4.92e-45	up	CTLA4	cytotoxic T-lymphocyte associated protein 4
Control-vs-IBV	CD8_T1	ncbi_419156	TOX2	0.279916	2.72714	223	593	0.063	0.474	3.27971	8.06e-32	1.92e-27	up	TOX2	TOX high mobility group box family member 2, transcript variant X1
Control-vs-IBV	CD8_T1	ncbi_416496	MAP2K3	0.0724724	0.711421	223	593	0.036	0.241	3.27746	1.21e-13	2.88e-09	up	MAP2K3	mitogen-activated protein kinase kinase 3
Control-vs-IBV	CD8_T1	ncbi_395492	ALDOC	0.295455	2.84658	223	593	0.063	0.54	3.26385	3.75e-40	8.93e-36	up	ALDOC	aldolase, fructose-bisphosphate C
Control-vs-IBV	CD8_T1	ncbi_121112441	LOC121112441	0.418639	4.01307	223	593	0.063	0.568	3.25784	4.46e-44	1.06e-39	up	LOC121112441	uncharacterized LOC121112441
Control-vs-IBV	CD8_T1	ncbi_429304	RUFY4	0.0308624	0.303617	223	593	0.004	0.101	3.25707	2.93e-08	0.000697639	up	RUFY4	RUN and FYVE domain containing 4, transcript variant X1
Control-vs-IBV	CD8_T2	ncbi_395908	OASL	0.683342	6.53329	67	652	0.104	0.557	3.25524	3.16e-13	7.52e-09	up	OASL	2'-5'-oligoadenylate synthetase like
Control-vs-IBV	CD8_T1	ncbi_416457	GPER1	0.165646	1.58787	223	593	0.045	0.381	3.25315	5.51e-25	1.31e-20	up	GPER1	G protein-coupled estrogen receptor 1
Control-vs-IBV	CD8_T2	ncbi_100858381	LOC100858381	0.469759	4.44686	67	652	0.104	0.574	3.24005	1.92e-14	4.58e-10	up	LOC100858381	chromosome 11 open reading frame, human C19orf12-like
Control-vs-IBV	CD8_T1	ncbi_423694	KIF1BP	4.42086	41.6716	223	593	0.238	0.985	3.23637	3.76e-130	8.95e-126	up	KIF1BP	KIF1 binding protein
Control-vs-IBV	CD8_T1	ncbi_429088	GFI1	0.0874731	0.830393	223	593	0.027	0.231	3.23222	5.3e-14	1.26e-09	up	GFI1	growth factor independent 1 transcriptional repressor
Control-vs-IBV	CD8_T1	ncbi_107055370	JUND	3.10692	29.1605	223	593	0.247	0.985	3.23004	6.54e-130	1.56e-125	up	JUND	JunD proto-oncogene, AP-1 transcription factor subunit
Control-vs-IBV	CD8_T1	ncbi_776459	PRKCQ	0.198277	1.86387	223	593	0.049	0.449	3.22623	1.29e-31	3.08e-27	up	PRKCQ	protein kinase C theta, transcript variant X1
Control-vs-IBV	CD8_T1	ncbi_418236	PARVG	0.0526477	0.499938	223	593	0.022	0.197	3.22304	6.33e-12	1.51e-07	up	PARVG	parvin gamma
Control-vs-IBV	CD8_T1	ncbi_420815	NFATC1	0.229905	2.14628	223	593	0.036	0.452	3.21714	1.11e-35	2.64e-31	up	NFATC1	nuclear factor of activated T-cells 1, transcript variant X1
Control-vs-IBV	CD8_T1	ncbi_374115	ARNTL	0.0525321	0.496068	223	593	0.013	0.167	3.21497	2.87e-11	6.82e-07	up	ARNTL	aryl hydrocarbon receptor nuclear translocator like, transcript variant 1
Control-vs-IBV	CD8_T1	ncbi_421416	FOSL2	0.167988	1.56751	223	593	0.031	0.334	3.2144	4.53e-23	1.08e-18	up	FOSL2	FOS like 2, AP-1 transcription factor subunit
Control-vs-IBV	CD8_T1	ncbi_423064	PDE3B	0.157803	1.47054	223	593	0.072	0.405	3.21202	1.48e-23	3.53e-19	up	PDE3B	phosphodiesterase 3B
Control-vs-IBV	CD8_T1	ncbi_768406	STAT4	0.250193	2.32477	223	593	0.067	0.492	3.21084	2.84e-33	6.75e-29	up	STAT4	signal transducer and activator of transcription 4
Control-vs-IBV	CD8_T1	ncbi_417926	APAF1	0.0490141	0.46151	223	593	0.027	0.148	3.20908	1.19e-07	0.00283657	up	APAF1	apoptotic peptidase activating factor 1, transcript variant X1
Control-vs-IBV	CD8_T1	ncbi_418428	ZNF654	0.0438757	0.412487	223	593	0.022	0.14	3.20384	1.89e-07	0.00450038	up	ZNF654	zinc finger protein 654, transcript variant X1
Control-vs-IBV	CD8_T1	ncbi_430480	IKBKE	0.0717922	0.668287	223	593	0.027	0.212	3.20077	2.23e-12	5.3e-08	up	IKBKE	inhibitor of nuclear factor kappa B kinase subunit epsilon, transcript variant X1
Control-vs-IBV	CD8_T1	ncbi_420255	KLF10	0.0641028	0.595236	223	593	0.027	0.174	3.19509	2.74e-09	6.52e-05	up	KLF10	Kruppel-like factor 10, transcript variant X1
Control-vs-IBV	CD8_T1	ncbi_421645	IPCEF1	0.135557	1.24886	223	593	0.031	0.282	3.19419	8.85e-18	2.11e-13	up	IPCEF1	interaction protein for cytohesin exchange factors 1, transcript variant X2
Control-vs-IBV	CD8_T1	ncbi_427163	PPWD1	0.0418531	0.391004	223	593	0.018	0.165	3.1934	4.38e-10	1.04e-05	up	PPWD1	peptidylprolyl isomerase domain and WD repeat containing 1
Control-vs-IBV	CD8_T1	ncbi_101752154	EHBP1L1	0.0858695	0.792246	223	593	0.027	0.236	3.19085	1.88e-14	4.48e-10	up	EHBP1L1	EH domain binding protein 1 like 1, transcript variant X7
Control-vs-IBV	CD8_T1	ncbi_426795	SRFBP1	0.0549487	0.509758	223	593	0.031	0.175	3.19046	4.08e-09	9.72e-05	up	SRFBP1	serum response factor binding protein 1, transcript variant X1
Control-vs-IBV	CD8_T1	ncbi_107053544	LOC107053544	0.22263	2.04033	223	593	0.045	0.336	3.19032	8.46e-21	2.01e-16	up	LOC107053544	uncharacterized LOC107053544
Control-vs-IBV	CD8_T1	ncbi_121106457	LOC121106457	0.140537	1.29082	223	593	0.04	0.364	3.19015	3.85e-24	9.17e-20	up	LOC121106457	P2Y purinoceptor 1-like
Control-vs-IBV	CD8_T1	ncbi_121109247	LOC121109247	0.07077	0.652521	223	593	0.04	0.212	3.18678	5.35e-11	1.27e-06	up	LOC121109247	uncharacterized LOC121109247
Control-vs-IBV	CD8_T1	ncbi_416147	LOC416147	0.114158	1.04516	223	593	0.063	0.339	3.18341	6.53e-19	1.56e-14	up	LOC416147	E3 ubiquitin/ISG15 ligase TRIM25-like
Control-vs-IBV	CD8_T1	ncbi_100861585	IL1RN	0.0524708	0.484158	223	593	0.018	0.187	3.18163	5.06e-12	1.2e-07	up	IL1RN	interleukin 1 receptor antagonist, transcript variant 2
Control-vs-IBV	CD8_T1	ncbi_418867	PHF11	0.104865	0.959348	223	593	0.036	0.307	3.18133	2.81e-19	6.68e-15	up	PHF11	PHD finger protein 11
Control-vs-IBV	CD8_T1	ncbi_445340	PRDM1	0.132892	1.21059	223	593	0.054	0.27	3.17776	1.59e-13	3.79e-09	up	PRDM1	PR/SET domain 1, transcript variant X1
Control-vs-IBV	CD8_T1	ncbi_427210	POC5	0.042832	0.395151	223	593	0.018	0.15	3.17599	7.66e-09	0.000182422	up	POC5	POC5 centriolar protein, transcript variant X1
Control-vs-IBV	CD8_T1	ncbi_429052	CYTIP	0.429139	3.87437	223	593	0.094	0.693	3.17146	3.72e-57	8.85e-53	up	CYTIP	cytohesin 1 interacting protein, transcript variant X3
Control-vs-IBV	CD8_T1	ncbi_424700	PDE4B	0.0617838	0.560907	223	593	0.022	0.179	3.16187	2.33e-10	5.54e-06	up	PDE4B	phosphodiesterase 4B
Control-vs-IBV	CD8_T1	ncbi_121112497	LOC121112497	0.0910049	0.820477	223	593	0.018	0.211	3.15844	3.92e-14	9.34e-10	up	LOC121112497	protein fosB-like
Control-vs-IBV	CD8_T1	ncbi_101747670	LOC101747670	0.0774656	0.696734	223	593	0.036	0.189	3.15255	2.43e-09	5.78e-05	up	LOC101747670	zinc finger protein 229-like, transcript variant X2
Control-vs-IBV	CD8_T1	ncbi_420519	VIM	1.19411	10.6125	223	593	0.117	0.799	3.15069	1.66e-73	3.96e-69	up	VIM	vimentin
Control-vs-IBV	CD8_T1	ncbi_427892	HIST1H111L	0.268469	2.3887	223	593	0.099	0.45	3.14864	1.25e-25	2.99e-21	up	HIST1H111L	histone cluster 1, H1.11L (similar to human histone cluster 1, class H1 genes)
Control-vs-IBV	CD8_T1	ncbi_121106732	LOC121106732	0.0764956	0.686229	223	593	0.027	0.152	3.1486	8.68e-08	0.0020672	up	LOC121106732	uncharacterized LOC121106732, transcript variant X8
Control-vs-IBV	CD8_T1	ncbi_374246	NBN	0.0487107	0.438221	223	593	0.031	0.159	3.14332	3.4e-08	0.000810049	up	NBN	nibrin
Control-vs-IBV	CD8_T1	ncbi_427896	HIST1H111R	0.0963482	0.857676	223	593	0.031	0.238	3.14089	8.04e-14	1.91e-09	up	HIST1H111R	histone cluster 1, H1.11R (similar to human histone cluster 1, class H1 genes)
Control-vs-IBV	CD8_T1	ncbi_107052707	CEBPD	0.475535	4.17576	223	593	0.112	0.511	3.13173	1.4e-29	3.32e-25	up	CEBPD	CCAAT/enhancer binding protein delta
Control-vs-IBV	CD8_T1	ncbi_100857411	PLACL2	4.20662	36.645	223	593	0.179	0.946	3.12258	2.41e-110	5.73e-106	up	PLACL2	PLAC8 like 2
Control-vs-IBV	CD8_T1	ncbi_416586	IL21R	0.101856	0.893984	223	593	0.027	0.248	3.12124	1.59e-15	3.78e-11	up	IL21R	interleukin 21 receptor
Control-vs-IBV	CD8_T1	ncbi_107055388	LOC107055388	0.0712268	0.626574	223	593	0.027	0.206	3.11918	7.87e-12	1.87e-07	up	LOC107055388	mitogen-activated protein kinase kinase kinase kinase 1-like, transcript variant X4
Control-vs-IBV	CD8_T1	ncbi_418685	ATP10A	0.0730053	0.638728	223	593	0.022	0.206	3.11176	1.17e-12	2.79e-08	up	ATP10A	ATPase phospholipid transporting 10A (putative)
Control-vs-IBV	CD8_T1	ncbi_421866	KCNQ5	0.0570043	0.500324	223	593	0.022	0.165	3.11151	2.97e-09	7.08e-05	up	KCNQ5	potassium voltage-gated channel subfamily Q member 5, transcript variant X3
Control-vs-IBV	CD8_T1	ncbi_420332	MYC	0.73666	6.36752	223	593	0.112	0.693	3.10993	1.58e-53	3.75e-49	up	MYC	v-myc avian myelocytomatosis viral oncogene homolog
Control-vs-IBV	CD8_T1	ncbi_422513	LOC422513	0.0803388	0.699162	223	593	0.04	0.228	3.10567	9.43e-12	2.25e-07	up	LOC422513	hect domain and RLD 4-like, transcript variant X1
Control-vs-IBV	CD8_T1	ncbi_418698	MITD1	0.0927211	0.80388	223	593	0.04	0.263	3.10233	1.49e-14	3.55e-10	up	MITD1	microtubule interacting and trafficking domain containing 1, transcript variant X1
Control-vs-IBV	CD8_T1	ncbi_100859707	IL2RB	0.270743	2.33238	223	593	0.058	0.408	3.10211	3.29e-25	7.83e-21	up	IL2RB	interleukin 2 receptor subunit beta
Control-vs-IBV	CD8_T1	ncbi_121109149	LOC121109149	0.153545	1.32594	223	593	0.04	0.263	3.10201	1.81e-14	4.32e-10	up	LOC121109149	uncharacterized LOC121109149, transcript variant X2
Control-vs-IBV	CD8_T1	ncbi_427203	ENC1	0.176419	1.52054	223	593	0.027	0.197	3.10031	4.39e-11	1.05e-06	up	ENC1	ectodermal-neural cortex 1, transcript variant X1
Control-vs-IBV	CD8_T1	ncbi_419516	ARHGAP25	0.0512787	0.447155	223	593	0.022	0.159	3.0997	8.19e-09	0.000194903	up	ARHGAP25	Rho GTPase activating protein 25
Control-vs-IBV	CD8_T1	ncbi_423890	DUSP5	0.266786	2.27778	223	593	0.058	0.486	3.08911	4.2e-34	9.99e-30	up	DUSP5	dual specificity phosphatase 5
Control-vs-IBV	CD8_T1	ncbi_418426	BTLA	0.0841995	0.721114	223	593	0.027	0.223	3.08331	2.97e-13	7.08e-09	up	BTLA	B and T lymphocyte associated, transcript variant X1
Control-vs-IBV	CD8_T1	ncbi_100857380	NR4A1	0.111868	0.953571	223	593	0.013	0.233	3.08021	4.28e-18	1.02e-13	up	NR4A1	nuclear receptor subfamily 4 group A member 1, transcript variant X1
Control-vs-IBV	CD8_T2	ncbi_374177	HIF1A	0.437981	3.70528	67	652	0.104	0.463	3.07774	3.2e-09	7.62e-05	up	HIF1A	hypoxia inducible factor 1 alpha subunit, transcript variant 2
Control-vs-IBV	CD8_T1	ncbi_395335	CISH	0.22807	1.93257	223	593	0.049	0.388	3.0774	8.55e-25	2.04e-20	up	CISH	cytokine inducible SH2 containing protein
Control-vs-IBV	CD8_T1	ncbi_420251	RNF19A	0.490246	4.14084	223	593	0.143	0.648	3.07575	6.06e-43	1.44e-38	up	RNF19A	ring finger protein 19A, RBR E3 ubiquitin protein ligase, transcript variant X16
Control-vs-IBV	CD8_T1	ncbi_426807	ZCCHC7	0.0351355	0.30303	223	593	0.013	0.111	3.07273	1.44e-06	0.0343975	up	ZCCHC7	zinc finger CCHC-type containing 7, transcript variant X1
Control-vs-IBV	CD8_T1	ncbi_107053353	LOC107053353	0.352584	2.96101	223	593	0.072	0.58	3.06645	7.68e-44	1.83e-39	up	LOC107053353	dispanin subfamily A member 2b-like
Control-vs-IBV	CD8_T1	ncbi_395083	TNFRSF1B	0.463243	3.87927	223	593	0.081	0.624	3.0632	2.86e-48	6.81e-44	up	TNFRSF1B	TNF receptor superfamily member 1B
Control-vs-IBV	CD8_T1	ncbi_420335	SQLE	0.0786261	0.664025	223	593	0.031	0.204	3.0621	6.52e-11	1.55e-06	up	SQLE	squalene epoxidase
Control-vs-IBV	CD8_T1	ncbi_112530987	LOC112530987	0.165605	1.39044	223	593	0.058	0.324	3.06208	9.78e-18	2.33e-13	up	LOC112530987	trichohyalin-like, transcript variant X2
Control-vs-IBV	CD8_T1	ncbi_422644	UTP3	0.161311	1.35443	223	593	0.081	0.379	3.06192	2.64e-20	6.28e-16	up	UTP3	UTP3, small subunit processome component homolog (S. cerevisiae)
Control-vs-IBV	CD8_T2	ncbi_424044	STAT1	1.38413	11.5646	67	652	0.209	0.767	3.06175	1.99e-21	4.74e-17	up	STAT1	signal transducer and activator of transcription 1
Control-vs-IBV	CD8_T1	ncbi_415308	PTPN9	0.0360531	0.307547	223	593	0.018	0.13	3.05782	3.18e-07	0.0075643	up	PTPN9	protein tyrosine phosphatase, non-receptor type 9
Control-vs-IBV	CD8_T1	ncbi_428391	MELK	0.0480035	0.405873	223	593	0.027	0.148	3.05362	1.85e-07	0.00440124	up	MELK	maternal embryonic leucine zipper kinase
Control-vs-IBV	CD8_T1	ncbi_414830	B2M	0.326902	2.71889	223	593	0.085	0.562	3.05221	4.28e-39	1.02e-34	up	B2M	beta-2-microglobulin
Control-vs-IBV	CD8_T1	ncbi_417853	PTPRB	0.0829284	0.693826	223	593	0.031	0.187	3.04942	7.75e-10	1.84e-05	up	PTPRB	protein tyrosine phosphatase, receptor type B, transcript variant X1
Control-vs-IBV	CD8_T1	ncbi_378914	CDKN1A	0.0973897	0.812511	223	593	0.022	0.194	3.04758	1.11e-11	2.63e-07	up	CDKN1A	cyclin dependent kinase inhibitor 1A, transcript variant 2
Control-vs-IBV	CD8_T1	ncbi_430669	EFHD2	0.0934168	0.778422	223	593	0.022	0.251	3.04529	5.5e-17	1.31e-12	up	EFHD2	EF-hand domain family member D2, transcript variant X1
Control-vs-IBV	CD8_T1	ncbi_417957	HIST1H2B5	0.147446	1.22288	223	593	0.049	0.283	3.04345	5.32e-15	1.27e-10	up	HIST1H2B5	histone cluster 1, H2B-V (similar to human histone cluster 1, class H2B)
Control-vs-IBV	CD8_T1	ncbi_419365	TNFRSF9	0.175546	1.45117	223	593	0.045	0.28	3.0401	3.77e-15	8.98e-11	up	TNFRSF9	TNF receptor superfamily member 9
Control-vs-IBV	CD8_T1	ncbi_415400	CCNB1	0.146503	1.20272	223	593	0.063	0.309	3.02868	1.01e-15	2.39e-11	up	CCNB1	cyclin B1
Control-vs-IBV	CD8_T1	ncbi_373981	HPSE	0.0398166	0.329252	223	593	0.013	0.12	3.01634	3.08e-07	0.00734418	up	HPSE	heparanase
Control-vs-IBV	CD8_T1	ncbi_395229	TCF7	2.07074	16.7559	223	593	0.135	0.769	3.01583	1.53e-63	3.63e-59	up	TCF7	transcription factor 7 (T-cell specific, HMG-box), transcript variant 1
Control-vs-IBV	CD8_T1	ncbi_121107583	ZBTB7B	0.0473041	0.389467	223	593	0.013	0.12	3.01498	3.15e-07	0.00749746	up	ZBTB7B	zinc finger and BTB domain containing 7B, transcript variant X3
Control-vs-IBV	CD8_T1	ncbi_415824	GINS2	0.155223	1.25953	223	593	0.063	0.383	3.01235	5.84e-22	1.39e-17	up	GINS2	GINS complex subunit 2, transcript variant X1
Control-vs-IBV	CD8_T1	ncbi_423500	CDCA4	0.170082	1.37267	223	593	0.072	0.359	3.00527	9.15e-19	2.18e-14	up	CDCA4	cell division cycle associated 4, transcript variant 1
Control-vs-IBV	CD8_T1	ncbi_395584	SPRY2	0.106243	0.855959	223	593	0.04	0.172	2.99834	1.52e-07	0.00362986	up	SPRY2	sprouty RTK signaling antagonist 2, transcript variant 2
Control-vs-IBV	CD8_T1	ncbi_776037	EVI2A	0.256409	2.04989	223	593	0.058	0.444	2.99411	4.21e-29	1e-24	up	EVI2A	ecotropic viral integration site 2A
Control-vs-IBV	CD8_T1	ncbi_770430	NPM3	0.144567	1.15511	223	593	0.045	0.229	2.98952	1.4e-11	3.33e-07	up	NPM3	nucleophosmin/nucleoplasmin 3, transcript variant X1
Control-vs-IBV	CD8_T1	ncbi_421662	TAGAP	1.35933	10.7437	223	593	0.143	0.821	2.98159	5.36e-73	1.28e-68	up	TAGAP	T-cell activation RhoGTPase activating protein, transcript variant X1
Control-vs-IBV	CD8_T1	ncbi_428786	RHOH	0.207994	1.64602	223	593	0.058	0.42	2.97832	1.67e-26	3.97e-22	up	RHOH	ras homolog family member H, transcript variant X1
Control-vs-IBV	CD8_T1	ncbi_424049	STK17B	0.394683	3.1145	223	593	0.067	0.589	2.97705	3.22e-46	7.67e-42	up	STK17B	serine/threonine kinase 17b
Control-vs-IBV	CD8_T1	ncbi_423632	CSGALNACT2	0.0608959	0.484862	223	593	0.027	0.152	2.97263	1.13e-07	0.00268435	up	CSGALNACT2	chondroitin sulfate N-acetylgalactosaminyltransferase 2, transcript variant X1
Control-vs-IBV	CD8_T1	ncbi_395173	APTX	0.0529134	0.422079	223	593	0.031	0.18	2.97221	3.58e-09	8.52e-05	up	APTX	aprataxin
Control-vs-IBV	CD8_T1	ncbi_395911	CD247	1.07331	8.42786	223	593	0.139	0.826	2.97192	1.18e-75	2.8e-71	up	CD247	CD247 molecule, transcript variant 1
Control-vs-IBV	CD8_T1	ncbi_422148	P2RY10	0.084672	0.670984	223	593	0.027	0.233	2.97153	3.45e-14	8.2e-10	up	P2RY10	purinergic receptor P2Y10
Control-vs-IBV	CD8_T1	ncbi_423581	GNG2	0.204875	1.61191	223	593	0.067	0.427	2.96983	1.1e-25	2.62e-21	up	GNG2	G protein subunit gamma 2
Control-vs-IBV	CD8_T1	ncbi_374070	RGS19	0.083116	0.657895	223	593	0.036	0.236	2.9696	7.26e-13	1.73e-08	up	RGS19	regulator of G-protein signaling 19
Control-vs-IBV	CD8_T1	ncbi_418470	SAMSN1	0.587598	4.60739	223	593	0.09	0.715	2.96891	7.06e-62	1.68e-57	up	SAMSN1	SAM domain, SH3 domain and nuclear localization signals 1
Control-vs-IBV	CD8_T1	ncbi_418100	PARP12	0.0920072	0.725817	223	593	0.045	0.241	2.96618	2.33e-12	5.54e-08	up	PARP12	poly(ADP-ribose) polymerase family member 12, transcript variant X1
Control-vs-IBV	CD8_T1	ncbi_427109	FAM172A	0.089043	0.701462	223	593	0.045	0.214	2.96374	3.13e-10	7.44e-06	up	FAM172A	family with sequence similarity 172 member A
Control-vs-IBV	CD8_T1	ncbi_100859188	GPR132	0.244254	1.90559	223	593	0.049	0.435	2.95865	3.57e-30	8.5e-26	up	GPR132	G protein-coupled receptor 132
Control-vs-IBV	CD8_T1	ncbi_418843	GTF2F2	0.0650914	0.512755	223	593	0.036	0.204	2.95854	2.09e-10	4.97e-06	up	GTF2F2	general transcription factor IIF subunit 2
Control-vs-IBV	CD8_T1	ncbi_422561	GALNT7	0.0724681	0.569922	223	593	0.018	0.189	2.9581	3.58e-12	8.52e-08	up	GALNT7	polypeptide N-acetylgalactosaminyltransferase 7, transcript variant X1
Control-vs-IBV	CD8_T1	ncbi_424745	INPP5D	0.174511	1.36208	223	593	0.058	0.381	2.95724	1.6e-22	3.81e-18	up	INPP5D	inositol polyphosphate-5-phosphatase D
Control-vs-IBV	CD8_T1	ncbi_415968	ISY1	0.0457552	0.361975	223	593	0.027	0.157	2.95667	5.29e-08	0.00126025	up	ISY1	ISY1 splicing factor homolog
Control-vs-IBV	CD8_T1	ncbi_101748655	CD6	0.256636	1.99615	223	593	0.063	0.437	2.95453	1.79e-27	4.26e-23	up	CD6	CD6 molecule
Control-vs-IBV	CD8_T1	ncbi_420683	CAPN7	0.053777	0.423483	223	593	0.04	0.143	2.95406	3.91e-07	0.00929829	up	CAPN7	calpain 7, transcript variant X1
Control-vs-IBV	CD8_T1	ncbi_107053318	LOC107053318	0.044345	0.349165	223	593	0.009	0.105	2.94902	4.03e-07	0.00960197	up	LOC107053318	uncharacterized LOC107053318, transcript variant X4
Control-vs-IBV	CD8_T1	ncbi_419885	NRAS	0.0763712	0.595907	223	593	0.045	0.211	2.94764	3.13e-10	7.46e-06	up	NRAS	neuroblastoma RAS viral oncogene homolog
Control-vs-IBV	CD8_T1	ncbi_105841164	MIR155HG	0.486047	3.73596	223	593	0.054	0.401	2.93973	2.39e-25	5.7e-21	up	MIR155HG	MIR155 host gene
Control-vs-IBV	CD8_T1	ncbi_421692	PDE7B	0.12203	0.942407	223	593	0.036	0.25	2.93887	5.34e-14	1.27e-09	up	PDE7B	phosphodiesterase 7B, transcript variant X1
Control-vs-IBV	CD8_T1	ncbi_419265	HELZ2	0.1032	0.795961	223	593	0.031	0.216	2.93515	7.37e-12	1.75e-07	up	HELZ2	helicase with zinc finger 2, transcript variant X4
Control-vs-IBV	CD8_T1	ncbi_769212	GPR183	0.868722	6.64837	223	593	0.108	0.642	2.93459	1.6e-45	3.82e-41	up	GPR183	G protein-coupled receptor 183, transcript variant X1
Control-vs-IBV	CD8_T1	ncbi_422133	NHSL2	0.0874837	0.675362	223	593	0.031	0.214	2.93431	1.05e-11	2.51e-07	up	NHSL2	NHS like 2, transcript variant X1
Control-vs-IBV	CD8_T1	ncbi_422146	GPR174	0.121674	0.936601	223	593	0.027	0.31	2.93414	3.56e-22	8.47e-18	up	GPR174	G protein-coupled receptor 174
Control-vs-IBV	CD8_T1	ncbi_422213	SLC7A3	0.127161	0.978232	223	593	0.036	0.273	2.93369	4.21e-16	1e-11	up	SLC7A3	solute carrier family 7 member 3, transcript variant X1
Control-vs-IBV	CD8_T1	ncbi_427728	TAP2	0.466236	3.55371	223	593	0.148	0.691	2.92751	3.05e-48	7.27e-44	up	TAP2	transporter 2, ATP binding cassette subfamily B
Control-vs-IBV	CD8_T1	ncbi_396093	NFKBIA	2.84517	21.6325	223	593	0.179	0.885	2.92617	4.42e-86	1.05e-81	up	NFKBIA	NFKB inhibitor alpha
Control-vs-IBV	CD8_T1	ncbi_417947	H2AFJ	0.276226	2.10168	223	593	0.076	0.422	2.9231	1.07e-23	2.56e-19	up	H2AFJ	H2A histone family, member J
Control-vs-IBV	CD8_T1	ncbi_769359	LOC769359	0.079875	0.612112	223	593	0.013	0.148	2.92239	1.01e-09	2.4e-05	up	LOC769359	uncharacterized LOC769359, transcript variant X1
Control-vs-IBV	CD8_T1	ncbi_426054	IL7R	0.562268	4.25579	223	593	0.076	0.599	2.91787	2e-45	4.75e-41	up	IL7R	interleukin 7 receptor
Control-vs-IBV	CD8_T1	ncbi_770483	C9orf85	0.0655132	0.500449	223	593	0.04	0.187	2.91439	1.32e-08	0.000313209	up	C9orf85	chromosome 9 open reading frame 85, transcript variant X1
Control-vs-IBV	CD8_T1	ncbi_426315	ZC3HAV1	0.159668	1.20997	223	593	0.058	0.334	2.914	1.33e-18	3.16e-14	up	ZC3HAV1	zinc finger CCCH-type containing, antiviral 1
Control-vs-IBV	CD8_T1	ncbi_424747	DGKD	0.162958	1.23036	223	593	0.063	0.3	2.90885	1.1e-14	2.61e-10	up	DGKD	diacylglycerol kinase delta, transcript variant X1
Control-vs-IBV	CD8_T2	ncbi_396212	MT4	1.38584	10.3883	67	652	0.194	0.831	2.90522	1.92e-26	4.57e-22	up	MT4	metallothionein 4
Control-vs-IBV	CD8_T1	ncbi_424080	CFLAR	0.248621	1.86217	223	593	0.094	0.423	2.89995	9.39e-22	2.23e-17	up	CFLAR	CASP8 and FADD like apoptosis regulator, transcript variant 1
Control-vs-IBV	CD8_T1	ncbi_100857774	CEP85L	0.411181	3.07342	223	593	0.076	0.61	2.89897	3.12e-47	7.42e-43	up	CEP85L	centrosomal protein 85 like, transcript variant X2
Control-vs-IBV	CD8_T1	ncbi_415349	PSTPIP1	0.323882	2.41971	223	593	0.072	0.55	2.89744	1.67e-39	3.99e-35	up	PSTPIP1	proline-serine-threonine phosphatase interacting protein 1, transcript variant X1
Control-vs-IBV	CD8_T1	ncbi_395666	CD44	0.762726	5.67022	223	593	0.135	0.757	2.89253	1.76e-60	4.19e-56	up	CD44	CD44 molecule (Indian blood group)
Control-vs-IBV	CD8_T1	ncbi_396456	PKLR	0.546631	4.05484	223	593	0.121	0.636	2.88872	1.04e-42	2.47e-38	up	PKLR	pyruvate kinase, liver and RBC
Control-vs-IBV	CD8_T1	ncbi_422178	CLIC2	0.389926	2.89162	223	593	0.09	0.627	2.88741	8.57e-47	2.04e-42	up	CLIC2	chloride intracellular channel 2
Control-vs-IBV	CD8_T1	ncbi_101751037	TNFRSF4	0.397872	2.94917	223	593	0.049	0.417	2.8868	6.58e-28	1.57e-23	up	TNFRSF4	TNF receptor superfamily member 4
Control-vs-IBV	CD8_T1	ncbi_415463	HDGFRP3	0.10092	0.752097	223	593	0.045	0.26	2.88539	1.71e-13	4.07e-09	up	HDGFRP3	hepatoma-derived growth factor, related protein 3
Control-vs-IBV	CD8_T1	ncbi_770756	GRAP2	0.274339	2.03307	223	593	0.063	0.447	2.88509	1.17e-28	2.79e-24	up	GRAP2	GRB2-related adaptor protein 2, transcript variant X1
Control-vs-IBV	CD8_T1	ncbi_421686	IL20RA	0.208919	1.54916	223	593	0.058	0.347	2.88452	4.41e-19	1.05e-14	up	IL20RA	interleukin 20 receptor subunit alpha, transcript variant X1
Control-vs-IBV	CD8_T1	ncbi_429683	SMAD7	0.222481	1.64483	223	593	0.04	0.356	2.88059	1.72e-23	4.1e-19	up	SMAD7	SMAD family member 7, transcript variant X1
Control-vs-IBV	CD8_T1	ncbi_378908	SLA	1.81392	13.3434	223	593	0.161	0.901	2.87826	1.79e-93	4.25e-89	up	SLA	Src like adaptor
Control-vs-IBV	CD8_T1	ncbi_101749809	LOC101749809	0.812204	5.97574	223	593	0.13	0.762	2.87767	1.42e-62	3.37e-58	up	LOC101749809	connector enhancer of kinase suppressor of ras 2-like, transcript variant X2
Control-vs-IBV	CD8_T1	ncbi_395362	CD4	0.212592	1.56684	223	593	0.049	0.359	2.87585	8.4e-22	2e-17	up	CD4	CD4 molecule
Control-vs-IBV	CD8_T1	ncbi_693260	BF1	0.636729	4.6675	223	593	0.188	0.759	2.87194	5.25e-56	1.25e-51	up	BF1	MHC BF1 class I
Control-vs-IBV	CD8_T1	ncbi_100857182	MOB3A	0.195098	1.43076	223	593	0.063	0.413	2.86814	7.17e-25	1.71e-20	up	MOB3A	MOB kinase activator 3A, transcript variant X1
Control-vs-IBV	CD8_T1	ncbi_418692	MGAT4A	0.444937	3.25394	223	593	0.135	0.631	2.86772	1.84e-40	4.38e-36	up	MGAT4A	alpha-1,3-mannosyl-glycoprotein 4-beta-N-acetylglucosaminyltransferase A
Control-vs-IBV	CD8_T1	ncbi_427895	HIST1H2A4L4	0.210714	1.54277	223	593	0.054	0.373	2.86626	2.56e-22	6.09e-18	up	HIST1H2A4L4	histone cluster 1, H2A-IV-like 4 (similar to human histone cluster 2, class H2A, member C)
Control-vs-IBV	CD8_T1	ncbi_422540	TET2	0.595646	4.3419	223	593	0.166	0.541	2.86371	1.33e-25	3.17e-21	up	TET2	tet methylcytosine dioxygenase 2
Control-vs-IBV	CD8_T1	ncbi_416577	GGA2	0.0833746	0.612027	223	593	0.031	0.202	2.86107	9.93e-11	2.36e-06	up	GGA2	golgi associated, gamma adaptin ear containing, ARF binding protein 2, transcript variant X1
Control-vs-IBV	CD8_T1	ncbi_768494	C9orf40	0.0665806	0.489563	223	593	0.036	0.194	2.85976	1.79e-09	4.27e-05	up	C9orf40	C9orf40 homolog, transcript variant X1
Control-vs-IBV	CD8_T1	ncbi_107051471	LOC107051471	0.13116	0.95774	223	593	0.04	0.305	2.85885	2.99e-18	7.11e-14	up	LOC107051471	fermitin family homolog 3-like, transcript variant X2
Control-vs-IBV	CD8_T1	ncbi_420027	STAT3	0.330095	2.39995	223	593	0.099	0.543	2.85829	5.84e-34	1.39e-29	up	STAT3	signal transducer and activator of transcription 3, transcript variant 3
Control-vs-IBV	CD8_T1	ncbi_419563	GBP1	0.286404	2.0816	223	593	0.067	0.514	2.85724	8.88e-36	2.11e-31	up	GBP1	guanylate binding protein 1
Control-vs-IBV	CD8_T1	ncbi_422224	FAM162BL	0.0495617	0.364973	223	593	0.018	0.135	2.85562	1.29e-07	0.00308088	up	FAM162BL	family with sequence similarity 162 member B like, transcript variant X1
Control-vs-IBV	CD8_T1	ncbi_424360	RGS1	3.01577	21.7786	223	593	0.152	0.899	2.8519	6.19e-94	1.47e-89	up	RGS1	regulator of G-protein signaling 1
Control-vs-IBV	CD8_T1	ncbi_417156	SURF2	0.036497	0.269186	223	593	0.022	0.13	2.8491	1.32e-06	0.0314096	up	SURF2	surfeit 2
Control-vs-IBV	CD8_T1	ncbi_421340	DUSP10	0.540055	3.89582	223	593	0.117	0.617	2.84845	4.24e-41	1.01e-36	up	DUSP10	dual specificity phosphatase 10
Control-vs-IBV	CD8_T1	ncbi_100859599	RHOG	0.283372	2.04705	223	593	0.067	0.499	2.8484	6.66e-34	1.58e-29	up	RHOG	ras homolog family member G
Control-vs-IBV	CD8_T1	ncbi_121106462	LOC121106462	0.245823	1.77317	223	593	0.058	0.361	2.8456	2.41e-20	5.73e-16	up	LOC121106462	histone H2B 1/2/3/4/6-like
Control-vs-IBV	CD8_T1	ncbi_425389	BF2	0.749824	5.38562	223	593	0.175	0.769	2.84283	4.9e-60	1.17e-55	up	BF2	Major histocompatibility complex class I antigen BF2, transcript variant 1
Control-vs-IBV	CD8_T1	ncbi_107055335	TMIGD2	0.076354	0.553857	223	593	0.009	0.133	2.84257	4.66e-10	1.11e-05	up	TMIGD2	transmembrane and immunoglobulin domain containing 2, transcript variant X1
Control-vs-IBV	CD8_T1	ncbi_416095	RYBP	0.250997	1.80544	223	593	0.045	0.422	2.84167	1.12e-29	2.66e-25	up	RYBP	RING1 and YY1 binding protein, transcript variant X2
Control-vs-IBV	CD8_T1	ncbi_395680	SMAD1	0.181691	1.30385	223	593	0.049	0.255	2.83641	1.41e-12	3.36e-08	up	SMAD1	SMAD family member 1, transcript variant 1
Control-vs-IBV	CD8_T1	ncbi_404299	HIST1H2A4	0.15367	1.10328	223	593	0.058	0.312	2.83584	5.08e-16	1.21e-11	up	HIST1H2A4	histone cluster 1, H2A, IV (similar to human histone cluster 2, class H2A, member C)
Control-vs-IBV	CD8_T1	ncbi_100859215	CCNT1	0.0529445	0.3828	223	593	0.022	0.138	2.83081	3.78e-07	0.00900465	up	CCNT1	cyclin T1, transcript variant X1
Control-vs-IBV	CD8_T2	ncbi_395313	MX1	0.254287	1.81403	67	652	0.03	0.265	2.8298	2.03e-06	0.0483485	up	MX1	myxovirus (influenza virus) resistance 1, interferon-inducible protein p78 (mouse)
Control-vs-IBV	CD8_T1	ncbi_421467	NANP	0.071267	0.511344	223	593	0.031	0.165	2.8257	4.98e-08	0.00118527	up	NANP	N-acetylneuraminic acid phosphatase
Control-vs-IBV	CD8_T1	ncbi_419429	LOC419429	0.10592	0.755403	223	593	0.031	0.174	2.82262	1.1e-08	0.000262622	up	LOC419429	protein tyrosine phosphatase, non-receptor type 11-like
Control-vs-IBV	CD8_T1	ncbi_396405	CAMKK2	0.105816	0.754126	223	593	0.031	0.211	2.82159	1.98e-11	4.71e-07	up	CAMKK2	calcium/calmodulin dependent protein kinase kinase 2, transcript variant X1
Control-vs-IBV	CD8_T1	ncbi_420628	SNX10	0.127528	0.90654	223	593	0.036	0.275	2.81987	3.09e-16	7.35e-12	up	SNX10	sorting nexin 10
Control-vs-IBV	CD8_T1	ncbi_429929	GADD45G	0.0879324	0.625205	223	593	0.031	0.175	2.81585	1.06e-08	0.000252764	up	GADD45G	growth arrest and DNA damage inducible gamma
Control-vs-IBV	CD8_T1	ncbi_421434	CMTR1	0.132055	0.933553	223	593	0.04	0.277	2.81226	1.32e-15	3.14e-11	up	CMTR1	cap methyltransferase 1, transcript variant X1
Control-vs-IBV	CD8_T1	ncbi_415609	WDR36	0.0951398	0.66922	223	593	0.058	0.25	2.80143	2.02e-11	4.81e-07	up	WDR36	WD repeat domain 36
Control-vs-IBV	CD8_T1	ncbi_415756	LOC415756	0.0613297	0.432972	223	593	0.027	0.14	2.79961	1.19e-06	0.0282912	up	LOC415756	uncharacterized LOC415756, transcript variant 2
Control-vs-IBV	CD8_T1	ncbi_770283	GFOD1	0.174435	1.21769	223	593	0.063	0.351	2.79632	9.17e-19	2.18e-14	up	GFOD1	glucose-fructose oxidoreductase domain containing 1, transcript variant X2
Control-vs-IBV	CD8_T1	ncbi_101747378	PARP14	0.520612	3.62004	223	593	0.112	0.622	2.79536	6.84e-42	1.63e-37	up	PARP14	poly(ADP-ribose) polymerase family member 14
Control-vs-IBV	CD8_T2	ncbi_395550	LY6E	0.54598	3.78758	67	652	0.119	0.48	2.7921	2.15e-09	5.12e-05	up	LY6E	lymphocyte antigen 6 complex, locus E
Control-vs-IBV	CD8_T1	ncbi_373889	HK1	0.153006	1.06534	223	593	0.04	0.317	2.79161	2.2e-19	5.23e-15	up	HK1	hexokinase 1
Control-vs-IBV	CD8_T1	ncbi_395528	UBE2J1	0.127079	0.885193	223	593	0.04	0.266	2.79059	1.18e-14	2.8e-10	up	UBE2J1	ubiquitin conjugating enzyme E2 J1
Control-vs-IBV	CD8_T1	ncbi_112532567	POLD4	1.1973	8.28247	223	593	0.233	0.875	2.78925	7.09e-76	1.69e-71	up	POLD4	DNA polymerase delta 4, accessory subunit, transcript variant X2
Control-vs-IBV	CD8_T1	ncbi_424267	DTX3L	0.127825	0.889248	223	593	0.063	0.285	2.7888	1.92e-13	4.57e-09	up	DTX3L	deltex E3 ubiquitin ligase 3L, transcript variant X3
Control-vs-IBV	CD8_T1	ncbi_419125	SAMHD1	0.156752	1.08619	223	593	0.063	0.309	2.78487	3.47e-15	8.25e-11	up	SAMHD1	SAM and HD domain containing deoxynucleoside triphosphate triphosphohydrolase 1
Control-vs-IBV	CD8_T1	ncbi_418764	LIG4	0.0526671	0.367369	223	593	0.018	0.123	2.77904	1.09e-06	0.025992	up	LIG4	DNA ligase 4
Control-vs-IBV	CD8_T1	ncbi_423499	LOC423499	0.0857558	0.592043	223	593	0.027	0.191	2.77311	1.54e-10	3.68e-06	up	LOC423499	cell division cycle associated 4-like, transcript variant X2
Control-vs-IBV	CD8_T1	ncbi_423902	DCLRE1A	0.0729243	0.502648	223	593	0.036	0.179	2.7683	2.43e-08	0.00057863	up	DCLRE1A	DNA cross-link repair 1A
Control-vs-IBV	CD8_T1	ncbi_395614	IKZF3	0.176493	1.20504	223	593	0.045	0.379	2.76444	3.85e-25	9.17e-21	up	IKZF3	IKAROS family zinc finger 3, transcript variant 1
Control-vs-IBV	CD8_T1	ncbi_419771	IL10RA	0.223648	1.52334	223	593	0.04	0.368	2.76244	6.15e-25	1.47e-20	up	IL10RA	interleukin 10 receptor subunit alpha
Control-vs-IBV	CD8_T1	ncbi_416381	CZH18ORF25	0.075811	0.519674	223	593	0.036	0.162	2.761	3.2e-07	0.00760656	up	CZH18ORF25	chromosome Z open reading frame, human C18orf25, transcript variant X1
Control-vs-IBV	CD8_T1	ncbi_107055375	TPM4	0.952776	6.46105	223	593	0.13	0.732	2.76027	2.23e-57	5.3e-53	up	TPM4	tropomyosin 4, transcript variant X1
Control-vs-IBV	CD8_T1	ncbi_415913	LOC415913	0.0902179	0.615945	223	593	0.022	0.194	2.75775	1.15e-11	2.74e-07	up	LOC415913	high mobility group protein HMGI-C-like, transcript variant X1
Control-vs-IBV	CD8_T1	ncbi_415496	AEN	0.0377129	0.260456	223	593	0.013	0.11	2.75568	1.83e-06	0.0436729	up	AEN	apoptosis enhancing nuclease, transcript variant X2
Control-vs-IBV	CD8_T1	ncbi_425300	SLAMF1	0.361275	2.44374	223	593	0.085	0.489	2.75452	2.55e-29	6.07e-25	up	SLAMF1	signaling lymphocytic activation molecule family member 1
Control-vs-IBV	CD8_T1	ncbi_419652	MTMR9LP	0.129062	0.876619	223	593	0.04	0.26	2.75439	4.6e-14	1.1e-09	up	MTMR9LP	myotubularin related protein 9 like pseudogene, transcript variant X3
Control-vs-IBV	CD8_T1	ncbi_107055400	RBMS2	0.0739159	0.504292	223	593	0.045	0.199	2.75377	3.42e-09	8.15e-05	up	RBMS2	RNA binding motif single stranded interacting protein 2, transcript variant X5
Control-vs-IBV	CD8_T1	ncbi_427433	BRIX1	0.159401	1.08066	223	593	0.063	0.352	2.75349	3.44e-19	8.19e-15	up	BRIX1	BRX1, biogenesis of ribosomes
Control-vs-IBV	CD8_T1	ncbi_431449	RFKL	0.0571371	0.390643	223	593	0.031	0.157	2.75201	2.46e-07	0.00586789	up	RFKL	riboflavin kinase
Control-vs-IBV	CD8_T1	ncbi_415726	SNX20	0.0819484	0.557184	223	593	0.027	0.201	2.75045	2.3e-11	5.48e-07	up	SNX20	sorting nexin 20
Control-vs-IBV	CD8_T1	ncbi_101750986	IER5	0.834377	5.62031	223	593	0.13	0.766	2.75041	3.5e-63	8.33e-59	up	IER5	immediate early response 5
Control-vs-IBV	CD8_T1	ncbi_421672	HIVEP2	1.04849	7.06094	223	593	0.184	0.791	2.75038	1.4e-58	3.33e-54	up	HIVEP2	HIVEP zinc finger 2, transcript variant X1
Control-vs-IBV	CD8_T1	ncbi_396244	MYB	0.0751007	0.510638	223	593	0.022	0.169	2.74914	1.37e-09	3.25e-05	up	MYB	MYB proto-oncogene, transcription factor, transcript variant 2
Control-vs-IBV	CD8_T1	ncbi_428158	ASXL1	0.116695	0.785185	223	593	0.045	0.246	2.73982	2.98e-12	7.1e-08	up	ASXL1	additional sex combs like 1, transcriptional regulator, transcript variant X1
Control-vs-IBV	CD8_T1	ncbi_426010	GMIP	0.0572811	0.388	223	593	0.027	0.14	2.73867	8e-07	0.0190485	up	GMIP	GEM interacting protein, transcript variant X1
Control-vs-IBV	CD8_T1	ncbi_422247	ARHGEF6	0.332743	2.22207	223	593	0.085	0.516	2.73574	2.09e-32	4.98e-28	up	ARHGEF6	Rac/Cdc42 guanine nucleotide exchange factor 6
Control-vs-IBV	CD8_T1	ncbi_421288	FOXN2	0.310753	2.07271	223	593	0.085	0.45	2.73374	4.35e-25	1.04e-20	up	FOXN2	forkhead box N2
Control-vs-IBV	CD8_T1	ncbi_423521	MNAT1	0.0972828	0.652624	223	593	0.049	0.233	2.73345	7.89e-11	1.88e-06	up	MNAT1	MNAT1, CDK activating kinase assembly factor, transcript variant X1
Control-vs-IBV	CD8_T1	ncbi_417725	PTPN12	0.163956	1.09388	223	593	0.058	0.3	2.73063	7.45e-15	1.77e-10	up	PTPN12	protein tyrosine phosphatase, non-receptor type 12, transcript variant X1
Control-vs-IBV	CD8_T1	ncbi_429087	FAM69A	0.0580264	0.389306	223	593	0.013	0.126	2.72517	5.82e-08	0.00138554	up	FAM69A	family with sequence similarity 69 member A, transcript variant X3
Control-vs-IBV	CD8_T1	ncbi_415987	CARD19	0.0985415	0.65696	223	593	0.045	0.229	2.72463	4.92e-11	1.17e-06	up	CARD19	caspase recruitment domain family member 19, transcript variant X2
Control-vs-IBV	CD8_T1	ncbi_416702	HNRNPLL	0.24161	1.59713	223	593	0.094	0.363	2.71968	2.16e-16	5.13e-12	up	HNRNPLL	heterogeneous nuclear ribonucleoprotein L like
Control-vs-IBV	CD8_T1	ncbi_428411	PFKP	0.26031	1.71621	223	593	0.076	0.474	2.71623	4.52e-29	1.08e-24	up	PFKP	phosphofructokinase, platelet, transcript variant 1
Control-vs-IBV	CD8_T1	ncbi_386574	NFKB2	0.150493	0.992745	223	593	0.054	0.283	2.71362	3.96e-14	9.42e-10	up	NFKB2	nuclear factor kappa B subunit 2
Control-vs-IBV	CD8_T1	ncbi_378795	HMGA1	0.0958743	0.632302	223	593	0.045	0.246	2.70871	3.02e-12	7.19e-08	up	HMGA1	high mobility group AT-hook 1, transcript variant 2
Control-vs-IBV	CD8_T1	ncbi_427782	FUT7	0.0689955	0.455611	223	593	0.022	0.132	2.70563	1.31e-06	0.0311953	up	FUT7	fucosyltransferase 7, transcript variant X1
Control-vs-IBV	CD8_T1	ncbi_420728	TRANK1	0.248415	1.62507	223	593	0.063	0.354	2.70477	6.79e-19	1.62e-14	up	TRANK1	tetratricopeptide repeat and ankyrin repeat containing 1, transcript variant X5
Control-vs-IBV	CD8_T1	ncbi_428979	ITPRIP	0.284794	1.86061	223	593	0.04	0.381	2.7035	1.98e-26	4.7e-22	up	ITPRIP	inositol 1,4,5-trisphosphate receptor interacting protein, transcript variant X2
Control-vs-IBV	CD8_T1	ncbi_121109239	LOC121109239	0.0634559	0.418819	223	593	0.031	0.16	2.70338	1.81e-07	0.00430464	up	LOC121109239	C-type lectin domain family 2 member D-like, transcript variant X3
Control-vs-IBV	CD8_T1	ncbi_417369	UNC13D	0.0804794	0.528908	223	593	0.018	0.164	2.70123	2.67e-10	6.35e-06	up	UNC13D	unc-13 homolog D, transcript variant X1
Control-vs-IBV	CD8_T1	ncbi_424752	LIMS2	0.216448	1.41303	223	593	0.054	0.337	2.70107	6.79e-19	1.62e-14	up	LIMS2	LIM zinc finger domain containing 2, transcript variant X1
Control-vs-IBV	CD8_T1	ncbi_395354	CBX4	0.120326	0.782067	223	593	0.045	0.246	2.69025	2.87e-12	6.84e-08	up	CBX4	chromobox 4
Control-vs-IBV	CD8_T1	ncbi_423783	C10orf128	0.0458313	0.301001	223	593	0.013	0.111	2.68901	1.02e-06	0.0243927	up	C10orf128	chromosome 10 open reading frame 128, transcript variant X1
Control-vs-IBV	CD8_T1	ncbi_100857932	IER3	0.30535	1.97446	223	593	0.058	0.447	2.68893	1.1e-29	2.63e-25	up	IER3	immediate early response 3, transcript variant X2
Control-vs-IBV	CD8_T1	ncbi_374179	IRF4	0.726049	4.68505	223	593	0.085	0.594	2.68825	7.12e-43	1.69e-38	up	IRF4	interferon regulatory factor 4
Control-vs-IBV	CD8_T1	ncbi_422399	MND1	0.0759733	0.49427	223	593	0.031	0.192	2.68578	6.64e-10	1.58e-05	up	MND1	meiotic nuclear divisions 1
Control-vs-IBV	CD8_T1	ncbi_422648	DCK	0.111914	0.724772	223	593	0.058	0.251	2.6843	2.72e-11	6.48e-07	up	DCK	deoxycytidine kinase
Control-vs-IBV	CD8_T1	ncbi_417551	LOC417551	0.187925	1.21268	223	593	0.063	0.309	2.6835	2.51e-15	5.97e-11	up	LOC417551	uncharacterized LOC417551
Control-vs-IBV	CD8_T1	ncbi_121109006	LOC121109006	0.0778825	0.504788	223	593	0.013	0.172	2.68076	1.86e-12	4.42e-08	up	LOC121109006	histone H3-like
Control-vs-IBV	CD8_T1	ncbi_431250	LOC431250	0.168601	1.08563	223	593	0.04	0.236	2.67964	4.59e-12	1.09e-07	up	LOC431250	G-protein coupled receptor 183-like
Control-vs-IBV	CD8_T1	ncbi_121108875	LOC121108875	0.0945901	0.611091	223	593	0.045	0.207	2.67881	2.95e-09	7.02e-05	up	LOC121108875	uncharacterized LOC121108875, transcript variant X7
Control-vs-IBV	CD8_T1	ncbi_427254	ZFAND5	0.190343	1.22344	223	593	0.067	0.359	2.67789	7.18e-19	1.71e-14	up	ZFAND5	zinc finger AN1-type containing 5
Control-vs-IBV	CD8_T1	ncbi_418667	LOC418667	0.0957638	0.617927	223	593	0.018	0.157	2.67723	1.52e-09	3.61e-05	up	LOC418667	granulocyte-macrophage colony-stimulating factor receptor subunit alpha-like
Control-vs-IBV	CD8_T1	ncbi_100858798	NMRK2	0.260141	1.66914	223	593	0.063	0.374	2.67707	6.11e-21	1.46e-16	up	NMRK2	nicotinamide riboside kinase 2, transcript variant X2
Control-vs-IBV	CD8_T1	ncbi_420368	LOC420368	0.246906	1.58333	223	593	0.058	0.44	2.67601	1.05e-28	2.49e-24	up	LOC420368	GTPase IMAP family member 8-like, transcript variant X1
Control-vs-IBV	CD8_T1	ncbi_374080	TLE4	0.0797783	0.515223	223	593	0.031	0.167	2.67595	5.67e-08	0.00134952	up	TLE4	transducin like enhancer of split 4
Control-vs-IBV	CD8_T1	ncbi_395757	CD5	0.48735	3.11886	223	593	0.099	0.587	2.67549	4.33e-39	1.03e-34	up	CD5	CD5 molecule
Control-vs-IBV	CD8_T1	ncbi_403158	CD8A	0.241333	1.54647	223	593	0.058	0.292	2.67485	3.59e-14	8.54e-10	up	CD8A	CD8a molecule
Control-vs-IBV	CD8_T1	ncbi_423624	TSPAN14	0.189511	1.21398	223	593	0.067	0.349	2.67299	8.02e-18	1.91e-13	up	TSPAN14	tetraspanin 14
Control-vs-IBV	CD8_T1	ncbi_424314	NMI	0.129347	0.829642	223	593	0.072	0.28	2.67187	1.88e-12	4.47e-08	up	NMI	N-myc and STAT interactor, transcript variant X2
Control-vs-IBV	CD8_T1	ncbi_421998	PTK2B	0.0644231	0.415695	223	593	0.027	0.16	2.67112	4.34e-08	0.00103206	up	PTK2B	protein tyrosine kinase 2 beta, transcript variant X1
Control-vs-IBV	CD8_T1	ncbi_396295	BTG1	2.68025	16.9864	223	593	0.327	0.948	2.66349	1.9e-92	4.53e-88	up	BTG1	BTG anti-proliferation factor 1
Control-vs-IBV	CD8_T1	ncbi_396175	CD8BP	0.100618	0.642769	223	593	0.013	0.155	2.66338	1.85e-10	4.41e-06	up	CD8BP	CD8b molecule pseudogene
Control-vs-IBV	CD8_T1	ncbi_416382	RNF165	0.0339463	0.220274	223	593	0.004	0.081	2.66262	1.2e-06	0.0285056	up	RNF165	ring finger protein 165
Control-vs-IBV	CD8_T1	ncbi_373931	EGR1	0.171803	1.08871	223	593	0.04	0.189	2.65675	2.43e-08	0.000579612	up	EGR1	early growth response 1
Control-vs-IBV	CD8_T1	ncbi_418665	P2RY8	0.744543	4.69809	223	593	0.117	0.7	2.65602	5.04e-53	1.2e-48	up	P2RY8	purinergic receptor P2Y8
Control-vs-IBV	CD8_T1	ncbi_418566	NYX	0.391422	2.46981	223	593	0.085	0.411	2.65451	5.13e-21	1.22e-16	up	NYX	nyctalopin, transcript variant X1
Control-vs-IBV	CD8_T1	ncbi_420839	JARID2	0.790999	4.9834	223	593	0.188	0.678	2.65385	7.86e-40	1.87e-35	up	JARID2	jumonji and AT-rich interaction domain containing 2
Control-vs-IBV	CD8_T1	ncbi_102725543	EGR3	0.068819	0.436681	223	593	0.018	0.12	2.64819	1.77e-06	0.0420732	up	EGR3	early growth response 3
Control-vs-IBV	CD8_T1	ncbi_395199	IL2RG	0.820545	5.13743	223	593	0.143	0.784	2.64492	3.12e-64	7.42e-60	up	IL2RG	interleukin 2 receptor subunit gamma, transcript variant 2
Control-vs-IBV	CD8_T1	ncbi_100857439	LOC100857439	0.201253	1.26211	223	593	0.072	0.31	2.64275	2.1e-14	4.99e-10	up	LOC100857439	histone H3.2-like
Control-vs-IBV	CD8_T1	ncbi_107049906	SKA1	0.111362	0.700345	223	593	0.04	0.268	2.64197	7.66e-15	1.82e-10	up	SKA1	spindle and kinetochore associated complex subunit 1
Control-vs-IBV	CD8_T1	ncbi_121108481	LOC121108481	0.253242	1.58485	223	593	0.103	0.462	2.64098	1.2e-24	2.85e-20	up	LOC121108481	spindle and kinetochore-associated protein 1-like
Control-vs-IBV	CD8_T1	ncbi_415327	PATL2	0.165172	1.03316	223	593	0.067	0.282	2.6377	1.9e-12	4.52e-08	up	PATL2	PAT1 homolog 2, transcript variant X1
Control-vs-IBV	CD8_T1	ncbi_417955	HIST1H2A4L3	0.368384	2.29371	223	593	0.094	0.396	2.63512	9.47e-19	2.25e-14	up	HIST1H2A4L3	histone cluster 1, H2A-IV-like 3 (similar to human histone cluster 2, class H2A, member C)
Control-vs-IBV	CD8_T1	ncbi_420463	KLF6	3.02138	18.7375	223	593	0.202	0.914	2.63225	1.73e-88	4.12e-84	up	KLF6	Kruppel like factor 6
Control-vs-IBV	CD8_T1	ncbi_101749378	LOC101749378	0.582478	3.61103	223	593	0.121	0.707	2.63006	2.54e-53	6.05e-49	up	LOC101749378	rho GTPase-activating protein 30-like, transcript variant X1
Control-vs-IBV	CD8_T1	ncbi_420471	EPC1	0.220669	1.36739	223	593	0.067	0.364	2.62601	9.99e-20	2.38e-15	up	EPC1	enhancer of polycomb homolog 1, transcript variant X1
Control-vs-IBV	CD8_T1	ncbi_396256	CALCA	0.0787866	0.491012	223	593	0.018	0.14	2.62447	4.46e-08	0.00106148	up	CALCA	calcitonin, transcript variant 1
Control-vs-IBV	CD8_T1	ncbi_421032	IMPA2	0.145876	0.903743	223	593	0.058	0.273	2.62291	1.26e-12	3.01e-08	up	IMPA2	inositol monophosphatase 2
Control-vs-IBV	CD8_T1	ncbi_418736	RASA3	0.281055	1.73528	223	593	0.076	0.396	2.62195	7.53e-21	1.79e-16	up	RASA3	RAS p21 protein activator 3
Control-vs-IBV	CD8_T1	ncbi_769700	MRPL17	0.398221	2.45434	223	593	0.184	0.57	2.62066	1.86e-31	4.42e-27	up	MRPL17	mitochondrial ribosomal protein L17, transcript variant X1
Control-vs-IBV	CD8_T1	ncbi_124417205	LOC124417205	0.248093	1.53008	223	593	0.063	0.337	2.6198	2.52e-17	6e-13	up	LOC124417205	uncharacterized LOC124417205
Control-vs-IBV	CD8_T1	ncbi_419310	PRELID3B	0.240458	1.47679	223	593	0.099	0.379	2.6136	4.08e-17	9.71e-13	up	PRELID3B	PRELI domain containing 3B
Control-vs-IBV	CD8_T1	ncbi_396152	RUNX1	0.191288	1.17562	223	593	0.04	0.309	2.61331	1.46e-18	3.47e-14	up	RUNX1	runt-related transcription factor 1, transcript variant 1
Control-vs-IBV	CD8_T1	ncbi_420730	STARD3NL	0.0918403	0.566529	223	593	0.049	0.182	2.61187	1.7e-07	0.00405594	up	STARD3NL	STARD3 N-terminal like, transcript variant X2
Control-vs-IBV	CD8_T1	ncbi_427207	GCNT4	0.122004	0.749405	223	593	0.058	0.231	2.60896	1.12e-09	2.68e-05	up	GCNT4	glucosaminyl (N-acetyl) transferase 4, core 2, transcript variant X1
Control-vs-IBV	CD8_T1	ncbi_100859413	UBE2U	0.577735	3.52436	223	593	0.103	0.423	2.6068	5.08e-21	1.21e-16	up	UBE2U	ubiquitin conjugating enzyme E2 U (putative)
Control-vs-IBV	CD8_T1	ncbi_101751794	LOC101751794	0.0642117	0.395895	223	593	0.018	0.12	2.60556	1.93e-06	0.0459695	up	LOC101751794	uncharacterized LOC101751794
Control-vs-IBV	CD8_T1	ncbi_416673	NLRC3	0.236984	1.44655	223	593	0.067	0.406	2.60468	2.44e-23	5.8e-19	up	NLRC3	NLR family CARD domain containing 3, transcript variant X1
Control-vs-IBV	CD8_T1	ncbi_428946	SAMD8	0.119359	0.730052	223	593	0.04	0.194	2.60263	8.6e-09	0.000204793	up	SAMD8	sterile alpha motif domain containing 8, transcript variant X1
Control-vs-IBV	CD8_T1	ncbi_100858440	ARID3A	0.227022	1.38243	223	593	0.058	0.356	2.60101	7.73e-20	1.84e-15	up	ARID3A	AT-rich interaction domain 3A
Control-vs-IBV	CD8_T1	ncbi_427285	GNE	0.135766	0.828156	223	593	0.036	0.251	2.59993	4.14e-14	9.85e-10	up	GNE	glucosamine (UDP-N-acetyl)-2-epimerase/N-acetylmannosamine kinase
Control-vs-IBV	CD8_T1	ncbi_107055489	LOC107055489	0.195323	1.18775	223	593	0.063	0.363	2.59815	9.34e-20	2.22e-15	up	LOC107055489	C-type lectin domain family 2 member D-like, transcript variant X6
Control-vs-IBV	CD8_T1	ncbi_424337	SLC25A24	0.192122	1.1671	223	593	0.072	0.334	2.59658	4.48e-16	1.07e-11	up	SLC25A24	solute carrier family 25 member 24
Control-vs-IBV	CD8_T1	ncbi_418690	INPP4A	0.503371	3.04744	223	593	0.139	0.55	2.59551	1.43e-28	3.4e-24	up	INPP4A	inositol polyphosphate-4-phosphatase type I A, transcript variant X1
Control-vs-IBV	CD8_T1	ncbi_121110148	LOC121110148	0.164872	1.00109	223	593	0.036	0.229	2.59486	2.97e-12	7.06e-08	up	LOC121110148	uncharacterized LOC121110148, transcript variant X1
Control-vs-IBV	CD8_T1	ncbi_427448	FYB1	0.430855	2.60183	223	593	0.099	0.543	2.59146	2.02e-33	4.81e-29	up	FYB1	FYN binding protein 1, transcript variant 2
Control-vs-IBV	CD8_T1	ncbi_421623	ZC3H12D	1.64213	9.89926	223	593	0.121	0.725	2.59102	1.28e-56	3.04e-52	up	ZC3H12D	zinc finger CCCH-type containing 12D, transcript variant X1
Control-vs-IBV	CD8_T1	ncbi_770005	HIST1H4B	0.0670489	0.407995	223	593	0.027	0.155	2.58744	9.35e-08	0.00222592	up	HIST1H4B	histone cluster 1, H4b
Control-vs-IBV	CD8_T1	ncbi_424304	GTDC1	0.0797219	0.484022	223	593	0.022	0.162	2.58702	5.29e-09	0.000125836	up	GTDC1	glycosyltransferase like domain containing 1, transcript variant 1
Control-vs-IBV	CD8_T1	ncbi_423471	TRAF3	0.406126	2.43385	223	593	0.085	0.496	2.58029	5.66e-30	1.35e-25	up	TRAF3	TNF receptor associated factor 3, transcript variant X3
Control-vs-IBV	CD8_T1	ncbi_418533	ABCG1	0.379835	2.27637	223	593	0.063	0.427	2.58013	2.35e-26	5.6e-22	up	ABCG1	ATP binding cassette subfamily G member 1, transcript variant X1
Control-vs-IBV	CD8_T1	ncbi_396409	PTPN2	0.558008	3.34136	223	593	0.117	0.616	2.57993	8.76e-40	2.09e-35	up	PTPN2	protein tyrosine phosphatase non-receptor type 2
Control-vs-IBV	CD8_T1	ncbi_424332	2024-03-07	0.127081	0.764682	223	593	0.054	0.221	2.57969	2.11e-09	5.03e-05	up	2024-03-07	membrane associated ring-CH-type finger 7, transcript variant X1
Control-vs-IBV	CD8_T1	ncbi_417919	ELK3	0.180519	1.08174	223	593	0.063	0.337	2.5765	2.57e-17	6.11e-13	up	ELK3	ELK3, ETS transcription factor
Control-vs-IBV	CD8_T1	ncbi_107053124	LOC107053124	0.304043	1.81439	223	593	0.04	0.341	2.57319	2.95e-22	7.03e-18	up	LOC107053124	uncharacterized LOC107053124, transcript variant X1
Control-vs-IBV	CD8_T1	ncbi_428513	TSHZ1	0.0493419	0.298035	223	593	0.009	0.108	2.57048	7.43e-08	0.00176937	up	TSHZ1	teashirt zinc finger homeobox 1, transcript variant X1
Control-vs-IBV	CD8_T1	ncbi_770141	LOC770141	0.180397	1.07441	223	593	0.063	0.265	2.56767	1.13e-11	2.69e-07	up	LOC770141	transcription factor AP-1-like
Control-vs-IBV	CD8_T1	ncbi_423844	EXOSC1	0.220495	1.31195	223	593	0.099	0.398	2.56747	2.34e-19	5.57e-15	up	EXOSC1	exosome component 1
Control-vs-IBV	CD8_T1	ncbi_107050971	EXOSC4	0.230207	1.36922	223	593	0.103	0.422	2.56715	1.88e-20	4.47e-16	up	EXOSC4	exosome component 4
Control-vs-IBV	CD8_T1	ncbi_420413	GIMAP6	0.306935	1.82318	223	593	0.085	0.499	2.56655	2.35e-30	5.59e-26	up	GIMAP6	GTPase, IMAP family member 6, transcript variant X1
Control-vs-IBV	CD8_T1	ncbi_420574	ASNS	0.167809	0.998178	223	593	0.072	0.307	2.56535	9.05e-14	2.16e-09	up	ASNS	asparagine synthetase (glutamine-hydrolyzing)
Control-vs-IBV	CD8_T1	ncbi_429682	LOC429682	1.10178	6.52346	223	593	0.126	0.801	2.56471	1.18e-71	2.8e-67	up	LOC429682	GTPase IMAP family member 7-like
Control-vs-IBV	CD8_T1	ncbi_421438	NFKBIE	0.107602	0.640899	223	593	0.022	0.197	2.5633	4.42e-12	1.05e-07	up	NFKBIE	NFKB inhibitor epsilon
Control-vs-IBV	CD8_T1	ncbi_378905	FAM53A	0.207094	1.2286	223	593	0.09	0.363	2.56289	6.19e-17	1.47e-12	up	FAM53A	family with sequence similarity 53 member A
Control-vs-IBV	CD8_T1	ncbi_121108220	LOC121108220	0.12441	0.738953	223	593	0.067	0.256	2.56078	8.6e-11	2.05e-06	up	LOC121108220	SMAD family member 4
Control-vs-IBV	CD8_T1	ncbi_419309	ZNF831	0.327307	1.93444	223	593	0.063	0.363	2.55954	1.03e-19	2.46e-15	up	ZNF831	zinc finger protein 831, transcript variant X2
Control-vs-IBV	CD8_T1	ncbi_416743	ITPKC	0.135071	0.800741	223	593	0.04	0.251	2.55877	2.49e-13	5.93e-09	up	ITPKC	inositol-trisphosphate 3-kinase C, transcript variant X3
Control-vs-IBV	CD8_T1	ncbi_421937	ODC	0.497022	2.93068	223	593	0.126	0.528	2.55745	9.32e-28	2.22e-23	up	ODC	ornithine decarboxylase
Control-vs-IBV	CD8_T1	ncbi_100857332	DOK2	0.0728463	0.433562	223	593	0.027	0.152	2.55696	1.9e-07	0.00452252	up	DOK2	docking protein 2, transcript variant X1
Control-vs-IBV	CD8_T1	ncbi_374012	BIRC2	0.946651	5.56981	223	593	0.126	0.639	2.55546	9.12e-42	2.17e-37	up	BIRC2	baculoviral IAP repeat containing 2
Control-vs-IBV	CD8_T1	ncbi_421286	B3GNT2	1.08661	6.38117	223	593	0.238	0.759	2.55288	2.36e-47	5.62e-43	up	B3GNT2	UDP-GlcNAc:betaGal beta-1,3-N-acetylglucosaminyltransferase 2
Control-vs-IBV	CD8_T1	ncbi_423395	GPR65	0.381874	2.23794	223	593	0.067	0.462	2.54788	1.18e-29	2.82e-25	up	GPR65	G protein-coupled receptor 65, transcript variant X1
Control-vs-IBV	CD8_T1	ncbi_416597	NDE1	0.205929	1.20551	223	593	0.058	0.322	2.54364	1.23e-16	2.92e-12	up	NDE1	nudE neurodevelopment protein 1
Control-vs-IBV	CD8_T1	ncbi_396161	HPCAL1	0.445154	2.59895	223	593	0.121	0.563	2.54287	6.05e-33	1.44e-28	up	HPCAL1	hippocalcin like 1
Control-vs-IBV	CD8_T1	ncbi_424269	PARP9	0.0705214	0.414894	223	593	0.022	0.162	2.53977	4.76e-09	0.00011332	up	PARP9	poly(ADP-ribose) polymerase family member 9, transcript variant X1
Control-vs-IBV	CD8_T1	ncbi_374038	CBL	0.200881	1.17285	223	593	0.094	0.334	2.53967	2.63e-14	6.26e-10	up	CBL	Cbl proto-oncogene
Control-vs-IBV	CD8_T1	ncbi_107056413	LOC107056413	2.25619	13.122	223	593	0.215	0.922	2.5395	5.38e-91	1.28e-86	up	LOC107056413	protein tyrosine phosphatase receptor type C-associated protein-like
Control-vs-IBV	CD8_T1	ncbi_416716	CST7	0.0912899	0.534095	223	593	0.018	0.185	2.53555	3.78e-12	9e-08	up	CST7	cystatin F
Control-vs-IBV	CD8_T1	ncbi_374254	LSP1P1	0.77115	4.46639	223	593	0.126	0.691	2.53248	1.16e-49	2.77e-45	up	LSP1P1	lymphocyte-specific protein 1 pseudogene 1
Control-vs-IBV	CD8_T1	ncbi_423110	LOC423110	0.498595	2.88942	223	593	0.108	0.59	2.53245	9.09e-38	2.16e-33	up	LOC423110	USP6 N-terminal like, transcript variant X2
Control-vs-IBV	CD8_T1	ncbi_420189	LY96	0.142031	0.820781	223	593	0.031	0.261	2.52243	3.16e-16	7.53e-12	up	LY96	lymphocyte antigen 96, transcript variant X1
Control-vs-IBV	CD8_T1	ncbi_421684	TNFAIP3	1.39452	8.01108	223	593	0.13	0.777	2.52138	3.44e-65	8.19e-61	up	TNFAIP3	TNF alpha induced protein 3, transcript variant X1
Control-vs-IBV	CD8_T1	ncbi_415948	SHISA5	0.146204	0.843695	223	593	0.054	0.263	2.52061	2.75e-12	6.54e-08	up	SHISA5	shisa family member 5
Control-vs-IBV	CD8_T1	ncbi_420580	GLCCI1	0.537288	3.08713	223	593	0.117	0.55	2.52028	3.23e-31	7.69e-27	up	GLCCI1	glucocorticoid induced 1, transcript variant 1
Control-vs-IBV	CD8_T1	ncbi_768898	DDX21	0.0847921	0.491146	223	593	0.054	0.184	2.52017	3.11e-07	0.00739255	up	DDX21	DExD-box helicase 21, transcript variant X1
Control-vs-IBV	CD8_T1	ncbi_107049123	ECM1	0.0598004	0.347613	223	593	0.009	0.113	2.51947	2.19e-08	0.000521486	up	ECM1	extracellular matrix protein 1
Control-vs-IBV	CD8_T1	ncbi_395463	FOXK1	0.112893	0.651113	223	593	0.04	0.204	2.51745	1.53e-09	3.64e-05	up	FOXK1	forkhead box K1, transcript variant X1
Control-vs-IBV	CD8_T1	ncbi_395438	LCP2	0.706431	4.03952	223	593	0.126	0.707	2.51388	2.73e-52	6.5e-48	up	LCP2	lymphocyte cytosolic protein 2
Control-vs-IBV	CD8_T1	ncbi_374192	DUSP1	7.0259	40.1239	223	593	0.175	0.899	2.51354	1.12e-87	2.67e-83	up	DUSP1	dual specificity phosphatase 1
Control-vs-IBV	CD8_T1	ncbi_374106	CDKN1B	0.665	3.80132	223	593	0.13	0.651	2.51329	1.08e-42	2.57e-38	up	CDKN1B	cyclin dependent kinase inhibitor 1B
Control-vs-IBV	CD8_T1	ncbi_423804	CEP55	0.131393	0.753864	223	593	0.045	0.223	2.51139	1.71e-10	4.06e-06	up	CEP55	centrosomal protein 55, transcript variant X1
Control-vs-IBV	CD8_T1	ncbi_424172	SPC25	0.321544	1.83747	223	593	0.135	0.425	2.51094	2.63e-18	6.26e-14	up	SPC25	SPC25, NDC80 kinetochore complex component
Control-vs-IBV	CD8_T1	ncbi_425933	SNRNP25	0.267102	1.52662	223	593	0.103	0.445	2.51043	2.31e-22	5.49e-18	up	SNRNP25	small nuclear ribonucleoprotein U11/U12 subunit 25
Control-vs-IBV	CD8_T1	ncbi_101748529	C19orf24	0.126213	0.723416	223	593	0.049	0.263	2.50957	6.93e-13	1.65e-08	up	C19orf24	chromosome 19 open reading frame 24
Control-vs-IBV	CD8_T1	ncbi_416749	CCNF	0.0645847	0.371586	223	593	0.018	0.138	2.50614	4.93e-08	0.00117423	up	CCNF	cyclin F, transcript variant X1
Control-vs-IBV	CD8_T1	ncbi_374270	IL16	0.441165	2.50842	223	593	0.085	0.55	2.50469	9.56e-37	2.28e-32	up	IL16	interleukin 16
Control-vs-IBV	CD8_T1	ncbi_396249	CD28	0.835105	4.73652	223	593	0.103	0.713	2.50238	5.63e-59	1.34e-54	up	CD28	CD28 molecule
Control-vs-IBV	CD8_T1	ncbi_101747651	RASAL3	0.272003	1.54433	223	593	0.072	0.435	2.50093	1.13e-25	2.68e-21	up	RASAL3	RAS protein activator like 3
Control-vs-IBV	CD8_T2	ncbi_403120	IFI6	1.89181	10.698	67	652	0.119	0.738	2.49888	1.67e-23	3.96e-19	up	IFI6	interferon alpha inducible protein 6
Control-vs-IBV	CD8_T1	ncbi_420645	PLCL2	0.218706	1.23945	223	593	0.081	0.373	2.49721	5.9e-18	1.4e-13	up	PLCL2	phospholipase C like 2, transcript variant X2
Control-vs-IBV	CD8_T1	ncbi_425886	CDYL2	0.0976254	0.552866	223	593	0.045	0.18	2.48951	1.49e-07	0.0035402	up	CDYL2	chromodomain Y-like 2, transcript variant X1
Control-vs-IBV	CD8_T1	ncbi_417644	PPM1D	0.0856963	0.484641	223	593	0.045	0.174	2.48585	5.9e-07	0.0140387	up	PPM1D	protein phosphatase, Mg2+/Mn2+ dependent 1D
Control-vs-IBV	CD8_T1	ncbi_422884	TNIP2	0.663049	3.71748	223	593	0.067	0.535	2.48535	5.9e-39	1.41e-34	up	TNIP2	TNFAIP3 interacting protein 2
Control-vs-IBV	CD8_T1	ncbi_120017337	LOC120017337	0.686363	3.84792	223	593	0.108	0.666	2.48531	2.54e-49	6.05e-45	up	LOC120017337	GTPase IMAP family member 7-like
Control-vs-IBV	CD8_T1	ncbi_396029	ZEB1	0.205303	1.1539	223	593	0.058	0.292	2.48493	5.03e-14	1.2e-09	up	ZEB1	zinc finger E-box binding homeobox 1
Control-vs-IBV	CD8_T1	ncbi_769912	PITPNM1	0.0914557	0.514241	223	593	0.022	0.167	2.47841	1.14e-09	2.72e-05	up	PITPNM1	phosphatidylinositol transfer protein membrane associated 1
Control-vs-IBV	CD8_T1	ncbi_423785	ERCC6	0.113909	0.639172	223	593	0.04	0.192	2.47797	1.33e-08	0.000316401	up	ERCC6	ERCC excision repair 6, chromatin remodeling factor, transcript variant X1
Control-vs-IBV	CD8_T2	ncbi_418837	EPSTI1	0.567298	3.16171	67	652	0.104	0.434	2.47644	6.69e-08	0.0015917	up	EPSTI1	epithelial stromal interaction 1
Control-vs-IBV	CD8_T1	ncbi_769780	ULK3	0.0743762	0.418391	223	593	0.031	0.147	2.47612	1.87e-06	0.0445339	up	ULK3	unc-51 like kinase 3
Control-vs-IBV	CD8_T1	ncbi_417948	HIST1H110	0.128457	0.718839	223	593	0.031	0.218	2.47521	5.19e-12	1.23e-07	up	HIST1H110	histone cluster 1, H1.10 (similar to human histone cluster 1, class H1 genes)
Control-vs-IBV	CD8_T1	ncbi_423493	SIVA1	0.468898	2.60169	223	593	0.143	0.558	2.46959	3.13e-29	7.45e-25	up	SIVA1	SIVA1 apoptosis inducing factor
Control-vs-IBV	CD8_T1	ncbi_419545	LOC419545	8.57381	47.3873	223	593	0.206	0.971	2.46635	4.04e-113	9.62e-109	up	LOC419545	uncharacterized LOC419545
Control-vs-IBV	CD8_T1	ncbi_416585	IL4R	0.103698	0.576679	223	593	0.027	0.179	2.46404	1.49e-09	3.54e-05	up	IL4R	interleukin 4 receptor, transcript variant X1
Control-vs-IBV	CD8_T1	ncbi_395210	SPP1	1.05381	5.81263	223	593	0.305	0.766	2.46245	4.9e-38	1.17e-33	up	SPP1	secreted phosphoprotein 1
Control-vs-IBV	CD8_T1	ncbi_374199	JAK2	0.152301	0.843881	223	593	0.049	0.265	2.46238	4.96e-13	1.18e-08	up	JAK2	Janus kinase 2
Control-vs-IBV	CD8_T1	ncbi_107048990	LOC107048990	1.31133	7.2102	223	593	0.188	0.811	2.45811	3.4e-62	8.1e-58	up	LOC107048990	zinc finger protein 217-like, transcript variant X1
Control-vs-IBV	CD8_T1	ncbi_100857707	MED18	0.100175	0.554563	223	593	0.027	0.197	2.4571	3.77e-11	8.98e-07	up	MED18	mediator complex subunit 18
Control-vs-IBV	CD8_T1	ncbi_419893	DEF6	0.450668	2.47021	223	593	0.09	0.583	2.45188	1.42e-40	3.38e-36	up	DEF6	DEF6, guanine nucleotide exchange factor, transcript variant X1
Control-vs-IBV	CD8_T1	ncbi_415739	N4BP1	0.470735	2.57425	223	593	0.143	0.565	2.44867	1.52e-29	3.61e-25	up	N4BP1	NEDD4 binding protein 1
Control-vs-IBV	CD8_T1	ncbi_415380	OTUD7A	0.08199	0.451967	223	593	0.018	0.142	2.4484	1.39e-08	0.00033103	up	OTUD7A	OTU deubiquitinase 7A, transcript variant X1
Control-vs-IBV	CD8_T1	ncbi_418185	PDE3A	0.109598	0.602117	223	593	0.018	0.132	2.44711	1.2e-07	0.00284547	up	PDE3A	phosphodiesterase 3A, transcript variant X2
Control-vs-IBV	CD8_T1	ncbi_101750642	LOC101750642	0.340675	1.86104	223	593	0.072	0.384	2.44619	2.46e-20	5.87e-16	up	LOC101750642	uncharacterized LOC101750642
Control-vs-IBV	CD8_T1	ncbi_418140	FAM60A	0.206276	1.12789	223	593	0.067	0.339	2.44528	9.07e-17	2.16e-12	up	FAM60A	family with sequence similarity 60 member A
Control-vs-IBV	CD8_T1	ncbi_417456	NPLOC4	0.0892111	0.490108	223	593	0.036	0.194	2.44466	2.48e-09	5.91e-05	up	NPLOC4	NPL4 homolog, ubiquitin recognition factor
Control-vs-IBV	CD8_T1	ncbi_420966	ZNF830	0.150732	0.824579	223	593	0.058	0.28	2.44388	5.3e-13	1.26e-08	up	ZNF830	zinc finger protein 830
Control-vs-IBV	CD8_T1	ncbi_427847	ATXN7L1	0.210634	1.14929	223	593	0.076	0.285	2.44236	1.87e-11	4.45e-07	up	ATXN7L1	ataxin 7 like 1, transcript variant X2
Control-vs-IBV	CD8_T1	ncbi_423428	ASB2	0.133401	0.729127	223	593	0.022	0.224	2.4416	6.06e-15	1.44e-10	up	ASB2	ankyrin repeat and SOCS box containing 2, transcript variant X1
Control-vs-IBV	CD8_T1	ncbi_428432	OSBPL3	0.221659	1.20766	223	593	0.045	0.295	2.4405	1.35e-16	3.22e-12	up	OSBPL3	oxysterol binding protein like 3, transcript variant X1
Control-vs-IBV	CD8_T1	ncbi_419912	BAK1	0.29888	1.62643	223	593	0.081	0.455	2.44014	3.69e-26	8.78e-22	up	BAK1	BCL2 antagonist/killer 1
Control-vs-IBV	CD8_T1	ncbi_421625	PPIL4	0.35758	1.9445	223	593	0.117	0.364	2.43977	3.86e-14	9.2e-10	up	PPIL4	peptidylprolyl isomerase like 4, transcript variant X1
Control-vs-IBV	CD8_T1	ncbi_124416992	LOC124416992	0.0488575	0.269132	223	593	0.013	0.106	2.43778	2.06e-06	0.0490609	up	LOC124416992	unconventional myosin-Vb-like
Control-vs-IBV	CD8_T1	ncbi_395922	CENPC	0.192236	1.04314	223	593	0.058	0.287	2.43389	1.53e-13	3.63e-09	up	CENPC	centromere protein C, transcript variant 1
Control-vs-IBV	CD8_T1	ncbi_417402	COIL	0.206444	1.11789	223	593	0.103	0.361	2.43127	7.14e-15	1.7e-10	up	COIL	coilin
Control-vs-IBV	CD8_T1	ncbi_419928	CCND3	0.57531	3.10275	223	593	0.135	0.599	2.4291	7.4e-35	1.76e-30	up	CCND3	cyclin D3
Control-vs-IBV	CD8_T1	ncbi_415627	CFAP20	0.147504	0.797258	223	593	0.072	0.272	2.42635	3.26e-11	7.75e-07	up	CFAP20	cilia and flagella associated protein 20
Control-vs-IBV	CD8_T1	ncbi_100859805	RAB44	0.182955	0.985752	223	593	0.054	0.304	2.42333	1.02e-15	2.43e-11	up	RAB44	RAB44, member RAS oncogene family, transcript variant X1
Control-vs-IBV	CD8_T1	ncbi_427171	PIK3R1	1.38321	7.41586	223	593	0.269	0.811	2.42174	1.73e-53	4.12e-49	up	PIK3R1	phosphoinositide-3-kinase regulatory subunit 1, transcript variant X1
Control-vs-IBV	CD8_T1	ncbi_427107	ARRDC3	1.02093	5.47065	223	593	0.229	0.696	2.42068	1.05e-36	2.49e-32	up	ARRDC3	arrestin domain containing 3, transcript variant X1
Control-vs-IBV	CD8_T1	ncbi_100858263	GPR18	0.157879	0.848921	223	593	0.049	0.256	2.4194	2.42e-12	5.77e-08	up	GPR18	G protein-coupled receptor 18
Control-vs-IBV	CD8_T1	ncbi_419723	FLI1	0.354403	1.89903	223	593	0.081	0.432	2.4185	1.26e-23	3e-19	up	FLI1	Fli-1 proto-oncogene, ETS transcription factor
Control-vs-IBV	CD8_T1	ncbi_424642	ZCCHC11	0.470539	2.51774	223	593	0.157	0.562	2.41725	2.65e-28	6.3e-24	up	ZCCHC11	zinc finger CCHC-type containing 11, transcript variant X1
Control-vs-IBV	CD8_T1	ncbi_396367	GNAI2	0.665544	3.55758	223	593	0.135	0.619	2.41653	3.33e-37	7.93e-33	up	GNAI2	G protein subunit alpha i2
Control-vs-IBV	CD8_T1	ncbi_396512	FOS	5.64552	30.1303	223	593	0.206	0.938	2.41583	3.61e-96	8.6e-92	up	FOS	Fos proto-oncogene, AP-1 transcription factor subunit
Control-vs-IBV	CD8_T1	ncbi_121108878	LOC121108878	0.0797995	0.429721	223	593	0.031	0.155	2.41433	4.81e-07	0.0114543	up	LOC121108878	B-cell antigen receptor complex-associated protein alpha chain-like, transcript variant X2
Control-vs-IBV	CD8_T1	ncbi_100857912	RFX5	0.133862	0.717846	223	593	0.045	0.216	2.41419	8.85e-10	2.11e-05	up	RFX5	regulatory factor X5
Control-vs-IBV	CD8_T1	ncbi_427328	CCNH	0.0757811	0.407452	223	593	0.031	0.185	2.41134	2.04e-09	4.86e-05	up	CCNH	cyclin H
Control-vs-IBV	CD8_T1	ncbi_100857999	PYGO2	0.122258	0.654419	223	593	0.054	0.253	2.41073	1.73e-11	4.13e-07	up	PYGO2	pygopus family PHD finger 2, transcript variant X1
Control-vs-IBV	CD8_T1	ncbi_100858102	AGO2	0.328109	1.74725	223	593	0.103	0.437	2.40927	6.85e-21	1.63e-16	up	AGO2	argonaute 2, RISC catalytic component
Control-vs-IBV	CD8_T1	ncbi_100858236	MADCAM1	0.408055	2.17162	223	593	0.063	0.4	2.40907	1.07e-23	2.55e-19	up	MADCAM1	mucosal vascular addressin cell adhesion molecule 1
Control-vs-IBV	CD8_T1	ncbi_374031	NOTCH2	0.161187	0.860232	223	593	0.054	0.241	2.40874	1.5e-10	3.57e-06	up	NOTCH2	notch 2
Control-vs-IBV	CD8_T1	ncbi_419082	STIM1	0.163144	0.870476	223	593	0.067	0.278	2.4085	6.44e-12	1.53e-07	up	STIM1	stromal interaction molecule 1
Control-vs-IBV	CD8_T1	ncbi_421057	SMCHD1	0.612931	3.25211	223	593	0.148	0.642	2.40567	2.43e-38	5.78e-34	up	SMCHD1	structural maintenance of chromosomes flexible hinge domain containing 1, transcript variant X1
Control-vs-IBV	CD8_T1	ncbi_416893	CORO1C	0.690967	3.66189	223	593	0.135	0.617	2.40421	4.48e-37	1.07e-32	up	CORO1C	coronin 1C, transcript variant 1
Control-vs-IBV	CD8_T1	ncbi_396294	FYN	1.02324	5.41835	223	593	0.148	0.764	2.40356	1.51e-58	3.59e-54	up	FYN	FYN proto-oncogene, Src family tyrosine kinase
Control-vs-IBV	CD8_T1	ncbi_426667	PRPF3	0.116208	0.619157	223	593	0.063	0.219	2.40356	3e-08	0.000713342	up	PRPF3	pre-mRNA processing factor 3, transcript variant 1
Control-vs-IBV	CD8_T1	ncbi_419955	LIMD2	0.536376	2.84229	223	593	0.112	0.568	2.40356	4.93e-34	1.17e-29	up	LIMD2	LIM domain containing 2
Control-vs-IBV	CD8_T1	ncbi_423469	ANKRD9	0.0727379	0.389141	223	593	0.031	0.153	2.40352	6.07e-07	0.01446	up	ANKRD9	ankyrin repeat domain 9
Control-vs-IBV	CD8_T1	ncbi_395147	EIF2AK2	0.0821175	0.43836	223	593	0.027	0.159	2.40218	5.11e-08	0.00121641	up	EIF2AK2	eukaryotic translation initiation factor 2 alpha kinase 2
Control-vs-IBV	CD8_T1	ncbi_395783	CHD1	0.21632	1.14678	223	593	0.076	0.346	2.40096	3.4e-16	8.08e-12	up	CHD1	chromodomain helicase DNA binding protein 1Z
Control-vs-IBV	CD8_T1	ncbi_424913	PDCD1	0.358532	1.89717	223	593	0.054	0.364	2.40042	1.4e-21	3.34e-17	up	PDCD1	programmed cell death 1
Control-vs-IBV	CD8_T1	ncbi_416315	JADE2	0.153804	0.815421	223	593	0.072	0.263	2.39887	1.14e-10	2.72e-06	up	JADE2	jade family PHD finger 2, transcript variant X6
Control-vs-IBV	CD8_T1	ncbi_101751828	ZFP36L1	4.22144	22.2212	223	593	0.534	0.976	2.39585	5.9e-96	1.4e-91	up	ZFP36L1	ZFP36 ring finger protein like 1
Control-vs-IBV	CD8_T1	ncbi_769675	ADAR	0.119533	0.632724	223	593	0.036	0.209	2.39443	1.44e-10	3.42e-06	up	ADAR	adenosine deaminase, RNA specific, transcript variant X1
Control-vs-IBV	CD8_T1	ncbi_418828	ELF1	0.795506	4.18076	223	593	0.188	0.705	2.39235	2.31e-42	5.51e-38	up	ELF1	E74 like ETS transcription factor 1
Control-vs-IBV	CD8_T1	ncbi_769676	PLAGL1	0.239126	1.25757	223	593	0.067	0.361	2.38992	8.39e-19	2e-14	up	PLAGL1	PLAG1 like zinc finger 1, transcript variant X1
Control-vs-IBV	CD8_T1	ncbi_417807	SLC38A2	1.22306	6.40571	223	593	0.206	0.777	2.38791	1.19e-51	2.82e-47	up	SLC38A2	solute carrier family 38 member 2
Control-vs-IBV	CD8_T1	ncbi_396190	UBB	2.11672	11.081	223	593	0.48	0.863	2.38763	1.25e-71	2.98e-67	up	UBB	ubiquitin B
Control-vs-IBV	CD8_T1	ncbi_419424	TNFRSF18	0.533692	2.79123	223	593	0.081	0.427	2.38464	4.19e-23	9.97e-19	up	TNFRSF18	TNF receptor superfamily member 18
Control-vs-IBV	CD8_T1	ncbi_100134845	CKS1B	0.975305	5.09405	223	593	0.22	0.556	2.38369	2.33e-28	5.54e-24	up	CKS1B	CDC28 protein kinase regulatory subunit 1B
Control-vs-IBV	CD8_T1	ncbi_396482	HMGB2	1.25369	6.54508	223	593	0.148	0.597	2.3833	8.66e-34	2.06e-29	up	HMGB2	high mobility group box 2
Control-vs-IBV	CD8_T1	ncbi_396250	ETS2	1.23016	6.42135	223	593	0.278	0.722	2.38308	5.05e-40	1.2e-35	up	ETS2	ETS proto-oncogene 2, transcription factor
Control-vs-IBV	CD8_T1	ncbi_395707	ATP2A3	0.435766	2.27428	223	593	0.094	0.518	2.38111	5.35e-31	1.27e-26	up	ATP2A3	ATPase sarcoplasmic/endoplasmic reticulum Ca2+ transporting 3
Control-vs-IBV	CD8_T1	ncbi_107051857	LOC107051857	0.262278	1.36644	223	593	0.072	0.327	2.37682	2.03e-15	4.83e-11	up	LOC107051857	translation initiation factor IF-2-like
Control-vs-IBV	CD8_T1	ncbi_416286	MAML1	0.118344	0.618191	223	593	0.049	0.209	2.37526	1.04e-08	0.000247879	up	MAML1	mastermind like transcriptional coactivator 1, transcript variant X1
Control-vs-IBV	CD8_T1	ncbi_420650	SGO1	0.132106	0.688926	223	593	0.049	0.202	2.37386	1.87e-08	0.000445117	up	SGO1	shugoshin 1
Control-vs-IBV	CD8_T1	ncbi_100857158	PPP1R15B	0.116949	0.609646	223	593	0.067	0.219	2.37218	2.94e-08	0.000699868	up	PPP1R15B	protein phosphatase 1 regulatory subunit 15B
Control-vs-IBV	CD8_T1	ncbi_431059	MEF2D	0.0830143	0.43394	223	593	0.036	0.157	2.37211	9.26e-07	0.0220544	up	MEF2D	myocyte enhancer factor 2D
Control-vs-IBV	CD8_T1	ncbi_423104	TSPAN4	0.343109	1.77962	223	593	0.081	0.474	2.37144	3.04e-28	7.23e-24	up	TSPAN4	tetraspanin 4, transcript variant X1
Control-vs-IBV	CD8_T1	ncbi_427414	TROJANZ	0.144953	0.75421	223	593	0.031	0.239	2.37138	3.68e-14	8.75e-10	up	TROJANZ	sushi domain containing 1
Control-vs-IBV	CD8_T1	ncbi_416639	C16orf72	0.164671	0.855841	223	593	0.072	0.292	2.37071	2.47e-12	5.89e-08	up	C16orf72	chromosome 16 open reading frame 72, transcript variant X1
Control-vs-IBV	CD8_T1	ncbi_396509	SSRP1	0.258788	1.34073	223	593	0.117	0.395	2.36869	1.03e-16	2.46e-12	up	SSRP1	structure specific recognition protein 1
Control-vs-IBV	CD8_T1	ncbi_417964	EMP1	0.730595	3.77651	223	593	0.09	0.373	2.36832	7.89e-17	1.88e-12	up	EMP1	epithelial membrane protein 1
Control-vs-IBV	CD8_T1	ncbi_395344	SPIN1	0.193813	1.00399	223	593	0.081	0.285	2.36702	4.81e-11	1.15e-06	up	SPIN1	spindlin 1
Control-vs-IBV	CD8_T1	ncbi_770740	ARHGAP27	0.234383	1.21303	223	593	0.058	0.329	2.36672	2.46e-17	5.85e-13	up	ARHGAP27	Rho GTPase activating protein 27, transcript variant X1
Control-vs-IBV	CD8_T1	ncbi_100216000	CNN2	0.383221	1.98008	223	593	0.103	0.487	2.36628	4.79e-26	1.14e-21	up	CNN2	calponin 2
Control-vs-IBV	CD8_T1	ncbi_416338	ZCCHC10	0.192531	0.995008	223	593	0.045	0.309	2.36359	5.91e-18	1.41e-13	up	ZCCHC10	zinc finger CCHC-type containing 10
Control-vs-IBV	CD8_T1	ncbi_424914	TCTEX1D2	0.111101	0.575479	223	593	0.04	0.177	2.36246	1.74e-07	0.00415333	up	TCTEX1D2	Tctex1 domain containing 2, transcript variant X1
Control-vs-IBV	CD8_T1	ncbi_768655	PIM3	0.303399	1.564	223	593	0.099	0.379	2.36213	1.7e-16	4.05e-12	up	PIM3	pim-3 oncogene
Control-vs-IBV	CD8_T1	ncbi_769464	FCHO2	0.138407	0.713809	223	593	0.067	0.211	2.35826	1.91e-07	0.00454873	up	FCHO2	FCH domain only 2, transcript variant X1
Control-vs-IBV	CD8_T1	ncbi_107052930	ZFP36L2	1.60381	8.2153	223	593	0.233	0.823	2.35609	8.93e-58	2.13e-53	up	ZFP36L2	ZFP36 ring finger protein like 2
Control-vs-IBV	CD8_T1	ncbi_418404	NFKBIZ	1.77561	9.06946	223	593	0.13	0.75	2.35205	1.37e-59	3.27e-55	up	NFKBIZ	NFKB inhibitor zeta
Control-vs-IBV	CD8_T1	ncbi_427327	RASA1	0.235376	1.20548	223	593	0.108	0.344	2.35164	2.18e-13	5.2e-09	up	RASA1	RAS p21 protein activator 1, transcript variant X1
Control-vs-IBV	CD8_T1	ncbi_417762	ING3	0.0917304	0.472005	223	593	0.031	0.175	2.35074	1.36e-08	0.00032267	up	ING3	inhibitor of growth family member 3
Control-vs-IBV	CD8_T1	ncbi_396518	CD3D	2.21529	11.2655	223	593	0.161	0.87	2.34582	1.18e-81	2.81e-77	up	CD3D	CD3d molecule
Control-vs-IBV	CD8_T1	ncbi_770108	STARD5	0.0718038	0.368945	223	593	0.022	0.143	2.34523	1.2e-07	0.00285917	up	STARD5	StAR related lipid transfer domain containing 5, transcript variant X3
Control-vs-IBV	CD8_T1	ncbi_416524	EPN2	0.55472	2.8142	223	593	0.179	0.486	2.34081	4.67e-19	1.11e-14	up	EPN2	epsin 2
Control-vs-IBV	CD8_T1	ncbi_770718	TRIM58	0.0983493	0.501498	223	593	0.027	0.17	2.33854	5.76e-09	0.00013714	up	TRIM58	tripartite motif containing 58
Control-vs-IBV	CD8_T1	ncbi_421044	LDLRAD4	0.68526	3.46907	223	593	0.108	0.627	2.33814	2.44e-43	5.81e-39	up	LDLRAD4	low density lipoprotein receptor class A domain containing 4
Control-vs-IBV	CD8_T1	ncbi_425003	PDCD10	0.193492	0.982322	223	593	0.081	0.302	2.33795	3.94e-12	9.38e-08	up	PDCD10	programmed cell death 10
Control-vs-IBV	CD8_T1	ncbi_415421	TMOD3	0.211915	1.07532	223	593	0.067	0.339	2.33776	9.04e-17	2.15e-12	up	TMOD3	tropomodulin 3
Control-vs-IBV	CD8_T1	ncbi_427206	NSA2	0.812027	4.10551	223	593	0.224	0.7	2.33654	2.58e-44	6.15e-40	up	NSA2	NSA2, ribosome biogenesis homolog
Control-vs-IBV	CD8_T1	ncbi_427886	HIST1H2B8	0.205258	1.04056	223	593	0.036	0.265	2.33623	6.97e-16	1.66e-11	up	HIST1H2B8	histone cluster 1, H2B-VIII
Control-vs-IBV	CD8_T1	ncbi_420826	MBOAT1	0.330617	1.67279	223	593	0.067	0.358	2.33553	1.8e-18	4.28e-14	up	MBOAT1	membrane bound O-acyltransferase domain containing 1
Control-vs-IBV	CD8_T1	ncbi_418727	NCK1	0.269021	1.3607	223	593	0.085	0.4	2.33426	7.28e-20	1.73e-15	up	NCK1	NCK adaptor protein 1
Control-vs-IBV	CD8_T1	ncbi_101747696	CRIP1	1.25462	6.32407	223	593	0.126	0.675	2.33268	7.07e-47	1.68e-42	up	CRIP1	cysteine rich protein 1
Control-vs-IBV	CD8_T1	ncbi_425050	GYG1	0.169575	0.857861	223	593	0.081	0.256	2.33201	1.71e-09	4.07e-05	up	GYG1	glycogenin 1
Control-vs-IBV	CD8_T1	ncbi_417319	PIK3R5	0.117897	0.597385	223	593	0.036	0.192	2.33136	3.35e-09	7.96e-05	up	PIK3R5	phosphoinositide-3-kinase regulatory subunit 5
Control-vs-IBV	CD8_T1	ncbi_418574	BCOR	0.125002	0.629602	223	593	0.058	0.196	2.32328	4.93e-07	0.0117262	up	BCOR	BCL6 corepressor, transcript variant X1
Control-vs-IBV	CD8_T1	ncbi_416206	CREBRF	0.208767	1.04877	223	593	0.058	0.246	2.32321	2.99e-10	7.12e-06	up	CREBRF	CREB3 regulatory factor, transcript variant X1
Control-vs-IBV	CD8_T1	ncbi_423661	ARID5B	0.726346	3.63763	223	593	0.224	0.595	2.32268	5.28e-25	1.26e-20	up	ARID5B	AT-rich interaction domain 5B
Control-vs-IBV	CD8_T1	ncbi_424673	JUN	8.32138	41.6317	223	593	0.238	0.973	2.32265	6.18e-109	1.47e-104	up	JUN	Jun proto-oncogene, AP-1 transcription factor subunit
Control-vs-IBV	CD8_T1	ncbi_419371	ACOT7	0.200255	1.00569	223	593	0.067	0.319	2.32252	1.84e-15	4.37e-11	up	ACOT7	acyl-CoA thioesterase 7, transcript variant X1
Control-vs-IBV	CD8_T1	ncbi_396033	NFKB1	0.583454	2.91259	223	593	0.152	0.55	2.31764	1.95e-26	4.64e-22	up	NFKB1	nuclear factor kappa B subunit 1, transcript variant 2
Control-vs-IBV	CD8_T1	ncbi_421685	IFNGR1	0.39299	1.9606	223	593	0.126	0.411	2.3158	2.04e-16	4.85e-12	up	IFNGR1	interferon gamma receptor 1
Control-vs-IBV	CD8_T1	ncbi_769972	DCP2	0.293005	1.45703	223	593	0.108	0.381	2.31011	1.31e-15	3.12e-11	up	DCP2	decapping mRNA 2, transcript variant X1
Control-vs-IBV	CD8_T1	ncbi_408047	TMSB4X	20.9366	103.616	223	593	0.206	0.983	2.30709	6.13e-121	1.46e-116	up	TMSB4X	thymosin beta 4, X-linked
Control-vs-IBV	CD8_T1	ncbi_418676	SLC9A7	0.186267	0.925247	223	593	0.072	0.258	2.3063	4.26e-10	1.01e-05	up	SLC9A7	solute carrier family 9 member A7, transcript variant X1
Control-vs-IBV	CD8_T1	ncbi_395298	SNRPN	0.437014	2.165	223	593	0.161	0.536	2.30598	1.54e-25	3.68e-21	up	SNRPN	small nuclear ribonucleoprotein polypeptide N
Control-vs-IBV	CD8_T1	ncbi_395736	NEDD9	0.162836	0.808338	223	593	0.031	0.255	2.30449	2.57e-15	6.11e-11	up	NEDD9	neural precursor cell expressed, developmentally down-regulated 9, transcript variant X1
Control-vs-IBV	CD8_T1	ncbi_423953	ZRANB1	0.130714	0.649285	223	593	0.031	0.194	2.30366	4.38e-10	1.04e-05	up	ZRANB1	zinc finger RANBP2-type containing 1, transcript variant X1
Control-vs-IBV	CD8_T1	ncbi_107054741	LOC107054741	0.134967	0.66968	223	593	0.058	0.239	2.30237	4.88e-10	1.16e-05	up	LOC107054741	uncharacterized LOC107054741
Control-vs-IBV	CD8_T1	ncbi_422690	LARP7	0.147239	0.728845	223	593	0.054	0.253	2.29967	2.03e-11	4.83e-07	up	LARP7	La ribonucleoprotein domain family member 7, transcript variant X1
Control-vs-IBV	CD8_T1	ncbi_417434	GNA13	0.739091	3.6302	223	593	0.152	0.663	2.29467	1.95e-40	4.64e-36	up	GNA13	G protein subunit alpha 13, transcript variant X1
Control-vs-IBV	CD8_T1	ncbi_422754	FIP1L1	0.131864	0.650772	223	593	0.076	0.238	2.29442	1.14e-08	0.000271818	up	FIP1L1	factor interacting with PAPOLA and CPSF1, transcript variant X1
Control-vs-IBV	CD8_T1	ncbi_374207	HDAC4	0.468088	2.29604	223	593	0.143	0.438	2.29185	6.84e-17	1.63e-12	up	HDAC4	histone deacetylase 4
Control-vs-IBV	CD8_T1	ncbi_396500	REL	0.327302	1.60629	223	593	0.054	0.373	2.29154	2.57e-22	6.11e-18	up	REL	REL proto-oncogene, NF-kB subunit
Control-vs-IBV	CD8_T1	ncbi_422273	RPS6KA6	0.15024	0.739191	223	593	0.054	0.223	2.29106	4e-09	9.53e-05	up	RPS6KA6	ribosomal protein S6 kinase A6, transcript variant X1
Control-vs-IBV	CD8_T1	ncbi_421279	PELI3	0.686087	3.35971	223	593	0.157	0.631	2.2902	1.36e-35	3.24e-31	up	PELI3	pellino E3 ubiquitin protein ligase family member 3
Control-vs-IBV	CD8_T1	ncbi_771445	CDK5RAP2	0.355316	1.74047	223	593	0.135	0.43	2.28908	2.25e-17	5.35e-13	up	CDK5RAP2	CDK5 regulatory subunit associated protein 2, transcript variant X1
Control-vs-IBV	CD8_T1	ncbi_426041	OTUD7B	0.186552	0.914955	223	593	0.063	0.224	2.28799	1.11e-08	0.000264114	up	OTUD7B	OTU deubiquitinase 7B, transcript variant X1
Control-vs-IBV	CD8_T1	ncbi_425026	TIPARP	0.457478	2.23803	223	593	0.094	0.482	2.28795	7.51e-27	1.79e-22	up	TIPARP	TCDD inducible poly(ADP-ribose) polymerase, transcript variant X1
Control-vs-IBV	CD8_T1	ncbi_107055304	RUNDC1	0.103542	0.509071	223	593	0.049	0.192	2.28662	1.78e-07	0.00423953	up	RUNDC1	RUN domain containing 1
Control-vs-IBV	CD8_T1	ncbi_121111847	LOC121111847	0.71077	3.47105	223	593	0.13	0.491	2.28631	2.25e-22	5.35e-18	up	LOC121111847	collagen alpha-1(I) chain-like
Control-vs-IBV	CD8_T1	ncbi_100858973	LOC100858973	0.107781	0.529385	223	593	0.027	0.164	2.28562	1.52e-08	0.000362239	up	LOC100858973	TRAF family member-associated NF-kappa-B activator-like, transcript variant X1
Control-vs-IBV	CD8_T1	ncbi_420410	CCM2	0.106376	0.521075	223	593	0.049	0.209	2.28159	1.18e-08	0.000280362	up	CCM2	CCM2 scaffolding protein
Control-vs-IBV	CD8_T1	ncbi_395974	IKZF1	0.673109	3.27654	223	593	0.108	0.626	2.28156	2.5e-43	5.95e-39	up	IKZF1	IKAROS family zinc finger 1, transcript variant 2
Control-vs-IBV	CD8_T1	ncbi_420738	ANLN	0.105884	0.517962	223	593	0.045	0.17	2.27958	1.78e-06	0.0424756	up	ANLN	anillin actin binding protein, transcript variant X1
Control-vs-IBV	CD8_T1	ncbi_424702	MIER1	0.225752	1.09978	223	593	0.085	0.334	2.27933	5.59e-14	1.33e-09	up	MIER1	MIER1 transcriptional regulator
Control-vs-IBV	CD8_T1	ncbi_421474	CEBPZ	0.313406	1.52031	223	593	0.072	0.413	2.27461	2.94e-23	6.99e-19	up	CEBPZ	CCAAT/enhancer binding protein zeta, transcript variant 2
Control-vs-IBV	CD8_T1	ncbi_417954	HIST1H101	0.401133	1.94468	223	593	0.099	0.406	2.27453	1.52e-18	3.62e-14	up	HIST1H101	histone cluster 1, H1.01 (similar to human histone cluster 1, class H1 genes)
Control-vs-IBV	CD8_T1	ncbi_419748	UBASH3B	0.117948	0.573819	223	593	0.036	0.197	2.27277	1.14e-09	2.71e-05	up	UBASH3B	ubiquitin associated and SH3 domain containing B
Control-vs-IBV	CD8_T1	ncbi_395476	CASP3	0.312591	1.50929	223	593	0.117	0.401	2.26787	5.31e-17	1.26e-12	up	CASP3	caspase 3
Control-vs-IBV	CD8_T1	ncbi_419666	YARS	0.129659	0.627997	223	593	0.045	0.226	2.26725	1.51e-10	3.6e-06	up	YARS	tyrosyl-tRNA synthetase, transcript variant 1
Control-vs-IBV	CD8_T1	ncbi_776032	EVI2B	0.137531	0.665676	223	593	0.04	0.202	2.26678	2.15e-09	5.12e-05	up	EVI2B	ecotropic viral integration site 2B
Control-vs-IBV	CD8_T1	ncbi_416051	ARPC4	1.94235	9.33503	223	593	0.309	0.816	2.26426	5.76e-58	1.37e-53	up	ARPC4	actin related protein 2/3 complex subunit 4
Control-vs-IBV	CD8_T1	ncbi_427834	GSG2	0.0897052	0.434704	223	593	0.031	0.165	2.26409	6.87e-08	0.0016347	up	GSG2	germ cell associated 2, haspin
Control-vs-IBV	CD8_T1	ncbi_428996	LRRFIP1	0.592663	2.84727	223	593	0.121	0.585	2.26237	1.19e-34	2.82e-30	up	LRRFIP1	LRR binding FLII interacting protein 1, transcript variant X39
Control-vs-IBV	CD8_T1	ncbi_429123	CHST2	0.132669	0.6402	223	593	0.067	0.223	2.26211	3.22e-08	0.000767039	up	CHST2	carbohydrate sulfotransferase 2
Control-vs-IBV	CD8_T1	ncbi_101751943	RAPGEF6	0.535243	2.56977	223	593	0.126	0.597	2.26124	2.05e-35	4.88e-31	up	RAPGEF6	Rap guanine nucleotide exchange factor 6, transcript variant X1
Control-vs-IBV	CD8_T1	ncbi_422119	HN1	0.486823	2.33595	223	593	0.143	0.497	2.2602	2.32e-22	5.53e-18	up	HN1	hematological and neurological expressed 1, transcript variant 3
Control-vs-IBV	CD8_T1	ncbi_420647	SATB1	0.414544	1.98936	223	593	0.067	0.369	2.25995	1.15e-19	2.75e-15	up	SATB1	SATB homeobox 1
Control-vs-IBV	CD8_T1	ncbi_771624	C12orf75	0.138709	0.665963	223	593	0.036	0.218	2.25518	2.38e-11	5.66e-07	up	C12orf75	chromosome 12 open reading frame 75
Control-vs-IBV	CD8_T1	ncbi_416845	ORAI1	0.190271	0.911148	223	593	0.076	0.292	2.25365	1.17e-11	2.79e-07	up	ORAI1	ORAI calcium release-activated calcium modulator 1, transcript variant 1
Control-vs-IBV	CD8_T1	ncbi_395281	ID3	0.321822	1.53597	223	593	0.094	0.354	2.25128	1.25e-14	2.98e-10	up	ID3	inhibitor of DNA binding 3, HLH protein
Control-vs-IBV	CD8_T1	ncbi_419988	ABI3	0.131339	0.628016	223	593	0.031	0.197	2.24885	2.07e-10	4.92e-06	up	ABI3	ABI family member 3, transcript variant X2
Control-vs-IBV	CD8_T1	ncbi_422880	NOP14	0.158333	0.753946	223	593	0.072	0.256	2.24433	9.51e-10	2.27e-05	up	NOP14	NOP14 nucleolar protein
Control-vs-IBV	CD8_T1	ncbi_417363	SRP68	0.0538066	0.258627	223	593	0.013	0.118	2.24402	7.28e-08	0.00173385	up	SRP68	signal recognition particle 68
Control-vs-IBV	CD8_T1	ncbi_419932	BTG2	2.42404	11.482	223	593	0.238	0.85	2.24342	5.9e-62	1.41e-57	up	BTG2	BTG anti-proliferation factor 2
Control-vs-IBV	CD8_T1	ncbi_424105	ICOS	1.46934	6.96029	223	593	0.126	0.73	2.24321	5.21e-57	1.24e-52	up	ICOS	inducible T-cell costimulator
Control-vs-IBV	CD8_T1	ncbi_418931	GTF3A	0.170976	0.811732	223	593	0.076	0.29	2.24057	1.69e-11	4.03e-07	up	GTF3A	general transcription factor IIIA
Control-vs-IBV	CD8_T1	ncbi_415989	FGD3	0.310709	1.47188	223	593	0.081	0.376	2.24037	3.9e-18	9.29e-14	up	FGD3	FYVE, RhoGEF and PH domain containing 3, transcript variant X2
Control-vs-IBV	CD8_T1	ncbi_424931	PTMA	7.44092	35.1447	223	593	0.561	0.971	2.2396	3.86e-111	9.19e-107	up	PTMA	prothymosin, alpha
Control-vs-IBV	CD8_T1	ncbi_121106461	LOC121106461	0.110525	0.525205	223	593	0.031	0.15	2.23826	1.12e-06	0.0266544	up	LOC121106461	BTB domain and CNC homolog 2, transcript variant X1
Control-vs-IBV	CD8_T1	ncbi_101752246	CBX7	0.0959978	0.455807	223	593	0.031	0.164	2.23556	1.14e-07	0.00270436	up	CBX7	chromobox homolog 7, transcript variant X1
Control-vs-IBV	CD8_T1	ncbi_424518	GTF2B	0.34039	1.60583	223	593	0.112	0.4	2.23472	9.03e-17	2.15e-12	up	GTF2B	general transcription factor IIB, transcript variant X1
Control-vs-IBV	CD8_T1	ncbi_416523	GRAPL	0.485267	2.28607	223	593	0.09	0.489	2.23368	1.93e-28	4.6e-24	up	GRAPL	GRB2 related adaptor protein like
Control-vs-IBV	CD8_T1	ncbi_418699	MRPL30	0.195832	0.924089	223	593	0.081	0.325	2.23263	5.25e-14	1.25e-09	up	MRPL30	mitochondrial ribosomal protein L30, transcript variant X2
Control-vs-IBV	CD8_T1	ncbi_396169	ST6GAL1	0.423661	1.99326	223	593	0.094	0.474	2.23147	6.93e-26	1.65e-21	up	ST6GAL1	ST6 beta-galactoside alpha-2,6-sialyltransferase 1, transcript variant 2
Control-vs-IBV	CD8_T1	ncbi_396270	INCENP	0.428582	2.00649	223	593	0.117	0.395	2.22439	8.31e-16	1.98e-11	up	INCENP	inner centromere protein
Control-vs-IBV	CD8_T1	ncbi_776411	SNRPD1	1.0247	4.78282	223	593	0.283	0.695	2.22155	4.31e-38	1.03e-33	up	SNRPD1	small nuclear ribonucleoprotein D1 polypeptide
Control-vs-IBV	CD8_T1	ncbi_427323	RPS23	5.10189	23.7842	223	593	0.7	0.943	2.22068	3.94e-99	9.39e-95	up	RPS23	ribosomal protein S23
Control-vs-IBV	CD8_T1	ncbi_420617	IGF2BP3	0.475482	2.21852	223	593	0.135	0.528	2.21975	7.28e-26	1.73e-21	up	IGF2BP3	insulin like growth factor 2 mRNA binding protein 3
Control-vs-IBV	CD8_T1	ncbi_101751649	C8orf59	0.296609	1.38523	223	593	0.126	0.41	2.21968	7.06e-17	1.68e-12	up	C8orf59	chromosome 8 open reading frame 59, transcript variant X1
Control-vs-IBV	CD8_T1	ncbi_768091	TSC22D4	3.53424	16.4593	223	593	0.422	0.885	2.21911	1.5e-53	3.57e-49	up	TSC22D4	TSC22 domain family member 4, transcript variant 2
Control-vs-IBV	CD8_T1	ncbi_373918	ACTN1	0.294645	1.37462	223	593	0.081	0.408	2.21815	3.12e-21	7.43e-17	up	ACTN1	actinin, alpha 1
Control-vs-IBV	CD8_T1	ncbi_423083	SPTY2D1	0.952522	4.4355	223	593	0.202	0.631	2.21808	6.33e-31	1.51e-26	up	SPTY2D1	SPT2 chromatin protein domain containing 1
Control-vs-IBV	CD8_T1	ncbi_420086	ZAP70	0.269725	1.25693	223	593	0.072	0.379	2.21615	4.89e-20	1.16e-15	up	ZAP70	zeta chain of T cell receptor associated protein kinase
Control-vs-IBV	CD8_T1	ncbi_421688	MAP3K5	0.375569	1.74808	223	593	0.126	0.401	2.21561	1.68e-15	4.01e-11	up	MAP3K5	mitogen-activated protein kinase kinase kinase 5, transcript variant X1
Control-vs-IBV	CD8_T1	ncbi_771987	SYTL1	0.221445	1.03186	223	593	0.049	0.283	2.21513	1.25e-14	2.97e-10	up	SYTL1	synaptotagmin like 1
Control-vs-IBV	CD8_T1	ncbi_427384	TNFAIP8	0.31655	1.47329	223	593	0.085	0.422	2.21497	7.6e-22	1.81e-17	up	TNFAIP8	TNF alpha induced protein 8
Control-vs-IBV	CD8_T1	ncbi_417941	ARHGDIB	0.547099	2.54145	223	593	0.117	0.568	2.21371	3.08e-33	7.33e-29	up	ARHGDIB	Rho GDP dissociation inhibitor beta
Control-vs-IBV	CD8_T1	ncbi_100858296	RPL22L1	1.09629	5.08598	223	593	0.291	0.675	2.21287	1.48e-33	3.52e-29	up	RPL22L1	ribosomal protein L22 like 1
Control-vs-IBV	CD8_T1	ncbi_418944	SACS	0.222239	1.03375	223	593	0.058	0.3	2.21262	8.83e-15	2.1e-10	up	SACS	sacsin molecular chaperone, transcript variant X1
Control-vs-IBV	CD8_T1	ncbi_425499	NCKAP1L	0.126663	0.590479	223	593	0.045	0.224	2.21199	2.12e-10	5.05e-06	up	NCKAP1L	NCK associated protein 1 like
Control-vs-IBV	CD8_T1	ncbi_422795	RELL1	0.188202	0.875116	223	593	0.072	0.268	2.21119	1.36e-10	3.24e-06	up	RELL1	RELT like 1
Control-vs-IBV	CD8_T1	ncbi_428624	RPF2	0.096556	0.450267	223	593	0.049	0.196	2.20968	1.08e-07	0.00257741	up	RPF2	ribosome production factor 2 homolog, transcript variant X1
Control-vs-IBV	CD8_T1	ncbi_425121	KLHL5	0.192909	0.89378	223	593	0.063	0.263	2.20616	5.09e-11	1.21e-06	up	KLHL5	kelch like family member 5, transcript variant X1
Control-vs-IBV	CD8_T1	ncbi_424833	GPR35	0.414883	1.91588	223	593	0.085	0.425	2.20451	3.01e-22	7.16e-18	up	GPR35	G protein-coupled receptor 35, transcript variant X2
Control-vs-IBV	CD8_T2	ncbi_769469	PDE4D	1.02177	4.71306	67	652	0.134	0.448	2.20449	7.53e-07	0.0179193	up	PDE4D	phosphodiesterase 4D, transcript variant X1
Control-vs-IBV	CD8_T1	ncbi_428067	TNFSF11	0.196011	0.905246	223	593	0.027	0.197	2.20162	4.12e-11	9.8e-07	up	TNFSF11	tumor necrosis factor superfamily member 11
Control-vs-IBV	CD8_T1	ncbi_423284	SRP14	0.312696	1.44013	223	593	0.152	0.398	2.19976	1.34e-14	3.19e-10	up	SRP14	signal recognition particle 14
Control-vs-IBV	CD8_T1	ncbi_418596	ZFX	0.268269	1.23369	223	593	0.094	0.376	2.19704	3.14e-16	7.47e-12	up	ZFX	zinc finger protein X-linked, transcript variant X1
Control-vs-IBV	CD8_T1	ncbi_417586	SSH2	0.112146	0.517495	223	593	0.031	0.165	2.19614	7.8e-08	0.00185773	up	SSH2	slingshot protein phosphatase 2, transcript variant X1
Control-vs-IBV	CD8_T1	ncbi_420011	IFI35	0.499063	2.2881	223	593	0.157	0.545	2.1946	2.63e-25	6.26e-21	up	IFI35	interferon-induced protein 35
Control-vs-IBV	CD8_T1	ncbi_395081	TPX2	0.518142	2.37469	223	593	0.099	0.383	2.19415	5.14e-17	1.22e-12	up	TPX2	TPX2, microtubule nucleation factor
Control-vs-IBV	CD8_T1	ncbi_424586	PLK3	0.215842	0.99128	223	593	0.045	0.258	2.1941	2.96e-13	7.05e-09	up	PLK3	polo like kinase 3, transcript variant X1
Control-vs-IBV	CD8_T1	ncbi_420148	KLF2	2.58507	11.8169	223	593	0.152	0.725	2.19213	2.98e-50	7.09e-46	up	KLF2	Kruppel like factor 2
Control-vs-IBV	CD8_T1	ncbi_419597	TRNAU1AP	0.492793	2.25553	223	593	0.161	0.519	2.19213	8.76e-23	2.08e-18	up	TRNAU1AP	tRNA selenocysteine 1 associated protein 1, transcript variant X1
Control-vs-IBV	CD8_T1	ncbi_427454	UBQLN1	0.267097	1.22303	223	593	0.13	0.346	2.19081	6.46e-12	1.54e-07	up	UBQLN1	ubiquilin 1, transcript variant X1
Control-vs-IBV	CD8_T1	ncbi_100859444	GPATCH4	0.404248	1.84903	223	593	0.157	0.477	2.19067	2.15e-19	5.11e-15	up	GPATCH4	G-patch domain containing 4
Control-vs-IBV	CD8_T1	ncbi_425789	RBM3	0.752475	3.4355	223	593	0.224	0.651	2.18931	1.34e-31	3.18e-27	up	RBM3	RNA binding motif (RNP1, RRM) protein 3
Control-vs-IBV	CD8_T1	ncbi_107052183	C9orf142	0.135981	0.623205	223	593	0.049	0.248	2.18804	1.26e-11	2.99e-07	up	C9orf142	chromosome 9 open reading frame 142, transcript variant X3
Control-vs-IBV	CD8_T1	ncbi_422892	POLN	0.340232	1.55263	223	593	0.121	0.413	2.18682	6.44e-17	1.53e-12	up	POLN	DNA polymerase nu, transcript variant X1
Control-vs-IBV	CD8_T1	ncbi_121110037	LRRC14	0.0928532	0.426111	223	593	0.049	0.179	2.18613	9.37e-07	0.0223097	up	LRRC14	leucine rich repeat containing 14
Control-vs-IBV	CD8_T1	ncbi_428248	BUD13	0.117548	0.538062	223	593	0.045	0.212	2.18498	1.82e-09	4.32e-05	up	BUD13	BUD13 homolog, transcript variant 1
Control-vs-IBV	CD8_T1	ncbi_419965	FMNL1	0.575627	2.617	223	593	0.103	0.582	2.18275	2.71e-38	6.45e-34	up	FMNL1	formin like 1, transcript variant X4
Control-vs-IBV	CD8_T1	ncbi_417016	ASCC2	0.0605686	0.278428	223	593	0.013	0.105	2.18221	1.47e-06	0.0349309	up	ASCC2	activating signal cointegrator 1 complex subunit 2, transcript variant X1
Control-vs-IBV	CD8_T2	ncbi_418470	SAMSN1	0.673996	3.06226	67	652	0.119	0.456	2.18212	7.89e-08	0.00187735	up	SAMSN1	SAM domain, SH3 domain and nuclear localization signals 1
Control-vs-IBV	CD8_T1	ncbi_100858931	EXOSC5	0.1127	0.514609	223	593	0.063	0.204	2.18104	3.34e-07	0.00794743	up	EXOSC5	exosome component 5
Control-vs-IBV	CD8_T1	ncbi_418044	RAC2	1.58722	7.19913	223	593	0.157	0.806	2.18061	7.84e-66	1.87e-61	up	RAC2	ras-related C3 botulinum toxin substrate 2 (rho family, small GTP binding protein Rac2)
Control-vs-IBV	CD8_T1	ncbi_427159	CWC27	0.105131	0.479937	223	593	0.045	0.194	2.18	4e-08	0.000951738	up	CWC27	CWC27 spliceosome associated protein homolog
Control-vs-IBV	CD8_T1	ncbi_428585	IRF2BP2	0.765732	3.47128	223	593	0.224	0.648	2.17909	5.92e-31	1.41e-26	up	IRF2BP2	interferon regulatory factor 2 binding protein 2
Control-vs-IBV	CD8_T1	ncbi_426805	POLR1E	0.101449	0.462376	223	593	0.036	0.182	2.17728	1.98e-08	0.000472332	up	POLR1E	RNA polymerase I subunit E
Control-vs-IBV	CD8_T1	ncbi_424803	DOCK10	0.40598	1.83894	223	593	0.081	0.459	2.17663	5.15e-27	1.23e-22	up	DOCK10	dedicator of cytokinesis 10, transcript variant X1
Control-vs-IBV	CD8_T1	ncbi_418021	SUN2	0.216305	0.981013	223	593	0.076	0.302	2.17602	2.21e-12	5.27e-08	up	SUN2	Sad1 and UNC84 domain containing 2, transcript variant X1
Control-vs-IBV	CD8_T1	ncbi_417869	NAV3	0.0844763	0.385109	223	593	0.013	0.105	2.17541	1.11e-06	0.0263472	up	NAV3	neuron navigator 3
Control-vs-IBV	CD8_T1	ncbi_425418	SUPT6H	0.224418	1.01546	223	593	0.108	0.293	2.17288	1.34e-09	3.2e-05	up	SUPT6H	SPT6 homolog, histone chaperone
Control-vs-IBV	CD8_T1	ncbi_100859749	SLC25A51	0.0818713	0.372541	223	593	0.031	0.147	2.17232	1.94e-06	0.0462482	up	SLC25A51	solute carrier family 25 member 51, transcript variant X1
Control-vs-IBV	CD8_T1	ncbi_395921	CNP	0.203511	0.920708	223	593	0.054	0.307	2.17213	3.5e-16	8.34e-12	up	CNP	2',3'-cyclic nucleotide 3' phosphodiesterase
Control-vs-IBV	CD8_T1	ncbi_416490	ARPC1B	1.0574	4.7663	223	593	0.126	0.683	2.17128	1.16e-48	2.76e-44	up	ARPC1B	actin related protein 2/3 complex subunit 1B
Control-vs-IBV	CD8_T1	ncbi_423133	SLC43A3	0.0920757	0.418161	223	593	0.018	0.159	2.17103	4.77e-10	1.14e-05	up	SLC43A3	solute carrier family 43 member 3, transcript variant X3
Control-vs-IBV	CD8_T1	ncbi_100858003	TTC31	0.356002	1.60561	223	593	0.121	0.403	2.17001	4.42e-16	1.05e-11	up	TTC31	tetratricopeptide repeat domain 31, transcript variant X1
Control-vs-IBV	CD8_T1	ncbi_416762	CRAMP1	0.147502	0.667196	223	593	0.054	0.211	2.16979	3.16e-08	0.00075339	up	CRAMP1	cramped chromatin regulator homolog 1, transcript variant X1
Control-vs-IBV	CD8_T1	ncbi_396339	TGIF1	0.20554	0.926641	223	593	0.058	0.273	2.16715	2.1e-12	5e-08	up	TGIF1	TGFB induced factor homeobox 1
Control-vs-IBV	CD8_T1	ncbi_107055390	LOC107055390	0.354806	1.59418	223	593	0.085	0.363	2.16456	3.12e-16	7.42e-12	up	LOC107055390	tristetraprolin-like, transcript variant X2
Control-vs-IBV	CD8_T2	ncbi_396409	PTPN2	0.64861	2.90293	67	652	0.149	0.437	2.16036	1.72e-06	0.0409871	up	PTPN2	protein tyrosine phosphatase non-receptor type 2
Control-vs-IBV	CD8_T1	ncbi_101747962	PMVK	0.107812	0.485038	223	593	0.036	0.191	2.15923	4.34e-09	0.00010331	up	PMVK	phosphomevalonate kinase, transcript variant X1
Control-vs-IBV	CD8_T1	ncbi_395556	STAT5A	0.265926	1.19061	223	593	0.076	0.363	2.1584	1.55e-17	3.7e-13	up	STAT5A	signal transducer and activator of transcription 5A
Control-vs-IBV	CD8_T1	ncbi_418406	CBLB	0.325787	1.45776	223	593	0.09	0.379	2.15832	2.95e-17	7.03e-13	up	CBLB	Cbl proto-oncogene B, transcript variant X1
Control-vs-IBV	CD8_T1	ncbi_776282	PPIA	8.35171	37.2553	223	593	0.735	0.949	2.15717	6.03e-76	1.44e-71	up	PPIA	peptidylprolyl isomerase A
Control-vs-IBV	CD8_T1	ncbi_422948	ADAM33	0.27027	1.2088	223	593	0.067	0.339	2.15697	8.31e-17	1.98e-12	up	ADAM33	ADAM metallopeptidase domain 33
Control-vs-IBV	CD8_T1	ncbi_395124	CCNL2	0.583569	2.60539	223	593	0.197	0.56	2.15661	2.81e-23	6.7e-19	up	CCNL2	cyclin L2
Control-vs-IBV	CD8_T1	ncbi_418443	RCSD1	0.377726	1.68459	223	593	0.085	0.43	2.15403	6.41e-23	1.53e-18	up	RCSD1	RCSD domain containing 1
Control-vs-IBV	CD8_T1	ncbi_420999	GLIPR2	0.208562	0.930071	223	593	0.045	0.255	2.15152	4.22e-13	1.01e-08	up	GLIPR2	GLI pathogenesis related 2
Control-vs-IBV	CD8_T1	ncbi_100858750	SLA2	0.187389	0.835816	223	593	0.063	0.26	2.15119	9.69e-11	2.31e-06	up	SLA2	Src like adaptor 2, transcript variant X2
Control-vs-IBV	CD8_T1	ncbi_431262	FEM1C	0.191559	0.854052	223	593	0.058	0.241	2.15071	7.3e-10	1.74e-05	up	FEM1C	fem-1 homolog C, transcript variant X1
Control-vs-IBV	CD8_T1	ncbi_427124	PHAX	0.215842	0.959761	223	593	0.099	0.325	2.14753	6.78e-12	1.61e-07	up	PHAX	phosphorylated adaptor for RNA export
Control-vs-IBV	CD8_T1	ncbi_423444	BCL11B	1.84049	8.15267	223	593	0.179	0.865	2.14658	4.8e-76	1.14e-71	up	BCL11B	BAF chromatin remodeling complex subunit BCL11B, transcript variant X1
Control-vs-IBV	CD8_T1	ncbi_416247	ITK	0.250668	1.1122	223	593	0.045	0.305	2.14512	8.69e-18	2.07e-13	up	ITK	IL2 inducible T-cell kinase
Control-vs-IBV	CD8_T1	ncbi_421067	ESCO1	0.221405	0.981715	223	593	0.103	0.268	2.14359	4.74e-08	0.00112804	up	ESCO1	establishment of sister chromatid cohesion N-acetyltransferase 1, transcript variant X1
Control-vs-IBV	CD8_T1	ncbi_112533016	LOC112533016	0.244385	1.08025	223	593	0.108	0.363	2.13958	4.92e-14	1.17e-09	up	LOC112533016	collagen alpha-1(I) chain-like
Control-vs-IBV	CD8_T1	ncbi_423163	TRAF6	0.152177	0.672517	223	593	0.058	0.231	2.13652	3.31e-09	7.89e-05	up	TRAF6	TNF receptor associated factor 6, transcript variant X3
Control-vs-IBV	CD8_T1	ncbi_107054440	H1FX	1.10734	4.87005	223	593	0.251	0.705	2.13584	1.01e-36	2.41e-32	up	H1FX	H1 histone family member X, transcript variant X2
Control-vs-IBV	CD8_T1	ncbi_419573	RLF	0.251665	1.10896	223	593	0.094	0.297	2.13521	3.79e-10	9.03e-06	up	RLF	rearranged L-myc fusion
Control-vs-IBV	CD8_T1	ncbi_124417089	LOC124417089	0.177492	0.783113	223	593	0.049	0.229	2.13521	3.73e-10	8.88e-06	up	LOC124417089	uncharacterized LOC124417089, transcript variant X51
Control-vs-IBV	CD8_T1	ncbi_772212	SELPLG	0.210601	0.928388	223	593	0.049	0.295	2.13494	3.15e-16	7.49e-12	up	SELPLG	selectin P ligand, transcript variant X2
Control-vs-IBV	CD8_T1	ncbi_418759	ING1	0.17976	0.792765	223	593	0.067	0.228	2.13464	4.25e-08	0.00101258	up	ING1	inhibitor of growth family member 1, transcript variant X1
Control-vs-IBV	CD8_T1	ncbi_415626	CSNK2A2	0.469563	2.06527	223	593	0.188	0.535	2.13457	5.07e-22	1.21e-17	up	CSNK2A2	casein kinase 2 alpha 2
Control-vs-IBV	CD8_T1	ncbi_417470	SUPT4H1	0.414398	1.82291	223	593	0.126	0.501	2.13447	2.07e-24	4.92e-20	up	SUPT4H1	SPT4 homolog, DSIF elongation factor subunit
Control-vs-IBV	CD8_T1	ncbi_386580	PTPRC	1.90583	8.36431	223	593	0.175	0.858	2.13325	2.49e-75	5.93e-71	up	PTPRC	protein tyrosine phosphatase, receptor type C
Control-vs-IBV	CD8_T2	ncbi_770612	LOC770612	3.05323	13.38	67	652	0.418	0.804	2.13131	7.27e-18	1.73e-13	up	LOC770612	interferon-induced transmembrane protein 1-like
Control-vs-IBV	CD8_T1	ncbi_416904	GRK3	0.498432	2.18704	223	593	0.13	0.535	2.13127	2.84e-27	6.76e-23	up	GRK3	G protein-coupled receptor kinase 3, transcript variant X1
Control-vs-IBV	CD8_T1	ncbi_100859845	ATG101	0.138204	0.608488	223	593	0.063	0.239	2.1304	2.89e-09	6.89e-05	up	ATG101	autophagy related 101, transcript variant X1
Control-vs-IBV	CD8_T1	ncbi_378921	RIPK1	0.155583	0.681332	223	593	0.067	0.243	2.12355	5.45e-09	0.000129822	up	RIPK1	receptor interacting serine/threonine kinase 1, transcript variant 2
Control-vs-IBV	CD8_T1	ncbi_428167	AURKB	0.103861	0.455899	223	593	0.036	0.172	2.1234	1.04e-07	0.00247021	up	AURKB	aurora kinase B, transcript variant X1
Control-vs-IBV	CD8_T1	ncbi_424563	CDC20	0.193213	0.844773	223	593	0.04	0.197	2.12263	4.59e-09	0.000109348	up	CDC20	cell division cycle 20
Control-vs-IBV	CD8_T1	ncbi_418184	AEBP2	0.329455	1.43743	223	593	0.135	0.363	2.12197	3.64e-12	8.66e-08	up	AEBP2	AE binding protein 2, transcript variant X2
Control-vs-IBV	CD8_T1	ncbi_770103	TPM3	0.410614	1.79052	223	593	0.103	0.486	2.12182	1.05e-25	2.51e-21	up	TPM3	tropomyosin 3, transcript variant 1
Control-vs-IBV	CD8_T1	ncbi_769322	STARD4	0.380709	1.659	223	593	0.112	0.398	2.12064	1.01e-16	2.41e-12	up	STARD4	StAR related lipid transfer domain containing 4
Control-vs-IBV	CD8_T1	ncbi_418535	UBASH3A	0.743856	3.23794	223	593	0.108	0.587	2.12049	1.13e-37	2.69e-33	up	UBASH3A	ubiquitin associated and SH3 domain containing A
Control-vs-IBV	CD8_T1	ncbi_426845	RPL17	6.62974	28.7881	223	593	0.726	0.944	2.11828	8.31e-87	1.98e-82	up	RPL17	ribosomal protein L17
Control-vs-IBV	CD8_T1	ncbi_417121	CNTRL	0.797473	3.46034	223	593	0.197	0.605	2.11602	3.07e-27	7.31e-23	up	CNTRL	centriolin
Control-vs-IBV	CD8_T1	ncbi_422232	RAP2C	0.225232	0.979485	223	593	0.094	0.307	2.11569	5.98e-11	1.42e-06	up	RAP2C	RAP2C, member of RAS oncogene family
Control-vs-IBV	CD8_T1	ncbi_424705	IL12RB2	0.15308	0.664443	223	593	0.009	0.172	2.11063	4.41e-15	1.05e-10	up	IL12RB2	interleukin 12 receptor subunit beta 2
Control-vs-IBV	CD8_T1	ncbi_396379	HMGCS1	0.390779	1.69071	223	593	0.094	0.307	2.11037	8.74e-11	2.08e-06	up	HMGCS1	3-hydroxy-3-methylglutaryl-CoA synthase 1
Control-vs-IBV	CD8_T1	ncbi_425299	LIME1	0.208287	0.901959	223	593	0.049	0.278	2.10918	2.59e-14	6.17e-10	up	LIME1	Lck interacting transmembrane adaptor 1, transcript variant X1
Control-vs-IBV	CD8_T1	ncbi_417454	CCDC137	0.144729	0.627465	223	593	0.058	0.219	2.10854	2.8e-08	0.000665477	up	CCDC137	coiled-coil domain containing 137, transcript variant X1
Control-vs-IBV	CD8_T1	ncbi_769198	PLEKHO2	0.303547	1.31223	223	593	0.076	0.359	2.10838	2.92e-17	6.96e-13	up	PLEKHO2	pleckstrin homology domain containing O2, transcript variant X1
Control-vs-IBV	CD8_T1	ncbi_424843	SEPTIN2	0.360455	1.55734	223	593	0.108	0.411	2.10812	1.22e-17	2.9e-13	up	SEPTIN2	septin 2, transcript variant X1
Control-vs-IBV	CD8_T1	ncbi_424438	RABGAP1L	0.689859	2.97744	223	593	0.166	0.577	2.1081	7.18e-27	1.71e-22	up	RABGAP1L	RAB GTPase activating protein 1 like, transcript variant 3
Control-vs-IBV	CD8_T1	ncbi_426704	KNSTRN	0.275239	1.18973	223	593	0.085	0.325	2.10786	2.73e-13	6.49e-09	up	KNSTRN	kinetochore-localized astrin/SPAG5 binding protein
Control-vs-IBV	CD8_T1	ncbi_374126	NAB1	0.137998	0.597407	223	593	0.04	0.192	2.10606	1.51e-08	0.000358806	up	NAB1	NGFI-A binding protein 1
Control-vs-IBV	CD8_T1	ncbi_428790	ARAP2	0.551047	2.37311	223	593	0.112	0.523	2.10453	1.72e-28	4.1e-24	up	ARAP2	ArfGAP with RhoGAP domain, ankyrin repeat and PH domain 2, transcript variant X1
Control-vs-IBV	CD8_T1	ncbi_101748987	LOC101748987	0.158942	0.685078	223	593	0.054	0.221	2.10082	6.54e-09	0.000155807	up	LOC101748987	FCH domain only protein 1-like, transcript variant X5
Control-vs-IBV	CD8_T1	ncbi_395241	HOPX	0.478315	2.05466	223	593	0.076	0.411	2.10056	5.71e-23	1.36e-18	up	HOPX	HOP homeobox, transcript variant 2
Control-vs-IBV	CD8_T1	ncbi_374155	ST8SIA4	0.444612	1.90906	223	593	0.085	0.422	2.09976	6.99e-22	1.66e-17	up	ST8SIA4	ST8 alpha-N-acetyl-neuraminide alpha-2,8-sialyltransferase 4
Control-vs-IBV	CD8_T1	ncbi_768780	RSBN1L	0.677237	2.90009	223	593	0.206	0.599	2.09673	4.51e-26	1.07e-21	up	RSBN1L	round spermatid basic protein 1 like, transcript variant X1
Control-vs-IBV	CD8_T1	ncbi_415479	ABHD17C	0.173723	0.746299	223	593	0.067	0.233	2.09661	1.7e-08	0.000403637	up	ABHD17C	abhydrolase domain containing 17C
Control-vs-IBV	CD8_T1	ncbi_423709	ASCC1	0.238275	1.01973	223	593	0.085	0.344	2.09285	6.79e-15	1.62e-10	up	ASCC1	activating signal cointegrator 1 complex subunit 1, transcript variant X1
Control-vs-IBV	CD8_T1	ncbi_418027	TMEM184B	0.131558	0.564092	223	593	0.054	0.194	2.09186	5.1e-07	0.012135	up	TMEM184B	transmembrane protein 184B, transcript variant 1
Control-vs-IBV	CD8_T1	ncbi_418852	LCP1	1.04182	4.44117	223	593	0.126	0.676	2.09077	1.32e-47	3.15e-43	up	LCP1	lymphocyte cytosolic protein 1
Control-vs-IBV	CD8_T1	ncbi_417420	KPNA2	0.367621	1.56718	223	593	0.049	0.298	2.08888	4.89e-16	1.17e-11	up	KPNA2	karyopherin subunit alpha 2
Control-vs-IBV	CD8_T1	ncbi_396233	H3F3B	3.80596	16.182	223	593	0.372	0.961	2.08777	1.44e-91	3.44e-87	up	H3F3B	H3 histone, family 3B
Control-vs-IBV	CD8_T1	ncbi_420696	CCR2	0.0744856	0.319619	223	593	0.013	0.105	2.08659	1.23e-06	0.0293317	up	CCR2	C-C motif chemokine receptor 2
Control-vs-IBV	CD8_T1	ncbi_421230	ZC3H8	0.226616	0.964149	223	593	0.076	0.3	2.08415	3.48e-12	8.28e-08	up	ZC3H8	zinc finger CCCH-type containing 8
Control-vs-IBV	CD8_T1	ncbi_378919	TRIB2	0.703905	2.98173	223	593	0.166	0.538	2.08113	4.53e-23	1.08e-18	up	TRIB2	tribbles pseudokinase 2
Control-vs-IBV	CD8_T1	ncbi_431670	DAPK1	0.129353	0.550031	223	593	0.045	0.189	2.07971	1.04e-07	0.00247545	up	DAPK1	death-associated protein kinase 1, transcript variant 2
Control-vs-IBV	CD8_T1	ncbi_417635	VMP1	0.518338	2.19388	223	593	0.188	0.452	2.0794	1.28e-15	3.04e-11	up	VMP1	vacuole membrane protein 1, transcript variant X1
Control-vs-IBV	CD8_T1	ncbi_417806	SLC38A1	0.4314	1.82572	223	593	0.103	0.46	2.07882	4.51e-23	1.07e-18	up	SLC38A1	solute carrier family 38 member 1
Control-vs-IBV	CD8_T1	ncbi_420987	EXOC3	0.159589	0.677244	223	593	0.058	0.207	2.07843	1.18e-07	0.00280781	up	EXOC3	exocyst complex component 3
Control-vs-IBV	CD8_T1	ncbi_419346	NFATC2	0.325481	1.37725	223	593	0.054	0.374	2.07777	2.59e-23	6.16e-19	up	NFATC2	nuclear factor of activated T-cells 2, transcript variant X1
Control-vs-IBV	CD8_T1	ncbi_419608	SF3A3	0.183338	0.774468	223	593	0.09	0.282	2.07272	1.15e-09	2.74e-05	up	SF3A3	splicing factor 3a subunit 3
Control-vs-IBV	CD8_T1	ncbi_429073	ZBTB37	0.319043	1.34407	223	593	0.09	0.324	2.07134	9.6e-13	2.29e-08	up	ZBTB37	zinc finger and BTB domain containing 37, transcript variant X1
Control-vs-IBV	CD8_T1	ncbi_418248	RBM17	0.205917	0.868304	223	593	0.103	0.297	2.07081	8.24e-10	1.96e-05	up	RBM17	RNA binding motif protein 17, transcript variant X1
Control-vs-IBV	CD8_T1	ncbi_420784	EZH2	0.525313	2.20713	223	593	0.143	0.519	2.06883	1.31e-23	3.11e-19	up	EZH2	enhancer of zeste 2 polycomb repressive complex 2 subunit, transcript variant X1
Control-vs-IBV	CD8_T1	ncbi_107054745	UBALD2	0.251473	1.05786	223	593	0.112	0.336	2.06832	1.49e-11	3.55e-07	up	UBALD2	UBA like domain containing 2
Control-vs-IBV	CD8_T1	ncbi_420603	TWISTNB	0.218848	0.920933	223	593	0.036	0.261	2.06815	4.36e-16	1.04e-11	up	TWISTNB	TWIST neighbor
Control-vs-IBV	CD8_T1	ncbi_100858576	CLK1	0.266113	1.11908	223	593	0.081	0.347	2.06808	1.48e-15	3.52e-11	up	CLK1	CDC like kinase 1, transcript variant X1
Control-vs-IBV	CD8_T1	ncbi_419406	CDC2L1	0.574933	2.41368	223	593	0.211	0.555	2.06786	1.97e-22	4.7e-18	up	CDC2L1	cell division cycle 2-like 1 (PITSLRE proteins), transcript variant 1
Control-vs-IBV	CD8_T1	ncbi_426885	HDAC7	0.432885	1.81662	223	593	0.112	0.444	2.06666	5.39e-20	1.28e-15	up	HDAC7	histone deacetylase 7
Control-vs-IBV	CD8_T1	ncbi_395145	HMGCR	1.16672	4.88333	223	593	0.206	0.668	2.06447	2.11e-33	5.01e-29	up	HMGCR	3-hydroxy-3-methylglutaryl-CoA reductase
Control-vs-IBV	CD8_T1	ncbi_416163	HMMR	0.19065	0.80032	223	593	0.063	0.211	2.06391	2.68e-07	0.00638271	up	HMMR	hyaluronan mediated motility receptor, transcript variant X1
Control-vs-IBV	CD8_T1	ncbi_422354	RAB39B	0.227384	0.953695	223	593	0.103	0.285	2.06358	5.48e-09	0.000130382	up	RAB39B	RAB39B, member RAS oncogene family, transcript variant X1
Control-vs-IBV	CD8_T1	ncbi_395109	RFTN1	0.242616	1.01577	223	593	0.054	0.315	2.06131	3.3e-17	7.85e-13	up	RFTN1	raftlin, lipid raft linker 1
Control-vs-IBV	CD8_T1	ncbi_422229	DOCK11	0.19417	0.813351	223	593	0.058	0.238	2.06092	9.82e-10	2.34e-05	up	DOCK11	dedicator of cytokinesis 11, transcript variant X1
Control-vs-IBV	CD8_T1	ncbi_395852	ID2	0.863314	3.601	223	593	0.135	0.57	2.05917	1.11e-30	2.63e-26	up	ID2	inhibitor of DNA binding 2, HLH protein
Control-vs-IBV	CD8_T1	ncbi_777552	BIN2	0.473028	1.97323	223	593	0.094	0.514	2.05825	3.97e-31	9.46e-27	up	BIN2	bridging integrator 2
Control-vs-IBV	CD8_T1	ncbi_419425	ARHGEF7L	0.228792	0.955598	223	593	0.027	0.268	2.05759	2.96e-20	7.05e-16	up	ARHGEF7L	rho guanine nucleotide exchange factor 7-like, transcript variant X1
Control-vs-IBV	CD8_T1	ncbi_418917	HSPH1	0.331666	1.38237	223	593	0.09	0.358	2.05604	3.56e-15	8.47e-11	up	HSPH1	heat shock protein family H (Hsp110) member 1
Control-vs-IBV	CD8_T1	ncbi_422827	CD38	0.354405	1.47506	223	593	0.085	0.364	2.05422	2.14e-16	5.09e-12	up	CD38	CD38 molecule
Control-vs-IBV	CD8_T1	ncbi_769006	COMMD1	0.23735	0.988826	223	593	0.099	0.349	2.05409	9.11e-14	2.17e-09	up	COMMD1	copper metabolism domain containing 1, transcript variant X1
Control-vs-IBV	CD8_T1	ncbi_772097	CD226	0.373739	1.55462	223	593	0.054	0.305	2.05353	1.32e-16	3.14e-12	up	CD226	CD226 molecule, transcript variant X7
Control-vs-IBV	CD8_T1	ncbi_416417	SNX29	0.178728	0.744958	223	593	0.063	0.234	2.05328	6.9e-09	0.000164205	up	SNX29	sorting nexin 29, transcript variant X22
Control-vs-IBV	CD8_T1	ncbi_428725	PPID	0.159171	0.663626	223	593	0.09	0.258	2.05293	1.18e-08	0.000281979	up	PPID	peptidylprolyl isomerase D
Control-vs-IBV	CD8_T1	ncbi_417187	FNBP1	0.983738	4.07874	223	593	0.184	0.703	2.05067	2.86e-41	6.82e-37	up	FNBP1	formin binding protein 1, transcript variant X34
Control-vs-IBV	CD8_T1	ncbi_427425	SUB1	0.437992	1.81666	223	593	0.188	0.497	2.04982	9.82e-20	2.34e-15	up	SUB1	SUB1 regulator of transcription
Control-vs-IBV	CD8_T1	ncbi_419405	SLC35E2B	0.173798	0.722457	223	593	0.072	0.234	2.04922	2.37e-08	0.000564579	up	SLC35E2B	solute carrier family 35 member E2B, transcript variant 1
Control-vs-IBV	CD8_T1	ncbi_100857200	IMP4	0.232865	0.966877	223	593	0.103	0.339	2.04915	1.69e-12	4.02e-08	up	IMP4	IMP4 homolog, U3 small nucleolar ribonucleoprotein
Control-vs-IBV	CD8_T1	ncbi_425366	E2F2	0.158736	0.660005	223	593	0.063	0.221	2.04897	5.65e-08	0.00134449	up	E2F2	E2F transcription factor 2, transcript variant X3
Control-vs-IBV	CD8_T1	ncbi_425978	SH2D2A	0.131034	0.545121	223	593	0.027	0.194	2.04831	3.24e-11	7.72e-07	up	SH2D2A	SH2 domain containing 2A, transcript variant X1
Control-vs-IBV	CD8_T1	ncbi_107054909	RSG1	0.325837	1.35016	223	593	0.148	0.411	2.04755	1.52e-14	3.61e-10	up	RSG1	REM2 and RAB like small GTPase 1
Control-vs-IBV	CD8_T1	ncbi_416158	PTTG2	0.217955	0.904161	223	593	0.067	0.261	2.04754	1.88e-10	4.48e-06	up	PTTG2	pituitary tumor-transforming 2, transcript variant 1
Control-vs-IBV	CD8_T1	ncbi_421817	PNRC1	2.8235	11.6296	223	593	0.444	0.934	2.04186	2.24e-68	5.33e-64	up	PNRC1	proline rich nuclear receptor coactivator 1
Control-vs-IBV	CD8_T1	ncbi_374055	TRAF5	0.468723	1.93285	223	593	0.143	0.487	2.0416	4.56e-21	1.09e-16	up	TRAF5	TNF receptor associated factor 5, transcript variant 1
Control-vs-IBV	CD8_T1	ncbi_422899	TACC3	0.375511	1.54788	223	593	0.09	0.347	2.04046	2.3e-14	5.47e-10	up	TACC3	transforming acidic coiled-coil containing protein 3
Control-vs-IBV	CD8_T1	ncbi_417836	HELB	0.164253	0.678579	223	593	0.045	0.211	2.03997	2.41e-09	5.74e-05	up	HELB	DNA helicase B, transcript variant X1
Control-vs-IBV	CD8_T1	ncbi_424363	HTATIP2	0.115946	0.479411	223	593	0.04	0.172	2.03843	4.32e-07	0.0102884	up	HTATIP2	HIV-1 Tat interactive protein 2, transcript variant X1
Control-vs-IBV	CD8_T1	ncbi_419444	PIK3CD	0.238579	0.98273	223	593	0.072	0.314	2.03776	6.32e-14	1.5e-09	up	PIK3CD	phosphatidylinositol-4,5-bisphosphate 3-kinase catalytic subunit delta
Control-vs-IBV	CD8_T1	ncbi_424303	ARHGAP15	0.509671	2.09343	223	593	0.126	0.499	2.03609	8.47e-24	2.02e-19	up	ARHGAP15	Rho GTPase activating protein 15
Control-vs-IBV	CD8_T1	ncbi_121109033	LOC121109033	0.185707	0.764738	223	593	0.04	0.214	2.03607	2.64e-10	6.29e-06	up	LOC121109033	uncharacterized LOC121109033
Control-vs-IBV	CD8_T1	ncbi_107055157	LOC107055157	0.148187	0.610409	223	593	0.072	0.233	2.03501	6.44e-08	0.00153258	up	LOC107055157	myb-related transcription factor, partner of profilin-like, transcript variant X3
Control-vs-IBV	CD8_T1	ncbi_418663	ZBED1	0.259733	1.06732	223	593	0.094	0.261	2.0347	4.39e-08	0.00104463	up	ZBED1	zinc finger BED-type containing 1, transcript variant X1
Control-vs-IBV	CD8_T1	ncbi_422368	NKAPL	0.27084	1.11282	223	593	0.108	0.334	2.03468	1.37e-11	3.25e-07	up	NKAPL	NFKB activating protein like
Control-vs-IBV	CD8_T1	ncbi_422512	CCNG2	0.312025	1.27992	223	593	0.081	0.309	2.03283	2.27e-12	5.4e-08	up	CCNG2	cyclin G2, transcript variant X1
Control-vs-IBV	CD8_T1	ncbi_770336	PRC1	0.187263	0.768154	223	593	0.058	0.216	2.03052	3.89e-08	0.000927162	up	PRC1	protein regulator of cytokinesis 1
Control-vs-IBV	CD8_T1	ncbi_421582	SLC22A3	0.269774	1.10484	223	593	0.045	0.228	2.02998	5.11e-11	1.22e-06	up	SLC22A3	solute carrier family 22 member 3
Control-vs-IBV	CD8_T1	ncbi_426376	FAM107B	0.287277	1.17479	223	593	0.072	0.366	2.02811	7.52e-19	1.79e-14	up	FAM107B	family with sequence similarity 107 member B, transcript variant X1
Control-vs-IBV	CD8_T1	ncbi_423541	ARID4A	0.534708	2.1839	223	593	0.166	0.496	2.02805	3.2e-19	7.62e-15	up	ARID4A	AT-rich interaction domain 4A
Control-vs-IBV	CD8_T1	ncbi_100859853	GADD45B	0.562814	2.29774	223	593	0.166	0.447	2.02755	7.73e-16	1.84e-11	up	GADD45B	growth arrest and DNA damage inducible beta, transcript variant X1
Control-vs-IBV	CD8_T1	ncbi_425097	CCDC86	0.431437	1.76131	223	593	0.161	0.435	2.02691	1.24e-16	2.95e-12	up	CCDC86	coiled-coil domain containing 86
Control-vs-IBV	CD8_T1	ncbi_416092	FOXP1	1.52124	6.20116	223	593	0.274	0.794	2.02657	5.55e-45	1.32e-40	up	FOXP1	forkhead box P1, transcript variant 1
Control-vs-IBV	CD8_T1	ncbi_770517	CDCA3	0.345665	1.41049	223	593	0.099	0.354	2.0256	3.21e-14	7.65e-10	up	CDCA3	cell division cycle associated 3, transcript variant 1
Control-vs-IBV	CD8_T1	ncbi_427279	LNPEP	0.309604	1.263	223	593	0.099	0.325	2.02485	5.87e-12	1.4e-07	up	LNPEP	leucyl and cystinyl aminopeptidase, transcript variant X1
Control-vs-IBV	CD8_T1	ncbi_424922	LRCH3	0.290051	1.18258	223	593	0.094	0.329	2.02381	2.47e-12	5.88e-08	up	LRCH3	leucine rich repeats and calponin homology domain containing 3, transcript variant X2
Control-vs-IBV	CD8_T1	ncbi_420459	IDI2	0.446897	1.81895	223	593	0.126	0.383	2.02266	1.09e-13	2.59e-09	up	IDI2	isopentenyl-diphosphate delta isomerase 2, transcript variant X1
Control-vs-IBV	CD8_T1	ncbi_770563	R3HDM4	0.181071	0.737996	223	593	0.085	0.236	2.02107	4.3e-07	0.0102334	up	R3HDM4	R3H domain containing 4, transcript variant X2
Control-vs-IBV	CD8_T1	ncbi_431400	NRARP	0.673265	2.73356	223	593	0.108	0.425	2.01992	8.25e-19	1.96e-14	up	NRARP	NOTCH-regulated ankyrin repeat protein
Control-vs-IBV	CD8_T1	ncbi_417707	NAMPTP1	0.239886	0.975704	223	593	0.099	0.3	2.01957	5.96e-10	1.42e-05	up	NAMPTP1	nicotinamide phosphoribosyltransferase pseudogene 1
Control-vs-IBV	CD8_T1	ncbi_419100	UPF2	0.480845	1.9479	223	593	0.166	0.484	2.01602	1.35e-18	3.22e-14	up	UPF2	UPF2 regulator of nonsense transcripts homolog (yeast), transcript variant X1
Control-vs-IBV	CD8_T1	ncbi_417634	PTRH2	0.38942	1.57715	223	593	0.143	0.415	2.01514	1.06e-14	2.53e-10	up	PTRH2	peptidyl-tRNA hydrolase 2
Control-vs-IBV	CD8_T1	ncbi_425024	CCNL1	0.652826	2.6381	223	593	0.202	0.558	2.01307	1.4e-21	3.34e-17	up	CCNL1	cyclin L1
Control-vs-IBV	CD8_T1	ncbi_417049	BRD2	1.52084	6.14021	223	593	0.318	0.825	2.0127	1.98e-47	4.71e-43	up	BRD2	bromodomain containing 2, transcript variant 1
Control-vs-IBV	CD8_T1	ncbi_416383	PIAS2	0.115855	0.469985	223	593	0.04	0.164	2.01096	1.81e-06	0.0429872	up	PIAS2	protein inhibitor of activated STAT 2
Control-vs-IBV	CD8_T1	ncbi_427612	DOCK2	0.720026	2.90124	223	593	0.117	0.587	2.00904	7.24e-36	1.72e-31	up	DOCK2	dedicator of cytokinesis 2, transcript variant X1
Control-vs-IBV	CD8_T1	ncbi_422799	STIM2	0.589563	2.37378	223	593	0.13	0.521	2.00763	2.04e-25	4.86e-21	up	STIM2	stromal interaction molecule 2, transcript variant X1
Control-vs-IBV	CD8_T1	ncbi_421170	RABIF	0.165007	0.666541	223	593	0.076	0.236	2.00761	7.14e-08	0.00169989	up	RABIF	RAB interacting factor
Control-vs-IBV	CD8_T1	ncbi_422902	SLBP	0.430362	1.73345	223	593	0.13	0.398	2.00751	2.41e-15	5.73e-11	up	SLBP	stem-loop binding protein
Control-vs-IBV	CD8_T1	ncbi_427162	CENPK	0.179012	0.722554	223	593	0.063	0.246	2.00701	1.15e-09	2.74e-05	up	CENPK	centromere protein K, transcript variant 1
Control-vs-IBV	CD8_T1	ncbi_107049007	AARSD1	0.183545	0.740454	223	593	0.081	0.256	2.00639	1.08e-08	0.000256096	up	AARSD1	alanyl-tRNA synthetase domain containing 1
Control-vs-IBV	CD8_T1	ncbi_425564	TNFRSF25	0.877754	3.52896	223	593	0.108	0.546	2.00612	4.25e-33	1.01e-28	up	TNFRSF25	TNF receptor superfamily member 25
Control-vs-IBV	CD8_T1	ncbi_431608	SMC5	0.236423	0.951811	223	593	0.076	0.295	2.00473	9.7e-12	2.31e-07	up	SMC5	structural maintenance of chromosomes 5
Control-vs-IBV	CD8_T1	ncbi_419402	GNB1	0.335163	1.34787	223	593	0.112	0.368	2.00452	2.04e-13	4.86e-09	up	GNB1	G protein subunit beta 1
Control-vs-IBV	CD8_T1	ncbi_421301	LBH	0.22131	0.890852	223	593	0.049	0.234	2.00423	1.08e-10	2.58e-06	up	LBH	limb bud and heart development
Control-vs-IBV	CD8_T1	ncbi_423443	VRK1	0.198701	0.80006	223	593	0.085	0.287	2.00407	2.64e-10	6.28e-06	up	VRK1	VRK serine/threonine kinase 1
Control-vs-IBV	CD8_T1	ncbi_422883	SH3BP2	0.438134	1.75962	223	593	0.157	0.351	2.00335	1.37e-09	3.27e-05	up	SH3BP2	SH3 domain binding protein 2, transcript variant 1
Control-vs-IBV	CD8_T1	ncbi_424987	TNIK	0.314547	1.26405	223	593	0.072	0.339	2.00327	2.64e-16	6.28e-12	up	TNIK	TRAF2 and NCK interacting kinase, transcript variant X1
Control-vs-IBV	CD8_T1	ncbi_107052740	LOC107052740	0.125078	0.50391	223	593	0.054	0.192	2.00171	6.03e-07	0.0143484	up	LOC107052740	uncharacterized LOC107052740, transcript variant X3
Control-vs-IBV	CD8_T1	ncbi_427493	KLF13	1.47769	5.92051	223	593	0.202	0.745	2.00165	4.29e-45	1.02e-40	up	KLF13	Kruppel like factor 13
Control-vs-IBV	CD8_T1	ncbi_416726	DTD1	0.114558	0.460778	223	593	0.063	0.197	1.99858	1.95e-06	0.0464345	up	DTD1	D-tyrosyl-tRNA deacylase 1
Control-vs-IBV	CD8_T1	ncbi_395663	IL10RB	0.133296	0.535355	223	593	0.031	0.179	1.99777	6.88e-09	0.000163768	up	IL10RB	interleukin 10 receptor subunit beta, transcript variant 1
Control-vs-IBV	CD8_T1	ncbi_426646	PRIM1	0.213623	0.855667	223	593	0.09	0.314	1.99693	1.37e-11	3.26e-07	up	PRIM1	primase (DNA) subunit 1
Control-vs-IBV	CD8_T1	ncbi_771952	P2RX7	0.345556	1.38141	223	593	0.072	0.374	1.99602	1.51e-19	3.61e-15	up	P2RX7	purinergic receptor P2X 7
Control-vs-IBV	CD8_T1	ncbi_421595	CSTF3	0.161191	0.645968	223	593	0.081	0.228	1.996	6.41e-07	0.0152709	up	CSTF3	cleavage stimulation factor subunit 3
Control-vs-IBV	CD8_T1	ncbi_114977882	LOC114977882	0.262561	1.04967	223	593	0.072	0.307	1.9951	2.62e-13	6.25e-09	up	LOC114977882	lysophosphatidic acid receptor 6-like
Control-vs-IBV	CD8_T1	ncbi_420160	LOC420160	0.196004	0.784149	223	593	0.054	0.251	1.99474	2.42e-11	5.76e-07	up	LOC420160	cathepsin L1-like, transcript variant 1
Control-vs-IBV	CD8_T1	ncbi_418005	MKL1	0.189728	0.759011	223	593	0.085	0.256	1.99451	1.9e-08	0.000453336	up	MKL1	megakaryoblastic leukemia (translocation) 1, transcript variant X1
Control-vs-IBV	CD8_T1	ncbi_427713	SUDS3	0.274788	1.09759	223	593	0.112	0.342	1.99403	5.15e-12	1.23e-07	up	SUDS3	SDS3 homolog, SIN3A corepressor complex component
Control-vs-IBV	CD8_T1	ncbi_422138	SASH3	0.521825	2.08126	223	593	0.139	0.516	1.99375	9.15e-24	2.18e-19	up	SASH3	SAM and SH3 domain containing 3
Control-vs-IBV	CD8_T1	ncbi_395674	MCL1	1.49349	5.94932	223	593	0.359	0.804	1.99331	8.39e-42	2e-37	up	MCL1	BCL2 family apoptosis regulator, transcript variant 1
Control-vs-IBV	CD8_T1	ncbi_417978	SOCS1L	0.104789	0.420095	223	593	0.022	0.142	1.99295	5.82e-08	0.00138487	up	SOCS1L	suppressor of cytokine signalling 1-like protein
Control-vs-IBV	CD8_T1	ncbi_771015	CRTC1	0.343077	1.36829	223	593	0.103	0.356	1.99262	1.76e-13	4.19e-09	up	CRTC1	CREB regulated transcription coactivator 1, transcript variant X1
Control-vs-IBV	CD8_T1	ncbi_420894	SERPINB1	0.0910918	0.365215	223	593	0.031	0.148	1.99155	1.32e-06	0.0314483	up	SERPINB1	serpin family B member 1, transcript variant X1
Control-vs-IBV	CD8_T1	ncbi_426874	DIP2B	0.366585	1.45883	223	593	0.112	0.384	1.98965	7.75e-15	1.85e-10	up	DIP2B	disco interacting protein 2 homolog B, transcript variant X2
Control-vs-IBV	CD8_T1	ncbi_423554	FBXO34	0.254609	1.0138	223	593	0.081	0.275	1.98919	7.45e-10	1.77e-05	up	FBXO34	F-box protein 34
Control-vs-IBV	CD8_T1	ncbi_424528	BCL10	0.16743	0.667512	223	593	0.045	0.231	1.9888	4.29e-11	1.02e-06	up	BCL10	B-cell CLL/lymphoma 10
Control-vs-IBV	CD8_T1	ncbi_416835	VPS37B	0.231823	0.922812	223	593	0.094	0.275	1.98837	8.84e-09	0.000210365	up	VPS37B	VPS37B subunit of ESCRT-I
Control-vs-IBV	CD8_T1	ncbi_428385	ASAP1	0.130678	0.521454	223	593	0.036	0.182	1.98829	1.49e-08	0.00035475	up	ASAP1	ArfGAP with SH3 domain, ankyrin repeat and PH domain 1, transcript variant X1
Control-vs-IBV	CD8_T1	ncbi_417160	SURF6	0.195368	0.777013	223	593	0.103	0.272	1.98623	1.28e-08	0.000305769	up	SURF6	surfeit 6
Control-vs-IBV	CD8_T1	ncbi_426924	MAK16	0.161897	0.644339	223	593	0.067	0.253	1.98609	1.26e-09	3e-05	up	MAK16	MAK16 homolog
Control-vs-IBV	CD8_T1	ncbi_425984	NBEAL2	0.367809	1.45812	223	593	0.081	0.374	1.98415	5.49e-18	1.31e-13	up	NBEAL2	neurobeachin like 2
Control-vs-IBV	CD8_T1	ncbi_395316	CENPH	0.277689	1.09999	223	593	0.103	0.317	1.98207	1.06e-10	2.52e-06	up	CENPH	centromere protein H
Control-vs-IBV	CD8_T1	ncbi_428740	GPRIN3	0.206322	0.817867	223	593	0.049	0.236	1.98176	7.18e-11	1.71e-06	up	GPRIN3	GPRIN family member 3, transcript variant X1
Control-vs-IBV	CD8_T1	ncbi_424143	WIPF1	0.916348	3.62222	223	593	0.139	0.671	1.98173	4.61e-44	1.1e-39	up	WIPF1	WAS/WASL interacting protein family member 1
Control-vs-IBV	CD8_T1	ncbi_415672	FHOD1	0.224184	0.887185	223	593	0.058	0.282	1.97976	3.21e-13	7.63e-09	up	FHOD1	formin homology 2 domain containing 1
Control-vs-IBV	CD8_T1	ncbi_395952	LDB1	0.230957	0.913634	223	593	0.103	0.292	1.97934	3.11e-09	7.4e-05	up	LDB1	LIM domain binding 1
Control-vs-IBV	CD8_T1	ncbi_374231	FOXO1	0.533859	2.09629	223	593	0.143	0.489	1.9713	2.38e-20	5.67e-16	up	FOXO1	forkhead box O1
Control-vs-IBV	CD8_T1	ncbi_428208	HIVEP3	0.702601	2.75774	223	593	0.094	0.497	1.97118	1.2e-28	2.86e-24	up	HIVEP3	HIVEP zinc finger 3, transcript variant X9
Control-vs-IBV	CD8_T1	ncbi_424762	KLHL6	0.186084	0.732004	223	593	0.049	0.216	1.97013	3.36e-09	7.99e-05	up	KLHL6	kelch like family member 6
Control-vs-IBV	CD8_T1	ncbi_422930	EIF2AK3	0.313193	1.22969	223	593	0.099	0.31	1.96975	1.29e-10	3.08e-06	up	EIF2AK3	eukaryotic translation initiation factor 2 alpha kinase 3, transcript variant X1
Control-vs-IBV	CD8_T1	ncbi_426986	MAPK8IP3	0.163632	0.643735	223	593	0.054	0.191	1.96946	9.56e-07	0.0227623	up	MAPK8IP3	mitogen-activated protein kinase 8 interacting protein 3, transcript variant X1
Control-vs-IBV	CD8_T1	ncbi_121108735	PKMYT1	0.159003	0.625549	223	593	0.067	0.207	1.96933	1.25e-06	0.0298761	up	PKMYT1	protein kinase, membrane associated tyrosine/threonine 1, transcript variant X4
Control-vs-IBV	CD8_T1	ncbi_419184	SDC4	0.269898	1.05828	223	593	0.04	0.258	1.96727	1.28e-14	3.04e-10	up	SDC4	syndecan 4
Control-vs-IBV	CD8_T1	ncbi_396068	KCNAB2	0.13876	0.545377	223	593	0.04	0.189	1.96695	2.33e-08	0.000555423	up	KCNAB2	potassium voltage-gated channel subfamily A regulatory beta subunit 2, transcript variant X3
Control-vs-IBV	CD8_T1	ncbi_427705	ADORA2A	0.240416	0.942767	223	593	0.045	0.239	1.96691	9.79e-12	2.33e-07	up	ADORA2A	adenosine A2a receptor, transcript variant X1
Control-vs-IBV	CD8_T1	ncbi_396217	MBP	0.723621	2.83086	223	593	0.152	0.546	1.96645	5.03e-25	1.2e-20	up	MBP	myelin basic protein
Control-vs-IBV	CD8_T1	ncbi_396221	LDHA	0.586551	2.29495	223	593	0.193	0.516	1.96631	2.16e-19	5.14e-15	up	LDHA	lactate dehydrogenase A
Control-vs-IBV	CD8_T1	ncbi_770109	CTSH	0.379272	1.48452	223	593	0.161	0.422	1.96587	6.5e-14	1.55e-09	up	CTSH	cathepsin H
Control-vs-IBV	CD8_T1	ncbi_416575	PLK1	0.107236	0.421777	223	593	0.031	0.16	1.96571	1.25e-07	0.00296716	up	PLK1	polo like kinase 1
Control-vs-IBV	CD8_T1	ncbi_419583	YTHDF2	0.15626	0.612449	223	593	0.067	0.234	1.96379	2.03e-08	0.00048336	up	YTHDF2	YTH domain family, member 2, transcript variant X1
Control-vs-IBV	CD8_T1	ncbi_395845	JAK3	0.496731	1.9402	223	593	0.103	0.472	1.96351	1.39e-24	3.3e-20	up	JAK3	Janus kinase 3
Control-vs-IBV	CD8_T1	ncbi_420025	TUBG1	0.145991	0.571989	223	593	0.067	0.228	1.96278	5.9e-08	0.00140349	up	TUBG1	tubulin gamma 1, transcript variant X1
Control-vs-IBV	CD8_T1	ncbi_396062	CD3E	1.47834	5.76536	223	593	0.157	0.777	1.96271	8.78e-61	2.09e-56	up	CD3E	CD3e molecule, transcript variant 2
Control-vs-IBV	CD8_T1	ncbi_424451	FAM129A	0.250833	0.980266	223	593	0.04	0.25	1.96218	1.44e-13	3.43e-09	up	FAM129A	family with sequence similarity 129 member A
Control-vs-IBV	CD8_T1	ncbi_107053172	IMP3	0.834987	3.25503	223	593	0.251	0.641	1.96156	1.75e-28	4.16e-24	up	IMP3	IMP3, U3 small nucleolar ribonucleoprotein, homolog (yeast)
Control-vs-IBV	CD8_T1	ncbi_427439	LOC427439	0.513682	2.00271	223	593	0.161	0.486	1.96092	8.69e-19	2.07e-14	up	LOC427439	Nipped-B homolog-like, transcript variant X1
Control-vs-IBV	CD8_T1	ncbi_415371	RAB8B	0.751744	2.92671	223	593	0.17	0.61	1.95954	1.94e-30	4.61e-26	up	RAB8B	RAB8B, member RAS oncogene family, transcript variant X1
Control-vs-IBV	CD8_T1	ncbi_112530184	LOC112530184	1.22624	4.77175	223	593	0.108	0.546	1.9594	1.96e-32	4.66e-28	up	LOC112530184	basic proline-rich protein-like, transcript variant X2
Control-vs-IBV	CD8_T1	ncbi_422400	TMEM131L	0.491072	1.91247	223	593	0.139	0.435	1.95925	3.11e-16	7.41e-12	up	TMEM131L	transmembrane 131 like, transcript variant X2
Control-vs-IBV	CD8_T1	ncbi_417920	CDK17	0.997338	3.87284	223	593	0.233	0.621	1.95616	1.49e-24	3.55e-20	up	CDK17	cyclin dependent kinase 17, transcript variant X1
Control-vs-IBV	CD8_T1	ncbi_418412	TRAT1	0.733031	2.84708	223	593	0.099	0.508	1.95608	4.09e-29	9.74e-25	up	TRAT1	T cell receptor associated transmembrane adaptor 1, transcript variant X1
Control-vs-IBV	CD8_T1	ncbi_425359	MVD	0.11738	0.457917	223	593	0.045	0.172	1.95481	1.62e-06	0.0385564	up	MVD	mevalonate diphosphate decarboxylase
Control-vs-IBV	CD8_T1	ncbi_423086	CARS	0.200407	0.779547	223	593	0.085	0.275	1.95437	2.48e-09	5.9e-05	up	CARS	cysteinyl-tRNA synthetase
Control-vs-IBV	CD8_T1	ncbi_427798	FOXK2	0.440156	1.7072	223	593	0.166	0.427	1.95312	1.16e-13	2.76e-09	up	FOXK2	forkhead box K2
Control-vs-IBV	CD8_T1	ncbi_422461	ANAPC10	0.226197	0.876507	223	593	0.054	0.292	1.94947	8.99e-15	2.14e-10	up	ANAPC10	anaphase promoting complex subunit 10, transcript variant 1
Control-vs-IBV	CD8_T1	ncbi_395630	RLIM	0.223841	0.867391	223	593	0.085	0.283	1.94944	4.85e-10	1.16e-05	up	RLIM	ring finger protein, LIM domain interacting, transcript variant 2
Control-vs-IBV	CD8_T1	ncbi_396517	SLC2A14	0.574739	2.22003	223	593	0.081	0.438	1.94774	1.43e-24	3.41e-20	up	SLC2A14	solute carrier family 2 member 14
Control-vs-IBV	CD8_T1	ncbi_421821	AKIRIN2	0.651368	2.51423	223	593	0.229	0.555	1.94693	1.04e-20	2.48e-16	up	AKIRIN2	akirin 2
Control-vs-IBV	CD8_T1	ncbi_423737	CAMK2G	0.188686	0.730089	223	593	0.076	0.221	1.94643	8.96e-07	0.0213253	up	CAMK2G	calcium/calmodulin dependent protein kinase II gamma, transcript variant X16
Control-vs-IBV	CD8_T1	ncbi_423429	DDX24	0.28679	1.10589	223	593	0.112	0.315	1.94343	9.84e-10	2.34e-05	up	DDX24	DEAD-box helicase 24, transcript variant X1
Control-vs-IBV	CD8_T1	ncbi_426778	WHSC1L1	0.221837	0.855477	223	593	0.081	0.261	1.94242	9.06e-09	0.000215773	up	WHSC1L1	Wolf-Hirschhorn syndrome candidate 1-like 1, transcript variant X3
Control-vs-IBV	CD8_T1	ncbi_421533	CCSAP	0.165349	0.637973	223	593	0.049	0.197	1.94154	9.06e-08	0.0021562	up	CCSAP	centriole, cilia and spindle associated protein
Control-vs-IBV	CD8_T1	ncbi_395880	RBMS1	0.560214	2.1546	223	593	0.184	0.482	1.94147	5.54e-17	1.32e-12	up	RBMS1	RNA binding motif single stranded interacting protein 1
Control-vs-IBV	CD8_T1	ncbi_396239	BRAF	0.187755	0.723432	223	593	0.067	0.253	1.94033	1.22e-09	2.92e-05	up	BRAF	B-Raf proto-oncogene, serine/threonine kinase, transcript variant 1
Control-vs-IBV	CD8_T1	ncbi_420492	APBB1IP	0.48378	1.85782	223	593	0.09	0.465	1.93898	2.04e-26	4.85e-22	up	APBB1IP	amyloid beta precursor protein binding family B member 1 interacting protein
Control-vs-IBV	CD8_T1	ncbi_378922	BUB1B	0.227376	0.87413	223	593	0.067	0.211	1.93809	4.67e-07	0.0111219	up	BUB1B	BUB1 mitotic checkpoint serine/threonine kinase B
Control-vs-IBV	CD8_T1	ncbi_770254	KLF4	0.35024	1.3446	223	593	0.04	0.29	1.93772	6.31e-19	1.5e-14	up	KLF4	Kruppel like factor 4, transcript variant X1
Control-vs-IBV	CD8_T1	ncbi_426942	DDA1	0.205145	0.788648	223	593	0.108	0.26	1.93755	9.84e-08	0.00234367	up	DDA1	DET1 and DDB1 associated 1, transcript variant 2
Control-vs-IBV	CD8_T1	ncbi_424330	TANC1	0.327565	1.25582	223	593	0.099	0.337	1.93553	1.77e-12	4.21e-08	up	TANC1	tetratricopeptide repeat, ankyrin repeat and coiled-coil containing 1, transcript variant X4
Control-vs-IBV	CD8_T1	ncbi_423062	RRAS	0.659221	2.52323	223	593	0.17	0.509	1.93482	6.7e-20	1.59e-15	up	RRAS	related RAS viral (r-ras) oncogene homolog
Control-vs-IBV	CD8_T1	ncbi_395481	ANXA6	0.2619	1.00354	223	593	0.072	0.302	1.93395	5.89e-13	1.4e-08	up	ANXA6	annexin A6, transcript variant 2
Control-vs-IBV	CD8_T1	ncbi_420388	NKTR	0.542024	2.07353	223	593	0.17	0.46	1.9337	2.44e-15	5.81e-11	up	NKTR	natural killer cell triggering receptor, transcript variant X1
Control-vs-IBV	CD8_T1	ncbi_423453	EVL	0.530975	2.03123	223	593	0.103	0.477	1.93363	6.64e-25	1.58e-20	up	EVL	Enah/Vasp-like, transcript variant 1
Control-vs-IBV	CD8_T1	ncbi_424354	ASPM	0.993947	3.7996	223	593	0.121	0.413	1.93354	4.04e-16	9.61e-12	up	ASPM	abnormal spindle microtubule assembly, transcript variant X1
Control-vs-IBV	CD8_T1	ncbi_421864	CGAS	0.145299	0.557391	223	593	0.054	0.228	1.93235	1.55e-09	3.69e-05	up	CGAS	cyclic GMP-AMP synthase
Control-vs-IBV	CD8_T1	ncbi_420034	NT5C3B	0.209569	0.802222	223	593	0.081	0.233	1.93151	3.57e-07	0.00849173	up	NT5C3B	5'-nucleotidase, cytosolic IIIB, transcript variant 1
Control-vs-IBV	CD8_T1	ncbi_427463	ISCA1	0.153052	0.585974	223	593	0.067	0.221	1.92988	2.12e-07	0.00505289	up	ISCA1	iron-sulfur cluster assembly 1
Control-vs-IBV	CD8_T1	ncbi_427136	DHX29	0.295456	1.12755	223	593	0.117	0.331	1.92858	1.09e-10	2.59e-06	up	DHX29	DExH-box helicase 29
Control-vs-IBV	CD8_T1	ncbi_107053650	DDIT4	0.347202	1.3237	223	593	0.076	0.312	1.92767	3.04e-13	7.24e-09	up	DDIT4	DNA damage inducible transcript 4
Control-vs-IBV	CD8_T1	ncbi_100857575	MED7	0.127305	0.487045	223	593	0.036	0.192	1.92743	1.13e-09	2.69e-05	up	MED7	mediator complex subunit 7, transcript variant X1
Control-vs-IBV	CD8_T1	ncbi_395790	LFNG	0.253628	0.96658	223	593	0.045	0.283	1.92599	9.6e-16	2.29e-11	up	LFNG	LFNG O-fucosylpeptide 3-beta-N-acetylglucosaminyltransferase
Control-vs-IBV	CD8_T1	ncbi_424519	PKN2	0.468891	1.78394	223	593	0.148	0.44	1.92548	8.69e-16	2.07e-11	up	PKN2	protein kinase N2, transcript variant X1
Control-vs-IBV	CD8_T1	ncbi_423184	MADD	0.153941	0.587242	223	593	0.049	0.184	1.92469	8.28e-07	0.0197134	up	MADD	MAP kinase activating death domain, transcript variant X1
Control-vs-IBV	CD8_T1	ncbi_428567	TBCC	0.266023	1.01268	223	593	0.081	0.3	1.92457	1.41e-11	3.36e-07	up	TBCC	tubulin folding cofactor C
Control-vs-IBV	CD8_T1	ncbi_396463	POU2F1	0.244789	0.931945	223	593	0.085	0.277	1.92437	1.8e-09	4.29e-05	up	POU2F1	POU class 2 homeobox 1
Control-vs-IBV	CD8_T1	ncbi_101752206	SKAP1	0.156424	0.595771	223	593	0.04	0.223	1.92252	2.35e-11	5.6e-07	up	SKAP1	src kinase associated phosphoprotein 1, transcript variant X9
Control-vs-IBV	CD8_T1	ncbi_769232	LOC769232	1.8295	6.93527	223	593	0.166	0.791	1.92192	2.42e-61	5.76e-57	up	LOC769232	Ig heavy chain Mem5-like
Control-vs-IBV	CD8_T1	ncbi_396399	TGFBR2	0.333345	1.26484	223	593	0.103	0.297	1.92068	3.9e-09	9.29e-05	up	TGFBR2	transforming growth factor beta receptor 2
Control-vs-IBV	CD8_T1	ncbi_424638	BTF3L4	0.39939	1.51216	223	593	0.121	0.411	1.91809	6.45e-16	1.53e-11	up	BTF3L4	basic transcription factor 3 like 4
Control-vs-IBV	CD8_T1	ncbi_420649	RAB5A	0.151353	0.573698	223	593	0.063	0.199	1.91538	1.36e-06	0.0323325	up	RAB5A	RAB5A, member RAS oncogene family
Control-vs-IBV	CD8_T1	ncbi_417980	TCF20	0.255159	0.964807	223	593	0.117	0.292	1.91469	1.07e-08	0.000254437	up	TCF20	transcription factor 20, transcript variant X3
Control-vs-IBV	CD8_T1	ncbi_423484	KLC1	0.254103	0.960503	223	593	0.076	0.309	1.91421	6.16e-13	1.47e-08	up	KLC1	kinesin light chain 1, transcript variant X1
Control-vs-IBV	CD8_T1	ncbi_418817	KLF12	0.422669	1.59461	223	593	0.148	0.391	1.9131	2.05e-12	4.88e-08	up	KLF12	Kruppel-like factor 12, transcript variant X1
Control-vs-IBV	CD8_T1	ncbi_420479	MAP3K8	0.167584	0.633564	223	593	0.009	0.175	1.91229	1.99e-16	4.74e-12	up	MAP3K8	mitogen-activated protein kinase kinase kinase 8, transcript variant X1
Control-vs-IBV	CD8_T1	ncbi_427291	GAK	0.594303	2.23391	223	593	0.197	0.449	1.90852	3.65e-13	8.69e-09	up	GAK	cyclin G associated kinase
Control-vs-IBV	CD8_T1	ncbi_426332	CIAO1	0.310377	1.16763	223	593	0.099	0.386	1.90808	1.82e-16	4.34e-12	up	CIAO1	cytosolic iron-sulfur assembly component 1
Control-vs-IBV	CD8_T1	ncbi_422973	ANO5	0.23959	0.901702	223	593	0.063	0.29	1.90767	2.06e-13	4.89e-09	up	ANO5	anoctamin 5
Control-vs-IBV	CD8_T1	ncbi_772213	PHF19	0.276471	1.03985	223	593	0.081	0.324	1.90735	1.74e-13	4.14e-09	up	PHF19	PHD finger protein 19, transcript variant X1
Control-vs-IBV	CD8_T1	ncbi_419170	PPP1R16B	0.30039	1.1291	223	593	0.072	0.302	1.90675	6.63e-13	1.58e-08	up	PPP1R16B	protein phosphatase 1 regulatory subunit 16B
Control-vs-IBV	CD8_T1	ncbi_121106445	TAGLN2	0.571756	2.14417	223	593	0.099	0.486	1.9051	1.84e-27	4.37e-23	up	TAGLN2	transgelin 2, transcript variant X2
Control-vs-IBV	CD8_T1	ncbi_416564	ARHGAP17	0.170311	0.640247	223	593	0.076	0.221	1.90427	8.09e-07	0.0192584	up	ARHGAP17	Rho GTPase activating protein 17, transcript variant X1
Control-vs-IBV	CD8_T1	ncbi_420330	FAM49B	0.40521	1.51851	223	593	0.099	0.418	1.90331	1.87e-19	4.46e-15	up	FAM49B	family with sequence similarity 49 member B, transcript variant X1
Control-vs-IBV	CD8_T1	ncbi_418717	IL18R1	0.363507	1.36239	223	593	0.067	0.334	1.90318	9.09e-17	2.17e-12	up	IL18R1	interleukin 18 receptor 1, transcript variant 1
Control-vs-IBV	CD8_T1	ncbi_107057377	POLD2	0.397056	1.48662	223	593	0.152	0.435	1.90197	4.11e-15	9.79e-11	up	POLD2	DNA polymerase delta 2, accessory subunit, transcript variant X1
Control-vs-IBV	CD8_T1	ncbi_419783	DDX6	0.849864	3.17859	223	593	0.233	0.644	1.90184	3.18e-27	7.57e-23	up	DDX6	DEAD-box helicase 6, transcript variant 1
Control-vs-IBV	CD8_T1	ncbi_396181	ITGB2	0.614859	2.29343	223	593	0.108	0.514	1.89747	9.17e-29	2.18e-24	up	ITGB2	integrin subunit beta 2, transcript variant 1
Control-vs-IBV	CD8_T1	ncbi_416065	PXK	0.248917	0.929357	223	593	0.081	0.273	1.89634	1.17e-09	2.79e-05	up	PXK	PX domain containing serine/threonine kinase like, transcript variant X1
Control-vs-IBV	CD8_T1	ncbi_395507	P2RX5	0.424811	1.58321	223	593	0.09	0.332	1.89548	5.06e-13	1.21e-08	up	P2RX5	purinergic receptor P2X 5
Control-vs-IBV	CD8_T1	ncbi_768825	CDC42SE2	0.400658	1.49305	223	593	0.121	0.44	1.89519	1.9e-18	4.52e-14	up	CDC42SE2	CDC42 small effector 2
Control-vs-IBV	CD8_T1	ncbi_428150	OGFR	0.14951	0.558517	223	593	0.04	0.196	1.89432	4.92e-09	0.000117176	up	OGFR	opioid growth factor receptor, transcript variant X2
Control-vs-IBV	CD8_T1	ncbi_428412	CCNY	0.668886	2.48833	223	593	0.179	0.501	1.89377	1.65e-17	3.93e-13	up	CCNY	cyclin Y, transcript variant X1
Control-vs-IBV	CD8_T1	ncbi_425774	CMIP	2.61678	9.71175	223	593	0.498	0.848	1.89153	6.57e-33	1.56e-28	up	CMIP	c-Maf inducing protein, transcript variant X1
Control-vs-IBV	CD8_T1	ncbi_776306	TARP	0.309393	1.15043	223	593	0.031	0.212	1.89126	7.5e-13	1.79e-08	up	TARP	TCR gamma alternate reading frame protein
Control-vs-IBV	CD8_T1	ncbi_771852	PDRG1	0.258496	0.960485	223	593	0.117	0.336	1.88955	1.01e-10	2.4e-06	up	PDRG1	p53 and DNA damage regulated 1
Control-vs-IBV	CD8_T1	ncbi_768611	PRPF38B	0.606026	2.24427	223	593	0.175	0.533	1.88706	9.15e-22	2.18e-17	up	PRPF38B	pre-mRNA processing factor 38B
Control-vs-IBV	CD8_T1	ncbi_421140	CHD7	0.446848	1.65524	223	593	0.152	0.376	1.88683	6.93e-11	1.65e-06	up	CHD7	chromodomain helicase DNA binding protein 7
Control-vs-IBV	CD8_T1	ncbi_419521	RASSF2	0.226876	0.840507	223	593	0.076	0.273	1.88473	4.73e-10	1.13e-05	up	RASSF2	Ras association domain family member 2
Control-vs-IBV	CD8_T1	ncbi_421386	TRERF1	0.323943	1.19759	223	593	0.09	0.354	1.88308	7.3e-15	1.74e-10	up	TRERF1	transcriptional regulating factor 1, transcript variant X1
Control-vs-IBV	CD8_T1	ncbi_101748248	PCLAF	1.10439	4.07306	223	593	0.278	0.649	1.88191	4.53e-26	1.08e-21	up	PCLAF	PCNA clamp associated factor
Control-vs-IBV	CD8_T1	ncbi_416605	SMG1	0.239039	0.883649	223	593	0.094	0.283	1.88184	4.89e-09	0.000116298	up	SMG1	SMG1, nonsense mediated mRNA decay associated PI3K related kinase, transcript variant X1
Control-vs-IBV	CD8_T1	ncbi_422651	ANKRD17	0.474382	1.75096	223	593	0.152	0.477	1.88182	1.77e-18	4.2e-14	up	ANKRD17	ankyrin repeat domain 17, transcript variant X1
Control-vs-IBV	CD8_T1	ncbi_418841	NUFIP1	0.138061	0.511137	223	593	0.058	0.194	1.88082	1.39e-06	0.0330824	up	NUFIP1	NUFIP1, FMR1 interacting protein 1
Control-vs-IBV	CD8_T1	ncbi_422152	TAF9	0.112763	0.417691	223	593	0.031	0.169	1.87985	2.58e-08	0.00061537	up	TAF9	TATA-box binding protein associated factor 9
Control-vs-IBV	CD8_T1	ncbi_776802	CBX5	0.283388	1.04475	223	593	0.112	0.352	1.87861	3.17e-12	7.55e-08	up	CBX5	chromobox 5, transcript variant X2
Control-vs-IBV	CD8_T1	ncbi_429451	PCASP2	0.192122	0.708951	223	593	0.036	0.207	1.87821	8.2e-11	1.95e-06	up	PCASP2	paracaspase 2
Control-vs-IBV	CD8_T1	ncbi_422676	RPL7L1	0.301246	1.10972	223	593	0.121	0.344	1.8777	5.82e-11	1.39e-06	up	RPL7L1	ribosomal protein L7 like 1
Control-vs-IBV	CD8_T1	ncbi_421116	RB1CC1	0.320496	1.18031	223	593	0.148	0.317	1.87752	3.68e-09	8.75e-05	up	RB1CC1	RB1 inducible coiled-coil 1, transcript variant X1
Control-vs-IBV	CD8_T1	ncbi_419862	TRAF3IP3	0.523019	1.92435	223	593	0.103	0.474	1.87743	9.76e-25	2.32e-20	up	TRAF3IP3	TRAF3 interacting protein 3, transcript variant X1
Control-vs-IBV	CD8_T1	ncbi_424750	IWS1	0.372159	1.36983	223	593	0.126	0.408	1.87718	3.35e-15	7.98e-11	up	IWS1	IWS1, SUPT6H interacting protein, transcript variant X1
Control-vs-IBV	CD8_T1	ncbi_769794	SF3B5	1.03259	3.79098	223	593	0.283	0.664	1.87528	6.02e-28	1.43e-23	up	SF3B5	splicing factor 3b subunit 5
Control-vs-IBV	CD8_T1	ncbi_395519	MAFF	0.190522	0.701387	223	593	0.027	0.219	1.87475	6.78e-14	1.61e-09	up	MAFF	MAF bZIP transcription factor F
Control-vs-IBV	CD8_T1	ncbi_415586	MFAP1	0.173651	0.639426	223	593	0.072	0.233	1.87456	9.91e-08	0.00235919	up	MFAP1	microfibrillar associated protein 1
Control-vs-IBV	CD8_T1	ncbi_421276	SERTAD2	0.909183	3.33438	223	593	0.197	0.602	1.87362	1.23e-25	2.92e-21	up	SERTAD2	SERTA domain containing 2
Control-vs-IBV	CD8_T1	ncbi_396539	DSTN	4.32691	15.8525	223	593	0.529	0.914	1.87306	2.62e-64	6.24e-60	up	DSTN	destrin, actin depolymerizing factor
Control-vs-IBV	CD8_T1	ncbi_427122	ERAP1	0.248082	0.909498	223	593	0.085	0.256	1.87003	4.32e-08	0.00102777	up	ERAP1	endoplasmic reticulum aminopeptidase 1
Control-vs-IBV	CD8_T1	ncbi_374044	HK2	0.225345	0.826065	223	593	0.04	0.258	1.86947	1.77e-14	4.22e-10	up	HK2	hexokinase 2, transcript variant 2
Control-vs-IBV	CD8_T1	ncbi_422765	FRYL	0.614748	2.24876	223	593	0.17	0.501	1.86936	8.88e-19	2.11e-14	up	FRYL	FRY like transcription coactivator, transcript variant X1
Control-vs-IBV	CD8_T1	ncbi_420000	CWC25	0.158292	0.580883	223	593	0.058	0.199	1.86906	7.77e-07	0.0184937	up	CWC25	CWC25 spliceosome associated protein homolog
Control-vs-IBV	CD8_T1	ncbi_416872	PPP1CC	0.521617	1.90693	223	593	0.184	0.479	1.86818	5.58e-16	1.33e-11	up	PPP1CC	protein phosphatase 1 catalytic subunit gamma
Control-vs-IBV	CD8_T1	ncbi_107050724	LOC107050724	0.144922	0.531577	223	593	0.04	0.194	1.86779	6e-09	0.000142732	up	LOC107050724	proto-oncogene vav-like, transcript variant X3
Control-vs-IBV	CD8_T1	ncbi_421114	PCMTD1	0.239134	0.875307	223	593	0.081	0.226	1.8676	7.79e-07	0.0185362	up	PCMTD1	protein-L-isoaspartate (D-aspartate) O-methyltransferase domain containing 1
Control-vs-IBV	CD8_T1	ncbi_419641	SMAP2	0.349989	1.27955	223	593	0.103	0.366	1.86727	3.92e-14	9.32e-10	up	SMAP2	small ArfGAP2, transcript variant 1
Control-vs-IBV	CD8_T1	ncbi_428713	POLR1D	0.247667	0.904633	223	593	0.117	0.324	1.86471	1.02e-10	2.42e-06	up	POLR1D	RNA polymerase I subunit D, transcript variant X2
Control-vs-IBV	CD8_T1	ncbi_430442	PGLS	0.736558	2.68303	223	593	0.242	0.602	1.86357	1.08e-22	2.57e-18	up	PGLS	6-phosphogluconolactonase
Control-vs-IBV	CD8_T1	ncbi_421660	DYNLT1	0.269358	0.981883	223	593	0.103	0.3	1.86215	2.15e-09	5.12e-05	up	DYNLT1	dynein light chain Tctex-type 1, transcript variant X1
Control-vs-IBV	CD8_T1	ncbi_415784	UBA2	0.263935	0.961396	223	593	0.117	0.314	1.86099	1.63e-09	3.89e-05	up	UBA2	ubiquitin like modifier activating enzyme 2
Control-vs-IBV	CD8_T1	ncbi_396451	PTGS2	0.188945	0.688493	223	593	0.013	0.142	1.85995	1.8e-09	4.29e-05	up	PTGS2	prostaglandin-endoperoxide synthase 2, transcript variant 2
Control-vs-IBV	CD8_T1	ncbi_427148	GPBP1	0.23494	0.855147	223	593	0.067	0.268	1.85944	8.54e-11	2.03e-06	up	GPBP1	GC-rich promoter binding protein 1, transcript variant X1
Control-vs-IBV	CD8_T1	ncbi_769500	VSIR	0.216597	0.788281	223	593	0.054	0.248	1.85888	2.8e-11	6.67e-07	up	VSIR	V-set immunoregulatory receptor
Control-vs-IBV	CD8_T1	ncbi_374003	POLK	0.160547	0.584801	223	593	0.04	0.196	1.85846	3.41e-09	8.12e-05	up	POLK	DNA polymerase kappa
Control-vs-IBV	CD8_T1	ncbi_107055393	TESPA1	0.19704	0.71626	223	593	0.036	0.218	1.85671	4.43e-12	1.05e-07	up	TESPA1	thymocyte expressed, positive selection associated 1, transcript variant X5
Control-vs-IBV	CD8_T1	ncbi_395206	CHST10	0.167212	0.607946	223	593	0.054	0.202	1.85603	1.42e-07	0.00337735	up	CHST10	carbohydrate sulfotransferase 10, transcript variant 1
Control-vs-IBV	CD8_T1	ncbi_421694	HBS1L	0.45639	1.6547	223	593	0.179	0.45	1.85595	4.36e-14	1.04e-09	up	HBS1L	HBS1 like translational GTPase, transcript variant X1
Control-vs-IBV	CD8_T1	ncbi_776144	PPP1R36	0.25928	0.937362	223	593	0.099	0.268	1.85008	8.3e-08	0.00197643	up	PPP1R36	protein phosphatase 1 regulatory subunit 36, transcript variant X1
Control-vs-IBV	CD8_T1	ncbi_417397	MMD	0.477151	1.72203	223	593	0.103	0.452	1.84941	3.32e-22	7.91e-18	up	MMD	monocyte to macrophage differentiation associated
Control-vs-IBV	CD8_T1	ncbi_418079	C12orf45	0.160546	0.580547	223	593	0.076	0.241	1.84795	6.75e-08	0.00160762	up	C12orf45	C12orf45 homolog, transcript variant X3
Control-vs-IBV	CD8_T1	ncbi_395430	CDC37	0.261021	0.942109	223	593	0.103	0.334	1.84774	1.35e-11	3.23e-07	up	CDC37	cell division cycle 37
Control-vs-IBV	CD8_T1	ncbi_427708	DYL1	0.497919	1.79439	223	593	0.17	0.457	1.84742	1.74e-16	4.13e-12	up	DYL1	dynein light chain 1 cytoplasmic
Control-vs-IBV	CD8_T1	ncbi_428887	FBXO33	0.161791	0.583935	223	593	0.063	0.199	1.84526	1.78e-06	0.0423616	up	FBXO33	F-box protein 33, transcript variant X2
Control-vs-IBV	CD8_T1	ncbi_416108	BHLHE40	0.420131	1.50906	223	593	0.117	0.307	1.84226	1.14e-08	0.000271881	up	BHLHE40	basic helix-loop-helix family member e40
Control-vs-IBV	CD8_T1	ncbi_424309	EPC2	0.21156	0.760929	223	593	0.072	0.228	1.84178	2.27e-07	0.005407	up	EPC2	enhancer of polycomb homolog 2, transcript variant X1
Control-vs-IBV	CD8_T1	ncbi_424830	CAB39	0.322251	1.15764	223	593	0.139	0.336	1.8417	4.04e-10	9.62e-06	up	CAB39	calcium binding protein 39, transcript variant X1
Control-vs-IBV	CD8_T1	ncbi_396148	RPS6	4.32611	15.5014	223	593	0.677	0.906	1.84101	8.57e-68	2.04e-63	up	RPS6	ribosomal protein S6
Control-vs-IBV	CD8_T1	ncbi_421642	FBXO5	0.229803	0.824811	223	593	0.081	0.245	1.83915	1.21e-07	0.00288086	up	FBXO5	F-box protein 5, transcript variant X2
Control-vs-IBV	CD8_T1	ncbi_423259	SUSD6	0.364007	1.30389	223	593	0.121	0.366	1.83794	2.6e-12	6.2e-08	up	SUSD6	sushi domain containing 6, transcript variant X1
Control-vs-IBV	CD8_T1	ncbi_425536	ESPL1	0.195134	0.699746	223	593	0.049	0.218	1.83705	2.04e-09	4.85e-05	up	ESPL1	extra spindle pole bodies like 1, separase, transcript variant X2
Control-vs-IBV	CD8_T1	ncbi_418967	NPAT	0.163382	0.585856	223	593	0.063	0.201	1.83595	1.84e-06	0.0438962	up	NPAT	nuclear protein, coactivator of histone transcription, transcript variant X1
Control-vs-IBV	CD8_T1	ncbi_421778	BEND3	0.323624	1.15787	223	593	0.112	0.298	1.83588	5.08e-09	0.000120987	up	BEND3	BEN domain containing 3, transcript variant X1
Control-vs-IBV	CD8_T1	ncbi_427458	HNRNPK	0.294622	1.05401	223	593	0.148	0.366	1.83542	7.72e-11	1.84e-06	up	HNRNPK	heterogeneous nuclear ribonucleoprotein K, transcript variant X1
Control-vs-IBV	CD8_T1	ncbi_422266	CHM	0.18231	0.651791	223	593	0.067	0.229	1.83234	6.3e-08	0.00150055	up	CHM	CHM, Rab escort protein 1
Control-vs-IBV	CD8_T1	ncbi_417711	SRPK2	0.195791	0.69928	223	593	0.09	0.238	1.83127	8.28e-07	0.0197166	up	SRPK2	SRSF protein kinase 2, transcript variant X1
Control-vs-IBV	CD8_T1	ncbi_772264	SRSF1	0.214217	0.7639	223	593	0.072	0.285	1.82948	1.08e-11	2.57e-07	up	SRSF1	serine and arginine rich splicing factor 1
Control-vs-IBV	CD8_T1	ncbi_424753	WDR33	0.41808	1.48804	223	593	0.143	0.396	1.82909	1.56e-12	3.7e-08	up	WDR33	WD repeat domain 33, transcript variant X1
Control-vs-IBV	CD8_T1	ncbi_419561	CTPS1	0.181681	0.647558	223	593	0.081	0.245	1.82791	1.38e-07	0.00329247	up	CTPS1	CTP synthase 1, transcript variant X1
Control-vs-IBV	CD8_T1	ncbi_423197	DGKZ	0.523826	1.86121	223	593	0.13	0.47	1.8271	4.02e-20	9.58e-16	up	DGKZ	diacylglycerol kinase zeta, transcript variant 2
Control-vs-IBV	CD8_T1	ncbi_395294	IL2RA	0.533578	1.89438	223	593	0.063	0.221	1.82602	7.56e-08	0.00179872	up	IL2RA	interleukin 2 receptor subunit alpha
Control-vs-IBV	CD8_T1	ncbi_417946	HIST1H46	0.38761	1.37545	223	593	0.094	0.336	1.82456	7.8e-13	1.86e-08	up	HIST1H46	histone cluster 1, H4-VI, germinal H4 (similar to human histone cluster 1, class H4 genes)
Control-vs-IBV	CD8_T1	ncbi_422462	ABCE1	0.165242	0.587788	223	593	0.081	0.243	1.82446	1.62e-07	0.00386347	up	ABCE1	ATP binding cassette subfamily E member 1
Control-vs-IBV	CD8_T1	ncbi_419364	ERRFI1	0.32258	1.1446	223	593	0.09	0.288	1.82391	1.08e-09	2.57e-05	up	ERRFI1	ERBB receptor feedback inhibitor 1, transcript variant X2
Control-vs-IBV	CD8_T1	ncbi_419993	CALCOCO2	0.329907	1.1696	223	593	0.135	0.337	1.82275	9.71e-10	2.31e-05	up	CALCOCO2	calcium binding and coiled-coil domain 2
Control-vs-IBV	CD8_T1	ncbi_415845	ANKRD11	1.49138	5.26839	223	593	0.327	0.754	1.82002	2.18e-32	5.18e-28	up	ANKRD11	ankyrin repeat domain 11, transcript variant X1
Control-vs-IBV	CD8_T1	ncbi_418155	ADIPOR2	0.547094	1.9317	223	593	0.157	0.487	1.81812	1.91e-18	4.55e-14	up	ADIPOR2	adiponectin receptor 2
Control-vs-IBV	CD8_T1	ncbi_418400	ZBTB11	0.177112	0.6267	223	593	0.054	0.194	1.81729	5.6e-07	0.0133297	up	ZBTB11	zinc finger and BTB domain containing 11
Control-vs-IBV	CD8_T1	ncbi_423402	FOXN3	0.420355	1.48239	223	593	0.161	0.393	1.81579	1.21e-11	2.89e-07	up	FOXN3	forkhead box N3, transcript variant X1
Control-vs-IBV	CD8_T1	ncbi_422196	DKC1	0.455594	1.60404	223	593	0.161	0.432	1.81362	5.73e-14	1.37e-09	up	DKC1	dyskerin pseudouridine synthase 1
Control-vs-IBV	CD8_T1	ncbi_428579	ADSS2	0.810904	2.85126	223	593	0.229	0.604	1.81273	1.53e-23	3.64e-19	up	ADSS2	adenylosuccinate synthase 2, transcript variant 1
Control-vs-IBV	CD8_T1	ncbi_426361	H2AFZ	1.20798	4.24547	223	593	0.323	0.632	1.81248	2.43e-24	5.77e-20	up	H2AFZ	H2A histone family, member Z
Control-vs-IBV	CD8_T1	ncbi_416837	ARPC3	0.653905	2.29589	223	593	0.148	0.497	1.81033	1.2e-20	2.85e-16	up	ARPC3	actin related protein 2/3 complex subunit 3
Control-vs-IBV	CD8_T1	ncbi_420594	BZW2	0.533621	1.87273	223	593	0.161	0.481	1.80932	8.18e-18	1.95e-13	up	BZW2	basic leucine zipper and W2 domains 2
Control-vs-IBV	CD8_T1	ncbi_417966	ATF7IP	0.904315	3.171	223	593	0.22	0.59	1.8089	6.79e-22	1.62e-17	up	ATF7IP	activating transcription factor 7 interacting protein, transcript variant 1
Control-vs-IBV	CD8_T1	ncbi_395174	MTF2	0.404904	1.42117	223	593	0.157	0.406	1.80888	1.1e-12	2.63e-08	up	MTF2	metal response element binding transcription factor 2
Control-vs-IBV	CD8_T1	ncbi_422248	RBMXL1	0.843957	2.95853	223	593	0.251	0.634	1.80842	1.54e-25	3.66e-21	up	RBMXL1	RNA binding motif protein, X-linked like 1, transcript variant 2
Control-vs-IBV	CD8_T1	ncbi_415876	DHODH	0.216472	0.760029	223	593	0.108	0.278	1.80712	6.92e-08	0.00164696	up	DHODH	dihydroorotate dehydrogenase (quinone)
Control-vs-IBV	CD8_T1	ncbi_776173	LOC776173	0.355573	1.24591	223	593	0.072	0.373	1.80609	1.58e-20	3.76e-16	up	LOC776173	arf-GAP with coiled-coil, ANK repeat and PH domain-containing protein 1-like, transcript variant X2
Control-vs-IBV	CD8_T1	ncbi_396540	ADSL	0.301696	1.05733	223	593	0.112	0.337	1.80585	4.6e-11	1.1e-06	up	ADSL	adenylosuccinate lyase
Control-vs-IBV	CD8_T1	ncbi_107055625	LOC107055625	0.116396	0.409403	223	593	0.031	0.153	1.80566	6.01e-07	0.0143108	up	LOC107055625	fibrous sheath CABYR-binding protein-like, transcript variant X2
Control-vs-IBV	CD8_T1	ncbi_101749651	BORCS6	0.249687	0.87507	223	593	0.09	0.298	1.80516	1.81e-10	4.31e-06	up	BORCS6	BLOC-1 related complex subunit 6
Control-vs-IBV	CD8_T1	ncbi_396223	LMNB1	0.237041	0.830632	223	593	0.121	0.295	1.80473	4.42e-08	0.0010521	up	LMNB1	lamin B1
Control-vs-IBV	CD8_T1	ncbi_770905	PTPN7	0.508565	1.77909	223	593	0.094	0.47	1.80461	9.58e-27	2.28e-22	up	PTPN7	protein tyrosine phosphatase, non-receptor type 7, transcript variant X1
Control-vs-IBV	CD8_T1	ncbi_420681	METTL6	0.23045	0.806298	223	593	0.081	0.248	1.8024	8.13e-08	0.00193628	up	METTL6	methyltransferase like 6, transcript variant X3
Control-vs-IBV	CD8_T1	ncbi_420130	MAST3	0.150852	0.528646	223	593	0.027	0.196	1.80236	3.31e-12	7.89e-08	up	MAST3	microtubule associated serine/threonine kinase 3, transcript variant X2
Control-vs-IBV	CD8_T1	ncbi_418278	CHD4	0.890234	3.10677	223	593	0.238	0.617	1.802	3e-23	7.15e-19	up	CHD4	chromodomain helicase DNA binding protein 4, transcript variant X6
Control-vs-IBV	CD8_T1	ncbi_419628	AGO3	0.678655	2.36487	223	593	0.157	0.447	1.7995	4.29e-15	1.02e-10	up	AGO3	argonaute 3, RISC catalytic component
Control-vs-IBV	CD8_T1	ncbi_426694	CKAP2L	0.133228	0.465774	223	593	0.045	0.174	1.79804	1.03e-06	0.0245417	up	CKAP2L	cytoskeleton associated protein 2 like, transcript variant X1
Control-vs-IBV	CD8_T1	ncbi_422245	HTATSF1	0.248418	0.865172	223	593	0.126	0.292	1.79609	5.12e-08	0.00121956	up	HTATSF1	HIV-1 Tat specific factor 1
Control-vs-IBV	CD8_T1	ncbi_395722	CLU	0.155092	0.540991	223	593	0.036	0.184	1.79587	4.77e-09	0.000113525	up	CLU	clusterin, transcript variant 2
Control-vs-IBV	CD8_T1	ncbi_423809	KIF11	0.652072	2.26624	223	593	0.121	0.408	1.79563	1.42e-15	3.38e-11	up	KIF11	kinesin family member 11
Control-vs-IBV	CD8_T1	ncbi_373961	HDAC1	0.173569	0.604471	223	593	0.058	0.234	1.79426	1.92e-09	4.57e-05	up	HDAC1	histone deacetylase 1
Control-vs-IBV	CD8_T1	ncbi_416825	KMT5A	0.160209	0.558055	223	593	0.049	0.192	1.79406	1.7e-07	0.00405679	up	KMT5A	lysine methyltransferase 5A, transcript variant X1
Control-vs-IBV	CD8_T1	ncbi_417433	RGS9	0.277301	0.963479	223	593	0.063	0.258	1.7931	1.24e-10	2.94e-06	up	RGS9	regulator of G-protein signaling 9, transcript variant X4
Control-vs-IBV	CD8_T1	ncbi_417840	RAP1B	0.655156	2.27025	223	593	0.179	0.535	1.79137	1.55e-20	3.7e-16	up	RAP1B	RAP1B, member of RAS oncogene family
Control-vs-IBV	CD8_T1	ncbi_423421	ITPK1	0.208502	0.722885	223	593	0.067	0.231	1.7888	4.69e-08	0.00111646	up	ITPK1	inositol-tetrakisphosphate 1-kinase
Control-vs-IBV	CD8_T1	ncbi_424837	UBE2G2	0.251484	0.871082	223	593	0.135	0.314	1.78828	3.78e-09	9.01e-05	up	UBE2G2	ubiquitin conjugating enzyme E2 G2
Control-vs-IBV	CD8_T1	ncbi_107055140	RPS27	1.53674	5.30557	223	593	0.413	0.754	1.78697	1.52e-35	3.63e-31	up	RPS27	ribosomal protein S27
Control-vs-IBV	CD8_T1	ncbi_374226	MAGOH	0.742002	2.55869	223	593	0.238	0.572	1.78453	9.06e-22	2.16e-17	up	MAGOH	mago homolog, exon junction complex core component
Control-vs-IBV	CD8_T1	ncbi_112530395	FAM117A	0.180065	0.622659	223	593	0.049	0.191	1.78425	2.78e-07	0.00661998	up	FAM117A	family with sequence similarity 117 member A, transcript variant X13
Control-vs-IBV	CD8_T1	ncbi_771344	SNRPGP15	1.64907	5.6803	223	593	0.395	0.71	1.78369	6.94e-32	1.65e-27	up	SNRPGP15	small nuclear ribonucleoprotein polypeptide G pseudogene 15
Control-vs-IBV	CD8_T1	ncbi_107053360	CDK2AP2	0.394576	1.36033	223	593	0.166	0.423	1.78299	4.21e-13	1e-08	up	CDK2AP2	cyclin dependent kinase 2 associated protein 2, transcript variant X1
Control-vs-IBV	CD8_T1	ncbi_427348	DOCK8	0.421721	1.45356	223	593	0.103	0.403	1.7828	1.46e-17	3.47e-13	up	DOCK8	dedicator of cytokinesis 8, transcript variant X1
Control-vs-IBV	CD8_T1	ncbi_420675	SNRK	0.484532	1.66952	223	593	0.108	0.378	1.78266	1.27e-14	3.01e-10	up	SNRK	SNF related kinase
Control-vs-IBV	CD8_T1	ncbi_420993	TEX10	0.245161	0.845905	223	593	0.085	0.27	1.7826	8.09e-09	0.000192502	up	TEX10	testis expressed 10
Control-vs-IBV	CD8_T1	ncbi_423878	SLK	1.14934	3.95479	223	593	0.291	0.634	1.78191	1.89e-20	4.49e-16	up	SLK	STE20 like kinase, transcript variant X1
Control-vs-IBV	CD8_T1	ncbi_395194	TLN1	0.627711	2.16089	223	593	0.206	0.53	1.78182	2.84e-18	6.75e-14	up	TLN1	talin 1
Control-vs-IBV	CD8_T1	ncbi_424974	GNB4	1.49572	5.1421	223	593	0.309	0.688	1.78084	1.98e-25	4.71e-21	up	GNB4	G protein subunit beta 4, transcript variant X1
Control-vs-IBV	CD8_T1	ncbi_395518	MAFK	0.694761	2.38908	223	593	0.17	0.514	1.78039	1.01e-19	2.4e-15	up	MAFK	MAF bZIP transcription factor K
Control-vs-IBV	CD8_T1	ncbi_768795	SH3BGRL3	0.944103	3.24519	223	593	0.233	0.627	1.7802	2.76e-25	6.58e-21	up	SH3BGRL3	SH3 domain binding glutamate rich protein like 3
Control-vs-IBV	CD8_T1	ncbi_769424	PPA1	0.214757	0.739574	223	593	0.099	0.263	1.77924	8.75e-08	0.00208291	up	PPA1	inorganic pyrophosphatase 1
Control-vs-IBV	CD8_T1	ncbi_422242	MAP7D3	0.651523	2.23796	223	593	0.197	0.53	1.77873	6.6e-19	1.57e-14	up	MAP7D3	MAP7 domain containing 3, transcript variant X8
Control-vs-IBV	CD8_T1	ncbi_395233	DYRK1A	0.661345	2.27083	223	593	0.197	0.526	1.7782	4.1e-18	9.76e-14	up	DYRK1A	dual specificity tyrosine phosphorylation regulated kinase 1A
Control-vs-IBV	CD8_T1	ncbi_107055391	MED29	1.90277	6.52418	223	593	0.493	0.806	1.77716	4.89e-40	1.16e-35	up	MED29	mediator complex subunit 29
Control-vs-IBV	CD8_T1	ncbi_374097	GNAI3	0.622755	2.13623	223	593	0.179	0.519	1.77669	4.85e-19	1.15e-14	up	GNAI3	G protein subunit alpha i3
Control-vs-IBV	CD8_T1	ncbi_428927	ARF6	1.97946	6.78438	223	593	0.439	0.847	1.77659	3.88e-46	9.23e-42	up	ARF6	ADP ribosylation factor 6
Control-vs-IBV	CD8_T1	ncbi_416000	ARHGEF3	0.561571	1.92325	223	593	0.117	0.462	1.77419	2.74e-21	6.53e-17	up	ARHGEF3	Rho guanine nucleotide exchange factor 3
Control-vs-IBV	CD8_T1	ncbi_415401	SLTM	0.268533	0.920181	223	593	0.103	0.292	1.77302	1.07e-08	0.000253771	up	SLTM	SAFB like transcription modulator, transcript variant X1
Control-vs-IBV	CD8_T1	ncbi_396188	HSP90AB1	0.274287	0.939077	223	593	0.094	0.29	1.77184	1.93e-09	4.59e-05	up	HSP90AB1	heat shock protein 90 alpha family class B member 1
Control-vs-IBV	CD8_T1	ncbi_421588	WTAP	0.931302	3.17507	223	593	0.269	0.642	1.76837	1.31e-23	3.12e-19	up	WTAP	Wilms tumor 1 associated protein, transcript variant X1
Control-vs-IBV	CD8_T1	ncbi_415593	ZNF280D	0.262365	0.89603	223	593	0.094	0.275	1.76809	2.18e-08	0.000518405	up	ZNF280D	zinc finger protein 280D, transcript variant X1
Control-vs-IBV	CD8_T1	ncbi_374078	BIRC5	0.44004	1.49936	223	593	0.152	0.4	1.76633	2.48e-12	5.91e-08	up	BIRC5	baculoviral IAP repeat containing 5, transcript variant 1
Control-vs-IBV	CD8_T1	ncbi_100859661	AAAS	0.317179	1.08133	223	593	0.135	0.344	1.76623	7.25e-10	1.73e-05	up	AAAS	aladin WD repeat nucleoporin
Control-vs-IBV	CD8_T1	ncbi_420087	ANP32B	1.30484	4.43781	223	593	0.287	0.676	1.7652	1.28e-28	3.05e-24	up	ANP32B	acidic (leucine-rich) nuclear phosphoprotein 32 family, member B
Control-vs-IBV	CD8_T1	ncbi_431652	UBAP1	0.342448	1.16525	223	593	0.108	0.325	1.76371	1.06e-10	2.53e-06	up	UBAP1	ubiquitin associated protein 1, transcript variant X1
Control-vs-IBV	CD8_T1	ncbi_415502	AKAP13	2.24705	7.6227	223	593	0.368	0.865	1.76182	3.37e-49	8.03e-45	up	AKAP13	A-kinase anchoring protein 13, transcript variant X14
Control-vs-IBV	CD8_T1	ncbi_771295	SNRNP27	0.476048	1.61487	223	593	0.166	0.457	1.7601	1.68e-15	3.99e-11	up	SNRNP27	small nuclear ribonucleoprotein U4/U6.U5 subunit 27
Control-vs-IBV	CD8_T1	ncbi_422233	MBNL3	2.05721	6.96539	223	593	0.363	0.843	1.75902	4.72e-45	1.12e-40	up	MBNL3	muscleblind like splicing regulator 3, transcript variant 2
Control-vs-IBV	CD8_T1	ncbi_419308	DDX27	0.291571	0.988531	223	593	0.112	0.341	1.75796	2.68e-11	6.39e-07	up	DDX27	DEAD-box helicase 27
Control-vs-IBV	CD8_T1	ncbi_100859554	IGBP1L	0.128797	0.437692	223	593	0.031	0.155	1.75696	2.13e-07	0.00506146	up	IGBP1L	interferon-induced guanylate-binding protein 1-like, transcript variant X1
Control-vs-IBV	CD8_T1	ncbi_100858219	MRPL55	0.457537	1.54852	223	593	0.188	0.437	1.75671	4.08e-13	9.72e-09	up	MRPL55	mitochondrial ribosomal protein L55
Control-vs-IBV	CD8_T1	ncbi_396103	SRF	0.365887	1.23844	223	593	0.108	0.378	1.75628	1.45e-14	3.46e-10	up	SRF	serum response factor
Control-vs-IBV	CD8_T1	ncbi_420504	PIP4K2A	0.742972	2.51061	223	593	0.161	0.53	1.75529	5.12e-22	1.22e-17	up	PIP4K2A	phosphatidylinositol-5-phosphate 4-kinase type 2 alpha
Control-vs-IBV	CD8_T1	ncbi_416793	FBRSL1	1.32425	4.47187	223	593	0.336	0.675	1.75494	2.11e-24	5.03e-20	up	FBRSL1	fibrosin like 1, transcript variant X1
Control-vs-IBV	CD8_T1	ncbi_423940	PLEKHA1	0.357946	1.21011	223	593	0.103	0.319	1.75449	2e-10	4.76e-06	up	PLEKHA1	pleckstrin homology domain containing A1, transcript variant X1
Control-vs-IBV	CD8_T1	ncbi_429681	GIMAP1-GIMAP5	0.188994	0.639865	223	593	0.045	0.236	1.75407	5.5e-12	1.31e-07	up	GIMAP1-GIMAP5	GIMAP1-GIMAP5 readthrough
Control-vs-IBV	CD8_T1	ncbi_419814	KCTD20	0.106042	0.35987	223	593	0.036	0.159	1.7533	4.33e-07	0.0103048	up	KCTD20	potassium channel tetramerization domain containing 20, transcript variant X1
Control-vs-IBV	CD8_T1	ncbi_427237	PLIN2	0.291518	0.981355	223	593	0.081	0.29	1.74772	8.59e-11	2.04e-06	up	PLIN2	perilipin 2, transcript variant 1
Control-vs-IBV	CD8_T1	ncbi_428453	FYCO1	0.595699	2.00286	223	593	0.166	0.32	1.74771	4.12e-07	0.00981703	up	FYCO1	FYVE and coiled-coil domain autophagy adaptor 1, transcript variant 1
Control-vs-IBV	CD8_T1	ncbi_423755	NOLC1	0.187126	0.630699	223	593	0.076	0.236	1.74754	1.73e-07	0.0041139	up	NOLC1	nucleolar and coiled-body phosphoprotein 1, transcript variant X1
Control-vs-IBV	CD8_T1	ncbi_416853	PSMD9	0.344593	1.15901	223	593	0.135	0.369	1.74699	1.08e-11	2.58e-07	up	PSMD9	proteasome 26S subunit, non-ATPase 9, transcript variant 1
Control-vs-IBV	CD8_T1	ncbi_415867	NOB1	0.344884	1.159	223	593	0.112	0.356	1.74576	2.71e-12	6.44e-08	up	NOB1	NIN1/PSMD8 binding protein 1 homolog
Control-vs-IBV	CD8_T1	ncbi_769169	ALYREF	0.633231	2.12515	223	593	0.184	0.518	1.74516	4.88e-20	1.16e-15	up	ALYREF	Aly/REF export factor
Control-vs-IBV	CD8_T1	ncbi_772032	PTPN22	0.52131	1.7496	223	593	0.197	0.401	1.74487	1.88e-10	4.48e-06	up	PTPN22	protein tyrosine phosphatase, non-receptor type 22, transcript variant X2
Control-vs-IBV	CD8_T1	ncbi_100996929	MYL6	1.57506	5.27811	223	593	0.341	0.717	1.74397	6.9e-31	1.64e-26	up	MYL6	myosin, light chain 6, alkali, smooth muscle and non-muscle
Control-vs-IBV	CD8_T1	ncbi_415990	BICD2	0.199733	0.669968	223	593	0.063	0.221	1.74096	7.21e-08	0.00171669	up	BICD2	BICD cargo adaptor 2, transcript variant X1
Control-vs-IBV	CD8_T1	ncbi_423190	CKAP5	0.322668	1.08085	223	593	0.103	0.298	1.74091	3.13e-09	7.45e-05	up	CKAP5	cytoskeleton associated protein 5
Control-vs-IBV	CD8_T1	ncbi_429150	NMUR1	0.396086	1.32544	223	593	0.161	0.378	1.74003	3.24e-10	7.71e-06	up	NMUR1	neuromedin U receptor 1
Control-vs-IBV	CD8_T1	ncbi_417851	CNOT2	0.235861	0.789643	223	593	0.094	0.251	1.73899	4.35e-07	0.0103484	up	CNOT2	CCR4-NOT transcription complex subunit 2
Control-vs-IBV	CD8_T1	ncbi_418513	MORC4	0.291563	0.975189	223	593	0.13	0.297	1.73841	1.18e-07	0.00280911	up	MORC4	MORC family CW-type zinc finger 4
Control-vs-IBV	CD8_T1	ncbi_422769	COMMD8	0.203963	0.681697	223	593	0.108	0.266	1.73588	2.74e-07	0.00652577	up	COMMD8	COMM domain containing 8
Control-vs-IBV	CD8_T1	ncbi_373939	VAV3	0.435726	1.452	223	593	0.135	0.364	1.73424	9.69e-11	2.31e-06	up	VAV3	vav 3 guanine nucleotide exchange factor
Control-vs-IBV	CD8_T1	ncbi_423894	SHOC2	0.233203	0.778131	223	593	0.085	0.253	1.7341	1.01e-07	0.00239735	up	SHOC2	SHOC2, leucine rich repeat scaffold protein
Control-vs-IBV	CD8_T1	ncbi_100858163	SNAPIN	0.243725	0.812823	223	593	0.121	0.297	1.73355	2.85e-08	0.000677965	up	SNAPIN	SNAP associated protein
Control-vs-IBV	CD8_T1	ncbi_373937	RPL22	6.52873	21.6557	223	593	0.722	0.939	1.72972	7.13e-78	1.7e-73	up	RPL22	ribosomal protein L22
Control-vs-IBV	CD8_T1	ncbi_395916	NME2	5.33924	17.6716	223	593	0.695	0.895	1.72653	8.12e-57	1.93e-52	up	NME2	NME/NM23 nucleoside diphosphate kinase 2
Control-vs-IBV	CD8_T1	ncbi_422879	GRK4	0.683076	2.26261	223	593	0.135	0.518	1.7264	1.76e-24	4.18e-20	up	GRK4	G protein-coupled receptor kinase 4
Control-vs-IBV	CD8_T1	ncbi_420658	SLC4A7	0.53088	1.75887	223	593	0.112	0.398	1.7263	9.4e-16	2.24e-11	up	SLC4A7	solute carrier family 4 member 7, transcript variant X1
Control-vs-IBV	CD8_T1	ncbi_423829	CUTC	0.253708	0.841062	223	593	0.099	0.261	1.72508	4.28e-07	0.0101889	up	CUTC	cutC copper transporter, transcript variant 1
Control-vs-IBV	CD8_T1	ncbi_415355	FBXO22	0.231001	0.765902	223	593	0.094	0.292	1.72491	1.54e-09	3.66e-05	up	FBXO22	F-box protein 22
Control-vs-IBV	CD8_T1	ncbi_425657	CTSS	0.299346	0.991756	223	593	0.072	0.349	1.72481	1.59e-17	3.79e-13	up	CTSS	cathepsin S
Control-vs-IBV	CD8_T2	ncbi_415922	GBP4L	1.46436	4.84021	67	652	0.194	0.607	1.72411	3.01e-10	7.17e-06	up	GBP4L	guanylate-binding protein 4-like, transcript variant X2
Control-vs-IBV	CD8_T1	ncbi_419832	ELK4	0.433528	1.43331	223	593	0.161	0.384	1.72283	4.73e-11	1.13e-06	up	ELK4	ELK4, ETS transcription factor, transcript variant X2
Control-vs-IBV	CD8_T1	ncbi_417539	NIPSNAP2	0.174493	0.57792	223	593	0.063	0.216	1.72195	1.76e-07	0.00419143	up	NIPSNAP2	nipsnap homolog 2
Control-vs-IBV	CD8_T1	ncbi_396420	ITGAV	0.6953	2.29357	223	593	0.193	0.379	1.72044	1.99e-08	0.000473786	up	ITGAV	integrin subunit alpha V
Control-vs-IBV	CD8_T1	ncbi_426867	HCLS1	0.498688	1.64561	223	593	0.108	0.45	1.7204	8.24e-22	1.96e-17	up	HCLS1	hematopoietic cell-specific Lyn substrate 1
Control-vs-IBV	CD8_T1	ncbi_419213	STAU1	0.690395	2.27587	223	593	0.224	0.46	1.71947	2.56e-12	6.09e-08	up	STAU1	staufen double-stranded RNA binding protein 1, transcript variant 1
[truncated: 2,005 more rows]

## Sheet: Macrophage
Contrast	Cluster	GeneID	GeneName	group.1	group.2	cells.1	cells.2	pct.1	pct.2	log2FC	p_value	p_val_adjust	significance	Symbol	Description
[truncated: 922 more rows]
