# Supplementary material for: Deciphering infected cell types, hub gene networks and cell-cell communication in infectious bronchitis virus via single-cell RNA sequencing
Source: PLoS Pathog. 2024 May 14;20(5):e1012232. doi: 10.1371/journal.ppat.1012232 (PMC11125504; doi:10.1371/journal.ppat.1012232)
Supplement: S3 Table — (XLS) [file ppat.1012232.s018.xls]

Source	Target	Count_Control	Count_IBV	Count_Control-vs-IBV	Prob_Control	Prob_IBV	Prob_Control-vs-IBV
Proximal_tubule	Proximal_tubule	8	12	4	0.060940848	0.139335029	0.078394181
CD4_T	Proximal_tubule	0	0	0	0	0	0
CD8_T	Proximal_tubule	0	1	1	0	0.000831861	0.000831861
Distal_nephron	Proximal_tubule	1	6	5	0.001582976	0.098940478	0.097357502
Gamma_delta_T	Proximal_tubule	0	0	0	0	0	0
Macrophage	Proximal_tubule	2	2	0	7.50E-05	0.020522801	0.020447836
Proximal_tubule	CD4_T	5	6	1	0.000821897	0.24091418	0.240092283
CD4_T	CD4_T	3	2	-1	9.88E-06	0.095765066	0.09575519
CD8_T	CD4_T	1	2	1	4.10E-06	0.074787319	0.074783223
Distal_nephron	CD4_T	1	4	3	2.55E-05	0.173603236	0.173577705
Gamma_delta_T	CD4_T	0	2	2	0	0.080689517	0.080689517
Macrophage	CD4_T	3	7	4	3.80E-06	0.289354213	0.289350416
Proximal_tubule	CD8_T	10	16	6	0.007847277	0.544977723	0.537130446
CD4_T	CD8_T	6	6	0	5.95E-05	0.246433275	0.246373741
CD8_T	CD8_T	5	5	0	0.000121558	0.221639927	0.221518369
Distal_nephron	CD8_T	2	9	7	9.59E-05	0.42946	0.429364147
Gamma_delta_T	CD8_T	0	6	6	0	0.248454488	0.248454488
Macrophage	CD8_T	4	12	8	1.87E-05	0.518354234	0.518335502
Proximal_tubule	Distal_nephron	5	9	4	0.005480953	0.097735277	0.092254323
CD4_T	Distal_nephron	2	0	-2	3.98E-05	0	-3.98E-05
CD8_T	Distal_nephron	2	0	-2	7.97E-05	0	-7.97E-05
Distal_nephron	Distal_nephron	1	6	5	0.000198598	0.068621881	0.068423283
Gamma_delta_T	Distal_nephron	0	0	0	0	0	0
Macrophage	Distal_nephron	1	2	1	7.41E-06	0.052597156	0.052589742
Proximal_tubule	Gamma_delta_T	7	7	0	0.001384899	0.403470126	0.402085227
CD4_T	Gamma_delta_T	5	2	-3	2.05E-05	0.17269593	0.172675461
CD8_T	Gamma_delta_T	3	2	-1	2.79E-05	0.131133804	0.131105908
Distal_nephron	Gamma_delta_T	2	5	3	3.22E-05	0.301205096	0.301172911
Gamma_delta_T	Gamma_delta_T	0	2	2	0	0.149433324	0.149433324
Macrophage	Gamma_delta_T	4	4	0	5.25E-06	0.317861895	0.317856646
Proximal_tubule	Macrophage	13	13	0	0.002295033	0.633628404	0.631333371
CD4_T	Macrophage	10	3	-7	6.62E-05	0.143449617	0.143383397
CD8_T	Macrophage	6	4	-2	7.91E-05	0.237435565	0.237356448
Distal_nephron	Macrophage	6	10	4	0.000288557	0.559573362	0.559284805
Gamma_delta_T	Macrophage	2	4	2	3.49E-06	0.220224302	0.220220815
Macrophage	Macrophage	8	7	-1	7.76E-06	0.275765688	0.275757929
