# Supplementary material for: Deciphering infected cell types, hub gene networks and cell-cell communication in infectious bronchitis virus via single-cell RNA sequencing
Source: PLoS Pathog. 2024 May 14;20(5):e1012232. doi: 10.1371/journal.ppat.1012232 (PMC11125504; doi:10.1371/journal.ppat.1012232)
Supplement: S4 Table — (XLS) [file ppat.1012232.s019.xls]

Pathway	Cluster	OutgoingProb_Control-kidney	IncomingProb_Control-kidney	OverallProb_Control-kidney	OutgoingProb_IBV-kidney	IncomingProb_IBV-kidney	OverallProb_IBV-kidney	Outgoing.diff	Incoming.diff
SPP1	CD8_T	0	0.000836409	0.000836409	0.396614082	1.426848743	1.823462825	0.396614082	1.426012334
SPP1	Gamma_delta_T	0	0.000280688	0.000280688	0.485282776	1.154152988	1.639435764	0.485282776	1.1538723
MIF	Macrophage	4.30E-06	0.001311943	0.001316239	0.043779231	0.811660353	0.855439584	0.043774935	0.810348409
SPP1	Macrophage	0	0.000133276	0.000133276	0.509859145	0.634375523	1.144234668	0.509859145	0.634242247
SPP1	CD4_T	3.29E-05	0.000222885	0.000255766	0.561495052	0.603848827	1.165343878	0.56146217	0.603625942
MHC-I	CD8_T	0	0	0	0.071253401	0.338416071	0.409669472	0.071253401	0.338416071
APP	Macrophage	1.40E-06	0.000954506	0.000955906	0	0.297379837	0.297379837	-1.40E-06	0.296425331
FN1	CD8_T	0	0.000577992	0.000577992	0	0.202087243	0.202087243	0	0.201509251
FN1	Gamma_delta_T	0	0.000194105	0.000194105	0	0.160921158	0.160921158	0	0.160727053
FN1	Macrophage	2.58E-05	9.21E-05	0.000117873	0.643111464	0.124901475	0.768012939	0.643085685	0.124809382
COLLAGEN	CD8_T	0.000184491	0.005936094	0.006120585	0	0.111655522	0.111655522	-0.000184491	0.105719427
COLLAGEN	Gamma_delta_T	0	0.000879943	0.000879943	0	0.100293801	0.100293801	0	0.099413858
MHC-II	CD4_T	0	0	0	0	0.097948054	0.097948054	0	0.097948054
CDH	Distal_nephron	0.001781574	0.001781574	0.003563149	0.098258546	0.098258546	0.196517091	0.096476971	0.096476971
COLLAGEN	Macrophage	0	0.000198166	0.000198166	0	0.092515431	0.092515431	0	0.092317266
CDH	Proximal_tubule	0.014189367	0.014189367	0.028378734	0.101473374	0.101473374	0.202946748	0.087284007	0.087284007
FN1	CD4_T	0	0.000153927	0.000153927	0	0.084086904	0.084086904	0	0.083932977
COLLAGEN	CD4_T	7.11E-05	0.000338639	0.000409693	0	0.078772863	0.078772863	-7.11E-05	0.078434225
SPP1	Proximal_tubule	0.001271536	0	0.001271536	1.033458599	0.066108139	1.099566738	1.032187062	0.066108139
LAMININ	CD8_T	5.49E-05	0.000792459	0.000847341	0	0.053448549	0.053448549	-5.49E-05	0.05265609
FN1	Distal_nephron	0	0.000408559	0.000408559	0	0.052597156	0.052597156	0	0.052188596
LAMININ	Gamma_delta_T	0	0.000115405	0.000115405	0	0.046251983	0.046251983	0	0.046136578
COLLAGEN	Distal_nephron	0	0.003313987	0.003313987	0.078814134	0.047605718	0.126419852	0.078814134	0.044291731
LAMININ	CD4_T	2.92E-05	7.54E-05	0.000104504	0	0.036043507	0.036043507	-2.92E-05	0.035968154
ITGB2	CD8_T	0	0	0	0.014979351	0.033509205	0.048488556	0.014979351	0.033509205
IL1	Macrophage	0	0	0	0.033183501	0.033183501	0.066367002	0.033183501	0.033183501
LAMININ	Macrophage	8.55E-05	2.54E-05	0.000110963	0	0.032233479	0.032233479	-8.55E-05	0.032208054
CD80	CD4_T	0	0	0	0	0.02532177	0.02532177	0	0.02532177
LAMININ	Proximal_tubule	0.007377344	0.006538274	0.013915617	0.134217366	0.025175393	0.15939276	0.126840023	0.018637119
FN1	Proximal_tubule	0.001400898	0	0.001400898	0	0.018517528	0.018517528	-0.001400898	0.018517528
THBS	CD8_T	0	0	0	0	0.018430393	0.018430393	0	0.018430393
THBS	Macrophage	0	0	0	0	0.017171184	0.017171184	0	0.017171184
THBS	CD4_T	0	0	0	0	0.014638812	0.014638812	0	0.014638812
IL16	CD4_T	0	0	0	0.005494908	0.014452794	0.019947701	0.005494908	0.014452794
RANKL	Macrophage	0	0	0	0	0.014371621	0.014371621	0	0.014371621
THBS	Gamma_delta_T	0	0	0	0	0.014180246	0.014180246	0	0.014180246
CD80	CD8_T	0	0	0	0	0.011802836	0.011802836	0	0.011802836
ALCAM	CD8_T	0	0	0	0	0.01042789	0.01042789	0	0.01042789
CD6	Macrophage	0	0	0	0	0.01042789	0.01042789	0	0.01042789
LAMININ	Distal_nephron	0	0	0	0.069034821	0.010099277	0.079134098	0.069034821	0.010099277
THBS	Distal_nephron	0	0	0	0.075923313	0.00853737	0.084460683	0.075923313	0.00853737
VISFATIN	Proximal_tubule	0	0	0	0.001298819	0.004135954	0.005434773	0.001298819	0.004135954
COLLAGEN	Proximal_tubule	0.046376005	0.035964722	0.082340728	0.391912149	0.039882948	0.431795097	0.345536144	0.003918226
THBS	Proximal_tubule	0	0	0	0	0.002965308	0.002965308	0	0.002965308
VTN	CD8_T	0	0	0	0	0.002693196	0.002693196	0	0.002693196
VTN	Macrophage	0	0	0	0	0.001856643	0.001856643	0	0.001856643
VTN	Distal_nephron	0	0	0	0	0.001856247	0.001856247	0	0.001856247
VTN	Proximal_tubule	0	0	0	0.007777611	0.001371525	0.009149137	0.007777611	0.001371525
SPP1	Distal_nephron	0.00016884	0	0.00016884	0.898624567	0	0.898624567	0.898455726	0
MIF	Proximal_tubule	0.001093249	0	0.001093249	0.235745544	0	0.235745544	0.234652295	0
APP	Distal_nephron	0.000161926	0	0.000161926	0.184787764	0	0.184787764	0.184625839	0
MIF	Distal_nephron	0.000111358	0	0.000111358	0.169188347	0	0.169188347	0.169076989	0
MIF	CD8_T	5.14E-05	0	5.14E-05	0.165395723	0	0.165395723	0.165344342	0
MIF	Gamma_delta_T	3.49E-06	0	3.49E-06	0.135531697	0	0.135531697	0.13552821	0
APP	Proximal_tubule	0.000758572	0	0.000758572	0.112592072	0	0.112592072	0.111833501	0
MHC-II	Macrophage	0	0	0	0.097948054	0	0.097948054	0.097948054	0
MHC-I	Macrophage	0	0	0	0.089546872	0	0.089546872	0.089546872	0
MIF	CD4_T	4.82E-05	0	4.82E-05	0.06201981	0	0.06201981	0.061971638	0
MHC-I	Distal_nephron	0	0	0	0.056772561	0	0.056772561	0.056772561	0
MHC-I	Gamma_delta_T	0	0	0	0.055666483	0	0.055666483	0.055666483	0
MHC-I	Proximal_tubule	0	0	0	0.041585202	0	0.041585202	0.041585202	0
CD80	Macrophage	0	0	0	0.037124606	0	0.037124606	0.037124606	0
MHC-I	CD4_T	0	0	0	0.023591553	0	0.023591553	0.023591553	0
RANKL	Gamma_delta_T	0	0	0	0.014371621	0	0.014371621	0.014371621	0
ALCAM	Macrophage	0	0	0	0.01042789	0	0.01042789	0.01042789	0
CD6	CD8_T	0	0	0	0.01042789	0	0.01042789	0.01042789	0
ITGB2	Macrophage	0	0	0	0.007469951	0	0.007469951	0.007469951	0
IL16	CD8_T	0	0	0	0.00632617	0	0.00632617	0.00632617	0
ITGB2	CD4_T	0	0	0	0.005742566	0	0.005742566	0.005742566	0
ITGB2	Gamma_delta_T	0	0	0	0.005317337	0	0.005317337	0.005317337	0
IL16	Gamma_delta_T	0	0	0	0.002631716	0	0.002631716	0.002631716	0
VISFATIN	Macrophage	0	0	0	0.002005273	0	0.002005273	0.002005273	0
VISFATIN	CD8_T	0	0	0	0.000831861	0	0.000831861	0.000831861	0
CDH	CD4_T	0	0	0	0	0	0	0	0
CDH	CD8_T	0	0	0	0	0	0	0	0
CDH	Gamma_delta_T	0	0	0	0	0	0	0	0
CDH	Macrophage	0	0	0	0	0	0	0	0
IGF	CD8_T	0	0	0	0	0	0	0	0
IGF	Distal_nephron	0	0	0	0	0	0	0	0
IGF	Gamma_delta_T	0	0	0	0	0	0	0	0
SEMA4	CD4_T	0	0	0	0	0	0	0	0
SEMA4	CD8_T	0	0	0	0	0	0	0	0
SEMA4	Gamma_delta_T	0	0	0	0	0	0	0	0
SEMA4	Macrophage	0	0	0	0	0	0	0	0
PROS	CD4_T	0	0	0	0	0	0	0	0
PROS	CD8_T	0	0	0	0	0	0	0	0
PROS	Distal_nephron	0	0	0	0	0	0	0	0
PROS	Gamma_delta_T	0	0	0	0	0	0	0	0
PROS	Macrophage	0	0	0	0	0	0	0	0
APP	Gamma_delta_T	0	0	0	0	0	0	0	0
ICOS	Proximal_tubule	0	0	0	0	0	0	0	0
ICOS	CD8_T	0	0	0	0	0	0	0	0
ICOS	Distal_nephron	0	0	0	0	0	0	0	0
CD99	Proximal_tubule	0	0	0	0	0	0	0	0
CD99	CD4_T	0	0	0	0	0	0	0	0
CD99	CD8_T	0	0	0	0	0	0	0	0
CD99	Distal_nephron	0	0	0	0	0	0	0	0
CD99	Gamma_delta_T	0	0	0	0	0	0	0	0
MHC-II	Proximal_tubule	0	0	0	0	0	0	0	0
MHC-II	CD8_T	0	0	0	0	0	0	0	0
MHC-II	Distal_nephron	0	0	0	0	0	0	0	0
MHC-II	Gamma_delta_T	0	0	0	0	0	0	0	0
CD80	Proximal_tubule	0	0	0	0	0	0	0	0
CD80	Distal_nephron	0	0	0	0	0	0	0	0
CD80	Gamma_delta_T	0	0	0	0	0	0	0	0
ITGB2	Proximal_tubule	0	0	0	0	0	0	0	0
ITGB2	Distal_nephron	0	0	0	0	0	0	0	0
IL1	Proximal_tubule	0	0	0	0	0	0	0	0
IL1	CD4_T	0	0	0	0	0	0	0	0
IL1	CD8_T	0	0	0	0	0	0	0	0
IL1	Distal_nephron	0	0	0	0	0	0	0	0
IL1	Gamma_delta_T	0	0	0	0	0	0	0	0
IL16	Proximal_tubule	0	0	0	0	0	0	0	0
IL16	Distal_nephron	0	0	0	0	0	0	0	0
IL16	Macrophage	0	0	0	0	0	0	0	0
RANKL	Proximal_tubule	0	0	0	0	0	0	0	0
RANKL	CD4_T	0	0	0	0	0	0	0	0
RANKL	CD8_T	0	0	0	0	0	0	0	0
RANKL	Distal_nephron	0	0	0	0	0	0	0	0
ALCAM	Proximal_tubule	0	0	0	0	0	0	0	0
ALCAM	CD4_T	0	0	0	0	0	0	0	0
ALCAM	Distal_nephron	0	0	0	0	0	0	0	0
ALCAM	Gamma_delta_T	0	0	0	0	0	0	0	0
CD6	Proximal_tubule	0	0	0	0	0	0	0	0
CD6	CD4_T	0	0	0	0	0	0	0	0
CD6	Distal_nephron	0	0	0	0	0	0	0	0
CD6	Gamma_delta_T	0	0	0	0	0	0	0	0
VTN	CD4_T	0	0	0	0	0	0	0	0
VTN	Gamma_delta_T	0	0	0	0	0	0	0	0
VISFATIN	CD4_T	0	0	0	0	0	0	0	0
VISFATIN	Distal_nephron	0	0	0	0	0	0	0	0
VISFATIN	Gamma_delta_T	0	0	0	0	0	0	0	0
ICOS	Macrophage	7.69E-07	0	7.69E-07	0	0	0	-7.69E-07	0
APP	CD4_T	1.10E-05	0	1.10E-05	0	0	0	-1.10E-05	0
APP	CD8_T	2.16E-05	0	2.16E-05	0	0	0	-2.16E-05	0
CD99	Macrophage	1.33E-07	1.33E-07	2.66E-07	0	0	0	-1.33E-07	-1.33E-07
ICOS	CD4_T	0	2.12E-07	2.12E-07	0	0	0	0	-2.12E-07
ICOS	Gamma_delta_T	0	5.57E-07	5.57E-07	0	0	0	0	-5.57E-07
IGF	Macrophage	0	2.46E-05	2.46E-05	0	0	0	0	-2.46E-05
IGF	CD4_T	3.65E-06	7.42E-05	7.78E-05	0	0	0	-3.65E-06	-7.42E-05
SEMA4	Distal_nephron	0	0.00030235	0.00030235	0	0	0	0	-0.00030235
SEMA4	Proximal_tubule	0.002105086	0.001802736	0.003907822	0	0	0	-0.002105086	-0.001802736
PROS	Proximal_tubule	0.001870057	0.001870057	0.003740113	0	0	0	-0.001870057	-0.001870057
IGF	Proximal_tubule	0.002328794	0.002233634	0.004562428	0	0	0	-0.002328794	-0.002233634
