# Supplementary material for: Deciphering infected cell types, hub gene networks and cell-cell communication in infectious bronchitis virus via single-cell RNA sequencing
Source: PLoS Pathog. 2024 May 14;20(5):e1012232. doi: 10.1371/journal.ppat.1012232 (PMC11125504; doi:10.1371/journal.ppat.1012232)
Supplement: S5 Table — (XLS) [file ppat.1012232.s020.xls]

source	target	ligand	receptor	Pair	pathway_name	annotation	Prob_control	Prob_IBV	select	Pvalue_control	Pvalue_IBV
Macrophage	CD8_T	ALCAM	CD6	ALCAM - CD6	ALCAM	Cell-Cell Contact	0	0.01042789	Increased	1	0
Proximal_tubule	Macrophage	APP	CD74	APP - CD74	APP	Cell-Cell Contact	0.000758572	0.112592072	Increased	0	0
CD4_T	Macrophage	APP	CD74	APP - CD74	APP	Cell-Cell Contact	1.10E-05	0	Decreased	0	1
CD8_T	Macrophage	APP	CD74	APP - CD74	APP	Cell-Cell Contact	2.16E-05	0	Decreased	0	1
Distal_nephron	Macrophage	APP	CD74	APP - CD74	APP	Cell-Cell Contact	0.000161926	0.184787764	Increased	0	0
Macrophage	Macrophage	APP	CD74	APP - CD74	APP	Cell-Cell Contact	1.40E-06	0	Decreased	0	1
CD8_T	Macrophage	CD6	ALCAM	CD6 - ALCAM	CD6	Cell-Cell Contact	0	0.01042789	Increased	1	0
Macrophage	CD4_T	CD80	CD28	CD80 - CD28	CD80	Cell-Cell Contact	0	0.018700419	Increased	1	0
Macrophage	CD8_T	CD80	CD28	CD80 - CD28	CD80	Cell-Cell Contact	0	0.005862065	Increased	1	0
Macrophage	CD4_T	CD80	CTLA4	CD80 - CTLA4	CD80	Cell-Cell Contact	0	0.006621351	Increased	1	0
Macrophage	CD8_T	CD80	CTLA4	CD80 - CTLA4	CD80	Cell-Cell Contact	0	0.005940771	Increased	1	0
Macrophage	Macrophage	CD99	CD99	CD99 - CD99	CD99	Cell-Cell Contact	1.33E-07	0	Decreased	0	1
Proximal_tubule	Proximal_tubule	CDH1	CDH1	CDH1 - CDH1	CDH	Cell-Cell Contact	0.012606391	0.051552651	Increased	0	0
Distal_nephron	Proximal_tubule	CDH1	CDH1	CDH1 - CDH1	CDH	Cell-Cell Contact	0.001582976	0.049920723	Increased	0	0
Proximal_tubule	Distal_nephron	CDH1	CDH1	CDH1 - CDH1	CDH	Cell-Cell Contact	0.001582976	0.049920723	Increased	0	0
Distal_nephron	Distal_nephron	CDH1	CDH1	CDH1 - CDH1	CDH	Cell-Cell Contact	0.000198598	0.048337822	Increased	0.01	0
Proximal_tubule	Proximal_tubule	COL4A1	ITGA1_ITGB1	COL4A1 - (ITGA1+ITGB1)	COLLAGEN	ECM-Receptor	0.022739627	0.025560877	Increased	0	0
Proximal_tubule	CD8_T	COL4A1	ITGA1_ITGB1	COL4A1 - (ITGA1+ITGB1)	COLLAGEN	ECM-Receptor	0.002769145	0.020062068	Increased	0	0
Distal_nephron	Proximal_tubule	COL4A1	ITGA1_ITGB1	COL4A1 - (ITGA1+ITGB1)	COLLAGEN	ECM-Receptor	0	0.006996477	Increased	1	0
Proximal_tubule	Distal_nephron	COL4A1	ITGAV_ITGB8	COL4A1 - (ITGAV+ITGB8)	COLLAGEN	ECM-Receptor	0	0.014480057	Increased	1	0
Distal_nephron	Distal_nephron	COL4A1	ITGAV_ITGB8	COL4A1 - (ITGAV+ITGB8)	COLLAGEN	ECM-Receptor	0	0.003930989	Increased	1	0
Proximal_tubule	CD8_T	COL4A1	CD44	COL4A1 - CD44	COLLAGEN	ECM-Receptor	0.000912382	0.054602047	Increased	0	0
CD4_T	CD8_T	COL4A1	CD44	COL4A1 - CD44	COLLAGEN	ECM-Receptor	1.20E-05	0	Decreased	0	1
CD8_T	CD8_T	COL4A1	CD44	COL4A1 - CD44	COLLAGEN	ECM-Receptor	2.24E-05	0	Decreased	0	1
Proximal_tubule	Gamma_delta_T	COL4A1	CD44	COL4A1 - CD44	COLLAGEN	ECM-Receptor	0.000533822	0.063617343	Increased	0	0
CD4_T	Gamma_delta_T	COL4A1	CD44	COL4A1 - CD44	COLLAGEN	ECM-Receptor	7.27E-06	0	Decreased	0	1
CD8_T	Gamma_delta_T	COL4A1	CD44	COL4A1 - CD44	COLLAGEN	ECM-Receptor	1.35E-05	0	Decreased	0	1
Proximal_tubule	Macrophage	COL4A1	CD44	COL4A1 - CD44	COLLAGEN	ECM-Receptor	0.000120946	0.045046119	Increased	0	0
CD4_T	Macrophage	COL4A1	CD44	COL4A1 - CD44	COLLAGEN	ECM-Receptor	1.60E-06	0	Decreased	0	1
CD8_T	Macrophage	COL4A1	CD44	COL4A1 - CD44	COLLAGEN	ECM-Receptor	2.98E-06	0	Decreased	0	1
Proximal_tubule	CD4_T	COL4A1	CD44	COL4A1 - CD44	COLLAGEN	ECM-Receptor	0	0.050152169	Increased	1	0
Distal_nephron	CD4_T	COL4A1	CD44	COL4A1 - CD44	COLLAGEN	ECM-Receptor	0	0.013983866	Increased	1	0
Distal_nephron	CD8_T	COL4A1	CD44	COL4A1 - CD44	COLLAGEN	ECM-Receptor	0	0.015276232	Increased	1	0
Distal_nephron	Gamma_delta_T	COL4A1	CD44	COL4A1 - CD44	COLLAGEN	ECM-Receptor	0	0.017921563	Increased	1	0
Distal_nephron	Macrophage	COL4A1	CD44	COL4A1 - CD44	COLLAGEN	ECM-Receptor	0	0.012511648	Increased	1	0
Proximal_tubule	Distal_nephron	COL4A1	SDC4	COL4A1 - SDC4	COLLAGEN	ECM-Receptor	0.002025156	0.01611263	Increased	0	0
CD4_T	Distal_nephron	COL4A1	SDC4	COL4A1 - SDC4	COLLAGEN	ECM-Receptor	2.67E-05	0	Decreased	0	1
CD8_T	Distal_nephron	COL4A1	SDC4	COL4A1 - SDC4	COLLAGEN	ECM-Receptor	4.97E-05	0	Decreased	0	1
Distal_nephron	Distal_nephron	COL4A1	SDC4	COL4A1 - SDC4	COLLAGEN	ECM-Receptor	0	0.004379479	Increased	1	0
Proximal_tubule	Macrophage	COL4A1	SDC4	COL4A1 - SDC4	COLLAGEN	ECM-Receptor	0	0.014053115	Increased	1	0
Distal_nephron	Macrophage	COL4A1	SDC4	COL4A1 - SDC4	COLLAGEN	ECM-Receptor	0	0.003813881	Increased	1	0
Proximal_tubule	Proximal_tubule	COL4A2	ITGA1_ITGB1	COL4A2 - (ITGA1+ITGB1)	COLLAGEN	ECM-Receptor	0.013225095	0.007325594	Decreased	0	0
Proximal_tubule	CD4_T	COL4A2	ITGA1_ITGB1	COL4A2 - (ITGA1+ITGB1)	COLLAGEN	ECM-Receptor	0.000338639	0	Decreased	0.01	1
Proximal_tubule	CD8_T	COL4A2	ITGA1_ITGB1	COL4A2 - (ITGA1+ITGB1)	COLLAGEN	ECM-Receptor	0.001631246	0.005726614	Increased	0	0
CD8_T	CD8_T	COL4A2	ITGA1_ITGB1	COL4A2 - (ITGA1+ITGB1)	COLLAGEN	ECM-Receptor	4.25E-05	0	Decreased	0.02	1
Proximal_tubule	Distal_nephron	COL4A2	ITGAV_ITGB8	COL4A2 - (ITGAV+ITGB8)	COLLAGEN	ECM-Receptor	0	0.004116502	Increased	1	0
Proximal_tubule	CD8_T	COL4A2	CD44	COL4A2 - CD44	COLLAGEN	ECM-Receptor	0.000526926	0.015988561	Increased	0	0
CD4_T	CD8_T	COL4A2	CD44	COL4A2 - CD44	COLLAGEN	ECM-Receptor	5.92E-06	0	Decreased	0	1
CD8_T	CD8_T	COL4A2	CD44	COL4A2 - CD44	COLLAGEN	ECM-Receptor	1.35E-05	0	Decreased	0	1
Proximal_tubule	Gamma_delta_T	COL4A2	CD44	COL4A2 - CD44	COLLAGEN	ECM-Receptor	0.000313651	0.018754895	Increased	0	0
CD4_T	Gamma_delta_T	COL4A2	CD44	COL4A2 - CD44	COLLAGEN	ECM-Receptor	3.59E-06	0	Decreased	0	1
CD8_T	Gamma_delta_T	COL4A2	CD44	COL4A2 - CD44	COLLAGEN	ECM-Receptor	8.16E-06	0	Decreased	0	1
Proximal_tubule	Macrophage	COL4A2	CD44	COL4A2 - CD44	COLLAGEN	ECM-Receptor	7.00E-05	0.01309678	Increased	0	0
CD4_T	Macrophage	COL4A2	CD44	COL4A2 - CD44	COLLAGEN	ECM-Receptor	7.89E-07	0	Decreased	0	1
CD8_T	Macrophage	COL4A2	CD44	COL4A2 - CD44	COLLAGEN	ECM-Receptor	1.80E-06	0	Decreased	0	1
Proximal_tubule	CD4_T	COL4A2	CD44	COL4A2 - CD44	COLLAGEN	ECM-Receptor	0	0.014636829	Increased	1	0
Proximal_tubule	Distal_nephron	COL4A2	SDC4	COL4A2 - SDC4	COLLAGEN	ECM-Receptor	0.001169324	0.00458606	Increased	0	0
CD4_T	Distal_nephron	COL4A2	SDC4	COL4A2 - SDC4	COLLAGEN	ECM-Receptor	1.31E-05	0	Decreased	0	1
CD8_T	Distal_nephron	COL4A2	SDC4	COL4A2 - SDC4	COLLAGEN	ECM-Receptor	3.00E-05	0	Decreased	0	1
Proximal_tubule	Macrophage	COL4A2	SDC4	COL4A2 - SDC4	COLLAGEN	ECM-Receptor	0	0.00399389	Increased	1	0
Proximal_tubule	CD4_T	FN1	ITGA4_ITGB1	FN1 - (ITGA4+ITGB1)	FN1	ECM-Receptor	0.000151137	0	Decreased	0	1
Macrophage	CD4_T	FN1	ITGA4_ITGB1	FN1 - (ITGA4+ITGB1)	FN1	ECM-Receptor	2.79E-06	0	Decreased	0	1
Proximal_tubule	CD8_T	FN1	ITGA4_ITGB1	FN1 - (ITGA4+ITGB1)	FN1	ECM-Receptor	0.00038676	0	Decreased	0	1
Macrophage	CD8_T	FN1	ITGA4_ITGB1	FN1 - (ITGA4+ITGB1)	FN1	ECM-Receptor	7.09E-06	0.075058684	Increased	0	0
Proximal_tubule	Gamma_delta_T	FN1	ITGA4_ITGB1	FN1 - (ITGA4+ITGB1)	FN1	ECM-Receptor	8.13E-05	0	Decreased	0	1
Macrophage	Gamma_delta_T	FN1	ITGA4_ITGB1	FN1 - (ITGA4+ITGB1)	FN1	ECM-Receptor	1.49E-06	0.055271466	Increased	0	0
Proximal_tubule	Macrophage	FN1	ITGA4_ITGB1	FN1 - (ITGA4+ITGB1)	FN1	ECM-Receptor	3.98E-05	0	Decreased	0	1
Macrophage	Macrophage	FN1	ITGA4_ITGB1	FN1 - (ITGA4+ITGB1)	FN1	ECM-Receptor	7.30E-07	0	Decreased	0	1
Proximal_tubule	Macrophage	FN1	ITGAV_ITGB1	FN1 - (ITGAV+ITGB1)	FN1	ECM-Receptor	2.65E-05	0	Decreased	0	1
Macrophage	Macrophage	FN1	ITGAV_ITGB1	FN1 - (ITGAV+ITGB1)	FN1	ECM-Receptor	4.88E-07	0.024915985	Increased	0	0
Macrophage	Proximal_tubule	FN1	ITGAV_ITGB1	FN1 - (ITGAV+ITGB1)	FN1	ECM-Receptor	0	0.018517528	Increased	1	0
Macrophage	CD8_T	FN1	ITGAV_ITGB1	FN1 - (ITGAV+ITGB1)	FN1	ECM-Receptor	0	0.035770113	Increased	1	0
Macrophage	Distal_nephron	FN1	ITGAV_ITGB8	FN1 - (ITGAV+ITGB8)	FN1	ECM-Receptor	0	0.024910797	Increased	1	0
Proximal_tubule	CD8_T	FN1	CD44	FN1 - CD44	FN1	ECM-Receptor	0.000180803	0	Decreased	0	1
Macrophage	CD8_T	FN1	CD44	FN1 - CD44	FN1	ECM-Receptor	3.34E-06	0.091258445	Increased	0	0
Proximal_tubule	Gamma_delta_T	FN1	CD44	FN1 - CD44	FN1	ECM-Receptor	0.000109327	0	Decreased	0	1
Macrophage	Gamma_delta_T	FN1	CD44	FN1 - CD44	FN1	ECM-Receptor	1.99E-06	0.105649692	Increased	0	0
Proximal_tubule	Macrophage	FN1	CD44	FN1 - CD44	FN1	ECM-Receptor	2.41E-05	0	Decreased	0	1
Macrophage	Macrophage	FN1	CD44	FN1 - CD44	FN1	ECM-Receptor	4.44E-07	0.075801637	Increased	0	0
Macrophage	CD4_T	FN1	CD44	FN1 - CD44	FN1	ECM-Receptor	0	0.084086904	Increased	1	0
Proximal_tubule	Distal_nephron	FN1	SDC4	FN1 - SDC4	FN1	ECM-Receptor	0.000401146	0	Decreased	0	1
Macrophage	Distal_nephron	FN1	SDC4	FN1 - SDC4	FN1	ECM-Receptor	7.41E-06	0.027686358	Increased	0	0
Macrophage	Macrophage	FN1	SDC4	FN1 - SDC4	FN1	ECM-Receptor	0	0.024183853	Increased	1	0
Proximal_tubule	CD8_T	HLA-A	CD8A	HLA-A - CD8A	MHC-I	Cell-Cell Contact	0	0.031499792	Increased	1	0
CD4_T	CD8_T	HLA-A	CD8A	HLA-A - CD8A	MHC-I	Cell-Cell Contact	0	0.017911077	Increased	1	0
CD8_T	CD8_T	HLA-A	CD8A	HLA-A - CD8A	MHC-I	Cell-Cell Contact	0	0.053765707	Increased	1	0
Distal_nephron	CD8_T	HLA-A	CD8A	HLA-A - CD8A	MHC-I	Cell-Cell Contact	0	0.042919737	Increased	1	0
Gamma_delta_T	CD8_T	HLA-A	CD8A	HLA-A - CD8A	MHC-I	Cell-Cell Contact	0	0.042089578	Increased	1	0
Macrophage	CD8_T	HLA-A	CD8A	HLA-A - CD8A	MHC-I	Cell-Cell Contact	0	0.067406913	Increased	1	0
Proximal_tubule	CD8_T	HLA-A	CD8B2	HLA-A - CD8B2	MHC-I	Cell-Cell Contact	0	0.01008541	Increased	1	0
CD4_T	CD8_T	HLA-A	CD8B2	HLA-A - CD8B2	MHC-I	Cell-Cell Contact	0	0.005680476	Increased	1	0
CD8_T	CD8_T	HLA-A	CD8B2	HLA-A - CD8B2	MHC-I	Cell-Cell Contact	0	0.017487694	Increased	1	0
Distal_nephron	CD8_T	HLA-A	CD8B2	HLA-A - CD8B2	MHC-I	Cell-Cell Contact	0	0.013852823	Increased	1	0
Gamma_delta_T	CD8_T	HLA-A	CD8B2	HLA-A - CD8B2	MHC-I	Cell-Cell Contact	0	0.013576905	Increased	1	0
Macrophage	CD8_T	HLA-A	CD8B2	HLA-A - CD8B2	MHC-I	Cell-Cell Contact	0	0.022139959	Increased	1	0
Macrophage	CD4_T	HLA-DMA	CD4	HLA-DMA - CD4	MHC-II	Cell-Cell Contact	0	0.02197179	Increased	1	0
Macrophage	CD4_T	HLA-DMB	CD4	HLA-DMB - CD4	MHC-II	Cell-Cell Contact	0	0.01957708	Increased	1	0
Macrophage	CD4_T	HLA-DRB1	CD4	HLA-DRB1 - CD4	MHC-II	Cell-Cell Contact	0	0.056399183	Increased	1	0
Macrophage	CD4_T	ICOSLG	CD28	ICOSL - CD28	ICOS	Cell-Cell Contact	2.12E-07	0	Decreased	0	1
Macrophage	Gamma_delta_T	ICOSLG	ICOS	ICOSL - ICOS	ICOS	Cell-Cell Contact	5.57E-07	0	Decreased	0	1
Proximal_tubule	CD4_T	IGF2	IGF1R	IGF2 - IGF1R	IGF	Secreted Signaling	7.14E-05	0	Decreased	0.02	1
CD4_T	CD4_T	IGF2	IGF1R	IGF2 - IGF1R	IGF	Secreted Signaling	2.74E-06	0	Decreased	0.02	1
Proximal_tubule	Macrophage	IGF2	IGF1R	IGF2 - IGF1R	IGF	Secreted Signaling	2.37E-05	0	Decreased	0	1
CD4_T	Macrophage	IGF2	IGF1R	IGF2 - IGF1R	IGF	Secreted Signaling	9.10E-07	0	Decreased	0	1
Proximal_tubule	Proximal_tubule	IGF2	IGF2R	IGF2 - IGF2R	IGF	Secreted Signaling	0.002233634	0	Decreased	0	1
CD4_T	CD4_T	IL16	CD4	IL16 - CD4	IL16	Secreted Signaling	0	0.005494908	Increased	1	0
CD8_T	CD4_T	IL16	CD4	IL16 - CD4	IL16	Secreted Signaling	0	0.00632617	Increased	1	0
Gamma_delta_T	CD4_T	IL16	CD4	IL16 - CD4	IL16	Secreted Signaling	0	0.002631716	Increased	1	0
Macrophage	Macrophage	IL1B	IL1R2	IL1B - IL1R2	IL1	Secreted Signaling	0	0.033183501	Increased	1	0
CD4_T	CD8_T	ITGB2	CD226	ITGB2 - CD226	ITGB2	Cell-Cell Contact	0	0.005742566	Increased	1	0
CD8_T	CD8_T	ITGB2	CD226	ITGB2 - CD226	ITGB2	Cell-Cell Contact	0	0.014979351	Increased	1	0
Gamma_delta_T	CD8_T	ITGB2	CD226	ITGB2 - CD226	ITGB2	Cell-Cell Contact	0	0.005317337	Increased	1	0
Macrophage	CD8_T	ITGB2	CD226	ITGB2 - CD226	ITGB2	Cell-Cell Contact	0	0.007469951	Increased	1	0
Proximal_tubule	Proximal_tubule	LAMA1	ITGA1_ITGB1	LAMA1 - (ITGA1+ITGB1)	LAMININ	ECM-Receptor	0	0.00354828	Increased	1	0
Proximal_tubule	CD8_T	LAMA1	ITGA1_ITGB1	LAMA1 - (ITGA1+ITGB1)	LAMININ	ECM-Receptor	0	0.002771484	Increased	1	0
Proximal_tubule	Distal_nephron	LAMA1	ITGAV_ITGB8	LAMA1 - (ITGAV+ITGB8)	LAMININ	ECM-Receptor	0	0.001990582	Increased	1	0
Proximal_tubule	CD4_T	LAMA1	CD44	LAMA1 - CD44	LAMININ	ECM-Receptor	0	0.007116632	Increased	1	0
Proximal_tubule	CD8_T	LAMA1	CD44	LAMA1 - CD44	LAMININ	ECM-Receptor	0	0.007779346	Increased	1	0
Proximal_tubule	Gamma_delta_T	LAMA1	CD44	LAMA1 - CD44	LAMININ	ECM-Receptor	0	0.009138516	Increased	1	0
Proximal_tubule	Macrophage	LAMA1	CD44	LAMA1 - CD44	LAMININ	ECM-Receptor	0	0.006362729	Increased	1	0
Proximal_tubule	Proximal_tubule	LAMA1	DAG1	LAMA1 - DAG1	LAMININ	ECM-Receptor	0	0.001415432	Increased	1	0
Proximal_tubule	Proximal_tubule	LAMB1	ITGA1_ITGB1	LAMB1 - (ITGA1+ITGB1)	LAMININ	ECM-Receptor	0	0.003519649	Increased	1	0
Proximal_tubule	CD8_T	LAMB1	ITGA1_ITGB1	LAMB1 - (ITGA1+ITGB1)	LAMININ	ECM-Receptor	0	0.002749103	Increased	1	0
Proximal_tubule	Distal_nephron	LAMB1	ITGAV_ITGB8	LAMB1 - (ITGAV+ITGB8)	LAMININ	ECM-Receptor	0	0.001974495	Increased	1	0
Proximal_tubule	CD4_T	LAMB1	CD44	LAMB1 - CD44	LAMININ	ECM-Receptor	0	0.007059411	Increased	1	0
Proximal_tubule	CD8_T	LAMB1	CD44	LAMB1 - CD44	LAMININ	ECM-Receptor	0	0.007716838	Increased	1	0
Proximal_tubule	Gamma_delta_T	LAMB1	CD44	LAMB1 - CD44	LAMININ	ECM-Receptor	0	0.009065187	Increased	1	0
Proximal_tubule	Macrophage	LAMB1	CD44	LAMB1 - CD44	LAMININ	ECM-Receptor	0	0.006311531	Increased	1	0
Proximal_tubule	Proximal_tubule	LAMB1	DAG1	LAMB1 - DAG1	LAMININ	ECM-Receptor	0	0.001403986	Increased	1	0
Proximal_tubule	Proximal_tubule	LAMC1	ITGA1_ITGB1	LAMC1 - (ITGA1+ITGB1)	LAMININ	ECM-Receptor	0.004367418	0.004806574	Increased	0	0
Macrophage	Proximal_tubule	LAMC1	ITGA1_ITGB1	LAMC1 - (ITGA1+ITGB1)	LAMININ	ECM-Receptor	5.06E-05	0	Decreased	0	1
Proximal_tubule	CD8_T	LAMC1	ITGA1_ITGB1	LAMC1 - (ITGA1+ITGB1)	LAMININ	ECM-Receptor	0.000545237	0.003755348	Increased	0	0
CD4_T	CD8_T	LAMC1	ITGA1_ITGB1	LAMC1 - (ITGA1+ITGB1)	LAMININ	ECM-Receptor	1.74E-05	0	Decreased	0.03	1
CD8_T	CD8_T	LAMC1	ITGA1_ITGB1	LAMC1 - (ITGA1+ITGB1)	LAMININ	ECM-Receptor	3.28E-05	0	Decreased	0	1
Macrophage	CD8_T	LAMC1	ITGA1_ITGB1	LAMC1 - (ITGA1+ITGB1)	LAMININ	ECM-Receptor	6.30E-06	0	Decreased	0	1
Distal_nephron	Proximal_tubule	LAMC1	ITGA1_ITGB1	LAMC1 - (ITGA1+ITGB1)	LAMININ	ECM-Receptor	0	0.006118245	Increased	1	0
Distal_nephron	CD8_T	LAMC1	ITGA1_ITGB1	LAMC1 - (ITGA1+ITGB1)	LAMININ	ECM-Receptor	0	0.004781527	Increased	1	0
Proximal_tubule	CD4_T	LAMC1	ITGA6_ITGB1	LAMC1 - (ITGA6+ITGB1)	LAMININ	ECM-Receptor	6.83E-05	0	Decreased	0.01	1
CD4_T	CD4_T	LAMC1	ITGA6_ITGB1	LAMC1 - (ITGA6+ITGB1)	LAMININ	ECM-Receptor	2.17E-06	0	Decreased	0.01	1
CD8_T	CD4_T	LAMC1	ITGA6_ITGB1	LAMC1 - (ITGA6+ITGB1)	LAMININ	ECM-Receptor	4.10E-06	0	Decreased	0.01	1
Macrophage	CD4_T	LAMC1	ITGA6_ITGB1	LAMC1 - (ITGA6+ITGB1)	LAMININ	ECM-Receptor	7.94E-07	0	Decreased	0	1
Proximal_tubule	Distal_nephron	LAMC1	ITGAV_ITGB8	LAMC1 - (ITGAV+ITGB8)	LAMININ	ECM-Receptor	0	0.002697979	Increased	1	0
Distal_nephron	Distal_nephron	LAMC1	ITGAV_ITGB8	LAMC1 - (ITGAV+ITGB8)	LAMININ	ECM-Receptor	0	0.003436221	Increased	1	0
Proximal_tubule	CD8_T	LAMC1	CD44	LAMC1 - CD44	LAMININ	ECM-Receptor	0.000172887	0.01052222	Increased	0	0
CD4_T	CD8_T	LAMC1	CD44	LAMC1 - CD44	LAMININ	ECM-Receptor	5.50E-06	0	Decreased	0	1
CD8_T	CD8_T	LAMC1	CD44	LAMC1 - CD44	LAMININ	ECM-Receptor	1.04E-05	0	Decreased	0	1
Macrophage	CD8_T	LAMC1	CD44	LAMC1 - CD44	LAMININ	ECM-Receptor	2.01E-06	0	Decreased	0	1
Proximal_tubule	Gamma_delta_T	LAMC1	CD44	LAMC1 - CD44	LAMININ	ECM-Receptor	0.000104578	0.012354644	Increased	0	0
CD4_T	Gamma_delta_T	LAMC1	CD44	LAMC1 - CD44	LAMININ	ECM-Receptor	3.34E-06	0	Decreased	0	1
CD8_T	Gamma_delta_T	LAMC1	CD44	LAMC1 - CD44	LAMININ	ECM-Receptor	6.28E-06	0	Decreased	0	1
Macrophage	Gamma_delta_T	LAMC1	CD44	LAMC1 - CD44	LAMININ	ECM-Receptor	1.21E-06	0	Decreased	0	1
Proximal_tubule	Macrophage	LAMC1	CD44	LAMC1 - CD44	LAMININ	ECM-Receptor	2.30E-05	0.00861046	Increased	0	0
CD4_T	Macrophage	LAMC1	CD44	LAMC1 - CD44	LAMININ	ECM-Receptor	7.33E-07	0	Decreased	0	1
CD8_T	Macrophage	LAMC1	CD44	LAMC1 - CD44	LAMININ	ECM-Receptor	1.38E-06	0	Decreased	0	1
Macrophage	Macrophage	LAMC1	CD44	LAMC1 - CD44	LAMININ	ECM-Receptor	2.67E-07	0	Decreased	0	1
Proximal_tubule	CD4_T	LAMC1	CD44	LAMC1 - CD44	LAMININ	ECM-Receptor	0	0.00962811	Increased	1	0
Distal_nephron	CD4_T	LAMC1	CD44	LAMC1 - CD44	LAMININ	ECM-Receptor	0	0.012239354	Increased	1	0
Distal_nephron	CD8_T	LAMC1	CD44	LAMC1 - CD44	LAMININ	ECM-Receptor	0	0.013372682	Increased	1	0
Distal_nephron	Gamma_delta_T	LAMC1	CD44	LAMC1 - CD44	LAMININ	ECM-Receptor	0	0.015693635	Increased	1	0
Distal_nephron	Macrophage	LAMC1	CD44	LAMC1 - CD44	LAMININ	ECM-Receptor	0	0.010948758	Increased	1	0
Proximal_tubule	Proximal_tubule	LAMC1	DAG1	LAMC1 - DAG1	LAMININ	ECM-Receptor	0.00209589	0.00191883	Decreased	0	0
Macrophage	Proximal_tubule	LAMC1	DAG1	LAMC1 - DAG1	LAMININ	ECM-Receptor	2.43E-05	0	Decreased	0	1
Distal_nephron	Proximal_tubule	LAMC1	DAG1	LAMC1 - DAG1	LAMININ	ECM-Receptor	0	0.002444397	Increased	1	0
Proximal_tubule	Macrophage	MIF	CD74_CD44	MIF - (CD74+CD44)	MIF	Secreted Signaling	0.000506756	0.140154251	Increased	0	0
CD4_T	Macrophage	MIF	CD74_CD44	MIF - (CD74+CD44)	MIF	Secreted Signaling	2.23E-05	0.037427099	Increased	0	0
CD8_T	Macrophage	MIF	CD74_CD44	MIF - (CD74+CD44)	MIF	Secreted Signaling	2.37E-05	0.098932536	Increased	0	0
Distal_nephron	Macrophage	MIF	CD74_CD44	MIF - (CD74+CD44)	MIF	Secreted Signaling	5.14E-05	0.101167992	Increased	0	0
Gamma_delta_T	Macrophage	MIF	CD74_CD44	MIF - (CD74+CD44)	MIF	Secreted Signaling	1.60E-06	0.081277854	Increased	0	0
Macrophage	Macrophage	MIF	CD74_CD44	MIF - (CD74+CD44)	MIF	Secreted Signaling	1.98E-06	0.026460289	Increased	0	0
Proximal_tubule	Macrophage	MIF	CD74_CXCR4	MIF - (CD74+CXCR4)	MIF	Secreted Signaling	0.000586493	0.095591293	Increased	0	0
CD4_T	Macrophage	MIF	CD74_CXCR4	MIF - (CD74+CXCR4)	MIF	Secreted Signaling	2.59E-05	0.024592711	Increased	0	0
CD8_T	Macrophage	MIF	CD74_CXCR4	MIF - (CD74+CXCR4)	MIF	Secreted Signaling	2.77E-05	0.066463186	Increased	0	0
Distal_nephron	Macrophage	MIF	CD74_CXCR4	MIF - (CD74+CXCR4)	MIF	Secreted Signaling	6.00E-05	0.068020356	Increased	0	0
Gamma_delta_T	Macrophage	MIF	CD74_CXCR4	MIF - (CD74+CXCR4)	MIF	Secreted Signaling	1.89E-06	0.054253843	Increased	0	0
Macrophage	Macrophage	MIF	CD74_CXCR4	MIF - (CD74+CXCR4)	MIF	Secreted Signaling	2.31E-06	0.017318942	Increased	0	0
Proximal_tubule	Proximal_tubule	NAMPT	INSR	NAMPT - INSR	VISFATIN	Secreted Signaling	0	0.001298819	Increased	1	0
CD8_T	Proximal_tubule	NAMPT	INSR	NAMPT - INSR	VISFATIN	Secreted Signaling	0	0.000831861	Increased	1	0
Macrophage	Proximal_tubule	NAMPT	INSR	NAMPT - INSR	VISFATIN	Secreted Signaling	0	0.002005273	Increased	1	0
Proximal_tubule	Proximal_tubule	PROS1	TYRO3	PROS1 - TYRO3	PROS	Secreted Signaling	0.001870057	0	Decreased	0	1
Proximal_tubule	Proximal_tubule	SEMA4G	PLXNB2	SEMA4G - PLXNB2	SEMA4	Cell-Cell Contact	0.001802736	0	Decreased	0	1
Proximal_tubule	Distal_nephron	SEMA4G	PLXNB2	SEMA4G - PLXNB2	SEMA4	Cell-Cell Contact	0.00030235	0	Decreased	0	1
Proximal_tubule	CD4_T	SPP1	ITGA4_ITGB1	SPP1 - (ITGA4+ITGB1)	SPP1	Secreted Signaling	0.000192389	0	Decreased	0	1
CD4_T	CD4_T	SPP1	ITGA4_ITGB1	SPP1 - (ITGA4+ITGB1)	SPP1	Secreted Signaling	4.96E-06	0	Decreased	0	1
Distal_nephron	CD4_T	SPP1	ITGA4_ITGB1	SPP1 - (ITGA4+ITGB1)	SPP1	Secreted Signaling	2.55E-05	0	Decreased	0	1
Proximal_tubule	CD8_T	SPP1	ITGA4_ITGB1	SPP1 - (ITGA4+ITGB1)	SPP1	Secreted Signaling	0.000491709	0.137062998	Increased	0	0
CD4_T	CD8_T	SPP1	ITGA4_ITGB1	SPP1 - (ITGA4+ITGB1)	SPP1	Secreted Signaling	1.27E-05	0.080636504	Increased	0	0
Distal_nephron	CD8_T	SPP1	ITGA4_ITGB1	SPP1 - (ITGA4+ITGB1)	SPP1	Secreted Signaling	6.53E-05	0.11916876	Increased	0	0
Proximal_tubule	Gamma_delta_T	SPP1	ITGA4_ITGB1	SPP1 - (ITGA4+ITGB1)	SPP1	Secreted Signaling	0.000103355	0.102745745	Increased	0	0
CD4_T	Gamma_delta_T	SPP1	ITGA4_ITGB1	SPP1 - (ITGA4+ITGB1)	SPP1	Secreted Signaling	2.68E-06	0.059473392	Increased	0	0
Distal_nephron	Gamma_delta_T	SPP1	ITGA4_ITGB1	SPP1 - (ITGA4+ITGB1)	SPP1	Secreted Signaling	1.37E-05	0.088870385	Increased	0	0
Proximal_tubule	Macrophage	SPP1	ITGA4_ITGB1	SPP1 - (ITGA4+ITGB1)	SPP1	Secreted Signaling	5.06E-05	0	Decreased	0	1
CD4_T	Macrophage	SPP1	ITGA4_ITGB1	SPP1 - (ITGA4+ITGB1)	SPP1	Secreted Signaling	1.31E-06	0	Decreased	0	1
Distal_nephron	Macrophage	SPP1	ITGA4_ITGB1	SPP1 - (ITGA4+ITGB1)	SPP1	Secreted Signaling	6.73E-06	0	Decreased	0	1
CD8_T	CD8_T	SPP1	ITGA4_ITGB1	SPP1 - (ITGA4+ITGB1)	SPP1	Secreted Signaling	0	0.060998898	Increased	1	0
Gamma_delta_T	CD8_T	SPP1	ITGA4_ITGB1	SPP1 - (ITGA4+ITGB1)	SPP1	Secreted Signaling	0	0.069627702	Increased	1	0
Macrophage	CD8_T	SPP1	ITGA4_ITGB1	SPP1 - (ITGA4+ITGB1)	SPP1	Secreted Signaling	0	0.073175678	Increased	1	0
CD8_T	Gamma_delta_T	SPP1	ITGA4_ITGB1	SPP1 - (ITGA4+ITGB1)	SPP1	Secreted Signaling	0	0.044738886	Increased	1	0.02
Gamma_delta_T	Gamma_delta_T	SPP1	ITGA4_ITGB1	SPP1 - (ITGA4+ITGB1)	SPP1	Secreted Signaling	0	0.051192975	Increased	1	0
Macrophage	Gamma_delta_T	SPP1	ITGA4_ITGB1	SPP1 - (ITGA4+ITGB1)	SPP1	Secreted Signaling	0	0.05385596	Increased	1	0.01
Proximal_tubule	Macrophage	SPP1	ITGAV_ITGB1	SPP1 - (ITGAV+ITGB1)	SPP1	Secreted Signaling	3.37E-05	0.047631621	Increased	0	0
CD4_T	Macrophage	SPP1	ITGAV_ITGB1	SPP1 - (ITGAV+ITGB1)	SPP1	Secreted Signaling	8.71E-07	0	Decreased	0	1
Distal_nephron	Macrophage	SPP1	ITGAV_ITGB1	SPP1 - (ITGAV+ITGB1)	SPP1	Secreted Signaling	4.48E-06	0.040860235	Increased	0	0.01
Proximal_tubule	Proximal_tubule	SPP1	ITGAV_ITGB1	SPP1 - (ITGAV+ITGB1)	SPP1	Secreted Signaling	0	0.035612811	Increased	1	0
Distal_nephron	Proximal_tubule	SPP1	ITGAV_ITGB1	SPP1 - (ITGAV+ITGB1)	SPP1	Secreted Signaling	0	0.030495328	Increased	1	0.01
Proximal_tubule	CD8_T	SPP1	ITGAV_ITGB1	SPP1 - (ITGAV+ITGB1)	SPP1	Secreted Signaling	0	0.067694348	Increased	1	0
CD4_T	CD8_T	SPP1	ITGAV_ITGB1	SPP1 - (ITGAV+ITGB1)	SPP1	Secreted Signaling	0	0.038549976	Increased	1	0
Distal_nephron	CD8_T	SPP1	ITGAV_ITGB1	SPP1 - (ITGAV+ITGB1)	SPP1	Secreted Signaling	0	0.058245247	Increased	1	0
Gamma_delta_T	CD8_T	SPP1	ITGAV_ITGB1	SPP1 - (ITGAV+ITGB1)	SPP1	Secreted Signaling	0	0.033080243	Increased	1	0
Macrophage	CD8_T	SPP1	ITGAV_ITGB1	SPP1 - (ITGAV+ITGB1)	SPP1	Secreted Signaling	0	0.034835623	Increased	1	0
Proximal_tubule	CD8_T	SPP1	CD44	SPP1 - CD44	SPP1	Secreted Signaling	0.000230182	0.164268349	Increased	0	0
CD4_T	CD8_T	SPP1	CD44	SPP1 - CD44	SPP1	Secreted Signaling	5.94E-06	0.097912677	Increased	0	0
Distal_nephron	CD8_T	SPP1	CD44	SPP1 - CD44	SPP1	Secreted Signaling	3.05E-05	0.143412598	Increased	0	0
Proximal_tubule	Gamma_delta_T	SPP1	CD44	SPP1 - CD44	SPP1	Secreted Signaling	0.000138871	0.187793796	Increased	0	0
CD4_T	Gamma_delta_T	SPP1	CD44	SPP1 - CD44	SPP1	Secreted Signaling	3.60E-06	0.113222538	Increased	0	0
Distal_nephron	Gamma_delta_T	SPP1	CD44	SPP1 - CD44	SPP1	Secreted Signaling	1.85E-05	0.164539267	Increased	0	0
Proximal_tubule	Macrophage	SPP1	CD44	SPP1 - CD44	SPP1	Secreted Signaling	3.07E-05	0.1383279	Increased	0	0
CD4_T	Macrophage	SPP1	CD44	SPP1 - CD44	SPP1	Secreted Signaling	7.92E-07	0.081429807	Increased	0	0
Distal_nephron	Macrophage	SPP1	CD44	SPP1 - CD44	SPP1	Secreted Signaling	4.07E-06	0.120291543	Increased	0	0
Proximal_tubule	CD4_T	SPP1	CD44	SPP1 - CD44	SPP1	Secreted Signaling	0	0.15232103	Increased	1	0
CD4_T	CD4_T	SPP1	CD44	SPP1 - CD44	SPP1	Secreted Signaling	0	0.090270158	Increased	1	0
CD8_T	CD4_T	SPP1	CD44	SPP1 - CD44	SPP1	Secreted Signaling	0	0.068461149	Increased	1	0
Distal_nephron	CD4_T	SPP1	CD44	SPP1 - CD44	SPP1	Secreted Signaling	0	0.132741204	Increased	1	0
Gamma_delta_T	CD4_T	SPP1	CD44	SPP1 - CD44	SPP1	Secreted Signaling	0	0.078057801	Increased	1	0
Macrophage	CD4_T	SPP1	CD44	SPP1 - CD44	SPP1	Secreted Signaling	0	0.081997485	Increased	1	0
CD8_T	CD8_T	SPP1	CD44	SPP1 - CD44	SPP1	Secreted Signaling	0	0.074408278	Increased	1	0
Gamma_delta_T	CD8_T	SPP1	CD44	SPP1 - CD44	SPP1	Secreted Signaling	0	0.084762723	Increased	1	0
Macrophage	CD8_T	SPP1	CD44	SPP1 - CD44	SPP1	Secreted Signaling	0	0.089008142	Increased	1	0
CD8_T	Gamma_delta_T	SPP1	CD44	SPP1 - CD44	SPP1	Secreted Signaling	0	0.086394918	Increased	1	0
Gamma_delta_T	Gamma_delta_T	SPP1	CD44	SPP1 - CD44	SPP1	Secreted Signaling	0	0.098240349	Increased	1	0
Macrophage	Gamma_delta_T	SPP1	CD44	SPP1 - CD44	SPP1	Secreted Signaling	0	0.103084776	Increased	1	0
CD8_T	Macrophage	SPP1	CD44	SPP1 - CD44	SPP1	Secreted Signaling	0	0.061611952	Increased	1	0
Gamma_delta_T	Macrophage	SPP1	CD44	SPP1 - CD44	SPP1	Secreted Signaling	0	0.070320984	Increased	1	0
Macrophage	Macrophage	SPP1	CD44	SPP1 - CD44	SPP1	Secreted Signaling	0	0.073901481	Increased	1	0
Distal_nephron	Proximal_tubule	THBS1	CD47	THBS1 - CD47	THBS	ECM-Receptor	0	0.002965308	Increased	1	0
Distal_nephron	CD4_T	THBS1	CD47	THBS1 - CD47	THBS	ECM-Receptor	0	0.014638812	Increased	1	0
Distal_nephron	CD8_T	THBS1	CD47	THBS1 - CD47	THBS	ECM-Receptor	0	0.018430393	Increased	1	0
Distal_nephron	Distal_nephron	THBS1	CD47	THBS1 - CD47	THBS	ECM-Receptor	0	0.004457718	Increased	1	0
Distal_nephron	Gamma_delta_T	THBS1	CD47	THBS1 - CD47	THBS	ECM-Receptor	0	0.014180246	Increased	1	0
Distal_nephron	Macrophage	THBS1	CD47	THBS1 - CD47	THBS	ECM-Receptor	0	0.013618547	Increased	1	0
Distal_nephron	Distal_nephron	THBS1	SDC4	THBS1 - SDC4	THBS	ECM-Receptor	0	0.004079651	Increased	1	0
Distal_nephron	Macrophage	THBS1	SDC4	THBS1 - SDC4	THBS	ECM-Receptor	0	0.003552637	Increased	1	0
Gamma_delta_T	Macrophage	TNFSF11	TNFRSF11A	TNFSF11 - TNFRSF11A	RANKL	Secreted Signaling	0	0.014371621	Increased	1	0
Proximal_tubule	Proximal_tubule	VTN	ITGAV_ITGB1	VTN - (ITGAV+ITGB1)	VTN	ECM-Receptor	0	0.001371525	Increased	1	0
Proximal_tubule	CD8_T	VTN	ITGAV_ITGB1	VTN - (ITGAV+ITGB1)	VTN	ECM-Receptor	0	0.002693196	Increased	1	0
Proximal_tubule	Macrophage	VTN	ITGAV_ITGB1	VTN - (ITGAV+ITGB1)	VTN	ECM-Receptor	0	0.001856643	Increased	1	0
Proximal_tubule	Distal_nephron	VTN	ITGAV_ITGB8	VTN - (ITGAV+ITGB8)	VTN	ECM-Receptor	0	0.001856247	Increased	1	0
