# Supplementary material for: Deciphering infected cell types, hub gene networks and cell-cell communication in infectious bronchitis virus via single-cell RNA sequencing
Source: PLoS Pathog. 2024 May 14;20(5):e1012232. doi: 10.1371/journal.ppat.1012232 (PMC11125504; doi:10.1371/journal.ppat.1012232)
Supplement: S6 Table — The table show the prioritization of the signaling pathways in the kidney, bursa, and trachea tissues from the infected and control groups, respectively. (XLSX) [file ppat.1012232.s021.xlsx]

## Sheet: kidney
contrast	group	sender	receiver	ligand	receptor	prioritization_score	top_group
control-Infected	control	CD4_T	CD8_T	APOC3	SDC2	0.973212	control
Infected-control	Infected	CD8_T	CD4_T	IL21	IL2RG	0.969355	Infected
Infected-control	Infected	CD8_T	CD8_T	IL21	IL21R	0.964644	Infected
control-Infected	control	CD4_T	CD8_T	APOC3	LRP2	0.963952	control
control-Infected	control	CD4_T	CD4_T	APOC3	LRP2	0.963756	control
Infected-control	Infected	CD8_T	CD8_T	IL21	IL2RG	0.958528	Infected
control-Infected	control	Proximal	CD8_T	APOC3	SDC2	0.956274	control
control-Infected	control	CD4_T	CD4_T	APOC3	SDC2	0.956075	control
Infected-control	Infected	Macrophage	Distal_Collecting_tubule	TGM2	SDC4	0.952639	Infected
control-Infected	control	Proximal	CD8_T	APOC3	LRP2	0.947015	control
control-Infected	control	Proximal	CD4_T	APOC3	LRP2	0.946819	control
control-Infected	control	CD8_T	CD8_T	APOC3	SDC2	0.946095	control
Infected-control	Infected	CD4_T	CD4_T	CD28	CD4	0.943017	Infected
Infected-control	Infected	CD8_T	CD8_T	IFNG	IFNGR1	0.941634	Infected
control-Infected	control	Proximal	CD4_T	APOC3	SDC2	0.939138	control
Infected-control	Infected	CD4_T	CD4_T	PTPRC	CD4	0.938386	Infected
control-Infected	control	CD8_T	CD8_T	APOC3	LRP2	0.936836	control
control-Infected	control	CD8_T	CD4_T	APOC3	LRP2	0.93664	control
Infected-control	Infected	Macrophage	Macrophage	IL1B	IL1R2	0.93346	Infected
control-Infected	control	CD4_T	Proximal	APOC3	LRP2	0.929576	control
control-Infected	control	CD8_T	CD4_T	APOC3	SDC2	0.928959	control
Infected-control	Infected	CD4_T	CD4_T	CD28	CD247	0.928171	Infected
Infected-control	Infected	Macrophage	CD8_T	IL1B	IL12RB2	0.924951	Infected
Infected-control	Infected	CD4_T	CD8_T	PTPRC	CD247	0.924237	Infected
Infected-control	Infected	CD4_T	CD4_T	PTPRC	CD247	0.92354	Infected
control-Infected	control	Gamma_delta_T	CD8_T	PTPRC	DPP4	0.923063	control
Infected-control	Infected	Distal_Collecting_tubule	Distal_Collecting_tubule	TGFB1	ITGB6	0.920179	Infected
Infected-control	Infected	CD8_T	Macrophage	IFNG	IFNGR2	0.917789	Infected
Infected-control	Infected	CD4_T	CD8_T	CD28	CD247	0.917514	Infected
Infected-control	Infected	CD8_T	CD4_T	PTPRC	CD4	0.916942	Infected
Infected-control	Infected	Macrophage	CD8_T	CCL1	CCR8	0.916464	Infected
Infected-control	Infected	Macrophage	Gamma_delta_T	INHBA	BAMBI	0.91635	Infected
Infected-control	Infected	Proximal	CD4_T	SPP1	ITGA4	0.916113	Infected
Infected-control	Infected	Macrophage	Distal_Collecting_tubule	TGFB1	ITGB6	0.915262	Infected
Infected-control	Infected	Proximal	CD4_T	SPP1	S1PR1	0.91463	Infected
Infected-control	Infected	Proximal	Distal_Collecting_tubule	SPP1	ITGB6	0.912955	Infected
Infected-control	Infected	CD8_T	Gamma_delta_T	IL21	IL2RG	0.912916	Infected
control-Infected	control	Proximal	Proximal	APOC3	LRP2	0.912639	control
Infected-control	Infected	Macrophage	Macrophage	IL1B	IL1RAP	0.912534	Infected
Infected-control	Infected	CD4_T	CD4_T	SELP	SELPLG	0.912129	Infected
Infected-control	Infected	Distal_Collecting_tubule	CD4_T	TGFB1	TGFBR2	0.911981	Infected
Infected-control	Infected	CD8_T	CD4_T	CD28	CD4	0.911954	Infected
Infected-control	Infected	Proximal	Proximal	SERPING1	C1R	0.911342	Infected
Infected-control	Infected	CD4_T	CD4_T	CD38	PECAM1	0.909087	Infected
Infected-control	Infected	Proximal	CD4_T	SERPING1	SELP	0.908934	Infected
Infected-control	Infected	Macrophage	CD4_T	TGFB1	TGFBR2	0.907064	Infected
Infected-control	Infected	CD8_T	Gamma_delta_T	IFNG	IFNGR1	0.906067	Infected
control-Infected	control	Distal_Collecting_tubule	CD8_T	SHH	LRP2	0.905835	control
Infected-control	Infected	Proximal	CD4_T	SPP1	CD44	0.905581	Infected
Infected-control	Infected	Gamma_delta_T	Distal_Collecting_tubule	FURIN	ADAMTS1	0.904898	Infected
Infected-control	Infected	Macrophage	Macrophage	CD274	CD80	0.904665	Infected
control-Infected	control	Proximal	CD8_T	TCN2	LRP2	0.903994	control
Infected-control	Infected	CD8_T	CD4_T	IFNG	IFNGR1	0.903405	Infected
Infected-control	Infected	Proximal	Macrophage	ACE2	TNFRSF11A	0.903073	Infected
Infected-control	Infected	CD8_T	CD8_T	PTPRC	CD247	0.902794	Infected
control-Infected	control	CD8_T	Proximal	APOC3	LRP2	0.90246	control
Infected-control	Infected	CD8_T	CD4_T	PTPRC	CD247	0.902096	Infected
control-Infected	control	CD4_T	Macrophage	IGF2	IGF1R	0.901792	control
Infected-control	Infected	Macrophage	Distal_Collecting_tubule	IL1B	IL1RAP	0.901672	Infected
Infected-control	Infected	Distal_Collecting_tubule	Proximal	IL6	IL6ST	0.901633	Infected
Infected-control	Infected	Distal_Collecting_tubule	CD4_T	THBS1	ITGA4	0.901053	Infected
control-Infected	control	Intercalated_cell	CD8_T	PCSK9	APLP2	0.900822	control
Infected-control	Infected	CD4_T	CD4_T	CD40LG	ITGB2	0.900496	Infected
Infected-control	Infected	Proximal	Distal_Collecting_tubule	TGM2	SDC4	0.900383	Infected
Infected-control	Infected	Intercalated_cell	CD4_T	SPP1	ITGA4	0.899316	Infected
Infected-control	Infected	CD8_T	CD4_T	CD38	PECAM1	0.899273	Infected
Infected-control	Infected	Proximal	Intercalated_cell	SPP1	ITGB6	0.899016	Infected
Infected-control	Infected	CD8_T	CD4_T	CD48	CD2	0.898924	Infected
Infected-control	Infected	Distal_Collecting_tubule	CD4_T	THBS1	SDC1	0.898854	Infected
Infected-control	Infected	CD8_T	CD4_T	CD48	PDCD1	0.898725	Infected
control-Infected	control	Proximal	Distal_Collecting_tubule	EPHA4	FGFR3	0.898225	control
Infected-control	Infected	Intercalated_cell	CD4_T	SPP1	S1PR1	0.897834	Infected
Infected-control	Infected	Macrophage	CD8_T	IL15	IL2RG	0.897336	Infected
Infected-control	Infected	CD8_T	CD4_T	CD28	CD247	0.897108	Infected
Infected-control	Infected	Distal_Collecting_tubule	Distal_Collecting_tubule	TGFB1	ITGAV	0.896679	Infected
Infected-control	Infected	Intercalated_cell	Distal_Collecting_tubule	SPP1	ITGB6	0.896159	Infected
Infected-control	Infected	Distal_Collecting_tubule	Macrophage	IL6	IL6ST	0.895509	Infected
Infected-control	Infected	Proximal	CD8_T	SPP1	CD44	0.894738	Infected
Infected-control	Infected	CD4_T	Macrophage	CD38	PECAM1	0.894154	Infected
Infected-control	Infected	CD8_T	CD8_T	IL21	IL4R	0.893459	Infected
Infected-control	Infected	CD4_T	CD8_T	PTPRC	CD4	0.893378	Infected
control-Infected	control	Proximal	CD8_T	ANG	EGFR	0.893131	control
Infected-control	Infected	Macrophage	Distal_Collecting_tubule	TGFB1	ITGAV	0.891762	Infected
control-Infected	control	CD4_T	Distal_Collecting_tubule	NRG4	EGFR	0.891633	control
control-Infected	control	CD4_T	Distal_Collecting_tubule	IGF2	INSR	0.891297	control
Infected-control	Infected	Proximal	CD4_T	CCN2	ITGB2	0.891176	Infected
Infected-control	Infected	CD4_T	Distal_Collecting_tubule	CD44	HAS2	0.891146	Infected
control-Infected	control	Gamma_delta_T	CD4_T	PTPRC	DPP4	0.891082	control
Infected-control	Infected	Macrophage	CD8_T	IL15	IL2RB	0.890971	Infected
Infected-control	Infected	Distal_Collecting_tubule	CD8_T	TGFB1	TGFBR2	0.89043	Infected
Infected-control	Infected	Distal_Collecting_tubule	CD4_T	SPP1	ITGA4	0.890415	Infected
Infected-control	Infected	Proximal	Proximal	CCN2	IGF2R	0.890109	Infected
Infected-control	Infected	Proximal	CD8_T	IL15	IL2RG	0.88975	Infected
Infected-control	Infected	Proximal	Distal_Collecting_tubule	SPP1	ITGAV	0.889455	Infected
Infected-control	Infected	Macrophage	CD4_T	HLA.DMB	CD4	0.889436	Infected
Infected-control	Infected	CD8_T	Intercalated_cell	IFNG	IFNGR2	0.889435	Infected
control-Infected	control	CD8_T	CD8_T	COL4A1	ITGA1	0.88903	control
Infected-control	Infected	Distal_Collecting_tubule	CD4_T	SPP1	S1PR1	0.888932	Infected
Infected-control	Infected	Intercalated_cell	CD4_T	SPP1	CD44	0.888785	Infected
control-Infected	control	CD8_T	Distal_Collecting_tubule	EPHA4	FGFR3	0.888327	control
Infected-control	Infected	CD4_T	CD8_T	CD40LG	ITGB2	0.88814	Infected
Infected-control	Infected	Distal_Collecting_tubule	Gamma_delta_T	IL6	IL6ST	0.887605	Infected
Infected-control	Infected	Distal_Collecting_tubule	Distal_Collecting_tubule	SPP1	ITGB6	0.887257	Infected
control-Infected	control	CD8_T	CD8_T	TCN2	LRP2	0.887209	control
Infected-control	Infected	CD4_T	CD8_T	CD28	CD4	0.886655	Infected
Infected-control	Infected	CD4_T	CD4_T	BTLA	CD247	0.886558	Infected
Infected-control	Infected	Macrophage	CD4_T	VCAM1	ITGA4	0.886458	Infected
Infected-control	Infected	CD8_T	CD8_T	CD28	CD247	0.886452	Infected
Infected-control	Infected	Distal_Collecting_tubule	Distal_Collecting_tubule	TNFSF15	TNFRSF6B	0.886116	Infected
Infected-control	Infected	Gamma_delta_T	CD4_T	CD40LG	ITGB2	0.885998	Infected
Infected-control	Infected	Gamma_delta_T	CD4_T	TRAF2	TNFRSF1B	0.885674	Infected
Infected-control	Infected	Macrophage	CD8_T	TGFB1	TGFBR2	0.885514	Infected
Infected-control	Infected	Gamma_delta_T	CD4_T	IL17A	IL17RA	0.885509	Infected
control-Infected	control	CD8_T	CD8_T	APOB	LRP2	0.88539	control
control-Infected	control	CD8_T	Macrophage	IGF2	IGF1R	0.885127	control
Infected-control	Infected	CD8_T	Macrophage	CD274	CD80	0.884846	Infected
Infected-control	Infected	Proximal	Proximal	ACE2	TNFRSF11B	0.88471	Infected
Infected-control	Infected	CD4_T	CD4_T	IL16	CD4	0.88466	Infected
Infected-control	Infected	CD8_T	Macrophage	CD38	PECAM1	0.88434	Infected
control-Infected	control	CD4_T	Proximal	APOC3	SDC2	0.884122	control
Infected-control	Infected	CD4_T	CD8_T	SELP	SELPLG	0.884102	Infected
control-Infected	control	CD4_T	CD4_T	CALM2	PDE1A	0.884017	control
control-Infected	control	CD8_T	CD4_T	APOB	LRP2	0.883881	control
Infected-control	Infected	CD4_T	Distal_Collecting_tubule	TGFB1	ITGB6	0.88352	Infected
Infected-control	Infected	Proximal	CD8_T	IL15	IL2RB	0.883385	Infected
Infected-control	Infected	Macrophage	Gamma_delta_T	IL1B	IL1R1	0.883208	Infected
control-Infected	control	Proximal	CD4_T	TCN2	LRP2	0.883164	control
Infected-control	Infected	Intercalated_cell	Intercalated_cell	SPP1	ITGB6	0.88222	Infected
Infected-control	Infected	CD8_T	CD4_T	BTLA	CD247	0.881928	Infected
control-Infected	control	CD4_T	CD8_T	ANG	EGFR	0.881905	control
control-Infected	control	CD4_T	CD8_T	IGF2	ITGA6	0.881806	control
Infected-control	Infected	Distal_Collecting_tubule	Intercalated_cell	TGFB1	ITGB6	0.881681	Infected
control-Infected	control	CD8_T	CD8_T	NECTIN1	FGFR1	0.881024	control
control-Infected	control	CD8_T	CD8_T	COL4A2	ITGA1	0.880791	control
control-Infected	control	Intercalated_cell	Proximal	PCSK9	APLP2	0.880312	control
Infected-control	Infected	CD8_T	Distal_Collecting_tubule	CD44	HAS2	0.880128	Infected
control-Infected	control	CD4_T	CD8_T	NECTIN1	FGFR1	0.880077	control
control-Infected	control	Proximal	Distal_Collecting_tubule	EPHA4	FGFR2	0.880035	control
Infected-control	Infected	Distal_Collecting_tubule	CD4_T	SPP1	CD44	0.879884	Infected
Infected-control	Infected	Macrophage	CD4_T	TGM2	ITGA4	0.87939	Infected
Infected-control	Infected	Gamma_delta_T	CD4_T	IL17F	IL17RA	0.879352	Infected
Infected-control	Infected	CD8_T	CD8_T	CCL1	CCR8	0.879294	Infected
Infected-control	Infected	Macrophage	CD8_T	CD274	PDCD1	0.879163	Infected
Infected-control	Infected	CD4_T	CD8_T	BTLA	CD247	0.878821	Infected
control-Infected	control	CD8_T	CD8_T	ANG	EGFR	0.878611	control
control-Infected	control	Proximal	Macrophage	IGF2	IGF1R	0.87838	control
control-Infected	control	Proximal	Distal_Collecting_tubule	NRG4	EGFR	0.878285	control
Infected-control	Infected	Distal_Collecting_tubule	Macrophage	IL6	IL6R	0.877947	Infected
Infected-control	Infected	Intercalated_cell	CD8_T	SPP1	CD44	0.877941	Infected
Infected-control	Infected	CD4_T	CD8_T	CD38	PECAM1	0.877829	Infected
control-Infected	control	CD8_T	CD4_T	PROS1	TYRO3	0.877791	control
control-Infected	control	Distal_Collecting_tubule	CD4_T	SHH	LRP2	0.876896	control
Infected-control	Infected	Proximal	CD4_T	MMP14	SDC1	0.876806	Infected
Infected-control	Infected	Macrophage	Intercalated_cell	TGFB1	ITGB6	0.876765	Infected
Infected-control	Infected	CD4_T	Gamma_delta_T	CD28	CD247	0.876416	Infected
Infected-control	Infected	Distal_Collecting_tubule	Gamma_delta_T	TGFB1	TGFBR2	0.876396	Infected
control-Infected	control	Proximal	CD8_T	ANG	PLXNB2	0.876259	control
Infected-control	Infected	Distal_Collecting_tubule	Distal_Collecting_tubule	LAMA3	ITGA6	0.876074	Infected
Infected-control	Infected	CD8_T	CD8_T	CD48	PDCD1	0.87592	Infected
Infected-control	Infected	Proximal	Distal_Collecting_tubule	CDH1	IGF1R	0.875342	Infected
Infected-control	Infected	CD4_T	CD4_T	TGFB1	TGFBR2	0.875322	Infected
Infected-control	Infected	Macrophage	CD4_T	CCL1	CCR8	0.875214	Infected
control-Infected	control	CD8_T	CD8_T	PLTP	APOA1	0.875165	control
Infected-control	Infected	CD8_T	CD4_T	B2M	TAP1	0.874966	Infected
Infected-control	Infected	Macrophage	CD4_T	PTPRC	CD4	0.874925	Infected
control-Infected	control	CD8_T	CD4_T	PLTP	APOA1	0.874732	control
control-Infected	control	CD8_T	Distal_Collecting_tubule	IGF2	INSR	0.874632	control
Infected-control	Infected	Gamma_delta_T	CD4_T	CCL5	SDC1	0.874597	Infected
Infected-control	Infected	CD8_T	CD8_T	BTLA	CD247	0.874191	Infected
Infected-control	Infected	Macrophage	Macrophage	S100A12	TLR4	0.873893	Infected
control-Infected	control	Proximal	Distal_Collecting_tubule	ANG	EGFR	0.873868	control
control-Infected	control	Proximal	CD4_T	ANG	EGFR	0.87374	control
Infected-control	Infected	Gamma_delta_T	CD8_T	CD40LG	ITGB2	0.873641	Infected
Infected-control	Infected	Distal_Collecting_tubule	Intercalated_cell	SPP1	ITGB6	0.873318	Infected
Infected-control	Infected	Macrophage	CD8_T	MMP9	CD44	0.873105	Infected
Infected-control	Infected	CD4_T	Gamma_delta_T	PTPRC	CD247	0.87307	Infected
Infected-control	Infected	Distal_Collecting_tubule	CD4_T	CCN2	ITGB2	0.872996	Infected
Infected-control	Infected	Intercalated_cell	Distal_Collecting_tubule	SPP1	ITGAV	0.872659	Infected
control-Infected	control	CD4_T	Macrophage	IGF2	ITGAV	0.872548	control
Infected-control	Infected	CD8_T	CD8_T	PTPRC	CD4	0.871934	Infected
Infected-control	Infected	Distal_Collecting_tubule	Proximal	CCN2	IGF2R	0.871929	Infected
control-Infected	control	CD8_T	CD4_T	NECTIN1	FGFR1	0.871665	control
Infected-control	Infected	Distal_Collecting_tubule	CD4_T	THBS1	CD47	0.871648	Infected
Infected-control	Infected	Macrophage	Gamma_delta_T	TGFB1	TGFBR2	0.871479	Infected
Infected-control	Infected	CD8_T	Distal_Collecting_tubule	IFNG	IFNGR2	0.871323	Infected
Infected-control	Infected	Macrophage	CD4_T	MMP9	CD44	0.871249	Infected
control-Infected	control	CD4_T	CD4_T	NECTIN1	FGFR1	0.870717	control
Infected-control	Infected	CD8_T	CD8_T	B2M	TAP1	0.870661	Infected
control-Infected	control	CD8_T	Intercalated_cell	MELTF	TFRC	0.870624	control
control-Infected	control	CD8_T	Gamma_delta_T	JAG1	NOTCH1	0.870601	control
control-Infected	control	CD8_T	CD8_T	TIMP2	LRP2	0.870225	control
control-Infected	control	CD8_T	Distal_Collecting_tubule	EPHA4	FGFR2	0.870136	control
control-Infected	control	Proximal	Proximal	TCN2	LRP2	0.869666	control
Infected-control	Infected	Macrophage	CD8_T	CD80	CTLA4	0.869603	Infected
control-Infected	control	Proximal	CD8_T	NECTIN1	FGFR1	0.86929	control
Infected-control	Infected	CD4_T	CD4_T	MADCAM1	ITGA4	0.869173	Infected
control-Infected	control	Distal_Collecting_tubule	CD8_T	NECTIN1	FGFR1	0.869117	control
Infected-control	Infected	Distal_Collecting_tubule	CD8_T	SPP1	CD44	0.86904	Infected
Infected-control	Infected	CD4_T	Intercalated_cell	CD44	EPCAM	0.868635	Infected
control-Infected	control	CD4_T	CD8_T	COL4A1	ITGA1	0.868513	control
Infected-control	Infected	Proximal	CD4_T	MMP14	CD44	0.868473	Infected
control-Infected	control	CD8_T	CD4_T	NECTIN1	NECTIN1	0.868405	control
Infected-control	Infected	Gamma_delta_T	Distal_Collecting_tubule	CCL5	SDC4	0.868115	Infected
Infected-control	Infected	CD8_T	CD8_T	CD38	PECAM1	0.868015	Infected
control-Infected	control	CD8_T	Proximal	PROS1	TYRO3	0.867975	control
control-Infected	control	Proximal	Distal_Collecting_tubule	IGF2	INSR	0.867885	control
Infected-control	Infected	Gamma_delta_T	Distal_Collecting_tubule	CD44	HAS2	0.867747	Infected
control-Infected	control	Distal_Collecting_tubule	Proximal	SHH	LRP2	0.867555	control
control-Infected	control	CD4_T	CD4_T	NECTIN1	NECTIN1	0.867457	control
control-Infected	control	CD4_T	CD4_T	SEMA3A	NRP1	0.867256	control
control-Infected	control	Proximal	Proximal	APOC3	SDC2	0.867184	control
control-Infected	control	CD8_T	CD8_T	NECTIN1	NECTIN1	0.866753	control
Infected-control	Infected	Distal_Collecting_tubule	CD4_T	MMP7	SDC1	0.866457	Infected
control-Infected	control	CD8_T	CD4_T	TCN2	LRP2	0.866379	control
Infected-control	Infected	CD8_T	Macrophage	IL21	IL2RG	0.866351	Infected
Infected-control	Infected	Macrophage	CD4_T	IL15	IL2RG	0.866351	Infected
control-Infected	control	CD8_T	CD8_T	GJB6	GJB2	0.866267	control
control-Infected	control	Intercalated_cell	Macrophage	CD24	SELP	0.866185	control
control-Infected	control	Proximal	CD8_T	COL4A1	ITGA1	0.866171	control
control-Infected	control	CD8_T	CD8_T	PROS1	TYRO3	0.866147	control
Infected-control	Infected	CD8_T	CD4_T	IL16	CD4	0.866138	Infected
control-Infected	control	CD4_T	CD8_T	TCN2	LRP2	0.86596	control
control-Infected	control	CD4_T	CD8_T	NECTIN1	NECTIN1	0.865805	control
Infected-control	Infected	Proximal	CD8_T	SPP1	ITGA4	0.865795	Infected
Infected-control	Infected	Macrophage	CD8_T	CCL1	CCR1	0.865742	Infected
Infected-control	Infected	Distal_Collecting_tubule	CD4_T	TGFB1	TGFBR1	0.865378	Infected
Infected-control	Infected	Proximal	Distal_Collecting_tubule	CDH1	CDH1	0.865349	Infected
control-Infected	control	CD8_T	CD8_T	IGF2	ITGA6	0.865141	control
control-Infected	control	CD4_T	Gamma_delta_T	JAG1	NOTCH1	0.865116	control
Infected-control	Infected	Proximal	Intercalated_cell	CDH1	PTPRF	0.865098	Infected
control-Infected	control	CD4_T	CD8_T	ANG	PLXNB2	0.865033	control
control-Infected	control	CD8_T	Gamma_delta_T	F2	F2R	0.864894	control
control-Infected	control	Intercalated_cell	CD4_T	PCSK9	APLP2	0.864697	control
Infected-control	Infected	Gamma_delta_T	Distal_Collecting_tubule	TGFB1	ITGB6	0.864578	Infected
Infected-control	Infected	Proximal	Intercalated_cell	CDH1	IGF1R	0.864577	Infected
Infected-control	Infected	Distal_Collecting_tubule	Gamma_delta_T	INHBB	BAMBI	0.864375	Infected
Infected-control	Infected	Gamma_delta_T	CD8_T	TRAF2	TNFRSF1B	0.864021	Infected
control-Infected	control	CD8_T	Macrophage	TSPAN3	ADAM10	0.863982	control
Infected-control	Infected	Macrophage	Proximal	IL1B	IL1RAP	0.863906	Infected
Infected-control	Infected	Distal_Collecting_tubule	Distal_Collecting_tubule	SPP1	ITGAV	0.863757	Infected
Infected-control	Infected	Proximal	Proximal	CDH1	CDH1	0.863658	Infected
control-Infected	control	CD4_T	Intercalated_cell	MELTF	TFRC	0.863357	control
Infected-control	Infected	Proximal	CD4_T	B2M	TAP1	0.863206	Infected
Infected-control	Infected	CD8_T	Distal_Collecting_tubule	TGFB1	ITGB6	0.863103	Infected
control-Infected	control	Proximal	CD4_T	ANG	PLXNB2	0.86298	control
Infected-control	Infected	Gamma_delta_T	CD4_T	B2M	TAP1	0.862975	Infected
control-Infected	control	CD8_T	CD4_T	TIMP2	LRP2	0.862897	control
control-Infected	control	CD8_T	CD8_T	F2	F5	0.862849	control
control-Infected	control	CD4_T	Distal_Collecting_tubule	ANG	EGFR	0.862641	control
Infected-control	Infected	CD4_T	Macrophage	CD28	CD80	0.862586	Infected
control-Infected	control	CD8_T	Proximal	NECTIN1	FGFR1	0.862558	control
control-Infected	control	CD4_T	CD4_T	ANG	EGFR	0.862513	control
control-Infected	control	Proximal	CD8_T	TIMP2	LRP2	0.862391	control
control-Infected	control	Proximal	Macrophage	TSPAN3	ADAM10	0.862095	control
Infected-control	Infected	Distal_Collecting_tubule	CD4_T	HBEGF	CD6	0.861906	Infected
control-Infected	control	CD8_T	CD8_T	ANG	PLXNB2	0.861739	control
Infected-control	Infected	Macrophage	CD4_T	CD274	PDCD1	0.861637	Infected
control-Infected	control	CD4_T	Proximal	NECTIN1	FGFR1	0.86161	control
control-Infected	control	Proximal	CD8_T	APOB	LRP2	0.861463	control
Infected-control	Infected	CD4_T	Gamma_delta_T	SELP	SELPLG	0.861356	Infected
Infected-control	Infected	CD4_T	Gamma_delta_T	BTLA	CD247	0.861263	Infected
Infected-control	Infected	CD4_T	Macrophage	ITGA4	VCAM1	0.861209	Infected
control-Infected	control	CD8_T	CD8_T	PROS1	F5	0.861136	control
Infected-control	Infected	Macrophage	CD4_T	B2M	TAP1	0.861046	Infected
Infected-control	Infected	Distal_Collecting_tubule	CD4_T	HBEGF	CD82	0.861038	Infected
control-Infected	control	Gamma_delta_T	CD4_T	CALM2	PDE1A	0.861037	control
Infected-control	Infected	Proximal	Gamma_delta_T	SPP1	CD44	0.861005	Infected
Infected-control	Infected	CD8_T	Distal_Collecting_tubule	B2M	TAP1	0.860917	Infected
Infected-control	Infected	CD8_T	CD4_T	B2M	TAP2	0.860901	Infected
Infected-control	Infected	Macrophage	CD8_T	PTPRC	CD247	0.860777	Infected
Infected-control	Infected	Distal_Collecting_tubule	Distal_Collecting_tubule	LAMB2	ITGA6	0.860706	Infected
Infected-control	Infected	CD8_T	CD4_T	CCL5	SDC1	0.860568	Infected
Infected-control	Infected	Distal_Collecting_tubule	Distal_Collecting_tubule	THBS1	SDC4	0.860564	Infected
Infected-control	Infected	Macrophage	CD4_T	TGFB1	TGFBR1	0.860461	Infected
control-Infected	control	CD4_T	Gamma_delta_T	PLG	F2R	0.860448	control
control-Infected	control	CD4_T	CD8_T	TIMP2	LRP2	0.860407	control
Infected-control	Infected	Macrophage	CD4_T	NAMPT	ADORA2A	0.860363	Infected
Infected-control	Infected	Macrophage	Distal_Collecting_tubule	CD44	HAS2	0.860293	Infected
Infected-control	Infected	Macrophage	CD4_T	PTPRC	CD247	0.860079	Infected
control-Infected	control	CD8_T	Distal_Collecting_tubule	NRG4	EGFR	0.860053	control
Infected-control	Infected	CD4_T	Distal_Collecting_tubule	TGFB1	ITGAV	0.86002	Infected
control-Infected	control	Proximal	CD4_T	APOB	LRP2	0.859954	control
control-Infected	control	Proximal	CD4_T	NECTIN1	FGFR1	0.859931	control
control-Infected	control	Distal_Collecting_tubule	CD4_T	NECTIN1	FGFR1	0.859758	control
control-Infected	control	CD4_T	Macrophage	PLG	ITGB1	0.859656	control
control-Infected	control	Macrophage	Distal_Collecting_tubule	LTF	TFRC	0.859599	control
control-Infected	control	CD8_T	Distal_Collecting_tubule	ANG	EGFR	0.859347	control
Infected-control	Infected	CD8_T	CD8_T	CD274	PDCD1	0.859344	Infected
Infected-control	Infected	Proximal	CD4_T	PTPRC	CD4	0.859235	Infected
control-Infected	control	CD8_T	CD4_T	ANG	EGFR	0.85922	control
control-Infected	control	CD4_T	CD8_T	GJB6	GJB2	0.859085	control
control-Infected	control	Distal_Collecting_tubule	CD8_T	COL18A1	ITGA1	0.859072	control
control-Infected	control	CD8_T	CD4_T	SDC2	PTPRJ	0.858928	control
Infected-control	Infected	Proximal	CD8_T	B2M	TAP1	0.858901	Infected
Infected-control	Infected	CD4_T	CD4_T	B2M	TAP1	0.858843	Infected
Infected-control	Infected	Proximal	CD4_T	IL15	IL2RG	0.858765	Infected
Infected-control	Infected	Gamma_delta_T	CD8_T	B2M	TAP1	0.858669	Infected
Infected-control	Infected	CD4_T	CD4_T	MADCAM1	CD44	0.858642	Infected
Infected-control	Infected	Distal_Collecting_tubule	CD8_T	HBEGF	CD6	0.858547	Infected
control-Infected	control	Proximal	CD8_T	IGF2	ITGA6	0.858394	control
Infected-control	Infected	Distal_Collecting_tubule	Gamma_delta_T	TGFB1	ITGAV	0.858339	Infected
Infected-control	Infected	Proximal	CD4_T	THBS1	ITGA4	0.858158	Infected
Infected-control	Infected	Distal_Collecting_tubule	CD4_T	MMP7	CD44	0.858125	Infected
Infected-control	Infected	Proximal	Macrophage	SPP1	CD44	0.857994	Infected
Infected-control	Infected	Proximal	Macrophage	F2	F5	0.857979	Infected
control-Infected	control	CD8_T	CD4_T	PROS1	F5	0.8579	control
control-Infected	control	Proximal	CD8_T	EFNB1	DAG1	0.85767	control
Infected-control	Infected	CD8_T	Intercalated_cell	CD44	EPCAM	0.857617	Infected
Infected-control	Infected	CD8_T	Macrophage	B2M	TAP1	0.85735	Infected
Infected-control	Infected	CD4_T	Macrophage	CD6	ALCAM	0.857159	Infected
Infected-control	Infected	Proximal	Proximal	CDH1	IGF1R	0.8571	Infected
control-Infected	control	Distal_Collecting_tubule	CD8_T	VEGFA	NRP1	0.857025	control
control-Infected	control	CD8_T	Proximal	APOC3	SDC2	0.857005	control
control-Infected	control	Distal_Collecting_tubule	CD8_T	COL18A1	GPC4	0.856955	control
Infected-control	Infected	Macrophage	CD8_T	B2M	TAP1	0.856741	Infected
control-Infected	control	Proximal	CD4_T	NECTIN1	NECTIN1	0.85667	control
Infected-control	Infected	CD8_T	Gamma_delta_T	BTLA	CD247	0.856633	Infected
Infected-control	Infected	Macrophage	CD4_T	VCAM1	ITGB2	0.856627	Infected
control-Infected	control	Distal_Collecting_tubule	CD4_T	NECTIN1	NECTIN1	0.856498	control
Infected-control	Infected	Gamma_delta_T	CD4_T	TGFB1	TGFBR2	0.85638	Infected
Infected-control	Infected	Gamma_delta_T	Distal_Collecting_tubule	FURIN	NOTCH1	0.856263	Infected
control-Infected	control	CD4_T	Proximal	IGF2	ITGB4	0.856177	control
Infected-control	Infected	Proximal	CD4_T	THBS1	SDC1	0.855959	Infected
control-Infected	control	CD8_T	Macrophage	IGF2	ITGAV	0.855884	control
Infected-control	Infected	Proximal	Intercalated_cell	CDH1	CDH1	0.855807	Infected
control-Infected	control	CD8_T	CD4_T	APOA1	LRP2	0.855701	control
Infected-control	Infected	CD8_T	CD8_T	CD28	CD4	0.855592	Infected
Infected-control	Infected	Distal_Collecting_tubule	CD4_T	HAS2	CD44	0.855462	Infected
Infected-control	Infected	CD8_T	Proximal	B2M	TAP2	0.85544	Infected
Infected-control	Infected	Macrophage	CD4_T	CXCL8	SDC1	0.855253	Infected
control-Infected	control	CD4_T	CD4_T	APOA1	LRP2	0.855244	control
control-Infected	control	CD4_T	CD8_T	FGFRL1	GPC4	0.855189	control
control-Infected	control	Proximal	CD4_T	TIMP2	LRP2	0.855062	control
control-Infected	control	Proximal	CD8_T	NECTIN1	NECTIN1	0.855018	control
control-Infected	control	CD4_T	CD8_T	COL4A2	ITGA1	0.854992	control
Infected-control	Infected	CD8_T	CD4_T	TGFB1	TGFBR2	0.854905	Infected
control-Infected	control	Distal_Collecting_tubule	CD8_T	NECTIN1	NECTIN1	0.854846	control
Infected-control	Infected	Proximal	Gamma_delta_T	MIF	CXCR4	0.854613	Infected
Infected-control	Infected	CD4_T	CD8_T	B2M	TAP1	0.854538	Infected
control-Infected	control	Proximal	CD8_T	PLTP	APOA1	0.854481	control
control-Infected	control	CD8_T	CD8_T	KL	FGFR1	0.854469	control
control-Infected	control	CD4_T	CD8_T	APOB	LRP2	0.854445	control
control-Infected	control	CD8_T	Proximal	PLTP	APOA1	0.854327	control
control-Infected	control	CD8_T	CD4_T	SEMA3D	NRP1	0.854111	control
Infected-control	Infected	CD8_T	Distal_Collecting_tubule	CCL5	SDC4	0.854086	Infected
control-Infected	control	Proximal	CD4_T	PLTP	APOA1	0.854047	control
control-Infected	control	CD8_T	CD8_T	EFNB1	DAG1	0.853988	control
Infected-control	Infected	Gamma_delta_T	CD4_T	MADCAM1	ITGA4	0.853827	Infected
Infected-control	Infected	CD4_T	CD8_T	TGFB1	TGFBR2	0.853772	Infected
control-Infected	control	CD8_T	CD8_T	KL	FGFR4	0.853696	control
Infected-control	Infected	Macrophage	Gamma_delta_T	TGFB1	ITGAV	0.853422	Infected
Infected-control	Infected	Proximal	Macrophage	CD274	CD80	0.853379	Infected
control-Infected	control	Gamma_delta_T	Proximal	PTPRC	DPP4	0.853356	control
Infected-control	Infected	Macrophage	CD4_T	GRN	TNFRSF1B	0.85335	Infected
control-Infected	control	CD4_T	CD8_T	SEMA3A	NRP1	0.853338	control
Infected-control	Infected	CD8_T	Distal_Collecting_tubule	B2M	TAP2	0.853289	Infected
Infected-control	Infected	Gamma_delta_T	Intercalated_cell	FURIN	ADAMTS1	0.853108	Infected
control-Infected	control	CD4_T	CD4_T	TIMP2	LRP2	0.853079	control
control-Infected	control	Distal_Collecting_tubule	Distal_Collecting_tubule	TGM2	ADGRG1	0.852993	control
Infected-control	Infected	Macrophage	CD8_T	CCL17	CCR8	0.852951	Infected
control-Infected	control	CD4_T	CD4_T	APOB	LRP2	0.852936	control
control-Infected	control	CD8_T	Proximal	TCN2	LRP2	0.85288	control
control-Infected	control	CD4_T	CD8_T	FGFRL1	FGFR1	0.852756	control
Infected-control	Infected	CD8_T	CD8_T	B2M	TAP2	0.852726	Infected
control-Infected	control	CD8_T	Proximal	APOB	LRP2	0.852651	control
Infected-control	Infected	CD8_T	CD4_T	CD40LG	ITGB2	0.852556	Infected
control-Infected	control	CD8_T	CD8_T	APOA1	LRP2	0.852288	control
control-Infected	control	CD8_T	CD4_T	KL	FGFR1	0.852202	control
Infected-control	Infected	CD8_T	CD4_T	IFNG	IFNGR2	0.852097	Infected
Infected-control	Infected	Macrophage	CD4_T	MMP9	ITGB2	0.851949	Infected
control-Infected	control	CD4_T	CD8_T	APOA1	LRP2	0.851832	control
control-Infected	control	CD4_T	CD8_T	APOA4	LRP2	0.85182	control
control-Infected	control	CD4_T	CD4_T	ANG	PLXNB2	0.851754	control
Infected-control	Infected	CD4_T	CD4_T	ITGB2	CD82	0.851648	Infected
Infected-control	Infected	CD8_T	Gamma_delta_T	PTPRC	CD247	0.851627	Infected
Infected-control	Infected	CD8_T	Distal_Collecting_tubule	IFNG	IFNGR1	0.851483	Infected
Infected-control	Infected	Intercalated_cell	Distal_Collecting_tubule	CDH1	IGF1R	0.851339	Infected
Infected-control	Infected	Proximal	CD4_T	ADAM17	NOTCH2	0.851333	Infected
Infected-control	Infected	Macrophage	Proximal	SERPING1	C1R	0.851072	Infected
Infected-control	Infected	CD4_T	CD8_T	PECAM1	CD38	0.850887	Infected
Infected-control	Infected	Intercalated_cell	CD4_T	B2M	TAP1	0.85086	Infected
control-Infected	control	Proximal	Proximal	NECTIN1	FGFR1	0.850824	control
Infected-control	Infected	Macrophage	CD8_T	MMP9	ITGB2	0.850811	Infected
control-Infected	control	Distal_Collecting_tubule	Macrophage	IGF2	IGF1R	0.85078	control
Infected-control	Infected	CD8_T	Gamma_delta_T	CD48	PDCD1	0.850666	Infected
control-Infected	control	Distal_Collecting_tubule	Proximal	NECTIN1	FGFR1	0.850651	control
control-Infected	control	Gamma_delta_T	CD8_T	APOC3	SDC2	0.850576	control
Infected-control	Infected	Proximal	Distal_Collecting_tubule	NPPC	NPR3	0.850566	Infected
Infected-control	Infected	Distal_Collecting_tubule	CD4_T	B2M	TAP1	0.850535	Infected
control-Infected	control	Proximal	CD8_T	ADM2	PTH1R	0.850524	control
control-Infected	control	CD8_T	CD4_T	GJB6	GJB2	0.850465	control
Infected-control	Infected	Distal_Collecting_tubule	Distal_Collecting_tubule	IL6	IL6ST	0.850384	Infected
Infected-control	Infected	Macrophage	CD4_T	SPP1	ITGA4	0.850296	Infected
Infected-control	Infected	CD4_T	CD4_T	PECAM1	CD38	0.850277	Infected
Infected-control	Infected	CD4_T	CD4_T	SELPLG	SELP	0.850198	Infected
control-Infected	control	CD8_T	CD8_T	APOA4	LRP2	0.849932	control
Infected-control	Infected	Distal_Collecting_tubule	CD4_T	TNFSF15	TNFRSF25	0.849807	Infected
Infected-control	Infected	Macrophage	Gamma_delta_T	CD274	PDCD1	0.849543	Infected
control-Infected	control	CD4_T	Proximal	FGFRL1	GPC4	0.849481	control
Infected-control	Infected	Distal_Collecting_tubule	CD8_T	HAS2	CD44	0.849467	Infected
control-Infected	control	Macrophage	CD8_T	CLU	LRP2	0.84945	control
Infected-control	Infected	Intercalated_cell	Distal_Collecting_tubule	LAMB2	ITGA6	0.849427	Infected
control-Infected	control	CD4_T	CD8_T	EFNB1	DAG1	0.849395	control
Infected-control	Infected	Distal_Collecting_tubule	Distal_Collecting_tubule	THBS1	ITGA6	0.849363	Infected
Infected-control	Infected	Proximal	Distal_Collecting_tubule	B2M	TAP1	0.849157	Infected
Infected-control	Infected	Proximal	CD4_T	B2M	TAP2	0.849141	Infected
control-Infected	control	Proximal	Macrophage	IGF2	ITGAV	0.849137	control
control-Infected	control	CD4_T	CD8_T	PTN	SDC2	0.849117	control
Infected-control	Infected	CD4_T	Distal_Collecting_tubule	CD44	EPCAM	0.849003	Infected
Infected-control	Infected	Intercalated_cell	CD8_T	SPP1	ITGA4	0.848998	Infected
Infected-control	Infected	Gamma_delta_T	Distal_Collecting_tubule	B2M	TAP1	0.848926	Infected
Infected-control	Infected	Gamma_delta_T	CD4_T	B2M	TAP2	0.848909	Infected
Infected-control	Infected	Proximal	Gamma_delta_T	MIF	CD44	0.848839	Infected
Infected-control	Infected	Macrophage	CD4_T	SPP1	S1PR1	0.848814	Infected
Infected-control	Infected	Macrophage	CD4_T	SERPING1	SELP	0.848665	Infected
control-Infected	control	CD8_T	CD4_T	ANG	PLXNB2	0.84846	control
Infected-control	Infected	Macrophage	Macrophage	CCL1	CCR2	0.848455	Infected
Infected-control	Infected	Distal_Collecting_tubule	CD8_T	HAS2	HMMR	0.848449	Infected
control-Infected	control	CD8_T	Proximal	NECTIN1	NECTIN1	0.848434	control
control-Infected	control	Proximal	CD8_T	EPHA4	FGFR1	0.848212	control
Infected-control	Infected	Macrophage	CD4_T	TIMP2	CD44	0.848176	Infected
Infected-control	Infected	Macrophage	Macrophage	IL18	IL18R1	0.848136	Infected
Infected-control	Infected	Macrophage	CD4_T	CCL17	CCR8	0.848055	Infected
Infected-control	Infected	CD8_T	Proximal	IFNG	IFNGR1	0.848038	Infected
control-Infected	control	CD8_T	CD8_T	SDC2	PTPRJ	0.847999	control
control-Infected	control	Macrophage	CD8_T	PTPRC	DPP4	0.847974	control
Infected-control	Infected	CD8_T	Macrophage	CD6	ALCAM	0.847949	Infected
control-Infected	control	Proximal	Intercalated_cell	MELTF	TFRC	0.847876	control
control-Infected	control	Proximal	CD8_T	FGFRL1	GPC4	0.847833	control
Infected-control	Infected	Macrophage	CD4_T	CD80	CTLA4	0.847766	Infected
control-Infected	control	CD8_T	CD8_T	SEMA3D	NRP1	0.847663	control
control-Infected	control	CD4_T	CD4_T	PROS1	TYRO3	0.84753	control
control-Infected	control	CD4_T	Proximal	NECTIN1	NECTIN1	0.847487	control
control-Infected	control	CD4_T	Macrophage	IGF2	IGF2R	0.847441	control
control-Infected	control	Proximal	CD8_T	EPHA4	FGFR4	0.847439	control
Infected-control	Infected	Distal_Collecting_tubule	Proximal	SERPING1	C1R	0.847142	Infected
Infected-control	Infected	Macrophage	Distal_Collecting_tubule	SPP1	ITGB6	0.847138	Infected
Infected-control	Infected	CD8_T	Proximal	B2M	TAP1	0.84708	Infected
Infected-control	Infected	Macrophage	Distal_Collecting_tubule	B2M	TAP1	0.846997	Infected
control-Infected	control	Distal_Collecting_tubule	Proximal	COL18A1	GPC4	0.846986	control
Infected-control	Infected	Macrophage	CD4_T	B2M	TAP2	0.846981	Infected
control-Infected	control	Proximal	CD8_T	COL4A2	ITGA1	0.846966	control
control-Infected	control	CD4_T	CD8_T	NRG4	EGFR	0.846937	control
Infected-control	Infected	CD8_T	Macrophage	B2M	TAP2	0.846865	Infected
Infected-control	Infected	Macrophage	CD4_T	ALCAM	CD6	0.846812	Infected
control-Infected	control	CD8_T	Distal_Collecting_tubule	MELTF	TFRC	0.846707	control
control-Infected	control	Proximal	Proximal	EFNB1	DAG1	0.846681	control
control-Infected	control	CD4_T	CD4_T	FGFRL1	FGFR1	0.846632	control
Infected-control	Infected	Intercalated_cell	CD8_T	B2M	TAP1	0.846555	Infected
Infected-control	Infected	Macrophage	Gamma_delta_T	IL15	IL2RA	0.846523	Infected
Infected-control	Infected	CD8_T	Macrophage	IFNG	IFNGR1	0.84652	Infected
control-Infected	control	Proximal	CD4_T	APOA1	LRP2	0.846327	control
control-Infected	control	CD4_T	CD4_T	APOA4	LRP2	0.846293	control
Infected-control	Infected	Intercalated_cell	Proximal	TIMP3	MMP14	0.846258	Infected
Infected-control	Infected	Distal_Collecting_tubule	CD8_T	B2M	TAP1	0.846229	Infected
control-Infected	control	Proximal	CD8_T	PTN	SDC2	0.845839	control
Infected-control	Infected	Macrophage	Macrophage	CD80	CD274	0.845794	Infected
Infected-control	Infected	Macrophage	CD4_T	CD80	CD28	0.845752	Infected
Infected-control	Infected	Gamma_delta_T	Proximal	TNFSF11	TNFRSF11B	0.845742	Infected
Infected-control	Infected	Proximal	Macrophage	B2M	TAP1	0.84559	Infected
Infected-control	Infected	CD8_T	Distal_Collecting_tubule	FASLG	TNFRSF6B	0.845429	Infected
control-Infected	control	Proximal	CD8_T	FGFRL1	FGFR1	0.845401	control
control-Infected	control	Proximal	Gamma_delta_T	JAG2	NOTCH1	0.845393	control
Infected-control	Infected	Gamma_delta_T	Macrophage	B2M	TAP1	0.845358	Infected
Infected-control	Infected	CD8_T	Gamma_delta_T	CD28	CD247	0.845353	Infected
control-Infected	control	CD4_T	CD4_T	NRG4	EGFR	0.845273	control
Infected-control	Infected	Gamma_delta_T	Intercalated_cell	CD44	EPCAM	0.845236	Infected
control-Infected	control	CD4_T	CD4_T	TCN2	LRP2	0.84513	control
control-Infected	control	CD8_T	CD4_T	GJB2	GJB6	0.845112	control
control-Infected	control	CD4_T	Gamma_delta_T	PLG	ITGB1	0.845105	control
Infected-control	Infected	Gamma_delta_T	CD4_T	SPP1	ITGA4	0.845095	Infected
Infected-control	Infected	Proximal	CD8_T	PTPRC	CD247	0.845087	Infected
Infected-control	Infected	CD4_T	Intercalated_cell	TGFB1	ITGB6	0.845022	Infected
Infected-control	Infected	CD4_T	Distal_Collecting_tubule	B2M	TAP1	0.844794	Infected
Infected-control	Infected	CD4_T	CD4_T	B2M	TAP2	0.844777	Infected
control-Infected	control	CD4_T	Proximal	SEMA3A	NRP1	0.844774	control
Infected-control	Infected	Distal_Collecting_tubule	CD4_T	SERPING1	SELP	0.844735	Infected
control-Infected	control	CD8_T	Proximal	APOA1	LRP2	0.844692	control
Infected-control	Infected	Proximal	CD4_T	FGB	ITGB2	0.844585	Infected
Infected-control	Infected	Intercalated_cell	Proximal	EPCAM	CLDN1	0.844552	Infected
Infected-control	Infected	Intercalated_cell	CD4_T	TIMP3	CD44	0.844477	Infected
control-Infected	control	CD4_T	Distal_Collecting_tubule	CMTM8	EGFR	0.844429	control
control-Infected	control	CD8_T	CD4_T	APOA4	LRP2	0.844405	control
control-Infected	control	CD8_T	Proximal	GJB6	GJB2	0.844395	control
Infected-control	Infected	Proximal	CD4_T	PTPRC	CD247	0.844389	Infected
Infected-control	Infected	Macrophage	CD4_T	TGFBI	ITGA4	0.844301	Infected
control-Infected	control	CD4_T	Proximal	APOA1	LRP2	0.844236	control
Infected-control	Infected	Intercalated_cell	Gamma_delta_T	SPP1	CD44	0.844208	Infected
Infected-control	Infected	Macrophage	CD8_T	CD80	CD28	0.844096	Infected
Infected-control	Infected	Gamma_delta_T	Macrophage	TNFSF11	TNFRSF11A	0.843946	Infected
Infected-control	Infected	Distal_Collecting_tubule	Gamma_delta_T	TGFB1	ITGB1	0.8439	Infected
Infected-control	Infected	Distal_Collecting_tubule	CD4_T	HBEGF	CD44	0.843827	Infected
Infected-control	Infected	Distal_Collecting_tubule	Macrophage	IL18BP	IL6R	0.843694	Infected
Infected-control	Infected	Proximal	Proximal	B2M	TAP2	0.84368	Infected
Infected-control	Infected	Gamma_delta_T	CD4_T	SPP1	S1PR1	0.843612	Infected
Infected-control	Infected	Gamma_delta_T	Proximal	B2M	TAP2	0.843448	Infected
Infected-control	Infected	Intercalated_cell	Distal_Collecting_tubule	AREG	ERBB3	0.843445	Infected
Infected-control	Infected	Macrophage	Macrophage	B2M	TAP1	0.84343	Infected
Infected-control	Infected	Gamma_delta_T	CD4_T	MADCAM1	CD44	0.843296	Infected
control-Infected	control	CD4_T	CD4_T	GJB6	GJB2	0.843282	control
control-Infected	control	Proximal	Distal_Collecting_tubule	EPHA4	FGFR4	0.843205	control
control-Infected	control	Proximal	CD4_T	ADM2	PTH1R	0.84315	control
control-Infected	control	CD8_T	Proximal	EFNB1	DAG1	0.842999	control
control-Infected	control	Intercalated_cell	CD4_T	CALM1	PDE1A	0.842966	control
Infected-control	Infected	Macrophage	Macrophage	CCL26	CCR2	0.842964	Infected
Infected-control	Infected	Distal_Collecting_tubule	CD4_T	HSPG2	SDC1	0.842942	Infected
control-Infected	control	Proximal	CD8_T	APOA1	LRP2	0.842914	control
control-Infected	control	Intercalated_cell	Distal_Collecting_tubule	PCSK9	APLP2	0.842893	control
control-Infected	control	CD4_T	CD8_T	CMTM8	EGFR	0.842839	control
Infected-control	Infected	Proximal	CD8_T	MMP14	CD44	0.842741	Infected
control-Infected	control	Proximal	Proximal	EFNB1	EPHA4	0.842296	control
Infected-control	Infected	CD4_T	CD4_T	SPP1	ITGA4	0.84224	Infected
Infected-control	Infected	Intercalated_cell	Proximal	SERPING1	C1R	0.842229	Infected
control-Infected	control	Proximal	Proximal	FGFRL1	GPC4	0.842126	control
Infected-control	Infected	CD4_T	CD4_T	TRAF2	TNFRSF1B	0.842102	Infected
Infected-control	Infected	Proximal	Proximal	TIMP3	MMP14	0.842065	Infected
control-Infected	control	CD8_T	CD8_T	GJB2	GJB6	0.842046	control
Infected-control	Infected	Gamma_delta_T	CD4_T	CD28	CD4	0.841938	Infected
Infected-control	Infected	Gamma_delta_T	Distal_Collecting_tubule	SPP1	ITGB6	0.841937	Infected
control-Infected	control	Distal_Collecting_tubule	Proximal	VEGFA	NRP1	0.841849	control
Infected-control	Infected	Proximal	Proximal	MMP14	ADAM9	0.841824	Infected
Infected-control	Infected	CD8_T	CD4_T	CD274	PDCD1	0.841818	Infected
Infected-control	Infected	Proximal	Distal_Collecting_tubule	FGB	ITGAV	0.841816	Infected
control-Infected	control	Macrophage	Intercalated_cell	LTF	TFRC	0.841598	control
Infected-control	Infected	Distal_Collecting_tubule	CD8_T	MSMB	GPR55	0.841571	Infected
Infected-control	Infected	Proximal	Distal_Collecting_tubule	B2M	TAP2	0.841529	Infected
Infected-control	Infected	Macrophage	Proximal	B2M	TAP2	0.84152	Infected
Infected-control	Infected	CD4_T	CD8_T	MADCAM1	CD44	0.84149	Infected
Infected-control	Infected	Distal_Collecting_tubule	Macrophage	HAS2	CD44	0.841477	Infected
control-Infected	control	CD8_T	Proximal	KL	FGFR4	0.841436	control
control-Infected	control	Macrophage	CD4_T	BTLA	TNFRSF14	0.841347	control
Infected-control	Infected	Intercalated_cell	Distal_Collecting_tubule	CDH1	CDH1	0.841345	Infected
control-Infected	control	Gamma_delta_T	CD8_T	APOC3	LRP2	0.841317	control
Infected-control	Infected	Gamma_delta_T	Distal_Collecting_tubule	B2M	TAP2	0.841297	Infected
Infected-control	Infected	CD4_T	Macrophage	B2M	TAP1	0.841226	Infected
Infected-control	Infected	Proximal	CD4_T	HSPG2	SDC1	0.841213	Infected
Infected-control	Infected	Intercalated_cell	Macrophage	SPP1	CD44	0.841197	Infected
Infected-control	Infected	Distal_Collecting_tubule	Proximal	TGFB1	SDC2	0.841129	Infected
control-Infected	control	Gamma_delta_T	CD4_T	APOC3	LRP2	0.841121	control
Infected-control	Infected	Intercalated_cell	Intercalated_cell	CDH1	PTPRF	0.841094	Infected
Infected-control	Infected	Gamma_delta_T	Distal_Collecting_tubule	TGFB1	ITGAV	0.841078	Infected
Infected-control	Infected	Proximal	CD8_T	B2M	TAP2	0.840966	Infected
Infected-control	Infected	Macrophage	Gamma_delta_T	IL15	IL2RB	0.840901	Infected
Infected-control	Infected	Proximal	Proximal	SEMA4D	PLXNB1	0.840779	Infected
Infected-control	Infected	CD4_T	CD4_T	SPP1	S1PR1	0.840758	Infected
Infected-control	Infected	Gamma_delta_T	CD8_T	B2M	TAP2	0.840735	Infected
Infected-control	Infected	Intercalated_cell	Intercalated_cell	CDH1	IGF1R	0.840573	Infected
Infected-control	Infected	Gamma_delta_T	CD4_T	PTPRC	CD4	0.840542	Infected
Infected-control	Infected	Macrophage	CD8_T	VCAM1	ITGB2	0.840494	Infected
Infected-control	Infected	Intercalated_cell	Proximal	TNFSF10	TNFRSF11B	0.840438	Infected
control-Infected	control	Proximal	Distal_Collecting_tubule	EFNB1	EVC2	0.840378	control
control-Infected	control	Distal_Collecting_tubule	Distal_Collecting_tubule	IGF2	INSR	0.840284	control
Infected-control	Infected	Proximal	CD4_T	TIMP3	CD44	0.840284	Infected
Infected-control	Infected	CD8_T	CD8_T	CD40LG	ITGB2	0.8402	Infected
control-Infected	control	CD4_T	Proximal	FGFRL1	FGFR1	0.840191	control
control-Infected	control	Macrophage	CD4_T	CLU	LRP2	0.84016	control
Infected-control	Infected	Distal_Collecting_tubule	CD8_T	MMP7	CD44	0.840126	Infected
Infected-control	Infected	Distal_Collecting_tubule	CD8_T	SPP1	ITGA4	0.840097	Infected
control-Infected	control	CD8_T	Distal_Collecting_tubule	KL	FGFR3	0.840053	control
control-Infected	control	CD8_T	Distal_Collecting_tubule	NECTIN1	NECTIN1	0.839992	control
Infected-control	Infected	Macrophage	CD8_T	CD80	CD274	0.839852	Infected
Infected-control	Infected	Intercalated_cell	CD4_T	SERPING1	SELP	0.839821	Infected
Infected-control	Infected	Macrophage	CD4_T	SPP1	CD44	0.839765	Infected
control-Infected	control	CD4_T	CD8_T	ADM2	PTH1R	0.839756	control
Infected-control	Infected	CD4_T	Gamma_delta_T	TGFB1	TGFBR2	0.839737	Infected
Infected-control	Infected	CD4_T	Proximal	CD28	CD247	0.839706	Infected
Infected-control	Infected	Intercalated_cell	Proximal	CDH1	CDH1	0.839655	Infected
Infected-control	Infected	CD8_T	CD4_T	ITGB2	CD82	0.839625	Infected
Infected-control	Infected	CD8_T	Distal_Collecting_tubule	TGFB1	ITGAV	0.839603	Infected
control-Infected	control	CD8_T	Proximal	IGF2	ITGB4	0.839513	control
Infected-control	Infected	Macrophage	Macrophage	MMP9	IFNAR1	0.839443	Infected
control-Infected	control	CD4_T	Distal_Collecting_tubule	MELTF	TFRC	0.839441	control
control-Infected	control	CD8_T	Proximal	KL	FGFR1	0.839418	control
Infected-control	Infected	Macrophage	CD4_T	VCAM1	MSN	0.839385	Infected
Infected-control	Infected	Macrophage	Distal_Collecting_tubule	B2M	TAP2	0.839369	Infected
control-Infected	control	Proximal	CD8_T	RTN4	GJB2	0.839361	control
Infected-control	Infected	CD4_T	Proximal	B2M	TAP2	0.839316	Infected
control-Infected	control	Proximal	CD4_T	FGFRL1	FGFR1	0.839276	control
control-Infected	control	Proximal	CD4_T	RTN4	GJB2	0.839162	control
Infected-control	Infected	Distal_Collecting_tubule	CD8_T	HBEGF	CD44	0.83911	Infected
Infected-control	Infected	Intercalated_cell	CD4_T	HBEGF	CD6	0.839104	Infected
Infected-control	Infected	CD4_T	Distal_Collecting_tubule	SPP1	ITGB6	0.839082	Infected
control-Infected	control	CD4_T	Distal_Collecting_tubule	NECTIN1	NECTIN1	0.839044	control
control-Infected	control	CD8_T	CD8_T	CD244	IYD	0.839017	control
Infected-control	Infected	Macrophage	Gamma_delta_T	TGFB1	ITGB1	0.838984	Infected
Infected-control	Infected	Proximal	Gamma_delta_T	IL15	IL2RA	0.838937	Infected
Infected-control	Infected	Macrophage	CD8_T	B2M	TAP2	0.838806	Infected
Infected-control	Infected	Macrophage	CD8_T	TIMP2	CD44	0.838688	Infected
Infected-control	Infected	Proximal	Proximal	CDH1	PTPRF	0.838652	Infected
control-Infected	control	CD8_T	Proximal	EFNB1	EPHA4	0.838614	control
control-Infected	control	CD4_T	Proximal	EFNB1	DAG1	0.838406	control
Infected-control	Infected	Distal_Collecting_tubule	CD8_T	TGFB1	ITGAV	0.838326	Infected
control-Infected	control	CD8_T	CD8_T	EPHA4	FGFR1	0.838313	control
Infected-control	Infected	Intercalated_cell	CD4_T	HBEGF	CD82	0.838235	Infected
control-Infected	control	Proximal	CD4_T	EPHA4	FGFR1	0.838114	control
Infected-control	Infected	CD8_T	CD4_T	CCL1	CCR8	0.838044	Infected
Infected-control	Infected	CD8_T	Distal_Collecting_tubule	CD44	EPCAM	0.837985	Infected
Infected-control	Infected	Macrophage	Intercalated_cell	CD44	EPCAM	0.837782	Infected
control-Infected	control	CD4_T	Proximal	PROS1	TYRO3	0.837713	control
control-Infected	control	CD8_T	CD8_T	EPHA4	FGFR4	0.837541	control
control-Infected	control	CD4_T	Distal_Collecting_tubule	PTPRK	EGFR	0.837486	control
Infected-control	Infected	Gamma_delta_T	Proximal	FURIN	NOTCH1	0.837477	Infected
Infected-control	Infected	Distal_Collecting_tubule	Gamma_delta_T	HHLA2	TMIGD2	0.83745	Infected
control-Infected	control	CD4_T	Distal_Collecting_tubule	CALM2	PDE1C	0.837342	control
control-Infected	control	CD8_T	Proximal	MELTF	TFRC	0.837329	control
control-Infected	control	Proximal	Proximal	EPHA4	FGFR4	0.837292	control
control-Infected	control	CD4_T	Proximal	GJB6	GJB2	0.837212	control
Infected-control	Infected	CD4_T	Distal_Collecting_tubule	B2M	TAP2	0.837165	Infected
Infected-control	Infected	Proximal	Proximal	PROS1	F5	0.836919	Infected
Infected-control	Infected	Intercalated_cell	Distal_Collecting_tubule	B2M	TAP1	0.836811	Infected
Infected-control	Infected	Intercalated_cell	CD4_T	B2M	TAP2	0.836795	Infected
Infected-control	Infected	Distal_Collecting_tubule	Distal_Collecting_tubule	CDH1	IGF1R	0.836717	Infected
control-Infected	control	Proximal	Proximal	NECTIN1	NECTIN1	0.8367	control
Infected-control	Infected	Macrophage	Proximal	CALM2	MYLK	0.8367	Infected
control-Infected	control	CD8_T	Distal_Collecting_tubule	EFNB1	EVC2	0.836696	control
control-Infected	control	CD4_T	CD4_T	GJB2	GJB6	0.836685	control
Infected-control	Infected	Proximal	Macrophage	PROS1	MERTK	0.836645	Infected
control-Infected	control	CD8_T	Intercalated_cell	COL4A1	ITGB8	0.836625	control
Infected-control	Infected	CD4_T	CD8_T	B2M	TAP2	0.836603	Infected
control-Infected	control	Distal_Collecting_tubule	Proximal	NECTIN1	NECTIN1	0.836527	control
Infected-control	Infected	Distal_Collecting_tubule	Distal_Collecting_tubule	B2M	TAP1	0.836486	Infected
control-Infected	control	CD8_T	CD8_T	VEGFA	NRP1	0.836471	control
Infected-control	Infected	Distal_Collecting_tubule	CD4_T	B2M	TAP2	0.836469	Infected
Infected-control	Infected	Distal_Collecting_tubule	Gamma_delta_T	HBEGF	CD44	0.836342	Infected
control-Infected	control	Proximal	Proximal	ADM2	VIPR1	0.836287	control
Infected-control	Infected	Macrophage	Proximal	TGFB1	SDC2	0.836212	Infected
control-Infected	control	CD4_T	CD4_T	CMTM8	EGFR	0.836072	control
Infected-control	Infected	CD4_T	Macrophage	IL1RN	IL1R2	0.835948	Infected
control-Infected	control	CD4_T	CD8_T	PROS1	TYRO3	0.835885	control
Infected-control	Infected	Macrophage	Distal_Collecting_tubule	TGM2	ADGRG1	0.835844	Infected
Infected-control	Infected	Intercalated_cell	CD8_T	HBEGF	CD6	0.835744	Infected
Infected-control	Infected	Distal_Collecting_tubule	Distal_Collecting_tubule	CCN1	SDC4	0.835617	Infected
control-Infected	control	CD8_T	Distal_Collecting_tubule	PTPRK	EGFR	0.835585	control
control-Infected	control	CD4_T	CD8_T	KL	FGFR1	0.835445	control
Infected-control	Infected	Distal_Collecting_tubule	CD4_T	MMP14	SDC1	0.835429	Infected
Infected-control	Infected	Distal_Collecting_tubule	Macrophage	THBS1	SDC4	0.835338	Infected
Infected-control	Infected	Proximal	Proximal	B2M	TAP1	0.83532	Infected
control-Infected	control	Proximal	Proximal	APOA1	LRP2	0.835319	control
Infected-control	Infected	Distal_Collecting_tubule	Gamma_delta_T	SPP1	CD44	0.835307	Infected
control-Infected	control	Proximal	Proximal	EPHA4	FGFR1	0.835273	control
Infected-control	Infected	CD8_T	Macrophage	IL1RN	IL1R2	0.835142	Infected
control-Infected	control	Distal_Collecting_tubule	CD8_T	COL4A1	ITGA1	0.835133	control
Infected-control	Infected	Proximal	Macrophage	B2M	TAP2	0.835105	Infected
Infected-control	Infected	Gamma_delta_T	Proximal	B2M	TAP1	0.835088	Infected
Infected-control	Infected	Distal_Collecting_tubule	Distal_Collecting_tubule	TGM2	SDC4	0.835014	Infected
Infected-control	Infected	Proximal	Distal_Collecting_tubule	ACE2	SLC6A19	0.834909	Infected
Infected-control	Infected	Gamma_delta_T	Macrophage	B2M	TAP2	0.834874	Infected
Infected-control	Infected	Macrophage	Gamma_delta_T	MMP9	CD44	0.834838	Infected
Infected-control	Infected	Gamma_delta_T	CD8_T	TGFB1	TGFBR2	0.83483	Infected
control-Infected	control	CD8_T	Distal_Collecting_tubule	COL4A1	ITGB8	0.834729	control
control-Infected	control	CD8_T	Gamma_delta_T	SERPING1	SELP	0.834703	control
control-Infected	control	CD4_T	CD8_T	KL	FGFR4	0.834672	control
Infected-control	Infected	Proximal	Macrophage	C5	C5AR1	0.834657	Infected
control-Infected	control	CD4_T	Distal_Collecting_tubule	IGF2	IGF2R	0.834595	control
Infected-control	Infected	Gamma_delta_T	CD4_T	SPP1	CD44	0.834563	Infected
control-Infected	control	CD8_T	CD4_T	COL4A1	ITGA1	0.834521	control
Infected-control	Infected	CD4_T	Macrophage	BTLA	CD79A	0.834482	Infected
Infected-control	Infected	Macrophage	CD8_T	CCL26	CCR1	0.834398	Infected
control-Infected	control	CD8_T	Intercalated_cell	VTN	ITGB8	0.834356	control
Infected-control	Infected	Distal_Collecting_tubule	CD4_T	TGFB1	ITGAV	0.834325	Infected
control-Infected	control	CD4_T	Gamma_delta_T	F2	F2R	0.834315	control
control-Infected	control	CD4_T	CD4_T	SDC2	PTPRJ	0.834297	control
Infected-control	Infected	CD4_T	Gamma_delta_T	CD40LG	ITGB1	0.834283	Infected
Infected-control	Infected	CD8_T	CD4_T	MADCAM1	ITGA4	0.834269	Infected
control-Infected	control	CD8_T	Macrophage	SERPING1	SELP	0.834173	control
Infected-control	Infected	Proximal	CD8_T	CCN2	ITGB2	0.834111	Infected
Infected-control	Infected	Gamma_delta_T	Macrophage	CCL5	SDC4	0.8341	Infected
control-Infected	control	CD4_T	Proximal	EFNB1	EPHA4	0.834021	control
Infected-control	Infected	CD4_T	Gamma_delta_T	MADCAM1	CD44	0.833858	Infected
Infected-control	Infected	Macrophage	CD8_T	VCAM1	ITGA4	0.833845	Infected
control-Infected	control	Proximal	Proximal	PLTP	APOA1	0.833642	control
control-Infected	control	CD4_T	CD8_T	GJB2	GJB6	0.833619	control
control-Infected	control	Proximal	CD8_T	NRG4	EGFR	0.83359	control
control-Infected	control	Gamma_delta_T	CD4_T	APOC3	SDC2	0.83344	control
Infected-control	Infected	Macrophage	CD8_T	TGFB1	ITGAV	0.833409	Infected
Infected-control	Infected	CD8_T	CD8_T	TGFB1	TGFBR2	0.833355	Infected
Infected-control	Infected	CD4_T	CD8_T	ITGB2	CD226	0.833337	Infected
Infected-control	Infected	Proximal	Gamma_delta_T	IL15	IL2RB	0.833315	Infected
control-Infected	control	CD8_T	Distal_Collecting_tubule	EPHA4	FGFR4	0.833307	control
Infected-control	Infected	CD8_T	CD4_T	TRAF2	TNFRSF1B	0.833268	Infected
Infected-control	Infected	Intercalated_cell	Macrophage	B2M	TAP1	0.833244	Infected
Infected-control	Infected	Macrophage	Intercalated_cell	SPP1	ITGB6	0.8332	Infected
control-Infected	control	CD4_T	CD4_T	KL	FGFR1	0.833178	control
Infected-control	Infected	Macrophage	Proximal	B2M	TAP1	0.83316	Infected
Infected-control	Infected	Macrophage	Macrophage	MMP9	CD44	0.833118	Infected
Infected-control	Infected	CD4_T	CD4_T	PECAM1	PECAM1	0.833113	Infected
Infected-control	Infected	Intercalated_cell	Proximal	CDH1	IGF1R	0.833096	Infected
Infected-control	Infected	Macrophage	Macrophage	B2M	TAP2	0.832945	Infected
Infected-control	Infected	Distal_Collecting_tubule	Macrophage	B2M	TAP1	0.832918	Infected
Infected-control	Infected	CD4_T	Intercalated_cell	CD6	ALCAM	0.832851	Infected
control-Infected	control	Proximal	Proximal	FGFRL1	FGFR1	0.832835	control
control-Infected	control	Proximal	Proximal	IGF2	ITGB4	0.832765	control
Infected-control	Infected	Proximal	Proximal	SEMA4D	PLXNB2	0.832692	Infected
control-Infected	control	CD4_T	CD4_T	ADM2	PTH1R	0.832382	control
Infected-control	Infected	Proximal	CD8_T	SPP1	ITGAV	0.832315	Infected
Infected-control	Infected	Distal_Collecting_tubule	Macrophage	SPP1	CD44	0.832296	Infected
control-Infected	control	CD4_T	CD8_T	F2	F5	0.83227	control
control-Infected	control	CD4_T	Macrophage	TSPAN3	ADAM10	0.832267	control
Infected-control	Infected	Proximal	Proximal	WNT5B	FZD6	0.832242	Infected
control-Infected	control	CD4_T	Distal_Collecting_tubule	EFNB1	EVC2	0.832103	control
control-Infected	control	Proximal	CD4_T	NRG4	EGFR	0.831925	control
Infected-control	Infected	Macrophage	CD8_T	PECAM1	CD38	0.831919	Infected
Infected-control	Infected	Proximal	CD8_T	FGB	ITGB2	0.831875	Infected
control-Infected	control	CD4_T	CD4_T	IGF2	IGF2R	0.831845	control
Infected-control	Infected	Intercalated_cell	Intercalated_cell	CDH1	CDH1	0.831804	Infected
Infected-control	Infected	Proximal	Gamma_delta_T	SPP1	ITGAV	0.831725	Infected
Infected-control	Infected	CD4_T	CD4_T	SPP1	CD44	0.831709	Infected
control-Infected	control	CD4_T	CD8_T	PTPRK	EGFR	0.831652	control
control-Infected	control	CD4_T	Proximal	TCN2	LRP2	0.831632	control
Infected-control	Infected	CD8_T	Macrophage	CD28	CD80	0.831523	Infected
Infected-control	Infected	Intercalated_cell	Proximal	B2M	TAP2	0.831334	Infected
Infected-control	Infected	Macrophage	CD4_T	PECAM1	CD38	0.831309	Infected
Infected-control	Infected	Proximal	Proximal	TNFSF10	TNFRSF11B	0.831265	Infected
Infected-control	Infected	Macrophage	CD8_T	ALCAM	CD6	0.831118	Infected
control-Infected	control	Proximal	CD8_T	COL19A1	ITGA1	0.831101	control
control-Infected	control	Distal_Collecting_tubule	Distal_Collecting_tubule	FGF12	FGFR3	0.83109	control
Infected-control	Infected	CD8_T	Gamma_delta_T	B2M	TAP2	0.831031	Infected
Infected-control	Infected	Distal_Collecting_tubule	Proximal	B2M	TAP2	0.831008	Infected
Infected-control	Infected	CD4_T	Proximal	B2M	TAP1	0.830956	Infected
control-Infected	control	CD4_T	CD8_T	PROS1	F5	0.830875	control
Infected-control	Infected	Macrophage	Distal_Collecting_tubule	FN1	ITGB6	0.830803	Infected
control-Infected	control	Distal_Collecting_tubule	CD8_T	IGF2	ITGA6	0.830794	control
control-Infected	control	CD8_T	Macrophage	IGF2	IGF2R	0.830777	control
Infected-control	Infected	CD4_T	Macrophage	B2M	TAP2	0.830742	Infected
Infected-control	Infected	Intercalated_cell	CD4_T	HSPG2	SDC1	0.830585	Infected
control-Infected	control	Proximal	CD4_T	GJB2	GJB6	0.830527	control
Infected-control	Infected	CD8_T	CD4_T	SELPLG	SELP	0.830465	Infected
Infected-control	Infected	Distal_Collecting_tubule	CD8_T	THBS1	CD47	0.830354	Infected
Infected-control	Infected	Distal_Collecting_tubule	Gamma_delta_T	HAS2	CD44	0.830271	Infected
Infected-control	Infected	CD4_T	Intercalated_cell	CD6	DAG1	0.830182	Infected
control-Infected	control	CD4_T	CD4_T	PTN	SDC2	0.830155	control
Infected-control	Infected	Macrophage	Gamma_delta_T	IL18	IL1RL2	0.830122	Infected
control-Infected	control	CD4_T	Proximal	MELTF	TFRC	0.830062	control
Infected-control	Infected	Macrophage	CD8_T	PTPRC	CD4	0.829917	Infected
control-Infected	control	Intercalated_cell	CD4_T	CALM2	PDE1A	0.829885	control
Infected-control	Infected	Proximal	CD4_T	NAMPT	ADORA2A	0.829864	Infected
Infected-control	Infected	CD8_T	Macrophage	BTLA	CD79A	0.829852	Infected
Infected-control	Infected	Distal_Collecting_tubule	Proximal	TGFB1	ITGB8	0.829782	Infected
control-Infected	control	CD8_T	CD8_T	PTPRK	EGFR	0.829751	control
Infected-control	Infected	CD8_T	Gamma_delta_T	CD274	PDCD1	0.829724	Infected
control-Infected	control	Macrophage	Proximal	BTLA	TNFRSF14	0.8297	control
Infected-control	Infected	Macrophage	CD8_T	IL15	IL2RA	0.829693	Infected
Infected-control	Infected	Macrophage	CD4_T	TGFB1	ITGAV	0.829408	Infected
control-Infected	control	Macrophage	CD8_T	TGFB1	SDC2	0.829317	control
Infected-control	Infected	CD4_T	Proximal	TNFSF11	TNFRSF11B	0.829204	Infected
Infected-control	Infected	Intercalated_cell	Distal_Collecting_tubule	B2M	TAP2	0.829183	Infected
Infected-control	Infected	Macrophage	CD8_T	SPP1	CD44	0.828921	Infected
Infected-control	Infected	Proximal	CD4_T	SPP1	ITGAV	0.828863	Infected
Infected-control	Infected	Distal_Collecting_tubule	Distal_Collecting_tubule	B2M	TAP2	0.828857	Infected
Infected-control	Infected	Proximal	CD4_T	THBS1	CD47	0.828753	Infected
control-Infected	control	Proximal	Proximal	APOB	LRP2	0.828724	control
Infected-control	Infected	CD4_T	CD4_T	TGFB1	TGFBR1	0.828719	Infected
Infected-control	Infected	Proximal	CD8_T	SPP1	S1PR1	0.828647	Infected
Infected-control	Infected	Distal_Collecting_tubule	CD8_T	IL6	IL6ST	0.828644	Infected
Infected-control	Infected	Intercalated_cell	CD8_T	B2M	TAP2	0.828621	Infected
Infected-control	Infected	CD8_T	CD8_T	CCL1	CCR1	0.828572	Infected
Infected-control	Infected	Proximal	Distal_Collecting_tubule	SPP1	CD44	0.828483	Infected
Infected-control	Infected	CD4_T	CD4_T	CD82	ITGB2	0.828439	Infected
Infected-control	Infected	Distal_Collecting_tubule	CD8_T	B2M	TAP2	0.828295	Infected
control-Infected	control	Proximal	Distal_Collecting_tubule	NECTIN1	NECTIN1	0.828257	control
control-Infected	control	Macrophage	Distal_Collecting_tubule	ADAM10	APP	0.828252	control
Infected-control	Infected	Gamma_delta_T	CD4_T	ZDHHC5	S1PR1	0.828249	Infected
control-Infected	control	CD4_T	CD8_T	IGF2	IGF2R	0.828228	control
control-Infected	control	CD8_T	CD4_T	EPHA4	FGFR1	0.828215	control
Infected-control	Infected	Distal_Collecting_tubule	Macrophage	MMP7	CD44	0.828208	Infected
control-Infected	control	CD8_T	CD4_T	KL	FGFR4	0.82819	control
control-Infected	control	CD4_T	CD8_T	RTN4	GJB2	0.828157	control
control-Infected	control	Distal_Collecting_tubule	Distal_Collecting_tubule	NECTIN1	NECTIN1	0.828085	control
Infected-control	Infected	Distal_Collecting_tubule	CD4_T	RARRES1	NRP2	0.828033	Infected
Infected-control	Infected	Gamma_delta_T	Intercalated_cell	SPP1	ITGB6	0.827998	Infected
Infected-control	Infected	Macrophage	CD8_T	MMP9	IFNAR1	0.82799	Infected
control-Infected	control	CD4_T	CD4_T	RTN4	GJB2	0.827958	control
Infected-control	Infected	Macrophage	Intercalated_cell	HLA.A	APLP2	0.827909	Infected
Infected-control	Infected	Proximal	CD8_T	CD274	PDCD1	0.827878	Infected
control-Infected	control	Proximal	CD4_T	EFNB1	DAG1	0.827858	control
control-Infected	control	CD4_T	CD4_T	PROS1	F5	0.827638	control
control-Infected	control	Proximal	CD8_T	GJB2	GJB6	0.827461	control
Infected-control	Infected	CD4_T	Macrophage	TNFSF11	TNFRSF11A	0.827408	Infected
control-Infected	control	Gamma_delta_T	CD8_T	TGFB1	SDC2	0.827406	control
control-Infected	control	CD8_T	Proximal	EPHA4	FGFR4	0.827393	control
control-Infected	control	CD4_T	Gamma_delta_T	LGALS1	PTPRC	0.827364	control
Infected-control	Infected	Intercalated_cell	CD4_T	THBS1	ITGA4	0.82734	Infected
control-Infected	control	CD8_T	CD8_T	RTN4	GJB2	0.827251	control
control-Infected	control	CD8_T	Proximal	COL4A1	ITGA1	0.82725	control
Infected-control	Infected	Proximal	CD4_T	TGM2	ITGA4	0.827134	Infected
Infected-control	Infected	Distal_Collecting_tubule	CD4_T	MMP14	CD44	0.827097	Infected
Infected-control	Infected	Gamma_delta_T	CD4_T	CD28	CD247	0.827092	Infected
control-Infected	control	CD8_T	CD4_T	RTN4	GJB2	0.827051	control
Infected-control	Infected	Macrophage	Proximal	CALM1	MYLK	0.827014	Infected
control-Infected	control	Proximal	CD4_T	PTN	SDC2	0.826877	control
Infected-control	Infected	Proximal	Macrophage	SPP1	ITGAV	0.826874	Infected
Infected-control	Infected	Gamma_delta_T	Distal_Collecting_tubule	CCN1	SDC4	0.826849	Infected
Infected-control	Infected	Distal_Collecting_tubule	Macrophage	HBEGF	CD44	0.826847	Infected
control-Infected	control	CD8_T	Proximal	TIMP2	LRP2	0.826801	control
Infected-control	Infected	Distal_Collecting_tubule	Distal_Collecting_tubule	CDH1	CDH1	0.826724	Infected
control-Infected	control	CD8_T	Distal_Collecting_tubule	CDH1	EGFR	0.826677	control
Infected-control	Infected	Proximal	Macrophage	MMP14	CD44	0.826619	Infected
Infected-control	Infected	Distal_Collecting_tubule	Gamma_delta_T	MMP7	CD44	0.826589	Infected
Infected-control	Infected	Distal_Collecting_tubule	Intercalated_cell	CDH1	PTPRF	0.826473	Infected
Infected-control	Infected	CD8_T	CD8_T	FASLG	FAS	0.826402	Infected
Infected-control	Infected	Gamma_delta_T	CD8_T	PTPRC	CD247	0.826393	Infected
control-Infected	control	Proximal	Proximal	RTN4	GJB2	0.826344	control
Infected-control	Infected	Gamma_delta_T	CD8_T	MADCAM1	CD44	0.826144	Infected
Infected-control	Infected	CD8_T	CD4_T	HMGB1	SDC1	0.826143	Infected
control-Infected	control	CD8_T	Macrophage	APOB	ITGB2	0.826139	control
Infected-control	Infected	Gamma_delta_T	Intercalated_cell	TGFB1	ITGB6	0.826081	Infected
Infected-control	Infected	Distal_Collecting_tubule	Macrophage	THBS1	CD47	0.826063	Infected
Infected-control	Infected	Distal_Collecting_tubule	Intercalated_cell	CDH1	IGF1R	0.825952	Infected
control-Infected	control	Proximal	CD8_T	GJB6	GJB2	0.825931	control
Infected-control	Infected	Macrophage	CD4_T	FN1	ITGA4	0.825923	Infected
control-Infected	control	Distal_Collecting_tubule	Macrophage	TSPAN3	ADAM10	0.825915	control
Infected-control	Infected	CD4_T	CD8_T	CD40LG	ITGB1	0.825891	Infected
Infected-control	Infected	Proximal	Macrophage	FGB	TLR4	0.825791	Infected
Infected-control	Infected	Gamma_delta_T	CD4_T	PTPRC	CD247	0.825696	Infected
Infected-control	Infected	Gamma_delta_T	Distal_Collecting_tubule	CD44	EPCAM	0.825604	Infected
Infected-control	Infected	Macrophage	CD4_T	MMP9	IFNAR1	0.825574	Infected
control-Infected	control	CD4_T	Proximal	ADM2	VIPR1	0.825519	control
control-Infected	control	Distal_Collecting_tubule	CD8_T	LAMA1	ITGA1	0.825405	control
control-Infected	control	CD8_T	Proximal	EPHA4	FGFR1	0.825375	control
Infected-control	Infected	Intercalated_cell	CD4_T	MMP14	SDC1	0.825323	Infected
Infected-control	Infected	Distal_Collecting_tubule	Macrophage	CCN1	TLR4	0.825169	Infected
Infected-control	Infected	CD4_T	Intercalated_cell	SPP1	ITGB6	0.825144	Infected
Infected-control	Infected	Intercalated_cell	CD4_T	THBS1	SDC1	0.825142	Infected
Infected-control	Infected	Distal_Collecting_tubule	Proximal	CDH1	CDH1	0.825034	Infected
control-Infected	control	Distal_Collecting_tubule	Macrophage	CD24	SELP	0.824958	control
Infected-control	Infected	Macrophage	Proximal	TGFB1	ITGB8	0.824866	Infected
Infected-control	Infected	Distal_Collecting_tubule	Proximal	THBS1	TNFRSF11B	0.824829	Infected
Infected-control	Infected	Macrophage	Macrophage	TGM2	SDC4	0.824806	Infected
Infected-control	Infected	Macrophage	Distal_Collecting_tubule	TGM2	ITGB1	0.824713	Infected
Infected-control	Infected	Proximal	Intercalated_cell	ACE2	SLC6A19	0.824701	Infected
Infected-control	Infected	CD8_T	Intercalated_cell	TGFB1	ITGB6	0.824606	Infected
Infected-control	Infected	Gamma_delta_T	CD4_T	FURIN	NOTCH1	0.824464	Infected
Infected-control	Infected	Distal_Collecting_tubule	Distal_Collecting_tubule	CCN1	ITGA6	0.824416	Infected
Infected-control	Infected	CD8_T	Macrophage	TGFB3	TGFBR1	0.824397	Infected
Infected-control	Infected	Distal_Collecting_tubule	Proximal	EPCAM	CLDN1	0.824214	Infected
control-Infected	control	CD8_T	CD4_T	EFNB1	DAG1	0.824176	control
Infected-control	Infected	CD8_T	CD4_T	SPP1	ITGA4	0.824137	Infected
control-Infected	control	CD8_T	CD8_T	PTPRC	DPP4	0.824134	control
control-Infected	control	Distal_Collecting_tubule	CD8_T	LAMA1	NT5E	0.824098	control
control-Infected	control	CD4_T	Gamma_delta_T	HHLA2	TMIGD2	0.824052	control
control-Infected	control	Proximal	Macrophage	IGF2	IGF2R	0.82403	control
control-Infected	control	Proximal	Distal_Collecting_tubule	MELTF	TFRC	0.823959	control
control-Infected	control	Macrophage	CD8_T	LAMC1	ITGA1	0.823804	control
control-Infected	control	Distal_Collecting_tubule	Distal_Collecting_tubule	BACE2	APP	0.823747	control
Infected-control	Infected	CD8_T	CD4_T	MADCAM1	CD44	0.823738	Infected
Infected-control	Infected	Macrophage	CD4_T	FN1	SDC1	0.823724	Infected
Infected-control	Infected	Gamma_delta_T	CD8_T	SPP1	CD44	0.82372	Infected
Infected-control	Infected	CD8_T	Intercalated_cell	CD6	ALCAM	0.823641	Infected
Infected-control	Infected	Macrophage	Distal_Collecting_tubule	SPP1	ITGAV	0.823639	Infected
control-Infected	control	Distal_Collecting_tubule	Intercalated_cell	SEMA4G	PLXNB2	0.823567	control
Infected-control	Infected	CD8_T	CD4_T	HMGB1	CXCR4	0.823552	Infected
Infected-control	Infected	Proximal	Gamma_delta_T	JAG1	NOTCH2	0.823484	Infected
control-Infected	control	CD4_T	CD8_T	SDC2	PTPRJ	0.823369	control
control-Infected	control	Macrophage	Proximal	CLU	LRP2	0.82336	control
control-Infected	control	CD8_T	CD4_T	F2	F5	0.823347	control
control-Infected	control	CD4_T	Distal_Collecting_tubule	CDH1	EGFR	0.823331	control
control-Infected	control	CD8_T	CD8_T	SEMA3B	NRP1	0.823227	control
Infected-control	Infected	Proximal	Gamma_delta_T	NPNT	ITGB1	0.823184	Infected
Infected-control	Infected	Distal_Collecting_tubule	CD8_T	HHLA2	TMIGD2	0.82299	Infected
Infected-control	Infected	Intercalated_cell	Proximal	B2M	TAP1	0.822974	Infected
Infected-control	Infected	Intercalated_cell	Macrophage	AREG	MMP9	0.822775	Infected
Infected-control	Infected	Intercalated_cell	Macrophage	B2M	TAP2	0.822759	Infected
control-Infected	control	Proximal	Gamma_delta_T	HHLA2	TMIGD2	0.822722	control
Infected-control	Infected	Distal_Collecting_tubule	Macrophage	CCN1	SDC4	0.822679	Infected
Infected-control	Infected	Proximal	Gamma_delta_T	MMP14	CD44	0.822677	Infected
Infected-control	Infected	CD8_T	CD4_T	SPP1	S1PR1	0.822655	Infected
Infected-control	Infected	Distal_Collecting_tubule	Proximal	B2M	TAP1	0.822648	Infected
Infected-control	Infected	Gamma_delta_T	Distal_Collecting_tubule	FURIN	BACE1	0.822621	Infected
Infected-control	Infected	CD4_T	Proximal	PTPRC	CD247	0.8226	Infected
Infected-control	Infected	Distal_Collecting_tubule	Macrophage	B2M	TAP2	0.822434	Infected
control-Infected	control	CD4_T	Proximal	KL	FGFR4	0.822412	control
Infected-control	Infected	Intercalated_cell	CD4_T	TSPAN3	ADAM10	0.822276	Infected
Infected-control	Infected	Distal_Collecting_tubule	Proximal	TGFB1	TGFBR1	0.822234	Infected
control-Infected	control	Proximal	CD8_T	VEGFA	NRP1	0.822226	control
Infected-control	Infected	Macrophage	CD4_T	PRNP	TNFRSF25	0.822143	Infected
Infected-control	Infected	Proximal	CD8_T	IL15	IL2RA	0.822108	Infected
control-Infected	control	Distal_Collecting_tubule	CD8_T	LAMA5	DAG1	0.822092	control
Infected-control	Infected	Distal_Collecting_tubule	Gamma_delta_T	HAS2	EZR	0.822065	Infected
control-Infected	control	Proximal	CD4_T	SEMA3A	NRP1	0.821884	control
control-Infected	control	CD4_T	Proximal	APOB	LRP2	0.821706	control
Infected-control	Infected	Proximal	Macrophage	PROS1	F5	0.821702	Infected
Infected-control	Infected	CD4_T	Gamma_delta_T	TGFB1	ITGAV	0.82168	Infected
Infected-control	Infected	Proximal	CD8_T	MIF	CXCR4	0.821568	Infected
control-Infected	control	Distal_Collecting_tubule	Macrophage	IGF2	ITGAV	0.821536	control
Infected-control	Infected	Macrophage	CD8_T	VCAM1	MSN	0.821464	Infected
Infected-control	Infected	CD8_T	CD8_T	ITGB2	CD226	0.821314	Infected
control-Infected	control	CD8_T	Proximal	VEGFA	NRP1	0.821295	control
Infected-control	Infected	Distal_Collecting_tubule	Macrophage	TGFB1	TGFBR1	0.821122	Infected
control-Infected	control	CD4_T	Distal_Collecting_tubule	KL	FGFR3	0.821029	control
Infected-control	Infected	Intercalated_cell	CD4_T	HBEGF	CD44	0.821025	Infected
Infected-control	Infected	Intercalated_cell	Macrophage	TIMP3	MMP9	0.82101	Infected
Infected-control	Infected	CD8_T	Distal_Collecting_tubule	SPP1	ITGB6	0.82098	Infected
Infected-control	Infected	CD8_T	Intercalated_cell	CD6	DAG1	0.820972	Infected
Infected-control	Infected	Intercalated_cell	Intercalated_cell	SEMA4G	PLXNB2	0.820909	Infected
Infected-control	Infected	CD4_T	CD8_T	SPP1	CD44	0.820865	Infected
Infected-control	Infected	Gamma_delta_T	Gamma_delta_T	TGFB1	TGFBR2	0.820795	Infected
control-Infected	control	Distal_Collecting_tubule	CD4_T	VEGFA	NRP1	0.820676	control
control-Infected	control	Gamma_delta_T	Gamma_delta_T	SELP	SELPLG	0.820552	control
Infected-control	Infected	CD4_T	CD4_T	LFNG	NOTCH2	0.82047	Infected
Infected-control	Infected	CD4_T	CD8_T	TRAF2	TNFRSF1B	0.820449	Infected
Infected-control	Infected	Proximal	Distal_Collecting_tubule	LAMA1	ITGA6	0.820448	Infected
control-Infected	control	CD4_T	Proximal	KL	FGFR1	0.820394	control
Infected-control	Infected	CD8_T	Macrophage	CCL5	SDC4	0.820071	Infected
control-Infected	control	CD4_T	Proximal	APOA4	LRP2	0.819924	control
Infected-control	Infected	Gamma_delta_T	Gamma_delta_T	CD40LG	ITGB1	0.819784	Infected
control-Infected	control	CD4_T	CD8_T	HHLA2	TMIGD2	0.81975	control
control-Infected	control	CD4_T	CD4_T	EFNB1	DAG1	0.819583	control
Infected-control	Infected	Proximal	Distal_Collecting_tubule	F2	F2RL1	0.819324	Infected
Infected-control	Infected	CD8_T	Gamma_delta_T	TGFB1	TGFBR2	0.81932	Infected
Infected-control	Infected	Macrophage	Proximal	INHBA	ACVR2A	0.819308	Infected
Infected-control	Infected	Proximal	Gamma_delta_T	B2M	TAP2	0.819271	Infected
control-Infected	control	Macrophage	Gamma_delta_T	ADAM10	NOTCH1	0.819151	control
control-Infected	control	CD8_T	CD8_T	FGFRL1	GPC4	0.819143	control
Infected-control	Infected	Macrophage	Gamma_delta_T	CCL1	CCR8	0.819096	Infected
Infected-control	Infected	Gamma_delta_T	Gamma_delta_T	B2M	TAP2	0.81904	Infected
control-Infected	control	Proximal	Proximal	TIMP2	LRP2	0.818967	control
Infected-control	Infected	Proximal	Distal_Collecting_tubule	CDH1	PTPRF	0.818588	Infected
Infected-control	Infected	Gamma_delta_T	Gamma_delta_T	MADCAM1	CD44	0.818512	Infected
Infected-control	Infected	Distal_Collecting_tubule	Proximal	CDH1	IGF1R	0.818475	Infected
Infected-control	Infected	Gamma_delta_T	Distal_Collecting_tubule	SPP1	ITGAV	0.818437	Infected
control-Infected	control	CD8_T	Macrophage	CD24	SELP	0.818426	control
control-Infected	control	Proximal	CD8_T	HHLA2	TMIGD2	0.81842	control
Infected-control	Infected	Macrophage	Gamma_delta_T	VCAM1	EZR	0.818354	Infected
control-Infected	control	CD8_T	Proximal	SEMA3D	NRP1	0.818339	control
Infected-control	Infected	CD4_T	Proximal	SEMA4D	PLXNB1	0.818329	Infected
control-Infected	control	Proximal	CD8_T	EFNB1	EPHA4	0.818216	control
Infected-control	Infected	Macrophage	Gamma_delta_T	TGM2	ITGB1	0.818161	Infected
Infected-control	Infected	Macrophage	Distal_Collecting_tubule	CD44	EPCAM	0.81815	Infected
Infected-control	Infected	CD4_T	CD4_T	CD40LG	ITGB1	0.818144	Infected
Infected-control	Infected	Distal_Collecting_tubule	CD4_T	ADAM28	ITGA4	0.818105	Infected
Infected-control	Infected	CD4_T	CD8_T	CD82	ITGB2	0.818059	Infected
control-Infected	control	CD8_T	Proximal	APOA4	LRP2	0.818036	control
control-Infected	control	CD8_T	Distal_Collecting_tubule	IGF2	IGF2R	0.81793	control
Infected-control	Infected	Macrophage	Intercalated_cell	FN1	ITGB6	0.817774	Infected
Infected-control	Infected	Proximal	Distal_Collecting_tubule	THBS1	SDC4	0.817669	Infected
Infected-control	Infected	Gamma_delta_T	Proximal	FURIN	INSR	0.817374	Infected
Infected-control	Infected	Macrophage	Proximal	TGFB1	TGFBR1	0.817317	Infected
Infected-control	Infected	Proximal	Gamma_delta_T	SPP1	ITGB1	0.817287	Infected
control-Infected	control	CD4_T	CD4_T	IGF2	INSR	0.817219	control
Infected-control	Infected	Distal_Collecting_tubule	Intercalated_cell	CDH1	CDH1	0.817182	Infected
control-Infected	control	Intercalated_cell	CD8_T	GPI	AMFR	0.817148	control
Infected-control	Infected	Macrophage	Gamma_delta_T	B2M	TAP2	0.817111	Infected
Infected-control	Infected	CD8_T	Distal_Collecting_tubule	TGFB3	ITGB6	0.817111	Infected
control-Infected	control	Distal_Collecting_tubule	CD4_T	LGALS3	PTPRK	0.817103	control
Infected-control	Infected	Intercalated_cell	CD4_T	MMP14	CD44	0.816991	Infected
control-Infected	control	CD4_T	Proximal	TIMP2	LRP2	0.816983	control
control-Infected	control	CD4_T	CD8_T	MIF	EGFR	0.816945	control
Infected-control	Infected	Proximal	Macrophage	TIMP3	MMP9	0.816817	Infected
control-Infected	control	CD8_T	CD8_T	FGFRL1	FGFR1	0.81671	control
control-Infected	control	Proximal	Proximal	ANG	EGFR	0.816586	control
Infected-control	Infected	Macrophage	CD8_T	CCL3L3	CCR1	0.816558	Infected
Infected-control	Infected	Gamma_delta_T	CD8_T	CD28	CD247	0.816436	Infected
Infected-control	Infected	Gamma_delta_T	Macrophage	CCN1	TLR4	0.816402	Infected
Infected-control	Infected	Intercalated_cell	CD8_T	HBEGF	CD44	0.816307	Infected
Infected-control	Infected	Distal_Collecting_tubule	CD8_T	TGFB1	ITGB1	0.816206	Infected
Infected-control	Infected	Macrophage	Macrophage	TGFB1	TGFBR1	0.816206	Infected
Infected-control	Infected	Intercalated_cell	Gamma_delta_T	HHLA2	TMIGD2	0.81616	Infected
control-Infected	control	CD4_T	Intercalated_cell	COL4A1	ITGB8	0.816109	control
Infected-control	Infected	CD8_T	CD4_T	OMG	TNFRSF1B	0.816072	Infected
control-Infected	control	Distal_Collecting_tubule	CD8_T	FGF12	FGFR1	0.816042	control
control-Infected	control	Macrophage	CD4_T	PTPRC	DPP4	0.815993	control
Infected-control	Infected	Distal_Collecting_tubule	CD8_T	CCN2	ITGB2	0.815932	Infected
Infected-control	Infected	Distal_Collecting_tubule	Distal_Collecting_tubule	CCN1	ITGAV	0.815872	Infected
Infected-control	Infected	Macrophage	Macrophage	TIMP2	CD44	0.81573	Infected
control-Infected	control	CD8_T	Gamma_delta_T	JAG1	NOTCH2	0.815716	control
Infected-control	Infected	Intercalated_cell	CD8_T	TIMP3	CD44	0.815704	Infected
control-Infected	control	Distal_Collecting_tubule	Distal_Collecting_tubule	EREG	EGFR	0.815675	control
Infected-control	Infected	Gamma_delta_T	Distal_Collecting_tubule	CCN1	ITGA6	0.815649	Infected
Infected-control	Infected	Gamma_delta_T	Macrophage	IL1RN	IL1R2	0.815648	Infected
control-Infected	control	Distal_Collecting_tubule	Proximal	LAMA1	NT5E	0.81563	control
Infected-control	Infected	Gamma_delta_T	CD8_T	CCL5	CCR1	0.815623	Infected
Infected-control	Infected	CD4_T	Distal_Collecting_tubule	SPP1	ITGAV	0.815583	Infected
Infected-control	Infected	CD4_T	Proximal	BTLA	CD247	0.815549	Infected
Infected-control	Infected	Intercalated_cell	CD8_T	SPP1	ITGAV	0.815518	Infected
Infected-control	Infected	Macrophage	CD4_T	FN1	CD44	0.815392	Infected
Infected-control	Infected	CD8_T	Proximal	CALM2	MYLK	0.815371	Infected
control-Infected	control	CD8_T	CD8_T	NRG4	EGFR	0.815357	control
control-Infected	control	CD8_T	Distal_Collecting_tubule	VTN	ITGB8	0.815352	control
Infected-control	Infected	Distal_Collecting_tubule	Proximal	LAMA3	SDC2	0.815326	Infected
control-Infected	control	Distal_Collecting_tubule	CD8_T	FGF12	FGFR4	0.81527	control
control-Infected	control	CD8_T	CD4_T	IGF2	IGF2R	0.815181	control
control-Infected	control	CD4_T	Proximal	RTN4	GJB2	0.81514	control
Infected-control	Infected	Proximal	CD4_T	MIF	CXCR4	0.815106	Infected
Infected-control	Infected	Macrophage	Gamma_delta_T	IL15	IL2RG	0.815069	Infected
control-Infected	control	CD8_T	CD4_T	SDC2	EZR	0.814988	control
Infected-control	Infected	Gamma_delta_T	CD4_T	SELPLG	SELP	0.814978	Infected
Infected-control	Infected	Intercalated_cell	Gamma_delta_T	SPP1	ITGAV	0.814929	Infected
Infected-control	Infected	CD4_T	Gamma_delta_T	B2M	TAP2	0.814908	Infected
Infected-control	Infected	Distal_Collecting_tubule	Distal_Collecting_tubule	CD44	HAS2	0.814893	Infected
control-Infected	control	Distal_Collecting_tubule	CD4_T	FGF12	FGFR1	0.814871	control
Infected-control	Infected	CD4_T	Distal_Collecting_tubule	LFNG	NOTCH1	0.814856	Infected
Infected-control	Infected	CD4_T	CD4_T	NAMPT	ADORA2A	0.814855	Infected
Infected-control	Infected	Intercalated_cell	Proximal	AREG	ERBB3	0.814853	Infected
Infected-control	Infected	Macrophage	Macrophage	VCAM1	MSN	0.814744	Infected
Infected-control	Infected	Macrophage	Macrophage	IL1RN	IL1R2	0.814699	Infected
control-Infected	control	CD8_T	Proximal	COL4A2	ITGA1	0.814699	control
Infected-control	Infected	Intercalated_cell	Proximal	CDH1	PTPRF	0.814648	Infected
control-Infected	control	Proximal	Proximal	MELTF	TFRC	0.814581	control
control-Infected	control	CD8_T	CD8_T	EFNB1	EPHA4	0.814534	control
control-Infected	control	Distal_Collecting_tubule	CD8_T	LGALS3	PTPRK	0.814413	control
Infected-control	Infected	Gamma_delta_T	Macrophage	FURIN	NOTCH1	0.814385	Infected
control-Infected	control	Gamma_delta_T	Distal_Collecting_tubule	CALM2	PDE1C	0.814361	control
Infected-control	Infected	Intercalated_cell	Distal_Collecting_tubule	EPCAM	CLDN1	0.814336	Infected
Infected-control	Infected	CD8_T	Proximal	IL21	IL2RG	0.814331	Infected
Infected-control	Infected	Gamma_delta_T	Proximal	CALM2	MYLK	0.814285	Infected
control-Infected	control	CD8_T	Proximal	RTN4	GJB2	0.814233	control
Infected-control	Infected	Proximal	CD8_T	PTPRC	CD4	0.814227	Infected
control-Infected	control	CD4_T	Proximal	SEMA3A	PLXNA1	0.814227	control
control-Infected	control	CD4_T	Distal_Collecting_tubule	COL4A1	ITGB8	0.814213	control
Infected-control	Infected	Macrophage	CD4_T	PECAM1	PECAM1	0.814144	Infected
control-Infected	control	CD8_T	Gamma_delta_T	HHLA2	TMIGD2	0.814137	control
control-Infected	control	Proximal	CD4_T	EPHA4	FGFR4	0.814102	control
control-Infected	control	CD4_T	CD4_T	COL4A1	ITGA1	0.814004	control
control-Infected	control	CD4_T	Intercalated_cell	NRG4	EGFR	0.813913	control
Infected-control	Infected	Gamma_delta_T	Macrophage	CCN1	SDC4	0.813912	Infected
Infected-control	Infected	Distal_Collecting_tubule	CD8_T	TNFSF15	TNFRSF25	0.813886	Infected
Infected-control	Infected	Macrophage	CD8_T	IL18	IL18RAP	0.813816	Infected
control-Infected	control	Proximal	Intercalated_cell	COL4A1	ITGB8	0.813767	control
control-Infected	control	CD4_T	CD8_T	IGF2	ITGB4	0.813757	control
Infected-control	Infected	CD8_T	Gamma_delta_T	B2M	TAP1	0.813709	Infected
Infected-control	Infected	Proximal	Proximal	ACE2	SLC6A19	0.813702	Infected
control-Infected	control	CD8_T	CD4_T	NRG4	EGFR	0.813693	control
Infected-control	Infected	Distal_Collecting_tubule	CD4_T	FAM3C	PDCD1	0.813627	Infected
Infected-control	Infected	Proximal	Distal_Collecting_tubule	LAMB2	ITGA6	0.813623	Infected
Infected-control	Infected	CD8_T	CD4_T	SPP1	CD44	0.813606	Infected
Infected-control	Infected	Distal_Collecting_tubule	Gamma_delta_T	MIF	CXCR4	0.8136	Infected
Infected-control	Infected	Intercalated_cell	Gamma_delta_T	HBEGF	CD44	0.813539	Infected
Infected-control	Infected	Macrophage	CD8_T	LGALS3	LAG3	0.813488	Infected
Infected-control	Infected	Distal_Collecting_tubule	CD8_T	THBS1	ITGA4	0.813469	Infected
Infected-control	Infected	Macrophage	Gamma_delta_T	MMP9	IFNAR1	0.813442	Infected
control-Infected	control	CD8_T	Proximal	FGFRL1	GPC4	0.813435	control
Infected-control	Infected	Proximal	CD4_T	ADAM17	NOTCH1	0.813384	Infected
control-Infected	control	Distal_Collecting_tubule	CD8_T	LAMA5	ITGA6	0.813243	control
control-Infected	control	Macrophage	Macrophage	BTLA	CD79A	0.813226	control
Infected-control	Infected	Macrophage	Gamma_delta_T	IL18	IL18RAP	0.81293	Infected
Infected-control	Infected	Proximal	Distal_Collecting_tubule	MMP14	CD44	0.812923	Infected
control-Infected	control	Distal_Collecting_tubule	Distal_Collecting_tubule	FGF12	FGFR2	0.8129	control
control-Infected	control	CD4_T	Macrophage	CD24	SELP	0.812889	control
Infected-control	Infected	Macrophage	Gamma_delta_T	IL18	IL18R1	0.812865	Infected
control-Infected	control	Gamma_delta_T	CD4_T	IL16	KCNJ15	0.812748	control
control-Infected	control	CD8_T	CD8_T	LAMA1	ITGA1	0.812652	control
control-Infected	control	Distal_Collecting_tubule	Distal_Collecting_tubule	LAMA1	ITGB8	0.812637	control
Infected-control	Infected	CD4_T	CD8_T	MADCAM1	ITGA4	0.812547	Infected
Infected-control	Infected	CD4_T	Distal_Collecting_tubule	PECAM1	ITGAV	0.812536	Infected
Infected-control	Infected	Macrophage	CD8_T	GRN	TNFRSF1B	0.812179	Infected
Infected-control	Infected	Intercalated_cell	CD4_T	SPP1	ITGAV	0.812067	Infected
Infected-control	Infected	Proximal	Proximal	SPP1	ITGAV	0.81203	Infected
Infected-control	Infected	CD4_T	Proximal	CD38	PECAM1	0.811942	Infected
Infected-control	Infected	CD8_T	Macrophage	ITGA4	VCAM1	0.811918	Infected
Infected-control	Infected	Proximal	Distal_Collecting_tubule	LAMA1	ITGAV	0.811904	Infected
control-Infected	control	Proximal	Distal_Collecting_tubule	COL4A1	ITGB8	0.811871	control
Infected-control	Infected	Intercalated_cell	CD8_T	SPP1	S1PR1	0.811851	Infected
control-Infected	control	Distal_Collecting_tubule	CD8_T	LAMA1	DAG1	0.81182	control
control-Infected	control	CD8_T	CD8_T	ADAM17	NOTCH1	0.811815	control
Infected-control	Infected	Macrophage	Macrophage	ALCAM	ALCAM	0.811754	Infected
Infected-control	Infected	Intercalated_cell	Distal_Collecting_tubule	SPP1	CD44	0.811687	Infected
control-Infected	control	Proximal	CD4_T	COL4A1	ITGA1	0.811663	control
Infected-control	Infected	CD8_T	CD8_T	TRAF2	TNFRSF1B	0.811615	Infected
control-Infected	control	CD8_T	Macrophage	COL4A2	ITGB1	0.811602	control
control-Infected	control	CD8_T	CD8_T	IGF2	IGF2R	0.811564	control
control-Infected	control	Intercalated_cell	Distal_Collecting_tubule	CALM1	PDE1C	0.811532	control
Infected-control	Infected	Macrophage	CD8_T	CCL26	CX3CR1	0.811511	Infected
Infected-control	Infected	Proximal	CD8_T	TIMP3	CD44	0.811511	Infected
Infected-control	Infected	Gamma_delta_T	CD8_T	CD40LG	ITGB1	0.811393	Infected
Infected-control	Infected	CD8_T	Macrophage	B2M	CD1B	0.811352	Infected
control-Infected	control	CD8_T	CD8_T	LAMA1	NT5E	0.811344	control
Infected-control	Infected	Macrophage	CD8_T	TGFB1	ITGB1	0.811289	Infected
Infected-control	Infected	CD8_T	Macrophage	CCL1	CCR2	0.811285	Infected
control-Infected	control	Proximal	Distal_Collecting_tubule	IGF2	IGF2R	0.811183	control
control-Infected	control	Macrophage	Macrophage	LAMC1	ITGAV	0.811144	control
Infected-control	Infected	CD4_T	Gamma_delta_T	BTN1A1	JAML	0.811135	Infected
Infected-control	Infected	Proximal	Intercalated_cell	VTN	ITGB6	0.811117	Infected
control-Infected	control	Proximal	Distal_Collecting_tubule	PTPRK	EGFR	0.811081	control
Infected-control	Infected	Distal_Collecting_tubule	CD8_T	CCN1	ITGB2	0.810925	Infected
Infected-control	Infected	CD8_T	Proximal	BTLA	CD247	0.810919	Infected
Infected-control	Infected	Macrophage	CD8_T	TGM2	ITGA4	0.810788	Infected
Infected-control	Infected	Intercalated_cell	Distal_Collecting_tubule	TIMP3	MET	0.810616	Infected
control-Infected	control	CD8_T	CD4_T	FGFRL1	FGFR1	0.810586	control
Infected-control	Infected	Macrophage	Gamma_delta_T	TGM2	ITGA4	0.810586	Infected
Infected-control	Infected	Proximal	CD4_T	CD274	PDCD1	0.810352	Infected
control-Infected	control	CD8_T	Proximal	GJB2	GJB6	0.81032	control
Infected-control	Infected	Proximal	CD8_T	ADAM17	NOTCH2	0.810256	Infected
Infected-control	Infected	CD4_T	Proximal	SEMA4D	PLXNB2	0.810241	Infected
control-Infected	control	CD4_T	Gamma_delta_T	JAG1	NOTCH2	0.81023	control
Infected-control	Infected	Proximal	CD8_T	SPP1	ITGB1	0.810195	Infected
Infected-control	Infected	Distal_Collecting_tubule	Distal_Collecting_tubule	TGFB1	APP	0.810169	Infected
control-Infected	control	Proximal	CD4_T	GJB6	GJB2	0.810128	control
control-Infected	control	Intercalated_cell	Proximal	FAM3C	LAMP1	0.810123	control
Infected-control	Infected	CD4_T	CD8_T	BTLA	CD79A	0.810117	Infected
Infected-control	Infected	Intercalated_cell	Macrophage	SPP1	ITGAV	0.810078	Infected
Infected-control	Infected	Distal_Collecting_tubule	Proximal	MMP7	CD151	0.810011	Infected
control-Infected	control	CD4_T	CD8_T	EFNB1	EPHA4	0.80994	control
control-Infected	control	CD8_T	Distal_Collecting_tubule	KL	INSR	0.809837	control
control-Infected	control	CD8_T	CD8_T	HHLA2	TMIGD2	0.809836	control
control-Infected	control	Intercalated_cell	CD8_T	NECTIN1	FGFR1	0.809821	control
control-Infected	control	CD4_T	Gamma_delta_T	JAG2	NOTCH1	0.80979	control
Infected-control	Infected	Gamma_delta_T	CD4_T	TGFB1	TGFBR1	0.809777	Infected
Infected-control	Infected	Macrophage	CD4_T	C3	ITGB2	0.80972	Infected
Infected-control	Infected	Proximal	Gamma_delta_T	SPP1	ITGA4	0.809711	Infected
Infected-control	Infected	Macrophage	Gamma_delta_T	PTPRC	CD247	0.809609	Infected
Infected-control	Infected	Distal_Collecting_tubule	Proximal	TGFB1	ITGAV	0.809601	Infected
control-Infected	control	Gamma_delta_T	Gamma_delta_T	CTSG	F2R	0.809565	control
control-Infected	control	Distal_Collecting_tubule	CD8_T	LAMA5	CD151	0.8094	control
Infected-control	Infected	Distal_Collecting_tubule	CD4_T	TGFB1	ITGB1	0.809391	Infected
Infected-control	Infected	Proximal	CD4_T	MIF	CD44	0.809363	Infected
control-Infected	control	CD4_T	CD4_T	KL	FGFR4	0.809166	control
Infected-control	Infected	Distal_Collecting_tubule	Proximal	LAMA3	ITGA6	0.809048	Infected
control-Infected	control	CD8_T	CD4_T	COL4A2	ITGA1	0.808921	control
Infected-control	Infected	Distal_Collecting_tubule	Intercalated_cell	HBEGF	EGFR	0.808899	Infected
Infected-control	Infected	Distal_Collecting_tubule	CD4_T	THBS1	ITGA6	0.808751	Infected
control-Infected	control	Intercalated_cell	Macrophage	TSPAN3	ADAM10	0.808694	control
Infected-control	Infected	CD8_T	Proximal	CD28	CD247	0.808643	Infected
control-Infected	control	Proximal	CD4_T	IGF2	IGF2R	0.808434	control
Infected-control	Infected	CD8_T	CD4_T	TGFB1	TGFBR1	0.808302	Infected
Infected-control	Infected	Proximal	CD4_T	VCAN	ITGA4	0.808215	Infected
control-Infected	control	CD4_T	CD8_T	IGF2	INSR	0.808185	control
Infected-control	Infected	Distal_Collecting_tubule	Gamma_delta_T	TNFSF15	TNFRSF25	0.80817	Infected
control-Infected	control	CD4_T	CD8_T	COL18A1	ITGA1	0.808141	control
control-Infected	control	Distal_Collecting_tubule	CD4_T	LAMA5	DAG1	0.808118	control
control-Infected	control	Macrophage	Gamma_delta_T	SELP	SELPLG	0.808033	control
control-Infected	control	Proximal	CD8_T	SEMA3A	NRP1	0.807967	control
Infected-control	Infected	CD8_T	Proximal	TNFSF11	TNFRSF11B	0.807833	Infected
Infected-control	Infected	Distal_Collecting_tubule	Gamma_delta_T	MIF	CD44	0.807826	Infected
Infected-control	Infected	Gamma_delta_T	Proximal	JAML	CXADR	0.807689	Infected
control-Infected	control	CD4_T	CD4_T	PTPRK	EGFR	0.807685	control
Infected-control	Infected	Macrophage	Gamma_delta_T	BTN1A1	JAML	0.807679	Infected
Infected-control	Infected	CD8_T	Intercalated_cell	B2M	TAP1	0.807644	Infected
Infected-control	Infected	Macrophage	Distal_Collecting_tubule	VCAM1	EZR	0.807631	Infected
Infected-control	Infected	CD4_T	Gamma_delta_T	IL1RN	IL1RL2	0.80758	Infected
Infected-control	Infected	CD8_T	CD4_T	IL21	IL4R	0.807527	Infected
Infected-control	Infected	Proximal	Gamma_delta_T	IL15	IL2RG	0.807484	Infected
Infected-control	Infected	Proximal	Intercalated_cell	SEMA4D	PLXNB2	0.807449	Infected
Infected-control	Infected	Distal_Collecting_tubule	CD4_T	ADAM17	NOTCH2	0.807375	Infected
control-Infected	control	Intercalated_cell	Distal_Collecting_tubule	CTSD	APP	0.807327	control
Infected-control	Infected	Macrophage	Distal_Collecting_tubule	LGALS3	ANXA2	0.807315	Infected
Infected-control	Infected	Macrophage	Distal_Collecting_tubule	FN1	ITGAV	0.807303	Infected
control-Infected	control	CD8_T	CD8_T	TGFB1	SDC2	0.807297	control
Infected-control	Infected	Gamma_delta_T	Intercalated_cell	IL17A	IL17RC	0.807275	Infected
Infected-control	Infected	CD4_T	Gamma_delta_T	TGFB1	ITGB1	0.807241	Infected
control-Infected	control	CD4_T	Distal_Collecting_tubule	MIF	EGFR	0.807212	control
control-Infected	control	CD8_T	Distal_Collecting_tubule	CMTM8	EGFR	0.807134	control
Infected-control	Infected	Gamma_delta_T	Distal_Collecting_tubule	CCN1	ITGAV	0.807105	Infected
control-Infected	control	Intercalated_cell	CD8_T	LAMA1	ITGA1	0.807096	control
control-Infected	control	CD8_T	CD8_T	LAMC1	ITGA1	0.807071	control
control-Infected	control	Proximal	Proximal	VEGFA	NRP1	0.807049	control
Infected-control	Infected	CD8_T	Intercalated_cell	SPP1	ITGB6	0.807041	Infected
control-Infected	control	CD4_T	Intercalated_cell	VTN	ITGB8	0.806956	control
control-Infected	control	Gamma_delta_T	Proximal	APOC3	LRP2	0.806941	control
Infected-control	Infected	Intercalated_cell	Gamma_delta_T	B2M	TAP2	0.806926	Infected
Infected-control	Infected	CD8_T	CD4_T	NAMPT	ADORA2A	0.806816	Infected
Infected-control	Infected	CD8_T	Gamma_delta_T	IL1RN	IL1RL2	0.806774	Infected
control-Infected	control	CD4_T	Proximal	COL4A1	ITGA1	0.806733	control
control-Infected	control	Gamma_delta_T	Macrophage	CCL1	CCR1	0.806711	control
control-Infected	control	CD4_T	Macrophage	PTN	ITGAV	0.806685	control
Infected-control	Infected	Distal_Collecting_tubule	CD8_T	SPP1	ITGAV	0.806617	Infected
Infected-control	Infected	Distal_Collecting_tubule	Gamma_delta_T	B2M	TAP2	0.8066	Infected
Infected-control	Infected	CD8_T	CD8_T	MADCAM1	CD44	0.806586	Infected
Infected-control	Infected	Proximal	Distal_Collecting_tubule	THBS1	ITGA6	0.806468	Infected
Infected-control	Infected	CD8_T	Gamma_delta_T	TGFB3	TGFBR2	0.806425	Infected
Infected-control	Infected	Proximal	Distal_Collecting_tubule	TIMP3	MET	0.806423	Infected
control-Infected	control	CD8_T	Distal_Collecting_tubule	KL	TRPV6	0.806408	control
Infected-control	Infected	CD4_T	Macrophage	PECAM1	PECAM1	0.806356	Infected
control-Infected	control	Distal_Collecting_tubule	CD4_T	LAMA1	NT5E	0.806306	control
Infected-control	Infected	CD4_T	Proximal	CD40LG	ITGB1	0.806273	Infected
control-Infected	control	CD4_T	CD8_T	PLG	F2R	0.806057	control
Infected-control	Infected	CD8_T	Macrophage	TNFSF11	TNFRSF11A	0.806037	Infected
Infected-control	Infected	Distal_Collecting_tubule	Gamma_delta_T	SPP1	ITGAV	0.806027	Infected
control-Infected	control	CD4_T	CD8_T	COL18A1	GPC4	0.806025	control
Infected-control	Infected	Macrophage	CD8_T	IL18	IL18R1	0.806016	Infected
control-Infected	control	Proximal	CD4_T	SEMA3D	NRP1	0.80599	control
control-Infected	control	Macrophage	CD4_T	TGFB1	SDC2	0.805855	control
control-Infected	control	Intercalated_cell	CD8_T	LAMA1	NT5E	0.805788	control
control-Infected	control	CD8_T	CD4_T	PTPRK	EGFR	0.805785	control
control-Infected	control	CD4_T	Proximal	NRG4	EGFR	0.805726	control
control-Infected	control	CD8_T	CD8_T	CMTM8	EGFR	0.805545	control
Infected-control	Infected	Gamma_delta_T	CD8_T	FURIN	BACE1	0.805543	Infected
Infected-control	Infected	CD8_T	CD8_T	BTLA	CD79A	0.805487	Infected
control-Infected	control	CD4_T	Proximal	ANG	EGFR	0.80536	control
control-Infected	control	CD8_T	CD8_T	TSPAN3	ADAM10	0.805358	control
Infected-control	Infected	Macrophage	Gamma_delta_T	TGM2	SDC4	0.80532	Infected
control-Infected	control	Gamma_delta_T	CD8_T	CTSG	F2R	0.805291	control
Infected-control	Infected	Macrophage	Distal_Collecting_tubule	TGFB1	APP	0.805252	Infected
control-Infected	control	Proximal	CD8_T	PTPRK	EGFR	0.805247	control
control-Infected	control	Distal_Collecting_tubule	Proximal	IGF2	ITGB4	0.805165	control
Infected-control	Infected	Proximal	Proximal	ADAM17	NOTCH1	0.805099	Infected
control-Infected	control	CD8_T	CD8_T	NRP1	PLXNA1	0.805054	control
Infected-control	Infected	Macrophage	Distal_Collecting_tubule	CALR	TAP1	0.805043	Infected
Infected-control	Infected	Macrophage	CD4_T	IL18	IL18R1	0.804992	Infected
Infected-control	Infected	CD8_T	CD8_T	OMG	TNFRSF1B	0.804988	Infected
Infected-control	Infected	CD8_T	Gamma_delta_T	BTN1A1	JAML	0.804988	Infected
control-Infected	control	CD8_T	Gamma_delta_T	COL4A1	ITGB1	0.804838	control
control-Infected	control	Proximal	CD8_T	IGF2	IGF2R	0.804817	control
control-Infected	control	Proximal	Proximal	IGSF10	MILR1	0.804706	control
Infected-control	Infected	Proximal	Distal_Collecting_tubule	ADAM17	NOTCH1	0.80469	Infected
Infected-control	Infected	Macrophage	Proximal	TGFB1	ITGAV	0.804684	Infected
Infected-control	Infected	CD8_T	CD8_T	PECAM1	CD38	0.804519	Infected
control-Infected	control	CD4_T	CD8_T	SEMA3A	PLXNA1	0.804482	control
Infected-control	Infected	Macrophage	CD4_T	TGFB1	ITGB1	0.804474	Infected
Infected-control	Infected	CD4_T	Proximal	TGFB1	SDC2	0.80447	Infected
control-Infected	control	Distal_Collecting_tubule	CD8_T	LAMB1	ITGA1	0.804458	control
Infected-control	Infected	Gamma_delta_T	Gamma_delta_T	BTN1A1	JAML	0.804422	Infected
control-Infected	control	Proximal	Proximal	COL4A1	ITGA1	0.804392	control
Infected-control	Infected	Proximal	CD8_T	MIF	CD44	0.804252	Infected
Infected-control	Infected	Macrophage	CD4_T	LFNG	NOTCH2	0.804229	Infected
Infected-control	Infected	Intercalated_cell	Gamma_delta_T	MIF	CXCR4	0.804217	Infected
control-Infected	control	CD8_T	CD4_T	EPHA4	FGFR4	0.804203	control
control-Infected	control	CD8_T	Macrophage	KL	IGF1R	0.804156	control
Infected-control	Infected	CD4_T	CD4_T	ZDHHC5	S1PR1	0.804152	Infected
control-Infected	control	CD8_T	Proximal	FGFRL1	FGFR1	0.804145	control
control-Infected	control	Proximal	Proximal	GJB6	GJB2	0.804059	control
Infected-control	Infected	Macrophage	Gamma_delta_T	TIMP2	CD44	0.804046	Infected
Infected-control	Infected	Intercalated_cell	Macrophage	HBEGF	CD44	0.804044	Infected
Infected-control	Infected	Proximal	Gamma_delta_T	FGB	ITGAV	0.803953	Infected
Infected-control	Infected	Proximal	Distal_Collecting_tubule	PLG	F3	0.803953	Infected
control-Infected	control	Gamma_delta_T	CD4_T	TGFB1	SDC2	0.803944	control
Infected-control	Infected	Proximal	CD4_T	SPP1	ITGB1	0.803929	Infected
Infected-control	Infected	CD8_T	CD4_T	PECAM1	CD38	0.803909	Infected
Infected-control	Infected	Macrophage	CD4_T	HLA.DMA	CD4	0.803677	Infected
control-Infected	control	Proximal	CD8_T	APOA4	LRP2	0.803664	control
Infected-control	Infected	Gamma_delta_T	CD4_T	CD40LG	ITGB1	0.803646	Infected
control-Infected	control	Intercalated_cell	CD4_T	GPI	AMFR	0.803551	control
Infected-control	Infected	Macrophage	CD4_T	ICOSLG	CTLA4	0.803534	Infected
Infected-control	Infected	Distal_Collecting_tubule	Gamma_delta_T	HBEGF	CD82	0.803519	Infected
control-Infected	control	CD8_T	CD4_T	NID1	PTPRF	0.803511	control
control-Infected	control	Proximal	Intercalated_cell	EFNB1	EPHB3	0.803479	control
control-Infected	control	Proximal	CD8_T	TSPAN3	ADAM10	0.80347	control
control-Infected	control	Proximal	Macrophage	PTN	ITGAV	0.803407	control
Infected-control	Infected	Macrophage	CD8_T	C3	ITGB2	0.803384	Infected
control-Infected	control	CD8_T	CD4_T	CALM2	PDE1A	0.803318	control
Infected-control	Infected	Gamma_delta_T	CD4_T	NAMPT	ADORA2A	0.803256	Infected
control-Infected	control	CD4_T	CD4_T	IGF2	ITGA6	0.803251	control
Infected-control	Infected	Proximal	Distal_Collecting_tubule	ADAM9	ITGA6	0.803204	Infected
Infected-control	Infected	Distal_Collecting_tubule	CD4_T	THBS1	SDC4	0.803197	Infected
control-Infected	control	Macrophage	CD8_T	TGFBI	ITGA1	0.803178	control
Infected-control	Infected	Distal_Collecting_tubule	CD4_T	SPP1	ITGAV	0.803165	Infected
Infected-control	Infected	Proximal	CD4_T	JAG1	NOTCH2	0.803125	Infected
Infected-control	Infected	Gamma_delta_T	CD4_T	FURIN	BACE1	0.803085	Infected
control-Infected	control	Distal_Collecting_tubule	CD8_T	LAMA1	ITGA6	0.802972	control
Infected-control	Infected	Distal_Collecting_tubule	CD8_T	SPP1	S1PR1	0.802949	Infected
control-Infected	control	CD8_T	Proximal	LAMA1	NT5E	0.802877	control
Infected-control	Infected	Distal_Collecting_tubule	Distal_Collecting_tubule	SPP1	CD44	0.802785	Infected
Infected-control	Infected	CD8_T	CD8_T	SPP1	CD44	0.802762	Infected
Infected-control	Infected	Macrophage	Proximal	FN1	TNFRSF11B	0.802739	Infected
Infected-control	Infected	Gamma_delta_T	Gamma_delta_T	TGFB1	ITGAV	0.802738	Infected
Infected-control	Infected	CD4_T	Gamma_delta_T	ITGB2	CD82	0.802732	Infected
Infected-control	Infected	Distal_Collecting_tubule	CD4_T	CCN1	ITGB2	0.802727	Infected
Infected-control	Infected	Macrophage	CD8_T	PRNP	TNFRSF25	0.802571	Infected
Infected-control	Infected	CD4_T	Proximal	CD44	EPCAM	0.802461	Infected
control-Infected	control	Macrophage	Proximal	LTF	TFRC	0.802455	control
control-Infected	control	CD4_T	Macrophage	SEMA3A	NRP2	0.80225	control
Infected-control	Infected	Macrophage	CD4_T	HLA.DRB1	CD82	0.802244	Infected
control-Infected	control	Proximal	Macrophage	APOB	ITGB2	0.802213	control
Infected-control	Infected	Gamma_delta_T	CD8_T	CCN1	ITGB2	0.802158	Infected
control-Infected	control	Proximal	Macrophage	ADM2	RAMP2	0.802145	control
Infected-control	Infected	CD8_T	Proximal	CD38	PECAM1	0.802128	Infected
control-Infected	control	CD8_T	Proximal	ANG	EGFR	0.802066	control
control-Infected	control	CD4_T	Gamma_delta_T	MIF	ACKR3	0.802006	control
Infected-control	Infected	Proximal	Gamma_delta_T	B2M	TAP1	0.80195	Infected
control-Infected	control	CD4_T	Proximal	GJB2	GJB6	0.801893	control
Infected-control	Infected	Gamma_delta_T	Gamma_delta_T	B2M	TAP1	0.801718	Infected
control-Infected	control	Proximal	Intercalated_cell	SEMA4G	PLXNB2	0.801713	control
Infected-control	Infected	Intercalated_cell	CD8_T	HHLA2	TMIGD2	0.8017	Infected
Infected-control	Infected	CD4_T	CD8_T	TGFB1	ITGAV	0.801667	Infected
Infected-control	Infected	Proximal	Proximal	F2	F2RL1	0.801627	Infected
Infected-control	Infected	CD8_T	CD8_T	CCL5	CCR1	0.801595	Infected
control-Infected	control	Gamma_delta_T	Distal_Collecting_tubule	IGFBP3	EGFR	0.80152	control
Infected-control	Infected	Macrophage	CD4_T	ICOSLG	CD28	0.80152	Infected
control-Infected	control	Distal_Collecting_tubule	CD4_T	SEMA4G	PLXNB2	0.801507	control
Infected-control	Infected	Macrophage	CD4_T	F13A1	ITGA4	0.80148	Infected
control-Infected	control	Macrophage	CD8_T	LAMC1	ITGA6	0.80137	control
Infected-control	Infected	Distal_Collecting_tubule	CD8_T	MMP14	CD44	0.801365	Infected
control-Infected	control	CD8_T	Gamma_delta_T	ADAM17	NOTCH1	0.80127	control
Infected-control	Infected	CD8_T	Gamma_delta_T	TGFB1	ITGAV	0.801263	Infected
control-Infected	control	Distal_Collecting_tubule	Distal_Collecting_tubule	CTSD	APP	0.801239	control
control-Infected	control	Intercalated_cell	CD8_T	FAM3C	LIFR	0.801211	control
Infected-control	Infected	Distal_Collecting_tubule	Macrophage	SPP1	ITGAV	0.801176	Infected
Infected-control	Infected	CD8_T	Proximal	PTPRC	CD247	0.801157	Infected
control-Infected	control	Macrophage	Macrophage	LAMC1	ITGB1	0.801106	control
Infected-control	Infected	Gamma_delta_T	Distal_Collecting_tubule	IL17A	IL17RC	0.801022	Infected
control-Infected	control	Distal_Collecting_tubule	CD8_T	BACE2	APP	0.801012	control
control-Infected	control	Distal_Collecting_tubule	Proximal	FGF12	FGFR4	0.800989	control
Infected-control	Infected	Macrophage	Macrophage	VCAM1	ITGAD	0.80096	Infected
Infected-control	Infected	Distal_Collecting_tubule	CD4_T	ZDHHC5	S1PR1	0.800905	Infected
control-Infected	control	Gamma_delta_T	CD8_T	IL16	KCNJ15	0.800773	control
Infected-control	Infected	Gamma_delta_T	Proximal	CALM1	MYLK	0.800742	Infected
Infected-control	Infected	CD8_T	Proximal	IFNG	IFNGR2	0.800741	Infected
control-Infected	control	Distal_Collecting_tubule	Proximal	LAMA5	ITGB4	0.800718	control
control-Infected	control	Proximal	CD8_T	JAG2	NOTCH1	0.800575	control
control-Infected	control	Proximal	Intercalated_cell	NRG4	EGFR	0.800566	control
control-Infected	control	CD8_T	CD4_T	IGF2	INSR	0.800554	control
Infected-control	Infected	Intercalated_cell	Gamma_delta_T	SPP1	ITGB1	0.80049	Infected
control-Infected	control	Intercalated_cell	CD4_T	NECTIN1	FGFR1	0.800462	control
Infected-control	Infected	Distal_Collecting_tubule	Proximal	MMP14	ADAM9	0.800447	Infected
Infected-control	Infected	Intercalated_cell	Distal_Collecting_tubule	CCN1	SDC4	0.800414	Infected
Infected-control	Infected	Distal_Collecting_tubule	CD4_T	CD24	SELP	0.800335	Infected
Infected-control	Infected	Proximal	Proximal	SLC6A8	LIFR	0.800333	Infected
control-Infected	control	CD8_T	CD4_T	VEGFA	NRP1	0.800122	control
Infected-control	Infected	Distal_Collecting_tubule	Proximal	CDH1	PTPRF	0.800027	Infected
control-Infected	control	Proximal	Gamma_delta_T	LGALS1	PTPRC	0.799999	control
Infected-control	Infected	Macrophage	Distal_Collecting_tubule	CALR	ITGAV	0.79998	Infected
Infected-control	Infected	Macrophage	CD8_T	SPP1	ITGA4	0.799978	Infected
control-Infected	control	CD8_T	Distal_Collecting_tubule	LAMA1	ITGB8	0.799884	control
control-Infected	control	CD8_T	CD8_T	F2	F2R	0.799809	control
control-Infected	control	CD8_T	Intercalated_cell	EFNB1	EPHB3	0.799797	control
control-Infected	control	CD8_T	CD8_T	COL4A1	ITGB1	0.799793	control
Infected-control	Infected	Macrophage	Gamma_delta_T	B2M	TAP1	0.799789	Infected
control-Infected	control	Gamma_delta_T	Macrophage	SELPLG	SELP	0.799768	control
control-Infected	control	Intercalated_cell	CD4_T	FAM3C	LAMP1	0.799759	control
Infected-control	Infected	Distal_Collecting_tubule	Intercalated_cell	HLA.A	APLP2	0.79973	Infected
Infected-control	Infected	Proximal	Macrophage	B2M	CD1B	0.799592	Infected
control-Infected	control	Proximal	CD8_T	SEMA3D	NRP1	0.799542	control
control-Infected	control	Proximal	Proximal	SEMA3A	NRP1	0.799403	control
Infected-control	Infected	Gamma_delta_T	Macrophage	B2M	CD1B	0.799361	Infected
Infected-control	Infected	Intercalated_cell	CD4_T	KNG1	ITGB2	0.799166	Infected
Infected-control	Infected	Proximal	Macrophage	SEMA3B	PLXNA1	0.799125	Infected
control-Infected	control	Intercalated_cell	CD8_T	SLC6A8	LIFR	0.799104	control
Infected-control	Infected	Distal_Collecting_tubule	Macrophage	RARRES1	NRP2	0.7991	Infected
control-Infected	control	CD8_T	CD8_T	LAMA1	DAG1	0.799067	control
Infected-control	Infected	Proximal	Proximal	SPP1	ITGB1	0.799064	Infected
Infected-control	Infected	Gamma_delta_T	Macrophage	TRAF2	TNFRSF1B	0.799018	Infected
control-Infected	control	Distal_Collecting_tubule	Proximal	FGF12	FGFR1	0.79897	control
Infected-control	Infected	CD4_T	CD8_T	IL16	CD4	0.79896	Infected
Infected-control	Infected	CD8_T	Gamma_delta_T	MADCAM1	CD44	0.798954	Infected
Infected-control	Infected	Distal_Collecting_tubule	Distal_Collecting_tubule	AREG	ERBB3	0.798856	Infected
Infected-control	Infected	Macrophage	Proximal	CD80	CD274	0.798844	Infected
control-Infected	control	Distal_Collecting_tubule	Proximal	LAMA1	ITGB4	0.798829	control
Infected-control	Infected	Proximal	Proximal	F2	F5	0.798814	Infected
control-Infected	control	CD8_T	CD8_T	SEMA3D	PLXNA1	0.798807	control
control-Infected	control	CD8_T	CD4_T	CMTM8	EGFR	0.798778	control
Infected-control	Infected	Distal_Collecting_tubule	Proximal	INHBB	ACVR2A	0.798763	Infected
control-Infected	control	Intercalated_cell	CD8_T	FAM3C	LAMP1	0.798758	control
Infected-control	Infected	Intercalated_cell	Distal_Collecting_tubule	TIMP3	MMP14	0.798616	Infected
Infected-control	Infected	Macrophage	Distal_Collecting_tubule	LFNG	NOTCH1	0.798616	Infected
control-Infected	control	CD4_T	CD8_T	GPI	AMFR	0.798458	control
Infected-control	Infected	Distal_Collecting_tubule	CD4_T	TFF2	CXCR4	0.798455	Infected
Infected-control	Infected	Intercalated_cell	Gamma_delta_T	MIF	CD44	0.798443	Infected
control-Infected	control	CD8_T	Distal_Collecting_tubule	EMC1	PRLR	0.798385	control
Infected-control	Infected	Proximal	Gamma_delta_T	CD274	PDCD1	0.798257	Infected
control-Infected	control	CD8_T	Gamma_delta_T	APOB	ITGB2	0.798244	control
control-Infected	control	Proximal	CD4_T	APOA4	LRP2	0.798137	control
control-Infected	control	Proximal	CD8_T	KL	FGFR1	0.798122	control
Infected-control	Infected	Intercalated_cell	CD4_T	THBS1	CD47	0.797935	Infected
control-Infected	control	Distal_Collecting_tubule	CD4_T	SEMA4G	PLXNB1	0.797829	control
Infected-control	Infected	CD8_T	CD4_T	SELP	SELPLG	0.797786	Infected
Infected-control	Infected	Proximal	CD4_T	VCAN	CD44	0.797684	Infected
control-Infected	control	Intercalated_cell	Gamma_delta_T	CD24	SELP	0.797675	control
Infected-control	Infected	CD4_T	CD4_T	TGFB1	ITGAV	0.797666	Infected
Infected-control	Infected	Gamma_delta_T	Macrophage	IL17A	IL17RC	0.797634	Infected
Infected-control	Infected	Intercalated_cell	CD8_T	LGALS3	LAG3	0.797589	Infected
Infected-control	Infected	CD4_T	Gamma_delta_T	B2M	TAP1	0.797586	Infected
Infected-control	Infected	CD4_T	Gamma_delta_T	CD40LG	ITGB2	0.797496	Infected
Infected-control	Infected	CD8_T	Distal_Collecting_tubule	SPP1	ITGAV	0.79748	Infected
Infected-control	Infected	Macrophage	Macrophage	B2M	CD1B	0.797432	Infected
Infected-control	Infected	Macrophage	Distal_Collecting_tubule	CALR	TAP2	0.797415	Infected
Infected-control	Infected	Intercalated_cell	Proximal	TIMP3	MET	0.797378	Infected
Infected-control	Infected	CD8_T	Intercalated_cell	TGFB3	ITGB6	0.797369	Infected
control-Infected	control	Proximal	CD8_T	KL	FGFR4	0.79735	control
control-Infected	control	Intercalated_cell	Proximal	LAMA1	NT5E	0.79732	control
Infected-control	Infected	Proximal	Intercalated_cell	CDH1	EGFR	0.797303	Infected
control-Infected	control	CD4_T	CD8_T	PTN	PLXNB2	0.797281	control
control-Infected	control	Intercalated_cell	CD4_T	NECTIN1	NECTIN1	0.797201	control
Infected-control	Infected	Gamma_delta_T	CD8_T	MADCAM1	ITGA4	0.797201	Infected
control-Infected	control	CD8_T	CD8_T	IGF2	ITGB4	0.797092	control
Infected-control	Infected	Gamma_delta_T	Intercalated_cell	IL17F	IL17RC	0.796959	Infected
Infected-control	Infected	CD4_T	CD8_T	PECAM1	PECAM1	0.796883	Infected
control-Infected	control	Distal_Collecting_tubule	Intercalated_cell	LAMA1	ITGB8	0.796866	control
control-Infected	control	CD8_T	Macrophage	CD244	CD79B	0.796852	control
control-Infected	control	Distal_Collecting_tubule	Macrophage	VEGFA	NRP2	0.796778	control
Infected-control	Infected	Proximal	Distal_Collecting_tubule	VTN	ITGB6	0.796774	Infected
control-Infected	control	Proximal	Distal_Collecting_tubule	ANG	PLXNB2	0.796773	control
Infected-control	Infected	Distal_Collecting_tubule	Proximal	TGFB1	ITGB1	0.796635	Infected
Infected-control	Infected	CD8_T	Intercalated_cell	HLA.A	APLP2	0.796445	Infected
Infected-control	Infected	Macrophage	Proximal	CD1B	IL6ST	0.796442	Infected
control-Infected	control	Distal_Collecting_tubule	Macrophage	IGF2	IGF2R	0.796429	control
Infected-control	Infected	Distal_Collecting_tubule	Intercalated_cell	HSPG2	PTPRS	0.796404	Infected
control-Infected	control	Proximal	Macrophage	JAG2	NOTCH2	0.796213	control
Infected-control	Infected	Macrophage	CD4_T	CALR	TAP1	0.796189	Infected
Infected-control	Infected	CD8_T	CD8_T	HMGB1	CXCR4	0.796129	Infected
control-Infected	control	CD8_T	CD4_T	SLIT2	ROBO1	0.796123	control
Infected-control	Infected	Intercalated_cell	Proximal	PROS1	F5	0.796121	Infected
control-Infected	control	CD4_T	Proximal	COL18A1	GPC4	0.796055	control
Infected-control	Infected	Gamma_delta_T	CD8_T	IL17A	IL17RA	0.796029	Infected
control-Infected	control	Distal_Collecting_tubule	Proximal	LAMA5	DAG1	0.795986	control
Infected-control	Infected	Distal_Collecting_tubule	Intercalated_cell	HAS2	EZR	0.795975	Infected
control-Infected	control	CD8_T	Macrophage	ADAM17	NOTCH2	0.795972	control
Infected-control	Infected	Gamma_delta_T	CD4_T	IL16	CD4	0.795949	Infected
Infected-control	Infected	Proximal	Intercalated_cell	B2M	TAP1	0.795885	Infected
Infected-control	Infected	Intercalated_cell	CD4_T	PRNP	TNFRSF25	0.795884	Infected
control-Infected	control	Proximal	CD4_T	KL	FGFR1	0.795856	control
Infected-control	Infected	Intercalated_cell	Macrophage	PROS1	MERTK	0.795846	Infected
Infected-control	Infected	Macrophage	CD4_T	ICOSLG	ICOS	0.795778	Infected
control-Infected	control	Proximal	Proximal	GJB2	GJB6	0.795735	control
Infected-control	Infected	Gamma_delta_T	Intercalated_cell	B2M	TAP1	0.795653	Infected
control-Infected	control	Intercalated_cell	CD8_T	NECTIN1	NECTIN1	0.79555	control
Infected-control	Infected	Gamma_delta_T	CD8_T	PTPRC	CD4	0.795534	Infected
control-Infected	control	CD8_T	CD8_T	COL18A1	ITGA1	0.795515	control
Infected-control	Infected	Gamma_delta_T	Intercalated_cell	HLA.A	APLP2	0.795316	Infected
Infected-control	Infected	Intercalated_cell	Proximal	SPP1	ITGAV	0.795233	Infected
Infected-control	Infected	CD4_T	Macrophage	B2M	CD1B	0.795229	Infected
control-Infected	control	CD4_T	Intercalated_cell	EFNB1	EPHB3	0.795204	control
control-Infected	control	CD4_T	Macrophage	APOB	ITGB2	0.795195	control
Infected-control	Infected	Macrophage	Gamma_delta_T	SPP1	CD44	0.795188	Infected
control-Infected	control	CD4_T	Gamma_delta_T	LGALS1	ITGB1	0.795003	control
Infected-control	Infected	Gamma_delta_T	CD4_T	SELP	SELPLG	0.794977	Infected
Infected-control	Infected	Proximal	Macrophage	IL18BP	IL6R	0.79496	Infected
control-Infected	control	CD8_T	Macrophage	JAG1	NOTCH2	0.794873	control
control-Infected	control	CD8_T	CD4_T	SEMA3B	NRP1	0.79487	control
Infected-control	Infected	Proximal	CD4_T	SLIT2	SDC1	0.794792	Infected
Infected-control	Infected	Gamma_delta_T	CD8_T	SPP1	ITGA4	0.794777	Infected
Infected-control	Infected	Proximal	Intercalated_cell	HSPG2	PTPRS	0.794675	Infected
Infected-control	Infected	Proximal	Distal_Collecting_tubule	ADAM9	ITGAV	0.794661	Infected
control-Infected	control	CD8_T	Gamma_delta_T	COL4A2	ITGB1	0.79465	control
control-Infected	control	CD4_T	Proximal	NRG4	ERBB2	0.794641	control
Infected-control	Infected	Intercalated_cell	Distal_Collecting_tubule	CDH1	PTPRF	0.794584	Infected
Infected-control	Infected	Proximal	Distal_Collecting_tubule	TIMP3	MMP14	0.794423	Infected
Infected-control	Infected	Distal_Collecting_tubule	Distal_Collecting_tubule	EREG	ERBB3	0.794423	Infected
control-Infected	control	CD8_T	Macrophage	LAMC1	ITGAV	0.794412	control
control-Infected	control	CD4_T	Distal_Collecting_tubule	PTN	PTPRS	0.794384	control
control-Infected	control	Intercalated_cell	Distal_Collecting_tubule	LAMA1	ITGB8	0.794327	control
Infected-control	Infected	Proximal	Distal_Collecting_tubule	SEMA4D	MET	0.794254	Infected
control-Infected	control	CD4_T	CD4_T	MIF	EGFR	0.794227	control
control-Infected	control	Distal_Collecting_tubule	CD4_T	LAMA1	DAG1	0.794176	control
control-Infected	control	Distal_Collecting_tubule	Proximal	LAMA1	DAG1	0.794096	control
control-Infected	control	CD4_T	Macrophage	TNFRSF14	BTLA	0.794065	control
Infected-control	Infected	Intercalated_cell	Intercalated_cell	EPCAM	CLDN1	0.794039	Infected
control-Infected	control	Proximal	CD8_T	PTN	PLXNB2	0.794003	control
Infected-control	Infected	Distal_Collecting_tubule	Distal_Collecting_tubule	EPCAM	CLDN1	0.793998	Infected
control-Infected	control	Proximal	Gamma_delta_T	PLG	F2R	0.793967	control
Infected-control	Infected	Gamma_delta_T	CD4_T	CCN1	ITGB2	0.793959	Infected
Infected-control	Infected	Proximal	Gamma_delta_T	PTPRC	CD247	0.79392	Infected
Infected-control	Infected	Macrophage	CD8_T	CALR	TAP1	0.793892	Infected
Infected-control	Infected	Proximal	Proximal	SEMA4D	MET	0.793831	Infected
control-Infected	control	Proximal	CD4_T	IGF2	INSR	0.793807	control
Infected-control	Infected	Macrophage	Intercalated_cell	B2M	TAP1	0.793724	Infected
Infected-control	Infected	Proximal	CD4_T	VCAN	SELP	0.793671	Infected
Infected-control	Infected	Intercalated_cell	Proximal	TIMP3	ADAM17	0.793597	Infected
control-Infected	control	CD4_T	Gamma_delta_T	SERPING1	SELP	0.793591	control
control-Infected	control	CD8_T	Gamma_delta_T	TSPAN3	ADAM10	0.793586	control
control-Infected	control	CD4_T	CD8_T	PLG	ITGB1	0.793577	control
Infected-control	Infected	Macrophage	Distal_Collecting_tubule	PECAM1	ITGAV	0.793568	Infected
control-Infected	control	CD8_T	CD4_T	LAMA1	NT5E	0.793553	control
Infected-control	Infected	CD8_T	CD4_T	LFNG	NOTCH2	0.79354	Infected
control-Infected	control	CD8_T	CD4_T	ADAM17	IL6R	0.793522	control
control-Infected	control	Intercalated_cell	CD8_T	LAMA1	DAG1	0.793511	control
Infected-control	Infected	Intercalated_cell	CD8_T	SPP1	ITGB1	0.793399	Infected
control-Infected	control	CD8_T	CD8_T	COL18A1	GPC4	0.793398	control
control-Infected	control	Proximal	CD4_T	CALM2	PDE1A	0.793294	control
Infected-control	Infected	Macrophage	Macrophage	PLXNA1	NOTCH1	0.79322	Infected
Infected-control	Infected	Macrophage	CD8_T	FN1	CD44	0.793197	Infected
Infected-control	Infected	Proximal	Proximal	TIMP3	MET	0.793185	Infected
control-Infected	control	Proximal	Macrophage	PLG	ITGB1	0.793175	control
Infected-control	Infected	Macrophage	Distal_Collecting_tubule	MMP9	CD44	0.793171	Infected
Infected-control	Infected	CD8_T	Macrophage	HMGB1	TLR4	0.793166	Infected
Infected-control	Infected	CD4_T	Proximal	TGFB1	ITGB8	0.793123	Infected
control-Infected	control	CD8_T	Distal_Collecting_tubule	RGMA	NEO1	0.793093	control
control-Infected	control	CD4_T	Macrophage	SERPING1	SELP	0.793062	control
Infected-control	Infected	Intercalated_cell	Gamma_delta_T	SPP1	ITGA4	0.792914	Infected
control-Infected	control	CD8_T	CD8_T	SDC2	EZR	0.792887	control
Infected-control	Infected	Proximal	Macrophage	ADAM17	NOTCH1	0.792883	Infected
Infected-control	Infected	Macrophage	CD4_T	VCAN	ITGA4	0.792877	Infected
control-Infected	control	Distal_Collecting_tubule	CD4_T	COL18A1	ITGA1	0.792833	control
control-Infected	control	Macrophage	Macrophage	HMGB1	CXCR4	0.792794	control
control-Infected	control	CD4_T	CD4_T	F2	F5	0.792768	control
Infected-control	Infected	Macrophage	Macrophage	IL15	IL2RG	0.792758	Infected
Infected-control	Infected	Gamma_delta_T	Macrophage	ITGB1	VCAM1	0.792636	Infected
Infected-control	Infected	Macrophage	CD8_T	HLA.DRB1	LAG3	0.792607	Infected
Infected-control	Infected	CD4_T	Macrophage	CD40LG	ITGB2	0.792475	Infected
Infected-control	Infected	Proximal	Macrophage	THBS1	SDC4	0.792443	Infected
Infected-control	Infected	Distal_Collecting_tubule	Intercalated_cell	CD44	EPCAM	0.792382	Infected
control-Infected	control	Proximal	Proximal	NRG4	EGFR	0.792379	control
Infected-control	Infected	Macrophage	Macrophage	SPP1	CD44	0.792177	Infected
Infected-control	Infected	Proximal	CD4_T	PRNP	TNFRSF25	0.792173	Infected
control-Infected	control	CD8_T	CD4_T	PTPRC	DPP4	0.792152	control
control-Infected	control	Distal_Collecting_tubule	Proximal	LGALS3	PTPRK	0.792102	control
control-Infected	control	CD8_T	Intercalated_cell	APP	SORL1	0.792099	control
control-Infected	control	Distal_Collecting_tubule	Intercalated_cell	APP	SORL1	0.791985	control
Infected-control	Infected	CD4_T	CD8_T	SPP1	ITGA4	0.791922	Infected
control-Infected	control	Distal_Collecting_tubule	Proximal	COL18A1	ITGA1	0.791828	control
Infected-control	Infected	Gamma_delta_T	Proximal	CD40LG	ITGB1	0.791775	Infected
control-Infected	control	CD8_T	CD8_T	LRIG2	EGFR	0.791763	control
Infected-control	Infected	Intercalated_cell	Intercalated_cell	TIMP3	MMP14	0.791758	Infected
Infected-control	Infected	Proximal	CD8_T	FGB	ITGAV	0.791746	Infected
Infected-control	Infected	Proximal	CD8_T	SERPING1	SELP	0.791729	Infected
Infected-control	Infected	Macrophage	Proximal	TGFB1	ITGB1	0.791719	Infected
control-Infected	control	Proximal	Gamma_delta_T	TSPAN3	ADAM10	0.791699	control
control-Infected	control	Distal_Collecting_tubule	Distal_Collecting_tubule	VEGFA	NRP1	0.79169	control
Infected-control	Infected	Distal_Collecting_tubule	Gamma_delta_T	SPP1	ITGB1	0.791589	Infected
Infected-control	Infected	Macrophage	CD4_T	SELP	SELPLG	0.791576	Infected
control-Infected	control	CD8_T	CD8_T	COL4A2	ITGB1	0.791554	control
Infected-control	Infected	CD4_T	Intercalated_cell	B2M	TAP1	0.791521	Infected
control-Infected	control	CD8_T	CD8_T	IGF2	INSR	0.79152	control
Infected-control	Infected	CD8_T	Proximal	CD44	EPCAM	0.791443	Infected
Infected-control	Infected	Intercalated_cell	Distal_Collecting_tubule	LGALS3	ANXA2	0.791416	Infected
control-Infected	control	CD4_T	Macrophage	ADM2	RAMP2	0.791377	control
control-Infected	control	Intercalated_cell	Proximal	NECTIN1	FGFR1	0.791355	control
control-Infected	control	CD4_T	CD8_T	LAMA1	ITGA1	0.791321	control
control-Infected	control	CD4_T	CD8_T	SEMA5A	PLXNA1	0.791319	control
Infected-control	Infected	Intercalated_cell	CD8_T	MMP14	CD44	0.791259	Infected
Infected-control	Infected	Distal_Collecting_tubule	Proximal	CADM1	ERBB3	0.791254	Infected
control-Infected	control	CD8_T	Proximal	NRP1	PLXNA1	0.791116	control
control-Infected	control	Proximal	Distal_Collecting_tubule	PTN	PTPRS	0.791106	control
control-Infected	control	Distal_Collecting_tubule	CD4_T	FGF12	FGFR4	0.790859	control
control-Infected	control	CD4_T	Distal_Collecting_tubule	KL	INSR	0.790813	control
control-Infected	control	Intercalated_cell	Proximal	GPI	AMFR	0.790813	control
Infected-control	Infected	CD8_T	Gamma_delta_T	ITGB2	CD82	0.79071	Infected
control-Infected	control	Proximal	Macrophage	WNT9A	LRP5	0.790615	control
control-Infected	control	Proximal	Gamma_delta_T	JAG2	NOTCH2	0.790508	control
control-Infected	control	CD4_T	CD4_T	SDC2	EZR	0.790358	control
control-Infected	control	CD4_T	CD4_T	PTN	PLXNB2	0.790358	control
control-Infected	control	Proximal	CD8_T	IGF2	ITGB4	0.790345	control
Infected-control	Infected	Intercalated_cell	Proximal	MMP14	ADAM9	0.790342	Infected
control-Infected	control	CD8_T	CD8_T	LAMA1	ITGA6	0.790218	control
Infected-control	Infected	Proximal	Proximal	CDH3	CDH3	0.790181	Infected
control-Infected	control	CD8_T	CD4_T	SEMA4D	PLXNB2	0.790096	control
Infected-control	Infected	Gamma_delta_T	Macrophage	IL18	IL18R1	0.790072	Infected
control-Infected	control	CD4_T	CD4_T	FGFRL1	GPC4	0.790063	control
Infected-control	Infected	Distal_Collecting_tubule	Distal_Collecting_tubule	TGFB1	ITGB8	0.790046	Infected
Infected-control	Infected	Intercalated_cell	Gamma_delta_T	TIMP3	CD44	0.790041	Infected
Infected-control	Infected	CD8_T	Intercalated_cell	IFNG	IFNGR1	0.790032	Infected
Infected-control	Infected	CD8_T	Proximal	CALM1	MYLK	0.790014	Infected
control-Infected	control	CD4_T	CD8_T	LAMA1	NT5E	0.790013	control
Infected-control	Infected	Gamma_delta_T	Gamma_delta_T	SPP1	CD44	0.789987	Infected
Infected-control	Infected	Intercalated_cell	Macrophage	CCN1	TLR4	0.789967	Infected
control-Infected	control	CD4_T	CD4_T	SEMA3A	PLXNA1	0.789945	control
control-Infected	control	Distal_Collecting_tubule	Distal_Collecting_tubule	LGALS3	PTPRK	0.789787	control
Infected-control	Infected	Intercalated_cell	Gamma_delta_T	B2M	TAP1	0.789604	Infected
control-Infected	control	Intercalated_cell	CD8_T	COL18A1	ITGA1	0.789564	control
Infected-control	Infected	Distal_Collecting_tubule	Proximal	LAMB2	ITGA6	0.789561	Infected
Infected-control	Infected	Proximal	Gamma_delta_T	FGB	ITGB1	0.789515	Infected
Infected-control	Infected	Proximal	Macrophage	ADAM17	IL6R	0.789453	Infected
Infected-control	Infected	Proximal	Proximal	TIMP3	ADAM17	0.789404	Infected
control-Infected	control	CD4_T	Macrophage	JAG1	NOTCH2	0.789388	control
control-Infected	control	Intercalated_cell	CD4_T	FAM3C	LIFR	0.789355	control
control-Infected	control	Gamma_delta_T	Gamma_delta_T	SELPLG	SELP	0.789315	control
control-Infected	control	Gamma_delta_T	CD8_T	IGFBP3	EGFR	0.789297	control
Infected-control	Infected	Distal_Collecting_tubule	Gamma_delta_T	B2M	TAP1	0.789278	Infected
Infected-control	Infected	Macrophage	Proximal	HLA.A	ERBB2	0.789271	Infected
Infected-control	Infected	Distal_Collecting_tubule	Proximal	FAM3C	LIFR	0.789247	Infected
Infected-control	Infected	Intercalated_cell	Distal_Collecting_tubule	CCN1	ITGA6	0.789214	Infected
control-Infected	control	Proximal	Distal_Collecting_tubule	EFNB1	DAG1	0.78913	control
control-Infected	control	CD8_T	CD8_T	FN1	SDC2	0.789126	control
control-Infected	control	CD8_T	CD8_T	ADAM9	ITGA6	0.789053	control
Infected-control	Infected	Distal_Collecting_tubule	CD4_T	TSPAN3	ADAM10	0.788941	Infected
control-Infected	control	CD4_T	Proximal	COL4A2	ITGA1	0.7889	control
Infected-control	Infected	Distal_Collecting_tubule	CD4_T	THBS1	ITGB1	0.788869	Infected
Infected-control	Infected	Distal_Collecting_tubule	CD4_T	BACE1	SELPLG	0.788773	Infected
Infected-control	Infected	Gamma_delta_T	Proximal	SERPING1	C1R	0.788674	Infected
Infected-control	Infected	Intercalated_cell	Macrophage	TIMP3	CD44	0.788658	Infected
Infected-control	Infected	Proximal	Macrophage	JAG1	NOTCH1	0.788626	Infected
Infected-control	Infected	Distal_Collecting_tubule	Distal_Collecting_tubule	TGFB1	ITGB1	0.788497	Infected
Infected-control	Infected	Intercalated_cell	Distal_Collecting_tubule	PATJ	CLDN1	0.788462	Infected
control-Infected	control	Distal_Collecting_tubule	Distal_Collecting_tubule	PTPRK	EGFR	0.788405	control
Infected-control	Infected	Gamma_delta_T	Gamma_delta_T	TGFB1	ITGB1	0.7883	Infected
Infected-control	Infected	CD4_T	Macrophage	IL18	IL18R1	0.788296	Infected
control-Infected	control	CD8_T	Intercalated_cell	NECTIN1	NECTIN1	0.788234	control
Infected-control	Infected	Distal_Collecting_tubule	Distal_Collecting_tubule	HSPG2	DAG1	0.788122	Infected
control-Infected	control	Macrophage	CD8_T	ADAM10	APP	0.788097	control
control-Infected	control	Intercalated_cell	CD4_T	LAMA1	NT5E	0.787996	control
control-Infected	control	CD4_T	Distal_Collecting_tubule	VTN	ITGB8	0.787952	control
Infected-control	Infected	CD8_T	Distal_Collecting_tubule	LFNG	NOTCH1	0.787927	Infected
control-Infected	control	CD8_T	Proximal	SEMA3D	PLXNA1	0.787792	control
control-Infected	control	CD8_T	CD8_T	SEMA5A	PLXNA1	0.787775	control
Infected-control	Infected	Macrophage	CD8_T	HLA.DMB	CD4	0.787735	Infected
Infected-control	Infected	Distal_Collecting_tubule	Distal_Collecting_tubule	HSPG2	PTPRS	0.787661	Infected
Infected-control	Infected	Distal_Collecting_tubule	Distal_Collecting_tubule	HAS2	EZR	0.787571	Infected
Infected-control	Infected	Proximal	Intercalated_cell	TIMP3	MMP14	0.787565	Infected
Infected-control	Infected	Intercalated_cell	Macrophage	CCN1	SDC4	0.787477	Infected
Infected-control	Infected	Proximal	CD8_T	THBS1	CD47	0.787459	Infected
control-Infected	control	Intercalated_cell	CD8_T	COL18A1	GPC4	0.787447	control
Infected-control	Infected	Macrophage	Macrophage	GRN	TNFRSF1A	0.787438	Infected
Infected-control	Infected	Macrophage	Intercalated_cell	VCAM1	EZR	0.787402	Infected
Infected-control	Infected	Macrophage	Macrophage	PECAM1	PECAM1	0.787388	Infected
control-Infected	control	CD4_T	Distal_Collecting_tubule	KL	TRPV6	0.787383	control
Infected-control	Infected	Proximal	Intercalated_cell	MIF	EGFR	0.78735	Infected
control-Infected	control	CD4_T	Intercalated_cell	NECTIN1	NECTIN1	0.787286	control
Infected-control	Infected	Gamma_delta_T	Gamma_delta_T	IL1RN	IL1RL2	0.78728	Infected
control-Infected	control	CD8_T	Macrophage	COL4A1	ITGAV	0.787255	control
Infected-control	Infected	Intercalated_cell	CD4_T	FGB	ITGB2	0.787252	Infected
Infected-control	Infected	Intercalated_cell	Macrophage	B2M	CD1B	0.787247	Infected
control-Infected	control	CD8_T	CD8_T	TIMP2	ITGB1	0.787237	control
Infected-control	Infected	Proximal	CD4_T	FGB	ITGAV	0.787167	Infected
Infected-control	Infected	Macrophage	Distal_Collecting_tubule	MST1	MST1R	0.787153	Infected
Infected-control	Infected	Intercalated_cell	CD4_T	SPP1	ITGB1	0.787133	Infected
Infected-control	Infected	CD4_T	Gamma_delta_T	SPP1	CD44	0.787132	Infected
control-Infected	control	Proximal	CD4_T	PTN	PLXNB2	0.78708	control
Infected-control	Infected	Gamma_delta_T	Macrophage	SPP1	CD44	0.786976	Infected
Infected-control	Infected	Distal_Collecting_tubule	Macrophage	B2M	CD1B	0.786921	Infected
control-Infected	control	CD8_T	CD8_T	ADM2	PTH1R	0.786919	control
Infected-control	Infected	Intercalated_cell	Distal_Collecting_tubule	THBS1	SDC4	0.786851	Infected
Infected-control	Infected	CD8_T	Gamma_delta_T	TGFB1	ITGB1	0.786825	Infected
Infected-control	Infected	Proximal	CD4_T	VCAN	SELPLG	0.786821	Infected
Infected-control	Infected	Macrophage	CD8_T	CCL1	CCR2	0.786802	Infected
Infected-control	Infected	Distal_Collecting_tubule	Proximal	TIMP3	MMP14	0.786797	Infected
Infected-control	Infected	CD8_T	CD4_T	PECAM1	PECAM1	0.786745	Infected
Infected-control	Infected	Proximal	Distal_Collecting_tubule	PLG	F2RL1	0.786674	Infected
control-Infected	control	CD8_T	CD4_T	IGF2	ITGA6	0.786586	control
control-Infected	control	CD8_T	CD8_T	PTN	SDC2	0.786513	control
control-Infected	control	CD8_T	CD4_T	SEMA4D	PLXNB1	0.786418	control
Infected-control	Infected	Proximal	Distal_Collecting_tubule	HSPG2	DAG1	0.786392	Infected
control-Infected	control	Intercalated_cell	Gamma_delta_T	JAG2	NOTCH1	0.786375	control
Infected-control	Infected	CD8_T	Gamma_delta_T	CD40LG	ITGB1	0.786342	Infected
Infected-control	Infected	Distal_Collecting_tubule	Proximal	SPP1	ITGAV	0.786332	Infected
Infected-control	Infected	Macrophage	Gamma_delta_T	IL1RN	IL1RL2	0.786331	Infected
Infected-control	Infected	Gamma_delta_T	CD4_T	SERPING1	SELP	0.786266	Infected
control-Infected	control	CD4_T	Proximal	IGF2	ITGA6	0.786135	control
control-Infected	control	Macrophage	CD4_T	FAP	DPP4	0.786131	control
control-Infected	control	Proximal	Gamma_delta_T	F2	F2R	0.786123	control
Infected-control	Infected	Intercalated_cell	Intercalated_cell	HBEGF	EGFR	0.786096	Infected
control-Infected	control	CD8_T	Proximal	LAMA1	ITGB4	0.786075	control
Infected-control	Infected	Gamma_delta_T	Macrophage	IL22	IL10RA	0.785962	Infected
Infected-control	Infected	Proximal	Distal_Collecting_tubule	HSPG2	PTPRS	0.785932	Infected
control-Infected	control	Proximal	CD4_T	VEGFA	NRP1	0.785876	control
Infected-control	Infected	Proximal	Gamma_delta_T	TIMP3	CD44	0.785848	Infected
control-Infected	control	CD4_T	Macrophage	COL4A2	ITGB1	0.785803	control
control-Infected	control	Macrophage	CD4_T	ANXA2	DYSF	0.785794	control
control-Infected	control	Distal_Collecting_tubule	CD8_T	ADAM17	NOTCH1	0.785773	control
control-Infected	control	Intercalated_cell	CD4_T	SLC6A8	LIFR	0.785751	control
Infected-control	Infected	Intercalated_cell	Intercalated_cell	HLA.A	APLP2	0.785723	Infected
Infected-control	Infected	Gamma_delta_T	Proximal	NUCB2	ERAP1	0.785701	Infected
control-Infected	control	CD8_T	CD4_T	KL	INSR	0.785604	control
Infected-control	Infected	Gamma_delta_T	CD8_T	CD28	CD4	0.785576	Infected
Infected-control	Infected	CD4_T	Proximal	TGFB1	TGFBR1	0.785575	Infected
control-Infected	control	CD4_T	Distal_Collecting_tubule	ANG	PLXNB2	0.785546	control
Infected-control	Infected	Distal_Collecting_tubule	Distal_Collecting_tubule	HBEGF	CD44	0.785543	Infected
Infected-control	Infected	Gamma_delta_T	Proximal	TGFB1	SDC2	0.785528	Infected
control-Infected	control	Distal_Collecting_tubule	CD4_T	COL18A1	GPC4	0.785507	control
control-Infected	control	CD8_T	Distal_Collecting_tubule	EFNB1	DAG1	0.785448	control
Infected-control	Infected	Intercalated_cell	Proximal	CLDN3	CLDN1	0.785327	Infected
control-Infected	control	CD8_T	CD8_T	NID1	PTPRF	0.785267	control
Infected-control	Infected	Intercalated_cell	Distal_Collecting_tubule	LAMA1	ITGA6	0.785249	Infected
Infected-control	Infected	Distal_Collecting_tubule	Macrophage	MMP14	CD44	0.785243	Infected
control-Infected	control	CD8_T	Distal_Collecting_tubule	SDC2	PTPRJ	0.785225	control
control-Infected	control	Distal_Collecting_tubule	Proximal	BACE2	APP	0.7852	control
Infected-control	Infected	Proximal	Macrophage	IL15	IL2RG	0.785173	Infected
control-Infected	control	Macrophage	Distal_Collecting_tubule	TGFB1	TGFBR3	0.785166	control
Infected-control	Infected	Macrophage	CD8_T	ICOSLG	CTLA4	0.785147	Infected
control-Infected	control	CD4_T	Macrophage	KL	IGF1R	0.785132	control
Infected-control	Infected	Macrophage	Distal_Collecting_tubule	TGFB1	ITGB8	0.785129	Infected
Infected-control	Infected	Intercalated_cell	CD4_T	GRN	TNFRSF1B	0.785095	Infected
control-Infected	control	Proximal	Proximal	KL	FGFR4	0.78509	control
Infected-control	Infected	Intercalated_cell	Distal_Collecting_tubule	CLDN3	CLDN1	0.785075	Infected
control-Infected	control	CD8_T	Distal_Collecting_tubule	KL	FGFR4	0.785033	control
Infected-control	Infected	Distal_Collecting_tubule	CD4_T	TIMP3	CD44	0.785016	Infected
Infected-control	Infected	Macrophage	Proximal	MMP9	RECK	0.785004	Infected
Infected-control	Infected	CD4_T	Intercalated_cell	SEMA4D	PLXNB2	0.784999	Infected
control-Infected	control	Macrophage	Macrophage	F10	ITGB2	0.78492	control
control-Infected	control	CD4_T	CD4_T	GPI	AMFR	0.784861	control
control-Infected	control	CD8_T	CD8_T	FN1	NT5E	0.784808	control
control-Infected	control	Proximal	CD8_T	IGF2	INSR	0.784773	control
Infected-control	Infected	CD8_T	Distal_Collecting_tubule	CRTAM	CADM1	0.784706	Infected
Infected-control	Infected	Proximal	CD4_T	LAMA1	CD44	0.784667	Infected
control-Infected	control	Intercalated_cell	CD8_T	LAMA1	ITGA6	0.784662	control
control-Infected	control	CD8_T	CD8_T	LAMC1	ITGA6	0.784638	control
control-Infected	control	CD4_T	Intercalated_cell	MIF	EGFR	0.784621	control
Infected-control	Infected	CD8_T	CD8_T	CD48	CD244	0.784616	Infected
Infected-control	Infected	Distal_Collecting_tubule	CD8_T	SPP1	ITGB1	0.784497	Infected
Infected-control	Infected	Intercalated_cell	Distal_Collecting_tubule	FGB	ITGAV	0.784482	Infected
Infected-control	Infected	Proximal	Macrophage	TIMP3	CD44	0.784465	Infected
Infected-control	Infected	CD4_T	Macrophage	TGFB1	TGFBR1	0.784463	Infected
Infected-control	Infected	CD4_T	Macrophage	MADCAM1	CD44	0.784417	Infected
control-Infected	control	CD8_T	Macrophage	LAMC1	ITGB1	0.784373	control
control-Infected	control	CD4_T	Gamma_delta_T	COL4A1	ITGB1	0.784321	control
control-Infected	control	CD4_T	Gamma_delta_T	IGF2	IGF2R	0.784174	control
Infected-control	Infected	Proximal	Intercalated_cell	SLC6A8	LIFR	0.784163	Infected
Infected-control	Infected	CD4_T	Macrophage	SPP1	CD44	0.784121	Infected
control-Infected	control	CD8_T	Intercalated_cell	LAMA1	ITGB8	0.784113	control
control-Infected	control	Proximal	CD8_T	F2	F5	0.784078	control
Infected-control	Infected	CD8_T	Proximal	TGFB1	SDC2	0.784053	Infected
Infected-control	Infected	Intercalated_cell	Intercalated_cell	HSPG2	PTPRS	0.784047	Infected
Infected-control	Infected	Distal_Collecting_tubule	Gamma_delta_T	SPP1	ITGA4	0.784013	Infected
control-Infected	control	CD8_T	Proximal	SEMA3B	NRP1	0.78395	control
control-Infected	control	Proximal	CD8_T	ADM2	VIPR1	0.783915	control
Infected-control	Infected	Intercalated_cell	Macrophage	NPY	FAP	0.783871	Infected
control-Infected	control	CD8_T	CD4_T	TGFB1	SDC2	0.783835	control
control-Infected	control	Proximal	Distal_Collecting_tubule	KL	FGFR3	0.783707	control
control-Infected	control	Gamma_delta_T	Gamma_delta_T	PTPRC	CD247	0.783707	control
Infected-control	Infected	Proximal	Distal_Collecting_tubule	TGM2	ADGRG1	0.783588	Infected
control-Infected	control	Distal_Collecting_tubule	Distal_Collecting_tubule	IGF2	IGF2R	0.783582	control
Infected-control	Infected	Macrophage	Distal_Collecting_tubule	TGFB1	ITGB1	0.783581	Infected
control-Infected	control	Macrophage	Proximal	LAMC1	ITGB4	0.783558	control
Infected-control	Infected	Intercalated_cell	Intercalated_cell	B2M	TAP1	0.783539	Infected
control-Infected	control	Macrophage	Gamma_delta_T	F10	ITGB2	0.783452	control
control-Infected	control	CD8_T	Proximal	COL18A1	GPC4	0.783429	control
control-Infected	control	CD8_T	Distal_Collecting_tubule	CDH1	PTPRF	0.783416	control
control-Infected	control	Proximal	CD8_T	LAMC1	ITGA1	0.783321	control
Infected-control	Infected	Macrophage	Macrophage	ADM	RAMP2	0.783311	Infected
Infected-control	Infected	Intercalated_cell	CD8_T	KNG1	ITGB2	0.783295	Infected
control-Infected	control	Proximal	CD4_T	SDC2	PTPRJ	0.783282	control
control-Infected	control	Gamma_delta_T	Distal_Collecting_tubule	TGFB1	TGFBR3	0.783255	control
Infected-control	Infected	Proximal	Distal_Collecting_tubule	JAG1	NOTCH1	0.783226	Infected
Infected-control	Infected	Distal_Collecting_tubule	Intercalated_cell	B2M	TAP1	0.783213	Infected
control-Infected	control	Intercalated_cell	Distal_Collecting_tubule	CALM2	PDE1C	0.78321	control
Infected-control	Infected	Intercalated_cell	Proximal	SEMA4G	PLXNB1	0.783185	Infected
Infected-control	Infected	Proximal	Macrophage	THBS1	CD47	0.783169	Infected
control-Infected	control	CD4_T	CD8_T	FN1	SDC2	0.783165	control
control-Infected	control	CD4_T	CD4_T	COL4A2	ITGA1	0.783122	control
control-Infected	control	CD8_T	CD4_T	FN1	NT5E	0.783101	control
control-Infected	control	Proximal	Proximal	KL	FGFR1	0.783071	control
Infected-control	Infected	Gamma_delta_T	Gamma_delta_T	CD40LG	ITGB2	0.782997	Infected
Infected-control	Infected	Distal_Collecting_tubule	CD8_T	FAM3C	PDCD1	0.782966	Infected
Infected-control	Infected	Macrophage	Gamma_delta_T	VCAM1	ITGB1	0.782841	Infected
Infected-control	Infected	Macrophage	CD4_T	BTLA	CD247	0.78282	Infected
Infected-control	Infected	CD4_T	Intercalated_cell	HLA.A	APLP2	0.782812	Infected
Infected-control	Infected	Gamma_delta_T	Gamma_delta_T	MIF	CXCR4	0.782771	Infected
control-Infected	control	Distal_Collecting_tubule	Intercalated_cell	COL4A1	ITGB8	0.782729	control
Infected-control	Infected	Gamma_delta_T	CD8_T	TGFB1	ITGAV	0.782725	Infected
control-Infected	control	Proximal	CD4_T	FGFRL1	GPC4	0.782708	control
control-Infected	control	Distal_Collecting_tubule	CD8_T	PTPRK	EGFR	0.782571	control
Infected-control	Infected	CD4_T	Gamma_delta_T	MADCAM1	ITGA4	0.782564	Infected
Infected-control	Infected	CD4_T	CD4_T	LFNG	NOTCH1	0.782521	Infected
Infected-control	Infected	Intercalated_cell	Macrophage	SEMA3B	PLXNA1	0.782502	Infected
Infected-control	Infected	CD8_T	CD4_T	HLA.DRB1	CD82	0.782397	Infected
control-Infected	control	CD4_T	CD8_T	NRP1	PLXNA1	0.782353	control
Infected-control	Infected	Macrophage	CD4_T	VCAN	CD44	0.782346	Infected
control-Infected	control	CD8_T	Intercalated_cell	NRG4	EGFR	0.782333	control
Infected-control	Infected	Intercalated_cell	Proximal	SPP1	ITGB1	0.782268	Infected
control-Infected	control	Macrophage	CD8_T	ADAM10	NOTCH1	0.782265	control
control-Infected	control	CD8_T	Distal_Collecting_tubule	ANG	PLXNB2	0.782253	control
control-Infected	control	CD8_T	Gamma_delta_T	VTN	ITGB1	0.78217	control
Infected-control	Infected	Macrophage	CD4_T	CALR	TAP2	0.782123	Infected
control-Infected	control	Intercalated_cell	CD8_T	KNG1	SDC2	0.782061	control
control-Infected	control	Distal_Collecting_tubule	CD8_T	LAMB1	ITGA6	0.782025	control
control-Infected	control	CD8_T	Intercalated_cell	SEMA4G	PLXNB2	0.782016	control
control-Infected	control	Proximal	Gamma_delta_T	COL4A1	ITGB1	0.78198	control
Infected-control	Infected	Macrophage	Proximal	CXCL8	SDC2	0.781958	Infected
Infected-control	Infected	Proximal	Proximal	THBS1	TNFRSF11B	0.781935	Infected
Infected-control	Infected	CD8_T	Gamma_delta_T	CCL1	CCR8	0.781926	Infected
Infected-control	Infected	Proximal	Macrophage	FGB	ITGAV	0.781834	Infected
control-Infected	control	Gamma_delta_T	Distal_Collecting_tubule	MSN	SLC9A1	0.781764	control
Infected-control	Infected	Distal_Collecting_tubule	Macrophage	CCN1	ITGAD	0.781603	Infected
control-Infected	control	CD4_T	Proximal	LAMA1	NT5E	0.781545	control
Infected-control	Infected	Macrophage	CD4_T	TGM2	SDC4	0.781534	Infected
control-Infected	control	CD8_T	CD8_T	SERPING1	C1R	0.781505	control
control-Infected	control	Macrophage	CD4_T	ANXA1	DYSF	0.781441	control
control-Infected	control	CD8_T	CD4_T	LAMA1	DAG1	0.781422	control
control-Infected	control	CD8_T	Proximal	LAMA1	DAG1	0.781343	control
Infected-control	Infected	Distal_Collecting_tubule	Gamma_delta_T	MMP14	CD44	0.7813	Infected
control-Infected	control	Proximal	Proximal	NRG4	ERBB2	0.781294	control
control-Infected	control	CD4_T	CD8_T	CALM2	PDE1A	0.781281	control
control-Infected	control	Proximal	CD4_T	PTPRK	EGFR	0.781281	control
Infected-control	Infected	Proximal	Distal_Collecting_tubule	SPP1	ITGB1	0.781273	Infected
Infected-control	Infected	CD8_T	CD8_T	TGFB1	ITGAV	0.78125	Infected
Infected-control	Infected	Distal_Collecting_tubule	Macrophage	FAM3C	LAMP1	0.781228	Infected
Infected-control	Infected	Distal_Collecting_tubule	Macrophage	CCN1	ITGAV	0.781213	Infected
Infected-control	Infected	Macrophage	CD4_T	ITGB2	CD82	0.781114	Infected
Infected-control	Infected	Macrophage	CD4_T	ADAM28	ITGA4	0.781012	Infected
Infected-control	Infected	Intercalated_cell	Macrophage	PROS1	F5	0.780904	Infected
control-Infected	control	Proximal	Proximal	COL4A2	ITGA1	0.780874	control
control-Infected	control	CD4_T	Distal_Collecting_tubule	EFNB1	DAG1	0.780854	control
control-Infected	control	Distal_Collecting_tubule	CD4_T	IGF2	IGF2R	0.780833	control
control-Infected	control	Distal_Collecting_tubule	Distal_Collecting_tubule	COL4A1	ITGB8	0.780833	control
control-Infected	control	Macrophage	CD8_T	TGFBI	ITGA6	0.780745	control
Infected-control	Infected	Intercalated_cell	Gamma_delta_T	HBEGF	CD82	0.780716	Infected
Infected-control	Infected	Intercalated_cell	Distal_Collecting_tubule	CCN1	ITGAV	0.78067	Infected
control-Infected	control	Distal_Collecting_tubule	CD4_T	COL4A1	ITGA1	0.780624	control
Infected-control	Infected	Distal_Collecting_tubule	CD8_T	MIF	CXCR4	0.780555	Infected
control-Infected	control	Intercalated_cell	Proximal	LAMA1	ITGB4	0.780519	control
Infected-control	Infected	CD8_T	CD8_T	IL16	CD4	0.780438	Infected
Infected-control	Infected	Macrophage	Proximal	NAMPT	INSR	0.780388	Infected
Infected-control	Infected	Macrophage	Macrophage	GRN	TNFRSF1B	0.780354	Infected
control-Infected	control	CD8_T	CD8_T	ADAM17	ITGB1	0.780249	control
control-Infected	control	Proximal	Macrophage	TNFRSF14	BTLA	0.780195	control
Infected-control	Infected	Proximal	Macrophage	MIF	CD44	0.780165	Infected
control-Infected	control	CD4_T	Distal_Collecting_tubule	CDH1	PTPRF	0.78007	control
Infected-control	Infected	Gamma_delta_T	Macrophage	ITGA4	VCAM1	0.78002	Infected
Infected-control	Infected	Proximal	Intercalated_cell	HLA.A	APLP2	0.78002	Infected
Infected-control	Infected	CD4_T	Distal_Collecting_tubule	ADAM10	NOTCH1	0.779982	Infected
Infected-control	Infected	Distal_Collecting_tubule	Distal_Collecting_tubule	CDH1	PTPRF	0.779963	Infected
Infected-control	Infected	CD8_T	Proximal	CD244	IYD	0.779904	Infected
control-Infected	control	CD8_T	CD8_T	LAMB1	ITGA1	0.779885	control
control-Infected	control	Proximal	CD4_T	IGF2	ITGA6	0.779839	control
Infected-control	Infected	Intercalated_cell	Proximal	S100A10	CFTR	0.7798	Infected
control-Infected	control	Proximal	CD4_T	SEMA4G	PLXNB2	0.779653	control
Infected-control	Infected	CD4_T	CD8_T	TGFB1	ITGB1	0.779547	Infected
control-Infected	control	CD8_T	CD4_T	ADM2	PTH1R	0.779545	control
Infected-control	Infected	Gamma_delta_T	CD4_T	HLA.DRB1	CD82	0.7795	Infected
Infected-control	Infected	CD8_T	CD8_T	CCL3L3	CCR1	0.779484	Infected
Infected-control	Infected	CD8_T	Proximal	CRTAM	ILDR2	0.779477	Infected
control-Infected	control	Proximal	CD8_T	TIMP2	ITGB1	0.779403	control
Infected-control	Infected	CD4_T	Gamma_delta_T	PECAM1	ITGAV	0.779325	Infected
control-Infected	control	CD4_T	CD8_T	COL4A1	ITGB1	0.779276	control
control-Infected	control	CD4_T	CD8_T	IGF2	IGF1R	0.779264	control
Infected-control	Infected	Distal_Collecting_tubule	Gamma_delta_T	LAMA3	ITGB1	0.779214	Infected
Infected-control	Infected	Macrophage	CD4_T	CALM2	MYLK	0.779197	Infected
Infected-control	Infected	Proximal	Macrophage	NPNT	ITGB1	0.779099	Infected
Infected-control	Infected	Distal_Collecting_tubule	Macrophage	LAMC1	ITGAV	0.779087	Infected
Infected-control	Infected	Gamma_delta_T	Proximal	CD44	EPCAM	0.779062	Infected
control-Infected	control	Gamma_delta_T	CD4_T	GDF3	ACVR2A	0.779039	control
Infected-control	Infected	CD8_T	CD4_T	TGFB3	TGFBR2	0.779011	Infected
Infected-control	Infected	CD8_T	CD4_T	BACE1	SELPLG	0.778989	Infected
Infected-control	Infected	Gamma_delta_T	CD4_T	CCL5	SDC4	0.77894	Infected
control-Infected	control	CD4_T	CD8_T	FN1	NT5E	0.778847	control
Infected-control	Infected	Intercalated_cell	CD4_T	CCN2	ITGB2	0.778748	Infected
Infected-control	Infected	Gamma_delta_T	CD4_T	TGFB1	ITGAV	0.778724	Infected
control-Infected	control	Proximal	Gamma_delta_T	PLG	ITGB1	0.778625	control
Infected-control	Infected	Proximal	CD8_T	LAMA1	CD44	0.778557	Infected
control-Infected	control	Intercalated_cell	Intercalated_cell	LAMA1	ITGB8	0.778557	control
control-Infected	control	CD4_T	Distal_Collecting_tubule	LAMA1	ITGB8	0.778552	control
control-Infected	control	CD4_T	Proximal	SEMA5A	PLXNA1	0.778548	control
control-Infected	control	CD8_T	Gamma_delta_T	TIMP2	ITGB1	0.77853	control
control-Infected	control	CD8_T	CD8_T	SEMA4B	DCBLD2	0.778437	control
Infected-control	Infected	Intercalated_cell	Macrophage	LAMC1	ITGAV	0.778366	Infected
Infected-control	Infected	Proximal	Intercalated_cell	NID1	PTPRF	0.778363	Infected
Infected-control	Infected	Macrophage	CD4_T	VCAN	SELP	0.778334	Infected
Infected-control	Infected	Intercalated_cell	Proximal	LAMB2	ITGA6	0.778282	Infected
control-Infected	control	Macrophage	Proximal	PTPRC	DPP4	0.778267	control
Infected-control	Infected	Macrophage	CD8_T	VCAM1	ITGB1	0.778245	Infected
control-Infected	control	Proximal	Proximal	EFNB1	ERBB2	0.778234	control
Infected-control	Infected	Distal_Collecting_tubule	CD4_T	SPP1	ITGB1	0.778231	Infected
Infected-control	Infected	Macrophage	Gamma_delta_T	PRNP	TNFRSF25	0.778227	Infected
Infected-control	Infected	CD4_T	CD4_T	BACE1	SELPLG	0.778218	Infected
Infected-control	Infected	Distal_Collecting_tubule	Macrophage	AREG	MMP9	0.778186	Infected
control-Infected	control	Distal_Collecting_tubule	CD8_T	LAMB1	CD151	0.778182	control
Infected-control	Infected	Gamma_delta_T	Macrophage	CD40LG	ITGB2	0.777977	Infected
Infected-control	Infected	CD8_T	CD8_T	CD40LG	ITGB1	0.777951	Infected
control-Infected	control	Distal_Collecting_tubule	Proximal	SHH	SMO	0.777928	control
Infected-control	Infected	Macrophage	CD8_T	PECAM1	PECAM1	0.777914	Infected
control-Infected	control	Distal_Collecting_tubule	CD8_T	AGRN	LRP2	0.77788	control
control-Infected	control	CD8_T	Macrophage	NID1	ITGAV	0.777835	control
Infected-control	Infected	Proximal	Distal_Collecting_tubule	SEMA4D	PLXNB2	0.777821	Infected
control-Infected	control	Proximal	Macrophage	COL4A2	ITGB1	0.777777	control
control-Infected	control	Intercalated_cell	Intercalated_cell	OXT	AVPR1A	0.777742	control
control-Infected	control	CD4_T	CD8_T	LAMA1	DAG1	0.777736	control
Infected-control	Infected	Intercalated_cell	Proximal	CCN2	IGF2R	0.777681	Infected
Infected-control	Infected	CD8_T	CD8_T	MADCAM1	ITGA4	0.777643	Infected
Infected-control	Infected	Macrophage	CD8_T	INHBA	BAMBI	0.777574	Infected
control-Infected	control	CD8_T	CD4_T	FN1	SDC2	0.777564	control
control-Infected	control	Intercalated_cell	Proximal	COL18A1	GPC4	0.777478	control
control-Infected	control	CD4_T	CD8_T	TIMP2	ITGB1	0.777419	control
control-Infected	control	CD4_T	Proximal	MIF	ACKR3	0.777415	control
Infected-control	Infected	Distal_Collecting_tubule	Proximal	S100A10	CFTR	0.777402	Infected
control-Infected	control	CD8_T	Macrophage	TIMP2	ITGB1	0.777349	control
control-Infected	control	Macrophage	CD8_T	CD79B	CD244	0.77732	control
Infected-control	Infected	Proximal	Macrophage	WNT5B	LRP5	0.777261	Infected
Infected-control	Infected	CD8_T	CD4_T	TGFB1	ITGAV	0.777249	Infected
control-Infected	control	Distal_Collecting_tubule	CD4_T	AGRN	LRP2	0.777233	control
control-Infected	control	Intercalated_cell	Proximal	NECTIN1	NECTIN1	0.777231	control
control-Infected	control	CD8_T	Macrophage	COL4A1	ITGB1	0.777217	control
control-Infected	control	Distal_Collecting_tubule	CD8_T	IGF2	IGF2R	0.777216	control
control-Infected	control	Distal_Collecting_tubule	Proximal	SHH	BOC	0.777172	control
Infected-control	Infected	Distal_Collecting_tubule	CD8_T	ADAM28	ITGA4	0.777172	Infected
control-Infected	control	CD4_T	CD4_T	FN1	NT5E	0.77714	control
Infected-control	Infected	Gamma_delta_T	Gamma_delta_T	MIF	CD44	0.776997	Infected
control-Infected	control	Proximal	CD8_T	COL4A1	ITGB1	0.776935	control
Infected-control	Infected	Macrophage	Distal_Collecting_tubule	HLA.A	APLP2	0.776911	Infected
control-Infected	control	CD8_T	CD4_T	RGMA	NEO1	0.776877	control
control-Infected	control	CD4_T	CD8_T	LGALS1	ITGB1	0.776837	control
control-Infected	control	CD8_T	Proximal	COL4A2	ITGB5	0.776805	control
Infected-control	Infected	CD4_T	CD4_T	ITGB2	CD226	0.776802	Infected
control-Infected	control	CD8_T	CD4_T	SEMA3D	PLXNA1	0.7768	control
control-Infected	control	Proximal	Proximal	WNT9A	LRP5	0.776792	control
Infected-control	Infected	Macrophage	Distal_Collecting_tubule	TGFBI	ITGA6	0.776783	Infected
Infected-control	Infected	Intercalated_cell	Macrophage	TSPAN3	ADAM10	0.776764	control
Infected-control	Infected	CD4_T	Intercalated_cell	IGFBP3	EGFR	0.776744	Infected
control-Infected	control	Distal_Collecting_tubule	Gamma_delta_T	TGM2	ITGA4	0.776712	control
Infected-control	Infected	Intercalated_cell	Distal_Collecting_tubule	LAMA1	ITGAV	0.776705	Infected
control-Infected	control	Intercalated_cell	CD8_T	CTSD	APP	0.776651	control
control-Infected	control	CD8_T	CD8_T	SEMA4D	PLXNB2	0.776607	control
control-Infected	control	Proximal	Distal_Collecting_tubule	WNT9A	FZD4	0.776583	control
Infected-control	Infected	CD4_T	Proximal	GDF3	ACVR2A	0.776511	Infected
control-Infected	control	Proximal	Intercalated_cell	NECTIN1	NECTIN1	0.776499	control
Infected-control	Infected	Macrophage	Macrophage	FN1	CD44	0.776396	Infected
control-Infected	control	Distal_Collecting_tubule	Intercalated_cell	NECTIN1	NECTIN1	0.776327	control
Infected-control	Infected	Intercalated_cell	CD8_T	PRNP	TNFRSF25	0.776312	Infected
control-Infected	control	Proximal	CD8_T	WNT9A	FZD9	0.776268	control
Infected-control	Infected	Distal_Collecting_tubule	CD8_T	HBEGF	CD82	0.77625	Infected
control-Infected	control	CD8_T	Macrophage	VEGFA	NRP2	0.776224	control
control-Infected	control	Macrophage	Distal_Collecting_tubule	TGFB1	ITGB8	0.776122	Infected
Infected-control	Infected	Macrophage	Gamma_delta_T	CCL17	CCR8	0.776111	Infected
control-Infected	control	Distal_Collecting_tubule	Distal_Collecting_tubule	FGF12	FGFR4	0.77607	control
Infected-control	Infected	Proximal	Proximal	VTN	TNFRSF11B	0.776054	Infected
Infected-control	Infected	Proximal	Distal_Collecting_tubule	SEMA3B	PLXNA1	0.775991	Infected
control-Infected	control	Proximal	CD4_T	SEMA4G	PLXNB1	0.775975	control
Infected-control	Infected	Macrophage	CD8_T	CALR	TAP2	0.775958	Infected
control-Infected	control	Intercalated_cell	CD4_T	LAMA1	DAG1	0.775866	control
control-Infected	control	CD4_T	Distal_Collecting_tubule	FGFRL1	GPC4	0.775853	control
control-Infected	control	Proximal	Proximal	COL19A1	ITGA1	0.775843	control
control-Infected	control	Intercalated_cell	Proximal	LAMA1	DAG1	0.775787	control
Infected-control	Infected	Intercalated_cell	Distal_Collecting_tubule	HSPG2	DAG1	0.775765	Infected
Infected-control	Infected	Intercalated_cell	CD8_T	CCN1	ITGB2	0.775723	Infected
Infected-control	Infected	Intercalated_cell	Distal_Collecting_tubule	THBS1	ITGA6	0.77565	Infected
Infected-control	Infected	Distal_Collecting_tubule	CD4_T	FGB	ITGB2	0.775598	Infected
control-Infected	control	CD8_T	Proximal	FN1	NT5E	0.775571	control
Infected-control	Infected	Proximal	Intercalated_cell	KL	IGF1R	0.775564	Infected
Infected-control	Infected	Gamma_delta_T	Macrophage	IL22	IL10RB	0.775478	Infected
control-Infected	control	Distal_Collecting_tubule	Proximal	LAMB1	ITGB4	0.775442	control
Infected-control	Infected	Macrophage	Proximal	CALM2	PDE1A	0.775399	Infected
control-Infected	control	CD4_T	Gamma_delta_T	MIF	CD44	0.775368	control
control-Infected	control	Macrophage	Distal_Collecting_tubule	ANXA1	EGFR	0.775357	control
Infected-control	Infected	Proximal	Intercalated_cell	LRIG1	ERBB3	0.775339	Infected
Infected-control	Infected	Gamma_delta_T	Gamma_delta_T	CD28	CD247	0.775337	Infected
Infected-control	Infected	Intercalated_cell	Distal_Collecting_tubule	HSPG2	PTPRS	0.775305	Infected
control-Infected	control	Distal_Collecting_tubule	Distal_Collecting_tubule	BMP3	BMPR1A	0.775287	control
Infected-control	Infected	Macrophage	Gamma_delta_T	VCAM1	ITGA4	0.775265	Infected
control-Infected	control	Distal_Collecting_tubule	Gamma_delta_T	ADAM17	NOTCH1	0.775227	control
Infected-control	Infected	Gamma_delta_T	Gamma_delta_T	PTPRC	CD247	0.775226	control
Infected-control	Infected	Intercalated_cell	Macrophage	MMP14	CD44	0.775137	Infected
control-Infected	control	Macrophage	CD8_T	FAP	DPP4	0.77511	control
Infected-control	Infected	Intercalated_cell	Proximal	SEMA4G	PLXNB2	0.775097	Infected
control-Infected	control	Proximal	CD4_T	COL4A2	ITGA1	0.775096	control
Infected-control	Infected	Proximal	Macrophage	CCN2	ITGB2	0.775094	Infected
control-Infected	control	Distal_Collecting_tubule	CD8_T	SEMA4G	PLXNB2	0.775084	control
Infected-control	Infected	Macrophage	CD8_T	BTLA	CD247	0.775084	Infected
Infected-control	Infected	Distal_Collecting_tubule	Distal_Collecting_tubule	THBS1	CD47	0.775042	Infected
control-Infected	control	Intercalated_cell	Distal_Collecting_tubule	NTN1	NEO1	0.775011	control
control-Infected	control	CD8_T	Proximal	SEMA5A	PLXNA1	0.775004	control
Infected-control	Infected	Distal_Collecting_tubule	Distal_Collecting_tubule	HAS2	CD44	0.774987	Infected
control-Infected	control	CD4_T	CD8_T	LAMB1	ITGA1	0.774922	control
Infected-control	Infected	CD4_T	CD8_T	PECAM1	ITGAV	0.774917	Infected
control-Infected	control	CD8_T	Gamma_delta_T	JAG2	NOTCH1	0.774911	control
control-Infected	control	Proximal	CD8_T	NRP1	PLXNA1	0.774864	control
Infected-control	Infected	Macrophage	Distal_Collecting_tubule	PLXNA1	NOTCH1	0.774824	Infected
Infected-control	Infected	Macrophage	Macrophage	CALR	TAP1	0.774744	Infected
control-Infected	control	Macrophage	Distal_Collecting_tubule	TGFB1	APP	0.774638	Infected
Infected-control	Infected	Proximal	Macrophage	OCLN	TGFBR1	0.774628	Infected
control-Infected	control	CD8_T	Proximal	EFNB1	ERBB2	0.774552	control
Infected-control	Infected	Intercalated_cell	CD8_T	FGB	ITGB2	0.774541	Infected
Infected-control	Infected	CD4_T	Macrophage	CALCA	RAMP2	0.774536	Infected
Infected-control	Infected	Proximal	Macrophage	SERPING1	SELP	0.774535	Infected
control-Infected	control	Macrophage	CD8_T	TGFB1	APP	0.774469	control
control-Infected	control	CD8_T	CD8_T	SEMA3B	PLXNA1	0.774371	control
control-Infected	control	Macrophage	CD8_T	ANG	EGFR	0.77436	control
control-Infected	control	Proximal	Gamma_delta_T	APOB	ITGB2	0.774317	control
Infected-control	Infected	Macrophage	CD4_T	VCAM1	ITGB1	0.774275	Infected
control-Infected	control	Proximal	CD4_T	WNT9A	LRP5	0.77427	control
control-Infected	control	CD8_T	CD4_T	LRIG2	EGFR	0.774228	control
Infected-control	Infected	Proximal	Proximal	PLG	F2RL1	0.774216	Infected
Infected-control	Infected	Proximal	CD8_T	VCAN	CD44	0.774214	Infected
control-Infected	control	Gamma_delta_T	Distal_Collecting_tubule	TGFB1	ITGB8	0.774211	control
control-Infected	control	Distal_Collecting_tubule	CD4_T	BACE2	APP	0.774203	control
control-Infected	control	CD8_T	Proximal	F2	F5	0.774193	control
control-Infected	control	CD4_T	Proximal	PTPRK	EGFR	0.774182	control
Infected-control	Infected	Gamma_delta_T	Proximal	TGFB1	ITGB8	0.774182	Infected
control-Infected	control	CD8_T	Proximal	NRG4	EGFR	0.774146	control
control-Infected	control	Macrophage	CD8_T	F10	ITGB2	0.774094	control
Infected-control	Infected	Distal_Collecting_tubule	CD4_T	MIF	CXCR4	0.774093	Infected
Infected-control	Infected	Distal_Collecting_tubule	Macrophage	TGFB1	ITGAV	0.774061	Infected
Infected-control	Infected	Macrophage	Macrophage	HLA.A	APLP2	0.773832	Infected
Infected-control	Infected	CD8_T	CD8_T	SPP1	ITGA4	0.773819	Infected
Infected-control	Infected	Macrophage	CD8_T	NAMPT	ADORA2A	0.773789	Infected
control-Infected	control	Distal_Collecting_tubule	Distal_Collecting_tubule	CDH1	EGFR	0.773787	control
Infected-control	Infected	Distal_Collecting_tubule	CD8_T	THBS1	SDC4	0.773746	Infected
Infected-control	Infected	Distal_Collecting_tubule	Intercalated_cell	EPCAM	CLDN1	0.773701	Infected
Infected-control	Infected	Proximal	Proximal	ACE2	TNFRSF11A	0.773696	Infected
control-Infected	control	CD4_T	CD8_T	TSPAN3	ADAM10	0.773643	control
Infected-control	Infected	Proximal	Intercalated_cell	SPP1	ITGAV	0.773623	Infected
Infected-control	Infected	Macrophage	Proximal	VCAM1	ITGAD	0.773531	Infected
control-Infected	control	Proximal	CD8_T	SEMA5A	PLXNA1	0.773522	control
Infected-control	Infected	CD4_T	Distal_Collecting_tubule	TGFB1	APP	0.77351	Infected
control-Infected	control	Intercalated_cell	CD4_T	LGALS3	PTPRK	0.7735	control
Infected-control	Infected	Distal_Collecting_tubule	Proximal	SPP1	ITGB1	0.773366	Infected
control-Infected	control	Distal_Collecting_tubule	Proximal	COL4A1	ITGA1	0.773354	control
Infected-control	Infected	Intercalated_cell	Intercalated_cell	CDH1	EGFR	0.7733	Infected
Infected-control	Infected	Proximal	Distal_Collecting_tubule	VTN	ITGAV	0.773274	Infected
Infected-control	Infected	CD8_T	Gamma_delta_T	MIF	CXCR4	0.773225	Infected
Infected-control	Infected	Distal_Collecting_tubule	Intercalated_cell	TGFB1	ITGB8	0.773206	Infected
control-Infected	control	CD4_T	CD8_T	ADM2	VIPR1	0.773147	control
control-Infected	control	CD8_T	Gamma_delta_T	PLXNA1	NOTCH1	0.773064	control
control-Infected	control	Macrophage	CD8_T	VCAN	EGFR	0.773047	control
control-Infected	control	Gamma_delta_T	CD4_T	IGFBP3	EGFR	0.773045	control
Infected-control	Infected	CD4_T	Proximal	TGFB1	ITGAV	0.772942	Infected
control-Infected	control	CD8_T	CD4_T	SEMA3A	NRP1	0.772939	control
Infected-control	Infected	Distal_Collecting_tubule	Distal_Collecting_tubule	LAMC1	ITGA6	0.772938	Infected
Infected-control	Infected	Gamma_delta_T	Macrophage	CCN1	ITGAD	0.772836	Infected
Infected-control	Infected	Distal_Collecting_tubule	Distal_Collecting_tubule	FGB	ITGAV	0.772829	Infected
Infected-control	Infected	CD8_T	CD8_T	HLA.DRB1	LAG3	0.772761	Infected
Infected-control	Infected	Distal_Collecting_tubule	Distal_Collecting_tubule	CD44	EPCAM	0.77275	Infected
Infected-control	Infected	CD4_T	CD4_T	TGFB1	ITGB1	0.772732	Infected
control-Infected	control	Gamma_delta_T	Distal_Collecting_tubule	TGFB1	APP	0.772727	control
Infected-control	Infected	Gamma_delta_T	CD4_T	IL22	IL20RA	0.772716	Infected
Infected-control	Infected	CD8_T	Proximal	TGFB1	ITGB8	0.772707	Infected
Infected-control	Infected	Proximal	Macrophage	SEMA3B	NRP2	0.772686	Infected
control-Infected	control	CD8_T	Proximal	ADM2	VIPR1	0.772682	control
control-Infected	control	Proximal	Distal_Collecting_tubule	EFNB1	EPHB3	0.772627	control
Infected-control	Infected	CD4_T	CD8_T	ITGB2	CD82	0.772624	Infected
control-Infected	control	CD4_T	Gamma_delta_T	MIF	CXCR4	0.772604	control
Infected-control	Infected	Proximal	CD8_T	PRNP	TNFRSF25	0.772601	Infected
Infected-control	Infected	Proximal	CD4_T	SEMA3B	NRP2	0.77257	Infected
control-Infected	control	Gamma_delta_T	CD8_T	TGFB1	APP	0.772558	control
Infected-control	Infected	Proximal	Macrophage	TGM2	SDC4	0.77255	Infected
Infected-control	Infected	Distal_Collecting_tubule	Gamma_delta_T	CCN1	ITGAV	0.772532	Infected
control-Infected	control	CD4_T	Proximal	PTN	SDC2	0.772468	control
Infected-control	Infected	Proximal	Distal_Collecting_tubule	TGM2	ITGB1	0.772457	Infected
Infected-control	Infected	Gamma_delta_T	Macrophage	CCN1	ITGAV	0.772446	Infected
Infected-control	Infected	Gamma_delta_T	CD8_T	CCL5	SDC4	0.772409	Infected
Infected-control	Infected	Gamma_delta_T	Gamma_delta_T	TRAF2	TNFRSF1B	0.772393	Infected
control-Infected	control	Proximal	CD4_T	SLIT2	ROBO1	0.772372	control
control-Infected	control	Proximal	CD8_T	SDC2	PTPRJ	0.772354	control
control-Infected	control	Distal_Collecting_tubule	Proximal	EFNB2	EPHA4	0.772321	control
control-Infected	control	CD8_T	Proximal	PTPRK	EGFR	0.772282	control
Infected-control	Infected	Macrophage	Gamma_delta_T	GRN	TNFRSF1B	0.772268	Infected
Infected-control	Infected	Intercalated_cell	Intercalated_cell	PATJ	CLDN1	0.772266	Infected
control-Infected	control	CD4_T	CD4_T	LAMA1	NT5E	0.772222	control
control-Infected	control	CD8_T	Intercalated_cell	RGMA	BMPR2	0.772218	control
Infected-control	Infected	Intercalated_cell	Distal_Collecting_tubule	LAMC1	ITGA6	0.772216	Infected
control-Infected	control	CD4_T	Proximal	GPI	AMFR	0.772123	control
Infected-control	Infected	Distal_Collecting_tubule	Macrophage	ADM	RAMP2	0.772122	Infected
Infected-control	Infected	Gamma_delta_T	Gamma_delta_T	IL18	IL1RL2	0.772057	Infected
Infected-control	Infected	Proximal	CD4_T	TCTN1	TCTN3	0.772023	Infected
[truncated: 15,557 more rows]

## Sheet: bursa
contrast	group	sender	receiver	ligand	receptor	prioritization_score	top_group
Infected-control	Infected	Dendritic_cell	Dendritic_cell	IL1B	IL1R2	0.997519	Infected
Infected-control	Infected	Dendritic_cell	Dendritic_cell	IL1B	IL1RAP	0.993485	Infected
Infected-control	Infected	Dendritic_cell	Macrophage	IL1B	IL1R2	0.986547	Infected
Infected-control	Infected	Dendritic_cell	CD8_T_cell	IL1B	IL12RB2	0.981251	Infected
Infected-control	Infected	ERC	Dendritic_cell	CD274	CD80	0.976011	Infected
Infected-control	Infected	Macrophage	Dendritic_cell	CD274	CD80	0.974286	Infected
Infected-control	Infected	Dendritic_cell	Dendritic_cell	CSF3	CSF3R	0.970053	Infected
Infected-control	Infected	Dendritic_cell	Dendritic_cell	TGFB1	ACVRL1	0.969455	Infected
Infected-control	Infected	Dendritic_cell	Dendritic_cell	TGFB1	ITGB3	0.968646	Infected
Infected-control	Infected	Dendritic_cell	Dendritic_cell	CSF3	CSF1R	0.968533	Infected
Infected-control	Infected	Dendritic_cell	Dendritic_cell	CSF3	CSF2RA	0.966915	Infected
Infected-control	Infected	CD8_T_cell	ERC	IFNG	IFNGR2	0.9639	Infected
Infected-control	Infected	Dendritic_cell	Dendritic_cell	CD274	CD80	0.961271	Infected
Infected-control	Infected	CD8_T_cell	CD8_T_cell	IFNG	IFNGR1	0.96037	Infected
Infected-control	Infected	Dendritic_cell	CD8_T_cell	IL15	IL2RB	0.958871	Infected
Infected-control	Infected	Dendritic_cell	Dendritic_cell	TGFB1	ITGB1	0.956878	Infected
control-Infected	control	Macrophage	Macrophage	TIMD4	HAVCR1	0.956191	control
Infected-control	Infected	CD8_T_cell	ERC	IL22	IL22RA2	0.955902	Infected
Infected-control	Infected	Dendritic_cell	Dendritic_cell	S100A12	TLR4	0.953016	Infected
control-Infected	control	ERC	CD8_T_cell	BMP2	BMPR2	0.949526	control
Infected-control	Infected	Dendritic_cell	Macrophage	SELP	SELPLG	0.949385	Infected
Infected-control	Infected	CD8_T_cell	Dendritic_cell	IFNG	IFNGR2	0.949378	Infected
Infected-control	Infected	IFE	Dendritic_cell	CD274	CD80	0.948733	Infected
Infected-control	Infected	Dendritic_cell	Dendritic_cell	IL6	IL6R	0.946112	Infected
Infected-control	Infected	Dendritic_cell	B_cell	TGFB1	TGFBR2	0.942952	Infected
Infected-control	Infected	Dendritic_cell	CD8_T_cell	IL15	IL2RG	0.940239	Infected
Infected-control	Infected	CD8_T_cell	CD8_T_cell	IL21	IL21R	0.937936	Infected
Infected-control	Infected	Dendritic_cell	ERC	SELP	SELPLG	0.934841	Infected
Infected-control	Infected	Dendritic_cell	Macrophage	CSF3	CSF1R	0.933433	Infected
Infected-control	Infected	CD8_T_cell	ERC	IL22	IL22RA1	0.933052	Infected
Infected-control	Infected	CD8_T_cell	Macrophage	IFNG	IFNGR2	0.932213	Infected
Infected-control	Infected	Dendritic_cell	Macrophage	IL6	IL6R	0.931748	Infected
Infected-control	Infected	ERC	Dendritic_cell	SPP1	ITGB3	0.930945	Infected
Infected-control	Infected	Dendritic_cell	Dendritic_cell	IL1RN	IL1R2	0.930871	Infected
Infected-control	Infected	Dendritic_cell	CD8_T_cell	IL15	IL2RA	0.928544	Infected
Infected-control	Infected	ERC	Dendritic_cell	SPP1	ITGB5	0.928273	Infected
Infected-control	Infected	IFE	IFE	SEMA4G	PLXNB2	0.928242	Infected
Infected-control	Infected	Dendritic_cell	IFE	IL1B	IL1R1	0.927346	Infected
Infected-control	Infected	Dendritic_cell	ERC	IL6	IL6ST	0.926315	Infected
Infected-control	Infected	Dendritic_cell	CD8_T_cell	SELP	SELPLG	0.923972	Infected
Infected-control	Infected	Dendritic_cell	Macrophage	TGFB1	ACVRL1	0.923825	Infected
Infected-control	Infected	ERC	Dendritic_cell	SPP1	CD44	0.922746	Infected
Infected-control	Infected	CD8_T_cell	Dendritic_cell	CD6	ALCAM	0.921715	Infected
Infected-control	Infected	ERC	CD8_T_cell	CD274	PDCD1	0.920998	Infected
Infected-control	Infected	Dendritic_cell	CD8_T_cell	IL6	IL6ST	0.920308	Infected
Infected-control	Infected	Dendritic_cell	Macrophage	IL15	IL2RG	0.920023	Infected
Infected-control	Infected	CD8_T_cell	CD8_T_cell	IL21	IL2RG	0.919916	Infected
Infected-control	Infected	Macrophage	CD8_T_cell	CD274	PDCD1	0.919273	Infected
Infected-control	Infected	ERC	Dendritic_cell	SPP1	ITGB1	0.919177	Infected
Infected-control	Infected	Dendritic_cell	IFE	TNFSF15	TNFRSF6B	0.918944	Infected
Infected-control	Infected	Dendritic_cell	Dendritic_cell	MMP9	IFNAR1	0.916646	Infected
Infected-control	Infected	Dendritic_cell	Dendritic_cell	TGFBI	ITGB3	0.916517	Infected
Infected-control	Infected	Dendritic_cell	Dendritic_cell	CCL26	CCR2	0.91601	Infected
Infected-control	Infected	Dendritic_cell	ERC	IL18	IL18R1	0.915462	Infected
Infected-control	Infected	CD8_T_cell	IFE	FASLG	TNFRSF6B	0.915356	Infected
Infected-control	Infected	Dendritic_cell	Dendritic_cell	MMP9	CD44	0.913988	Infected
Infected-control	Infected	Dendritic_cell	Dendritic_cell	TGFBI	ITGB5	0.913845	Infected
Infected-control	Infected	Dendritic_cell	CD8_T_cell	PTPRC	CD4	0.913329	Infected
Infected-control	Infected	Macrophage	Dendritic_cell	CCL26	CCR2	0.913099	Infected
Infected-control	Infected	Dendritic_cell	CD8_T_cell	PTPRC	CD247	0.911956	Infected
control-Infected	control	ERC	ERC	BMP2	BMPR1A	0.910019	control
Infected-control	Infected	Dendritic_cell	IFE	AREG	ERBB3	0.909828	Infected
Infected-control	Infected	Dendritic_cell	Dendritic_cell	SERPING1	SELP	0.909826	Infected
Infected-control	Infected	Dendritic_cell	Dendritic_cell	CD244	CSF3R	0.908926	Infected
Infected-control	Infected	IFE	ERC	VEGFA	NRP2	0.908374	Infected
Infected-control	Infected	ERC	Macrophage	CCL1	CCR2	0.907044	Infected
Infected-control	Infected	Dendritic_cell	CD8_T_cell	CD274	PDCD1	0.906258	Infected
Infected-control	Infected	Dendritic_cell	Dendritic_cell	HLA.DMB	CD74	0.906023	Infected
Infected-control	Infected	Dendritic_cell	Macrophage	IL6	IL6ST	0.905654	Infected
Infected-control	Infected	Dendritic_cell	Dendritic_cell	TGFB1	TGFBR1	0.904986	Infected
Infected-control	Infected	Dendritic_cell	Dendritic_cell	TGFBI	ITGB1	0.904749	Infected
Infected-control	Infected	CD8_T_cell	CD8_T_cell	CD28	CD4	0.904312	Infected
Infected-control	Infected	Dendritic_cell	IFE	IL1B	IL1RAP	0.90335	Infected
Infected-control	Infected	CD8_T_cell	CD8_T_cell	CD28	CD247	0.902939	Infected
Infected-control	Infected	CD8_T_cell	CD8_T_cell	PTPRC	CD4	0.902931	Infected
Infected-control	Infected	CD8_T_cell	Dendritic_cell	CD28	CD86	0.902795	Infected
Infected-control	Infected	ERC	Dendritic_cell	CCL1	CCR2	0.902066	Infected
Infected-control	Infected	ERC	Dendritic_cell	HLA.A	APLP2	0.901911	Infected
Infected-control	Infected	CD8_T_cell	CD8_T_cell	PTPRC	CD247	0.901558	Infected
Infected-control	Infected	Dendritic_cell	CD8_T_cell	TGFB1	TGFBR2	0.901285	Infected
Infected-control	Infected	Dendritic_cell	IFE	AREG	EGFR	0.901236	Infected
Infected-control	Infected	Dendritic_cell	CD8_T_cell	IL18	IL18RAP	0.899867	Infected
Infected-control	Infected	ERC	Dendritic_cell	IL18BP	IL6R	0.899636	Infected
Infected-control	Infected	Dendritic_cell	Dendritic_cell	AREG	MMP9	0.899434	Infected
Infected-control	Infected	IFE	Dendritic_cell	MMP14	SDC1	0.899331	Infected
Infected-control	Infected	CD8_T_cell	Dendritic_cell	CD28	CD80	0.898749	Infected
Infected-control	Infected	CD8_T_cell	Dendritic_cell	CCL5	SDC1	0.898636	Infected
Infected-control	Infected	Dendritic_cell	Dendritic_cell	MMP9	ITGB2	0.89721	Infected
Infected-control	Infected	Dendritic_cell	IFE	TGFB1	ITGB6	0.896896	Infected
Infected-control	Infected	Dendritic_cell	CD8_T_cell	MMP9	ITGB2	0.896625	Infected
Infected-control	Infected	Dendritic_cell	CD8_T_cell	MMP9	IFNAR1	0.896351	Infected
Infected-control	Infected	CD8_T_cell	Dendritic_cell	CD274	CD80	0.896343	Infected
Infected-control	Infected	Dendritic_cell	Dendritic_cell	FN1	ITGB3	0.896303	Infected
Infected-control	Infected	ERC	Dendritic_cell	SELPLG	SELP	0.894954	Infected
Infected-control	Infected	Dendritic_cell	Dendritic_cell	FN1	SDC1	0.89493	Infected
Infected-control	Infected	Dendritic_cell	Dendritic_cell	F10	F3	0.894707	Infected
Infected-control	Infected	Dendritic_cell	IFE	SERPING1	C1R	0.894057	Infected
Infected-control	Infected	ERC	Dendritic_cell	PDGFC	FLT1	0.893972	Infected
Infected-control	Infected	IFE	CD8_T_cell	CD274	PDCD1	0.89372	Infected
Infected-control	Infected	CD8_T_cell	Macrophage	IL21	IL2RG	0.893497	Infected
Infected-control	Infected	Dendritic_cell	ERC	IL1B	IL1RAP	0.893491	Infected
Infected-control	Infected	Dendritic_cell	Macrophage	CCL26	CCR2	0.892724	Infected
Infected-control	Infected	IFE	Dendritic_cell	MMP14	CD44	0.892505	Infected
Infected-control	Infected	IFE	Dendritic_cell	VCAM1	ITGAD	0.892394	Infected
Infected-control	Infected	Dendritic_cell	Dendritic_cell	F13A1	ITGB1	0.89175	Infected
Infected-control	Infected	CD8_T_cell	Dendritic_cell	TNFSF11	TNFRSF11A	0.891628	Infected
Infected-control	Infected	CD8_T_cell	CD8_T_cell	FASLG	FAS	0.891034	Infected
Infected-control	Infected	Dendritic_cell	Macrophage	TGFB1	TGFBR1	0.890617	Infected
Infected-control	Infected	IFE	Dendritic_cell	SERPING1	SELP	0.890274	Infected
Infected-control	Infected	IFE	Dendritic_cell	IL18BP	IL6R	0.89019	Infected
Infected-control	Infected	Dendritic_cell	ERC	SERPING1	C1R	0.890105	Infected
Infected-control	Infected	Macrophage	Dendritic_cell	LGALS3	ANXA2	0.889907	Infected
Infected-control	Infected	Macrophage	Macrophage	CCL26	CCR2	0.889813	Infected
Infected-control	Infected	ERC	Dendritic_cell	SERPING1	SELP	0.889432	Infected
Infected-control	Infected	Dendritic_cell	Dendritic_cell	TIMP2	CD44	0.889073	Infected
Infected-control	Infected	Dendritic_cell	CD8_T_cell	CD80	CTLA4	0.888902	Infected
control-Infected	control	ERC	IFE	BMP2	BMPR1A	0.888892	control
Infected-control	Infected	Dendritic_cell	IFE	FN1	NT5E	0.888863	Infected
Infected-control	Infected	Dendritic_cell	Macrophage	CSF3	CSF3R	0.88881	Infected
Infected-control	Infected	Dendritic_cell	Dendritic_cell	LGALS3	ANXA2	0.888644	Infected
Infected-control	Infected	Dendritic_cell	Dendritic_cell	FN1	CD44	0.888104	Infected
control-Infected	control	ERC	ERC	WNT7B	FZD7	0.888077	control
Infected-control	Infected	Macrophage	Dendritic_cell	S100A12	TLR4	0.887725	Infected
Infected-control	Infected	Dendritic_cell	CD8_T_cell	IL18	IL18R1	0.887535	Infected
Infected-control	Infected	ERC	Dendritic_cell	HAS2	CD44	0.88712	Infected
Infected-control	Infected	IFE	Dendritic_cell	VCAM1	MSN	0.887074	Infected
Infected-control	Infected	Dendritic_cell	CD8_T_cell	IL1B	IL1R1	0.887057	Infected
Infected-control	Infected	Macrophage	Dendritic_cell	IL18BP	IL6R	0.88702	Infected
Infected-control	Infected	Dendritic_cell	ERC	TGFB1	ITGB1	0.886888	Infected
Infected-control	Infected	Dendritic_cell	Dendritic_cell	TGFB1	ITGAV	0.886364	Infected
Infected-control	Infected	Dendritic_cell	Dendritic_cell	TGFB1	APP	0.88622	Infected
Infected-control	Infected	Dendritic_cell	Dendritic_cell	TIMP2	ITGB1	0.885504	Infected
Infected-control	Infected	IFE	Dendritic_cell	MMP7	MMP1	0.885428	Infected
Infected-control	Infected	Dendritic_cell	Dendritic_cell	VCAN	SELP	0.885147	Infected
Infected-control	Infected	Dendritic_cell	CD8_T_cell	F13A1	ITGA4	0.884962	Infected
Infected-control	Infected	Dendritic_cell	Dendritic_cell	FN1	ITGB1	0.884535	Infected
Infected-control	Infected	IFE	Dendritic_cell	SEMA3B	PLXNA1	0.884292	Infected
Infected-control	Infected	Dendritic_cell	CD8_T_cell	HLA.DRB1	LAG3	0.884174	Infected
Infected-control	Infected	CD8_T_cell	IFE	ITGA4	VCAM1	0.884162	Infected
Infected-control	Infected	Dendritic_cell	ERC	TNFSF15	TNFRSF6B	0.884067	Infected
Infected-control	Infected	Macrophage	Dendritic_cell	SELPLG	SELP	0.883717	Infected
Infected-control	Infected	Dendritic_cell	Macrophage	IL1RN	IL1R2	0.883679	Infected
Infected-control	Infected	Dendritic_cell	IFE	ITGB1	VCAM1	0.883569	Infected
Infected-control	Infected	Dendritic_cell	Dendritic_cell	CD80	CD274	0.883535	Infected
Infected-control	Infected	Dendritic_cell	IFE	ANXA2	EGFR	0.88352	Infected
Infected-control	Infected	IFE	Dendritic_cell	ADAM9	ITGB5	0.883346	Infected
Infected-control	Infected	Dendritic_cell	Dendritic_cell	CXCL8	SDC1	0.883162	Infected
Infected-control	Infected	IFE	Dendritic_cell	HLA.A	APLP2	0.883055	Infected
control-Infected	control	Dendritic_cell	Macrophage	FGF12	SCN9A	0.882919	control
Infected-control	Infected	IFE	Dendritic_cell	VCAM1	ITGB1	0.882734	Infected
Infected-control	Infected	Dendritic_cell	Dendritic_cell	NAMPT	ADORA2A	0.882497	Infected
Infected-control	Infected	CD8_T_cell	CD8_T_cell	IL22	IL20RA	0.882493	Infected
Infected-control	Infected	Dendritic_cell	Dendritic_cell	MMP1	CD44	0.882396	Infected
Infected-control	Infected	Dendritic_cell	CD8_T_cell	CD80	CD28	0.882209	Infected
Infected-control	Infected	IFE	Dendritic_cell	MMP7	SDC1	0.881113	Infected
Infected-control	Infected	B_cell	CD8_T_cell	BTLA	CD247	0.881007	Infected
Infected-control	Infected	Dendritic_cell	Dendritic_cell	HBEGF	CD44	0.880972	Infected
Infected-control	Infected	Dendritic_cell	IFE	CD80	CD274	0.88039	Infected
Infected-control	Infected	Dendritic_cell	IFE	FN1	ITGB6	0.879914	Infected
Infected-control	Infected	Macrophage	Dendritic_cell	NAMPT	ADORA2A	0.879682	Infected
Infected-control	Infected	Dendritic_cell	CD8_T_cell	MMP9	CD44	0.879487	Infected
Infected-control	Infected	Macrophage	Dendritic_cell	HLA.DMB	CD74	0.879271	Infected
Infected-control	Infected	IFE	Dendritic_cell	VTN	ITGB3	0.878981	Infected
Infected-control	Infected	Dendritic_cell	Macrophage	CD80	CD274	0.878948	Infected
Infected-control	Infected	B_cell	Dendritic_cell	CD79B	CD244	0.878752	Infected
control-Infected	control	Dendritic_cell	Macrophage	HMGB1	SDC1	0.877992	control
Infected-control	Infected	Dendritic_cell	Dendritic_cell	ST14	PLAU	0.877554	Infected
Infected-control	Infected	Dendritic_cell	Dendritic_cell	VCAN	CD44	0.877045	Infected
Infected-control	Infected	Dendritic_cell	Dendritic_cell	NAMPT	ITGB1	0.876564	Infected
Infected-control	Infected	Dendritic_cell	ERC	CD80	CD274	0.876408	Infected
Infected-control	Infected	IFE	Dendritic_cell	TGM2	ITGB3	0.876389	Infected
Infected-control	Infected	IFE	Dendritic_cell	VTN	ITGB5	0.876309	Infected
Infected-control	Infected	ERC	CD8_T_cell	SPP1	ITGA4	0.876179	Infected
Infected-control	Infected	Macrophage	CD8_T_cell	HLA.DRB1	LAG3	0.87588	Infected
Infected-control	Infected	Dendritic_cell	Dendritic_cell	SEMA7A	PLXNC1	0.875232	Infected
Infected-control	Infected	ERC	Dendritic_cell	ADAM17	NOTCH1	0.87522	Infected
Infected-control	Infected	CD8_T_cell	Dendritic_cell	CALCA	RAMP2	0.875038	Infected
Infected-control	Infected	IFE	IFE	SERPING1	C1R	0.874505	Infected
Infected-control	Infected	ERC	CD8_T_cell	PDCD1LG2	PDCD1	0.874413	Infected
Infected-control	Infected	CD8_T_cell	Dendritic_cell	CALCA	CALCRL	0.874327	Infected
Infected-control	Infected	IFE	Dendritic_cell	MMP7	CD44	0.874287	Infected
Infected-control	Infected	IFE	Dendritic_cell	ADAM9	ITGB1	0.87425	Infected
Infected-control	Infected	Dendritic_cell	Dendritic_cell	IL18BP	IL6R	0.874175	Infected
Infected-control	Infected	Macrophage	CD8_T_cell	LGALS3	LAG3	0.873906	Infected
Infected-control	Infected	Dendritic_cell	Dendritic_cell	C3	C3AR1	0.873868	Infected
Infected-control	Infected	ERC	Dendritic_cell	COL18A1	ITGB1	0.873812	Infected
Infected-control	Infected	Macrophage	Dendritic_cell	NAMPT	ITGB1	0.873749	Infected
Infected-control	Infected	ERC	IFE	SERPING1	C1R	0.873663	Infected
Infected-control	Infected	CD8_T_cell	Dendritic_cell	IL22	IL10RA	0.873613	Infected
Infected-control	Infected	Dendritic_cell	Dendritic_cell	VCAN	ITGB1	0.873476	Infected
Infected-control	Infected	Macrophage	Dendritic_cell	CD244	CSF3R	0.873185	Infected
Infected-control	Infected	Dendritic_cell	CD8_T_cell	LGALS3	LAG3	0.872644	Infected
Infected-control	Infected	CD8_T_cell	Macrophage	IFNG	IFNGR1	0.872573	Infected
Infected-control	Infected	Dendritic_cell	CD8_T_cell	CD86	CTLA4	0.872403	Infected
Infected-control	Infected	Dendritic_cell	Dendritic_cell	SEMA3C	PLXNA1	0.872254	Infected
Infected-control	Infected	IFE	CD8_T_cell	VCAM1	ITGA4	0.872203	Infected
Infected-control	Infected	IFE	IFE	IL17C	IL17RA	0.872097	Infected
Infected-control	Infected	CD8_T_cell	ERC	IL21	IL4R	0.87199	Infected
Infected-control	Infected	Dendritic_cell	CD8_T_cell	HLA.DRB1	CD82	0.871646	Infected
Infected-control	Infected	CD8_T_cell	ERC	IFNG	IFNGR1	0.871528	Infected
Infected-control	Infected	IFE	CD8_T_cell	VCAM1	ITGB2	0.871516	Infected
Infected-control	Infected	Dendritic_cell	ERC	TGFBI	ITGB4	0.87147	Infected
Infected-control	Infected	CD8_T_cell	ERC	FASLG	TNFRSF6B	0.871415	Infected
Infected-control	Infected	ERC	Macrophage	CD274	CD80	0.871341	Infected
Infected-control	Infected	Dendritic_cell	CD8_T_cell	FN1	ITGA4	0.871073	Infected
control-Infected	control	Dendritic_cell	ERC	HMGB1	SDC1	0.870925	control
Infected-control	Infected	Dendritic_cell	Dendritic_cell	C3	ITGB2	0.870921	Infected
Infected-control	Infected	ERC	Dendritic_cell	TGM2	ITGB3	0.870723	Infected
Infected-control	Infected	IFE	ERC	SERPING1	C1R	0.870553	Infected
Infected-control	Infected	CD8_T_cell	Dendritic_cell	CD244	CSF3R	0.870528	Infected
Infected-control	Infected	Dendritic_cell	ERC	VCAN	SELPLG	0.869925	Infected
Infected-control	Infected	ERC	ERC	SERPING1	C1R	0.869711	Infected
Infected-control	Infected	Macrophage	Macrophage	CD274	CD80	0.869616	Infected
Infected-control	Infected	IFE	Dendritic_cell	VEGFA	FLT1	0.869565	Infected
Infected-control	Infected	IFE	Dendritic_cell	VCAM1	ITGB2	0.869526	Infected
Infected-control	Infected	Dendritic_cell	ERC	TGFB1	TGFBR1	0.869379	Infected
Infected-control	Infected	CD8_T_cell	Macrophage	IL22	IL10RB	0.868988	Infected
Infected-control	Infected	CD8_T_cell	IFE	CD6	ALCAM	0.868915	Infected
Infected-control	Infected	ERC	Dendritic_cell	ADAM17	IL6R	0.868895	Infected
Infected-control	Infected	Dendritic_cell	ERC	CD44	HAS2	0.868637	Infected
Infected-control	Infected	ERC	Dendritic_cell	ADAM17	ITGB1	0.868257	Infected
Infected-control	Infected	Macrophage	Dendritic_cell	SEMA7A	PLXNC1	0.868255	Infected
Infected-control	Infected	ERC	Dendritic_cell	LGALS3	ANXA2	0.867753	Infected
Infected-control	Infected	ERC	Dendritic_cell	ADAM17	NOTCH2	0.867742	Infected
Infected-control	Infected	Dendritic_cell	Dendritic_cell	HLA.DRB1	CD81	0.867674	Infected
Infected-control	Infected	Dendritic_cell	Dendritic_cell	PLXNA1	NOTCH1	0.867605	Infected
Infected-control	Infected	Dendritic_cell	Dendritic_cell	F10	ITGB2	0.867474	Infected
Infected-control	Infected	CD8_T_cell	Dendritic_cell	CD40LG	ITGB3	0.867409	Infected
Infected-control	Infected	IFE	B_cell	WNT5A	FZD4	0.867373	Infected
Infected-control	Infected	ERC	Macrophage	IL18BP	IL6R	0.867224	Infected
Infected-control	Infected	IFE	Dendritic_cell	VTN	ITGB1	0.867213	Infected
Infected-control	Infected	Dendritic_cell	CD8_T_cell	HBEGF	CD6	0.866942	Infected
Infected-control	Infected	CD8_T_cell	IFE	IFNG	IFNGR2	0.866899	Infected
Infected-control	Infected	Dendritic_cell	Dendritic_cell	ANGPT1	ITGB1	0.866197	Infected
Infected-control	Infected	ERC	IFE	B2M	TAP1	0.866096	Infected
control-Infected	control	IFE	Macrophage	SEMA6D	PLXNC1	0.865753	control
Infected-control	Infected	Dendritic_cell	CD8_T_cell	CD86	CD28	0.86571	Infected
control-Infected	control	Macrophage	Macrophage	HAVCR1	TIMD4	0.865364	control
Infected-control	Infected	Macrophage	CD8_T_cell	PDCD1LG2	PDCD1	0.865352	Infected
Infected-control	Infected	ERC	Dendritic_cell	FURIN	NOTCH1	0.865298	Infected
Infected-control	Infected	Dendritic_cell	Dendritic_cell	LFNG	NOTCH1	0.865175	Infected
Infected-control	Infected	Dendritic_cell	IFE	AREG	ERBB2	0.865067	Infected
Infected-control	Infected	Dendritic_cell	Dendritic_cell	SEMA7A	ITGB1	0.864788	Infected
Infected-control	Infected	IFE	Dendritic_cell	TGM2	ITGB1	0.864621	Infected
Infected-control	Infected	ERC	IFE	SPP1	ITGB6	0.864504	Infected
Infected-control	Infected	IFE	Dendritic_cell	GGT1	CD81	0.864438	Infected
Infected-control	Infected	Dendritic_cell	ERC	AREG	ERBB3	0.8641	Infected
Infected-control	Infected	Macrophage	Dendritic_cell	ADM	RAMP2	0.863978	Infected
Infected-control	Infected	Dendritic_cell	ERC	AREG	ERBB2	0.863855	Infected
Infected-control	Infected	Dendritic_cell	Macrophage	VCAN	SELPLG	0.863378	Infected
Infected-control	Infected	Macrophage	CD8_T_cell	HLA.DRB1	CD82	0.863352	Infected
Infected-control	Infected	Dendritic_cell	Dendritic_cell	HLA.DMA	CD74	0.863299	Infected
Infected-control	Infected	Macrophage	Dendritic_cell	ADM	CALCRL	0.863267	Infected
Infected-control	Infected	IFE	CD8_T_cell	CAMP	P2RX7	0.862447	Infected
Infected-control	Infected	Dendritic_cell	ERC	ECM1	ITGB4	0.862445	Infected
Infected-control	Infected	Dendritic_cell	ERC	TGFB1	APP	0.86231	Infected
Infected-control	Infected	Dendritic_cell	IFE	INHBA	ACVR2A	0.862191	Infected
Infected-control	Infected	IFE	ERC	MMP7	ITGB4	0.861914	Infected
Infected-control	Infected	Dendritic_cell	Dendritic_cell	TGM2	ITGB3	0.861826	Infected
Infected-control	Infected	ERC	CD8_T_cell	CCL1	CCR8	0.861819	Infected
Infected-control	Infected	CD8_T_cell	ERC	IL22	IL10RB	0.861664	Infected
Infected-control	Infected	Dendritic_cell	CD8_T_cell	TGFB1	ITGB1	0.860786	Infected
Infected-control	Infected	CD8_T_cell	Macrophage	IL21	IL21R	0.860734	Infected
Infected-control	Infected	B_cell	IFE	CKLF	LRP6	0.860696	Infected
control-Infected	control	Macrophage	ERC	TNFSF11	TNFRSF11B	0.860347	control
Infected-control	Infected	Dendritic_cell	CD8_T_cell	HBEGF	CD82	0.860323	Infected
Infected-control	Infected	ERC	Dendritic_cell	B2M	TAP1	0.860306	Infected
Infected-control	Infected	Dendritic_cell	Dendritic_cell	TGFB1	TGFBR2	0.860253	Infected
Infected-control	Infected	ERC	Dendritic_cell	PDCD1LG2	TNFRSF11A	0.860246	Infected
Infected-control	Infected	Dendritic_cell	Dendritic_cell	IL18	IL18R1	0.86014	Infected
Infected-control	Infected	Macrophage	Dendritic_cell	TGM2	ITGB3	0.860111	Infected
Infected-control	Infected	Dendritic_cell	ERC	AREG	EGFR	0.85976	Infected
Infected-control	Infected	Dendritic_cell	Macrophage	FN1	CD44	0.859625	Infected
Infected-control	Infected	CD8_T_cell	Dendritic_cell	IFNG	IFNGR1	0.859501	Infected
Infected-control	Infected	Macrophage	Dendritic_cell	HLA.DRB1	CD81	0.85938	Infected
Infected-control	Infected	Dendritic_cell	IFE	IL1RN	IL1R1	0.859351	Infected
Infected-control	Infected	CD8_T_cell	Dendritic_cell	IL22	IL10RB	0.859145	Infected
Infected-control	Infected	IFE	CD8_T_cell	TGM2	ITGA4	0.8591	Infected
Infected-control	Infected	ERC	Dendritic_cell	TGM2	ITGB1	0.858955	Infected
Infected-control	Infected	Macrophage	Dendritic_cell	VCAM1	ITGAD	0.858938	Infected
Infected-control	Infected	IFE	B_cell	SHH	PTCH1	0.858609	Infected
control-Infected	control	CD8_T_cell	Macrophage	HMGB1	SDC1	0.858591	control
Infected-control	Infected	Dendritic_cell	CD8_T_cell	MMP1	F2R	0.858463	Infected
Infected-control	Infected	ERC	CD8_T_cell	SPP1	CD44	0.858355	Infected
Infected-control	Infected	Dendritic_cell	CD8_T_cell	C3	ITGB2	0.858204	Infected
Infected-control	Infected	Macrophage	Dendritic_cell	SERPING1	SELP	0.858203	Infected
control-Infected	control	CD8_T_cell	ERC	TGFB1	ITGAV	0.858042	control
Infected-control	Infected	CD8_T_cell	B_cell	IFNG	IFNGR1	0.858037	Infected
Infected-control	Infected	ERC	Dendritic_cell	ADM	RAMP2	0.857962	Infected
Infected-control	Infected	CD8_T_cell	Dendritic_cell	SELPLG	SELP	0.857931	Infected
control-Infected	control	ERC	IFE	BMP2	BMPR2	0.857921	control
Infected-control	Infected	Macrophage	Dendritic_cell	SEMA7A	ITGB1	0.857811	Infected
Infected-control	Infected	IFE	Macrophage	IL18BP	IL6R	0.857777	Infected
Infected-control	Infected	CD8_T_cell	IFE	IL17A	IL17RA	0.857729	Infected
Infected-control	Infected	Dendritic_cell	Dendritic_cell	LFNG	NOTCH2	0.857697	Infected
Infected-control	Infected	ERC	Dendritic_cell	ADM	CALCRL	0.857251	Infected
Infected-control	Infected	IFE	CD8_T_cell	GGT1	CD82	0.857197	Infected
Infected-control	Infected	CD8_T_cell	IFE	TNFSF11	TNFRSF11B	0.857042	Infected
Infected-control	Infected	Dendritic_cell	CD8_T_cell	PDCD1LG2	PDCD1	0.85664	Infected
Infected-control	Infected	Dendritic_cell	Macrophage	CD274	CD80	0.856601	Infected
Infected-control	Infected	ERC	Dendritic_cell	ST14	PLAU	0.856289	Infected
Infected-control	Infected	ERC	Dendritic_cell	DLL4	NOTCH1	0.856264	Infected
Infected-control	Infected	Dendritic_cell	CD8_T_cell	HLA.DMB	CD4	0.856153	Infected
Infected-control	Infected	IFE	ERC	LAMB2	ITGB4	0.856095	Infected
Infected-control	Infected	CD8_T_cell	Dendritic_cell	CD40LG	ITGB1	0.855641	Infected
Infected-control	Infected	Dendritic_cell	CD8_T_cell	ITGB2	CD226	0.855177	Infected
Infected-control	Infected	Dendritic_cell	Dendritic_cell	VCAM1	ITGAD	0.855153	Infected
Infected-control	Infected	Dendritic_cell	Dendritic_cell	HLA.A	APLP2	0.855098	Infected
Infected-control	Infected	ERC	IFE	SEMA4G	PLXNB2	0.85496	Infected
Infected-control	Infected	CD8_T_cell	CD8_T_cell	IL21	IL4R	0.854951	Infected
Infected-control	Infected	IFE	ERC	TGM2	SDC4	0.854899	Infected
Infected-control	Infected	Dendritic_cell	IFE	ANXA1	EGFR	0.854827	Infected
control-Infected	control	ERC	IFE	BMP2	ACVR2B	0.854821	control
control-Infected	control	Dendritic_cell	Macrophage	FGF12	SCN8A	0.854773	control
Infected-control	Infected	Macrophage	Macrophage	IL18BP	IL6R	0.854607	Infected
Infected-control	Infected	IFE	Macrophage	GGT1	CD81	0.854586	Infected
Infected-control	Infected	CD8_T_cell	CD8_T_cell	ITGB2	CD226	0.854355	Infected
Infected-control	Infected	Dendritic_cell	IFE	MSN	SLC9A1	0.854234	Infected
control-Infected	control	CD8_T_cell	ERC	TGFB1	ITGB8	0.854144	control
Infected-control	Infected	ERC	Dendritic_cell	CIB1	ITGB3	0.854053	Infected
Infected-control	Infected	Dendritic_cell	IFE	TGFB1	APP	0.85403	Infected
Infected-control	Infected	Dendritic_cell	Dendritic_cell	PLAU	ST14	0.853895	Infected
Infected-control	Infected	Dendritic_cell	IFE	FN1	TNFRSF11B	0.853782	Infected
Infected-control	Infected	Macrophage	Dendritic_cell	PLAU	ST14	0.853764	Infected
Infected-control	Infected	Macrophage	Dendritic_cell	VCAM1	MSN	0.853618	Infected
Infected-control	Infected	Macrophage	CD8_T_cell	CD28	CD4	0.853601	Infected
Infected-control	Infected	ERC	CD8_T_cell	TGM2	ITGA4	0.853434	Infected
Infected-control	Infected	Macrophage	ERC	IL18	IL18R1	0.853369	Infected
Infected-control	Infected	CD8_T_cell	Macrophage	IL22	IL10RA	0.85334	Infected
Infected-control	Infected	Dendritic_cell	CD8_T_cell	FN1	CD44	0.85325	Infected
Infected-control	Infected	Macrophage	Dendritic_cell	IL1B	IL1R2	0.853043	Infected
Infected-control	Infected	Dendritic_cell	CD8_T_cell	TNFSF15	TNFRSF25	0.852823	Infected
Infected-control	Infected	Dendritic_cell	Dendritic_cell	CALR	SCARF1	0.852663	Infected
Infected-control	Infected	Dendritic_cell	CD8_T_cell	NAMPT	ADORA2A	0.852632	Infected
Infected-control	Infected	Macrophage	CD8_T_cell	CD28	CD247	0.852228	Infected
Infected-control	Infected	ERC	IFE	HLA.A	APLP2	0.852125	Infected
Infected-control	Infected	Macrophage	Dendritic_cell	CD28	CD86	0.852084	Infected
Infected-control	Infected	IFE	IFE	MMP14	ADAM9	0.851971	Infected
Infected-control	Infected	ERC	CD8_T_cell	LGALS3	LAG3	0.851752	Infected
control-Infected	control	CD8_T_cell	ERC	HMGB1	SDC1	0.851523	control
control-Infected	control	ERC	ERC	LAMA3	ITGA6	0.851208	control
Infected-control	Infected	Macrophage	Dendritic_cell	PDCD1LG2	TNFRSF11A	0.851185	Infected
Infected-control	Infected	IFE	IFE	B2M	TAP1	0.850924	Infected
Infected-control	Infected	IFE	Dendritic_cell	SEMA3A	PLXNA1	0.850866	Infected
Infected-control	Infected	IFE	Dendritic_cell	LGALS3	ANXA2	0.850678	Infected
Infected-control	Infected	Dendritic_cell	IFE	HBEGF	EGFR	0.850644	Infected
Infected-control	Infected	Macrophage	Dendritic_cell	ALOX5AP	ALOX5	0.850595	Infected
Infected-control	Infected	Dendritic_cell	CD8_T_cell	HLA.DMA	CD4	0.850581	Infected
Infected-control	Infected	ERC	ERC	B2M	TAP2	0.850508	Infected
Infected-control	Infected	Dendritic_cell	Dendritic_cell	TGM2	ITGB1	0.850058	Infected
control-Infected	control	Macrophage	ERC	TNFSF11	TNFRSF11A	0.849927	control
Infected-control	Infected	Dendritic_cell	Dendritic_cell	VCAM1	MSN	0.849833	Infected
Infected-control	Infected	Macrophage	CD8_T_cell	NAMPT	ADORA2A	0.849817	Infected
control-Infected	control	ERC	Macrophage	FGF12	SCN9A	0.849407	control
Infected-control	Infected	Macrophage	Dendritic_cell	VCAM1	ITGB1	0.849279	Infected
Infected-control	Infected	ERC	ERC	TGM2	SDC4	0.849233	Infected
Infected-control	Infected	Dendritic_cell	Dendritic_cell	ADM	RAMP2	0.849118	Infected
Infected-control	Infected	Macrophage	Dendritic_cell	IL1B	IL1RAP	0.849009	Infected
Infected-control	Infected	CD8_T_cell	Dendritic_cell	MADCAM1	CD44	0.848907	Infected
Infected-control	Infected	Dendritic_cell	Dendritic_cell	MSN	SLC9A1	0.848787	Infected
Infected-control	Infected	ERC	Dendritic_cell	DLL4	NOTCH2	0.848786	Infected
Infected-control	Infected	CD8_T_cell	CD8_T_cell	TRAF2	TNFRSF1B	0.848769	Infected
Infected-control	Infected	Dendritic_cell	CD8_T_cell	TRAF2	TNFRSF1B	0.848769	Infected
Infected-control	Infected	ERC	ERC	B2M	TAP1	0.848694	Infected
Infected-control	Infected	Dendritic_cell	Macrophage	S100A12	CD36	0.848682	Infected
Infected-control	Infected	ERC	Dendritic_cell	SPP1	ITGAV	0.848663	Infected
Infected-control	Infected	Dendritic_cell	CD8_T_cell	GRN	TNFRSF1B	0.848512	Infected
Infected-control	Infected	IFE	IFE	CAMP	P2RX7	0.848494	Infected
Infected-control	Infected	Dendritic_cell	Dendritic_cell	ADM	CALCRL	0.848407	Infected
Infected-control	Infected	Macrophage	Dendritic_cell	TGM2	ITGB1	0.848343	Infected
Infected-control	Infected	IFE	Dendritic_cell	CD24	SELP	0.848301	Infected
Infected-control	Infected	Dendritic_cell	CD8_T_cell	TGFBI	ITGA4	0.848133	Infected
Infected-control	Infected	Macrophage	Dendritic_cell	CD28	CD80	0.848038	Infected
control-Infected	control	B_cell	Dendritic_cell	LAMB1	ITGA9	0.847942	control
Infected-control	Infected	CD8_T_cell	Dendritic_cell	CD82	ITGB2	0.847678	Infected
Infected-control	Infected	IFE	Dendritic_cell	PDGFC	FLT1	0.84754	Infected
Infected-control	Infected	Dendritic_cell	CD8_T_cell	TIMP2	CD44	0.847248	Infected
Infected-control	Infected	Dendritic_cell	Macrophage	SAA1	CD36	0.847217	Infected
Infected-control	Infected	Dendritic_cell	ERC	INHBA	ACVR2A	0.847075	Infected
Infected-control	Infected	Dendritic_cell	B_cell	LFNG	NOTCH2	0.846949	Infected
Infected-control	Infected	Dendritic_cell	CD8_T_cell	ITGB2	CD82	0.846792	Infected
Infected-control	Infected	Dendritic_cell	CD8_T_cell	VCAN	ITGA4	0.846154	Infected
Infected-control	Infected	CD8_T_cell	CD8_T_cell	ITGB2	CD82	0.84597	Infected
Infected-control	Infected	IFE	IFE	AREG	ERBB3	0.845573	Infected
Infected-control	Infected	Dendritic_cell	Dendritic_cell	VCAM1	ITGB1	0.845493	Infected
Infected-control	Infected	ERC	Dendritic_cell	B2M	TAP2	0.845162	Infected
Infected-control	Infected	IFE	Dendritic_cell	B2M	TAP1	0.845135	Infected
Infected-control	Infected	ERC	B_cell	DLL4	NOTCH2	0.845078	Infected
Infected-control	Infected	IFE	Macrophage	LTF	TFRC	0.844696	Infected
Infected-control	Infected	Dendritic_cell	CD8_T_cell	TGM2	ITGA4	0.844537	Infected
Infected-control	Infected	ERC	Dendritic_cell	CCL26	CCR2	0.844458	Infected
control-Infected	control	Dendritic_cell	ERC	MIF	EGFR	0.844251	control
Infected-control	Infected	Macrophage	Macrophage	LGALS3	ANXA2	0.844158	Infected
Infected-control	Infected	IFE	Macrophage	CD274	CD80	0.844063	Infected
Infected-control	Infected	CD8_T_cell	Macrophage	IL21	IL4R	0.844062	Infected
Infected-control	Infected	Dendritic_cell	Dendritic_cell	IL15	IL2RA	0.843773	Infected
Infected-control	Infected	Dendritic_cell	Dendritic_cell	CALR	TAP1	0.843767	Infected
control-Infected	control	ERC	ERC	WNT7B	FZD6	0.84375	control
Infected-control	Infected	Dendritic_cell	IFE	IL6	IL6ST	0.843629	Infected
control-Infected	control	ERC	CD8_T_cell	BMP2	ACVR2A	0.843474	control
Infected-control	Infected	Dendritic_cell	CD8_T_cell	SEMA7A	ITGA1	0.843152	Infected
Infected-control	Infected	B_cell	CD8_T_cell	CD79B	CD244	0.842931	Infected
Infected-control	Infected	ERC	Dendritic_cell	HBEGF	CD44	0.842919	Infected
Infected-control	Infected	Dendritic_cell	Macrophage	LGALS3	ANXA2	0.842896	Infected
Infected-control	Infected	ERC	Dendritic_cell	VTN	ITGB3	0.842888	Infected
Infected-control	Infected	Dendritic_cell	CD8_T_cell	MMP1	CD44	0.842822	Infected
Infected-control	Infected	Macrophage	CD8_T_cell	TGM2	ITGA4	0.842821	Infected
Infected-control	Infected	Macrophage	CD8_T_cell	GRN	TNFRSF1B	0.842809	Infected
Infected-control	Infected	ERC	Dendritic_cell	NAMPT	ADORA2A	0.842697	Infected
control-Infected	control	ERC	Macrophage	CD59	STAB1	0.842651	control
Infected-control	Infected	Dendritic_cell	Dendritic_cell	PDCD1LG2	TNFRSF11A	0.842473	Infected
Infected-control	Infected	Macrophage	IFE	SERPING1	C1R	0.842434	Infected
Infected-control	Infected	CD8_T_cell	Dendritic_cell	CD40LG	ITGB2	0.842432	Infected
Infected-control	Infected	IFE	Dendritic_cell	ST14	PLAU	0.842273	Infected
Infected-control	Infected	Dendritic_cell	Macrophage	ST14	PLAU	0.842247	Infected
Infected-control	Infected	ERC	IFE	COL18A1	GPC4	0.842177	Infected
Infected-control	Infected	Macrophage	Macrophage	IL1B	IL1R2	0.842071	Infected
Infected-control	Infected	Dendritic_cell	Macrophage	HBEGF	CD44	0.841811	Infected
Infected-control	Infected	IFE	Dendritic_cell	SEMA3B	NRP2	0.841794	Infected
Infected-control	Infected	Dendritic_cell	Macrophage	IL18BP	IL6R	0.841763	Infected
Infected-control	Infected	Dendritic_cell	IFE	FN1	ITGA2	0.841618	Infected
Infected-control	Infected	ERC	Dendritic_cell	VCAM1	ITGAD	0.84138	Infected
Infected-control	Infected	CD8_T_cell	CD8_T_cell	CD274	PDCD1	0.84133	Infected
Infected-control	Infected	IFE	Dendritic_cell	ADM	RAMP2	0.841102	Infected
Infected-control	Infected	Dendritic_cell	ERC	TGFB1	ITGB6	0.840795	Infected
Infected-control	Infected	CD8_T_cell	CD8_T_cell	BACE1	SELPLG	0.840771	Infected
Infected-control	Infected	Dendritic_cell	CD8_T_cell	F10	ITGB2	0.840765	Infected
control-Infected	control	Macrophage	ERC	TGFB1	ITGAV	0.840659	control
Infected-control	Infected	Dendritic_cell	ERC	ANGPT1	ITGB1	0.840596	Infected
Infected-control	Infected	Dendritic_cell	CD8_T_cell	TGFBI	ITGA1	0.840484	Infected
Infected-control	Infected	IFE	Dendritic_cell	ADM	CALCRL	0.840391	Infected
Infected-control	Infected	Dendritic_cell	ERC	TGM2	SDC4	0.840336	Infected
Infected-control	Infected	ERC	IFE	B2M	TAP2	0.840276	Infected
Infected-control	Infected	ERC	CD8_T_cell	CCL4	CCR8	0.840273	Infected
Infected-control	Infected	ERC	Dendritic_cell	VTN	ITGB5	0.840216	Infected
Infected-control	Infected	B_cell	Dendritic_cell	ADAM23	ITGB3	0.839814	Infected
Infected-control	Infected	IFE	IFE	CDH1	CDH1	0.839772	Infected
Infected-control	Infected	Dendritic_cell	Dendritic_cell	GRN	TNFRSF1A	0.839722	Infected
Infected-control	Infected	Macrophage	Dendritic_cell	CALR	SCARF1	0.839436	Infected
control-Infected	control	ERC	ERC	BMP2	BMPR2	0.839168	control
Infected-control	Infected	Macrophage	IFE	ANXA2	EGFR	0.838763	Infected
Infected-control	Infected	Macrophage	CD8_T_cell	VCAM1	ITGA4	0.838747	Infected
Infected-control	Infected	Macrophage	ERC	TGM2	SDC4	0.83862	Infected
Infected-control	Infected	Dendritic_cell	ERC	TGFB1	ITGB8	0.838557	Infected
Infected-control	Infected	Macrophage	ERC	SERPING1	C1R	0.838482	Infected
Infected-control	Infected	Macrophage	IFE	B2M	TAP1	0.838133	Infected
Infected-control	Infected	Macrophage	CD8_T_cell	VCAM1	ITGB2	0.83806	Infected
Infected-control	Infected	IFE	IFE	CAMP	EGFR	0.837967	Infected
Infected-control	Infected	IFE	CD8_T_cell	ALCAM	CD6	0.837909	Infected
Infected-control	Infected	Macrophage	CD8_T_cell	IL18	IL18RAP	0.837773	Infected
Infected-control	Infected	Dendritic_cell	Dendritic_cell	ITGB1	VCAM1	0.837486	Infected
Infected-control	Infected	Dendritic_cell	ERC	CALR	TAP2	0.837187	Infected
Infected-control	Infected	IFE	Dendritic_cell	RARRES1	NRP2	0.837178	Infected
Infected-control	Infected	IFE	IFE	AREG	EGFR	0.836981	Infected
Infected-control	Infected	IFE	CD8_T_cell	FAM3C	PDCD1	0.836816	Infected
Infected-control	Infected	Macrophage	CD8_T_cell	IL1B	IL12RB2	0.836775	Infected
Infected-control	Infected	ERC	Dendritic_cell	NAMPT	ITGB1	0.836764	Infected
control-Infected	control	Macrophage	ERC	TGFB1	ITGB8	0.836761	control
Infected-control	Infected	CD8_T_cell	IFE	CD6	DAG1	0.836421	Infected
control-Infected	control	B_cell	ERC	LAMB1	ITGA6	0.836367	control
Infected-control	Infected	IFE	Dendritic_cell	CX3CL1	ITGB3	0.836321	Infected
Infected-control	Infected	Macrophage	CD8_T_cell	PTPRC	CD4	0.836315	Infected
control-Infected	control	ERC	ERC	VEGFA	GPC1	0.836243	control
Infected-control	Infected	ERC	B_cell	FURIN	ADAMTS1	0.836176	Infected
Infected-control	Infected	Macrophage	CD8_T_cell	SEMA7A	ITGA1	0.836175	Infected
Infected-control	Infected	Macrophage	Dendritic_cell	VCAM1	ITGB2	0.83607	Infected
Infected-control	Infected	ERC	Dendritic_cell	VCAM1	MSN	0.83606	Infected
Infected-control	Infected	Dendritic_cell	Macrophage	ITGB1	VCAM1	0.835891	Infected
Infected-control	Infected	Macrophage	IFE	CKLF	LRP6	0.835796	Infected
Infected-control	Infected	Dendritic_cell	IFE	S100A10	CFTR	0.835502	Infected
Infected-control	Infected	IFE	Dendritic_cell	SPINT1	ST14	0.835431	Infected
Infected-control	Infected	Dendritic_cell	ERC	CALR	TAP1	0.835372	Infected
Infected-control	Infected	IFE	ERC	B2M	TAP2	0.835336	Infected
Infected-control	Infected	IFE	Dendritic_cell	AREG	MMP9	0.835179	Infected
Infected-control	Infected	Dendritic_cell	CD8_T_cell	VCAM1	ITGA4	0.834962	Infected
Infected-control	Infected	Macrophage	CD8_T_cell	PTPRC	CD247	0.834942	Infected
Infected-control	Infected	Dendritic_cell	CD8_T_cell	HBEGF	CD44	0.834752	Infected
Infected-control	Infected	Dendritic_cell	CD8_T_cell	FN1	SDC1	0.834689	Infected
Infected-control	Infected	IFE	CD8_T_cell	LGALS3	LAG3	0.834677	Infected
control-Infected	control	CD8_T_cell	ERC	TGFB1	APP	0.834408	control
Infected-control	Infected	Dendritic_cell	CD8_T_cell	VCAN	SELPLG	0.834377	Infected
Infected-control	Infected	Dendritic_cell	CD8_T_cell	VCAM1	ITGB2	0.834275	Infected
Infected-control	Infected	Dendritic_cell	Dendritic_cell	TGFBI	ITGAV	0.834235	Infected
Infected-control	Infected	ERC	CD8_T_cell	FURIN	BACE1	0.83423	Infected
Infected-control	Infected	ERC	IFE	PDCD1LG2	RGMB	0.834171	Infected
Infected-control	Infected	Dendritic_cell	Dendritic_cell	ALOX5AP	ALOX5	0.834088	Infected
control-Infected	control	IFE	IFE	AREG	ERBB2	0.834061	control
Infected-control	Infected	Macrophage	Dendritic_cell	GRN	TNFRSF1A	0.83402	Infected
Infected-control	Infected	CD8_T_cell	ERC	CD44	HAS2	0.833938	Infected
Infected-control	Infected	Dendritic_cell	CD8_T_cell	ICOSLG	CTLA4	0.833929	Infected
control-Infected	control	CD8_T_cell	Dendritic_cell	PTDSS1	JMJD6	0.833725	control
Infected-control	Infected	Macrophage	Dendritic_cell	IL1RN	IL1R2	0.833676	Infected
Infected-control	Infected	CD8_T_cell	ERC	CCL5	SDC4	0.833663	Infected
Infected-control	Infected	IFE	ERC	B2M	TAP1	0.833522	Infected
Infected-control	Infected	ERC	CD8_T_cell	HAS2	CD44	0.833515	Infected
Infected-control	Infected	CD8_T_cell	CD8_T_cell	CCL5	SDC1	0.833404	Infected
Infected-control	Infected	Dendritic_cell	Dendritic_cell	FURIN	NOTCH1	0.833389	Infected
Infected-control	Infected	CD8_T_cell	IFE	IL17A	IL17RC	0.833286	Infected
Infected-control	Infected	IFE	IFE	HLA.A	APLP2	0.833269	Infected
Infected-control	Infected	ERC	IFE	SARAF	DAG1	0.83323	Infected
Infected-control	Infected	Dendritic_cell	Macrophage	C3	C3AR1	0.833156	Infected
Infected-control	Infected	Dendritic_cell	ERC	TGFB1	ITGAV	0.832894	Infected
Infected-control	Infected	B_cell	Dendritic_cell	TGFB1	ACVRL1	0.83273	Infected
Infected-control	Infected	Macrophage	Dendritic_cell	COL8A2	ITGB1	0.832644	Infected
control-Infected	control	B_cell	ERC	TGFB1	ITGAV	0.8325	control
Infected-control	Infected	CD8_T_cell	CD8_T_cell	IL22	IL10RA	0.832479	Infected
Infected-control	Infected	B_cell	IFE	ITGA4	VCAM1	0.832474	Infected
Infected-control	Infected	Macrophage	Dendritic_cell	B2M	TAP1	0.832344	Infected
Infected-control	Infected	Dendritic_cell	B_cell	SAA1	TLR2	0.832317	Infected
Infected-control	Infected	Dendritic_cell	Dendritic_cell	VCAM1	ITGB2	0.832285	Infected
control-Infected	control	Macrophage	CD8_T_cell	IL1B	IL1R1	0.832269	control
Infected-control	Infected	CD8_T_cell	Dendritic_cell	CCL5	SDC4	0.83221	Infected
Infected-control	Infected	IFE	CD8_T_cell	FAM3C	ADGRG5	0.832049	Infected
Infected-control	Infected	ERC	CD8_T_cell	COL18A1	ITGA1	0.831958	Infected
Infected-control	Infected	B_cell	Dendritic_cell	TGFB1	ITGB3	0.831921	Infected
control-Infected	control	ERC	ERC	NECTIN3	NECTIN1	0.831894	control
Infected-control	Infected	ERC	Dendritic_cell	VCAM1	ITGB1	0.831721	Infected
Infected-control	Infected	IFE	Dendritic_cell	PCSK9	CD81	0.831506	Infected
control-Infected	control	ERC	ERC	WNT7B	LRP5	0.831362	control
Infected-control	Infected	Dendritic_cell	ERC	F10	F3	0.831211	Infected
control-Infected	control	Macrophage	IFE	IL1RN	IL1RL2	0.831192	control
Infected-control	Infected	Macrophage	CD8_T_cell	COL8A2	ITGA1	0.831165	Infected
Infected-control	Infected	ERC	Dendritic_cell	VTN	ITGB1	0.83112	Infected
control-Infected	control	B_cell	ERC	LAMB1	ITGAV	0.830948	control
Infected-control	Infected	B_cell	B_cell	DSCAM	DSCAM	0.830888	Infected
Infected-control	Infected	IFE	Dendritic_cell	CAMP	IGF1R	0.830814	Infected
Infected-control	Infected	Dendritic_cell	IFE	NAMPT	INSR	0.830796	Infected
Infected-control	Infected	Macrophage	Dendritic_cell	CALR	TAP1	0.830539	Infected
Infected-control	Infected	CD8_T_cell	Dendritic_cell	IL1RN	IL1R2	0.830065	Infected
Infected-control	Infected	IFE	Dendritic_cell	B2M	TAP2	0.829991	Infected
Infected-control	Infected	IFE	CD8_T_cell	MMP7	CD44	0.829794	Infected
Infected-control	Infected	Dendritic_cell	Dendritic_cell	SEMA3C	NRP2	0.829755	Infected
Infected-control	Infected	IFE	Dendritic_cell	LAMB2	ITGB1	0.82956	Infected
Infected-control	Infected	CD8_T_cell	Dendritic_cell	ITGA4	VCAM1	0.829415	Infected
Infected-control	Infected	Macrophage	CD8_T_cell	HLA.DMB	CD4	0.829401	Infected
Infected-control	Infected	ERC	ERC	HLA.A	ERBB2	0.82938	Infected
Infected-control	Infected	ERC	CD8_T_cell	CCL1	CCR1	0.829334	Infected
Infected-control	Infected	B_cell	B_cell	BTLA	CD79A	0.829141	Infected
control-Infected	control	ERC	Macrophage	LPL	SDC1	0.829136	control
Infected-control	Infected	Dendritic_cell	CD8_T_cell	CCL3L3	CCR1	0.829132	Infected
Infected-control	Infected	ERC	Macrophage	HLA.A	APLP2	0.829044	Infected
Infected-control	Infected	ERC	CD8_T_cell	HBEGF	CD6	0.828889	Infected
control-Infected	control	CD8_T_cell	ERC	TGFB1	ITGB6	0.828852	control
Infected-control	Infected	IFE	Dendritic_cell	VEGFA	NRP2	0.828733	Infected
Infected-control	Infected	Dendritic_cell	IFE	CD44	EPCAM	0.828647	Infected
Infected-control	Infected	Dendritic_cell	Dendritic_cell	CALR	TAP2	0.828623	Infected
control-Infected	control	B_cell	ERC	TGFB1	ITGB8	0.828602	control
Infected-control	Infected	Dendritic_cell	Macrophage	ANGPT1	ITGB1	0.828432	Infected
Infected-control	Infected	Dendritic_cell	CD8_T_cell	VCAN	CD44	0.82833	Infected
Infected-control	Infected	Dendritic_cell	CD8_T_cell	F13A1	ITGB1	0.828147	Infected
Infected-control	Infected	Dendritic_cell	B_cell	IL15	IL2RG	0.828016	Infected
Infected-control	Infected	Macrophage	IFE	NAMPT	INSR	0.827981	Infected
Infected-control	Infected	IFE	Dendritic_cell	FAM3C	LAMP1	0.827843	Infected
Infected-control	Infected	ERC	Dendritic_cell	SPINT1	ST14	0.827787	Infected
Infected-control	Infected	B_cell	Dendritic_cell	LAMC1	ITGB1	0.827645	Infected
Infected-control	Infected	Macrophage	Dendritic_cell	CIB1	ITGB3	0.827545	Infected
control-Infected	control	ERC	ERC	WNT7B	LRP6	0.827451	control
control-Infected	control	IFE	Macrophage	PROS1	TYRO3	0.82742	control
Infected-control	Infected	Macrophage	Dendritic_cell	TGFBI	ITGB3	0.827358	Infected
Infected-control	Infected	B_cell	Dendritic_cell	IL1RN	IL1R2	0.82726	Infected
Infected-control	Infected	Dendritic_cell	CD8_T_cell	ICOSLG	CD28	0.827236	Infected
Infected-control	Infected	IFE	Dendritic_cell	DLL4	NOTCH1	0.827151	Infected
control-Infected	control	B_cell	ERC	LAMB1	ITGB8	0.82705	control
Infected-control	Infected	ERC	IFE	HLA.A	ERBB2	0.827013	Infected
Infected-control	Infected	ERC	IFE	MPZL3	KIAA0319L	0.826997	Infected
Infected-control	Infected	Dendritic_cell	B_cell	TGFB1	TGFBR1	0.82696	Infected
control-Infected	control	B_cell	CD8_T_cell	TNFSF13B	TNFRSF13C	0.826757	control
Infected-control	Infected	IFE	B_cell	OCLN	TGFBR2	0.826616	Infected
Infected-control	Infected	CD8_T_cell	CD8_T_cell	MADCAM1	ITGA4	0.826222	Infected
Infected-control	Infected	B_cell	ERC	LAMC1	ITGB4	0.826167	Infected
Infected-control	Infected	Dendritic_cell	IFE	GRN	EGFR	0.826079	Infected
Infected-control	Infected	CD8_T_cell	CD8_T_cell	CCL5	CCR1	0.825927	Infected
Infected-control	Infected	Dendritic_cell	ERC	FN1	ITGB1	0.825894	Infected
Infected-control	Infected	Dendritic_cell	IFE	HLA.DRB1	CD82	0.825774	Infected
Infected-control	Infected	CD8_T_cell	ERC	TNFSF11	TNFRSF11A	0.825743	Infected
Infected-control	Infected	CD8_T_cell	CD8_T_cell	CD82	ITGB2	0.825664	Infected
Infected-control	Infected	IFE	IFE	CDH1	EGFR	0.825558	Infected
Infected-control	Infected	IFE	CD8_T_cell	MMP14	CD44	0.825536	Infected
Infected-control	Infected	CD8_T_cell	CD8_T_cell	CD40LG	ITGB2	0.825482	Infected
Infected-control	Infected	IFE	ERC	CAMP	P2RX7	0.825468	Infected
Infected-control	Infected	Macrophage	CD8_T_cell	IL18	IL18R1	0.825441	Infected
control-Infected	control	IFE	ERC	WNT7B	FZD7	0.825386	control
Infected-control	Infected	Dendritic_cell	IFE	VCAN	EGFR	0.825257	Infected
Infected-control	Infected	CD8_T_cell	Macrophage	ITGA4	VCAM1	0.825227	Infected
Infected-control	Infected	B_cell	Dendritic_cell	ADAM17	NOTCH1	0.825162	Infected
Infected-control	Infected	Macrophage	IFE	PDCD1LG2	RGMB	0.825111	Infected
Infected-control	Infected	IFE	IFE	B2M	TAP2	0.825104	Infected
Infected-control	Infected	Dendritic_cell	ERC	HBEGF	ERBB2	0.825062	Infected
Infected-control	Infected	Dendritic_cell	IFE	HBEGF	CD82	0.824802	Infected
Infected-control	Infected	Macrophage	Dendritic_cell	TGFBI	ITGB5	0.824686	Infected
Infected-control	Infected	IFE	Dendritic_cell	CX3CL1	ITGB1	0.824553	Infected
control-Infected	control	ERC	B_cell	WNT7B	TMED5	0.824347	control
Infected-control	Infected	IFE	Dendritic_cell	IL34	CSF1R	0.824285	Infected
control-Infected	control	B_cell	ERC	MDK	TSPAN1	0.82428	control
Infected-control	Infected	Dendritic_cell	CD8_T_cell	IL1RN	IL1R1	0.824232	Infected
Infected-control	Infected	IFE	IFE	BMP7	ACVR2A	0.824014	Infected
Infected-control	Infected	Macrophage	ERC	CALR	TAP2	0.823959	Infected
control-Infected	control	Macrophage	CD8_T_cell	IL1RN	IL1R1	0.823651	control
Infected-control	Infected	ERC	CD8_T_cell	B2M	TAP1	0.823496	Infected
Infected-control	Infected	IFE	IFE	TNFSF10	TNFRSF10B	0.823388	Infected
Infected-control	Infected	Dendritic_cell	CD8_T_cell	PRNP	TNFRSF25	0.823267	Infected
Infected-control	Infected	Dendritic_cell	CD8_T_cell	ICOSLG	ICOS	0.823239	Infected
Infected-control	Infected	Macrophage	IFE	SARAF	DAG1	0.82322	Infected
control-Infected	control	IFE	IFE	GLG1	SELE	0.823035	control
Infected-control	Infected	IFE	ERC	VSIG10	IL6ST	0.823019	Infected
Infected-control	Infected	IFE	CD8_T_cell	CX3CL1	ITGA4	0.823015	Infected
Infected-control	Infected	Dendritic_cell	Macrophage	MMP9	CD44	0.822892	Infected
Infected-control	Infected	ERC	ERC	HLA.A	APLP2	0.822711	Infected
Infected-control	Infected	IFE	Dendritic_cell	PCSK9	APLP2	0.822708	Infected
Infected-control	Infected	B_cell	CD8_T_cell	CD320	JAML	0.822566	Infected
Infected-control	Infected	Macrophage	ERC	B2M	TAP2	0.822546	Infected
Infected-control	Infected	Macrophage	Dendritic_cell	MMP9	IFNAR1	0.822486	Infected
Infected-control	Infected	IFE	CD8_T_cell	VSIG10	IL6ST	0.822477	Infected
Infected-control	Infected	ERC	Dendritic_cell	GNAS	PTGDR	0.822345	Infected
Infected-control	Infected	ERC	CD8_T_cell	HBEGF	CD82	0.822269	Infected
Infected-control	Infected	Macrophage	Dendritic_cell	TGFB1	ACVRL1	0.822244	Infected
Infected-control	Infected	Macrophage	ERC	CALR	TAP1	0.822145	Infected
Infected-control	Infected	ERC	Macrophage	LGALS3	ANXA2	0.822004	Infected
Infected-control	Infected	IFE	B_cell	TGM2	ITGA4	0.821991	Infected
Infected-control	Infected	IFE	Macrophage	OCLN	TGFBR1	0.821937	Infected
Infected-control	Infected	IFE	CD8_T_cell	TRAF2	TNFRSF1B	0.821853	Infected
control-Infected	control	Dendritic_cell	CD8_T_cell	BTLA	CD79A	0.821834	control
Infected-control	Infected	Dendritic_cell	CD8_T_cell	CCL17	CCR8	0.821731	Infected
Infected-control	Infected	CD8_T_cell	Macrophage	BACE1	SELPLG	0.821463	Infected
Infected-control	Infected	Macrophage	Dendritic_cell	TGFB1	ITGB3	0.821435	Infected
Infected-control	Infected	ERC	Dendritic_cell	MFGE8	ITGB3	0.821362	Infected
control-Infected	control	ERC	Macrophage	FGF12	SCN8A	0.821261	control
Infected-control	Infected	ERC	CD8_T_cell	VCAM1	ITGA4	0.821189	Infected
Infected-control	Infected	ERC	Macrophage	CCL26	CCR2	0.821172	Infected
Infected-control	Infected	ERC	Macrophage	ST14	PLAU	0.820982	Infected
Infected-control	Infected	Dendritic_cell	ERC	HBEGF	EGFR	0.820967	Infected
control-Infected	control	ERC	ERC	NECTIN1	FGFR1	0.820952	control
Infected-control	Infected	B_cell	Dendritic_cell	TNFSF11	TNFRSF11A	0.820924	Infected
Infected-control	Infected	Dendritic_cell	CD8_T_cell	ALCAM	CD6	0.820852	Infected
Infected-control	Infected	Macrophage	ERC	B2M	TAP1	0.820731	Infected
Infected-control	Infected	ERC	IFE	TNFSF10	TNFRSF10B	0.820649	Infected
Infected-control	Infected	ERC	Macrophage	B2M	TAP1	0.82058	Infected
Infected-control	Infected	ERC	CD8_T_cell	VCAM1	ITGB2	0.820503	Infected
Infected-control	Infected	IFE	Dendritic_cell	IL1B	IL1R2	0.820466	Infected
Infected-control	Infected	B_cell	Dendritic_cell	HMGB1	SDC1	0.820415	Infected
Infected-control	Infected	IFE	ERC	GGT1	CD81	0.820383	Infected
Infected-control	Infected	Macrophage	IFE	GRN	EGFR	0.820377	Infected
Infected-control	Infected	Macrophage	Macrophage	SAA1	CD36	0.820192	Infected
Infected-control	Infected	B_cell	Dendritic_cell	TGFB1	ITGB1	0.820153	Infected
Infected-control	Infected	Macrophage	Dendritic_cell	HLA.DMA	CD74	0.820137	Infected
Infected-control	Infected	Macrophage	Dendritic_cell	MMP9	CD44	0.819828	Infected
Infected-control	Infected	B_cell	Dendritic_cell	HMGB1	TLR4	0.819802	Infected
control-Infected	control	Macrophage	ERC	IL1B	ADRB2	0.819777	control
Infected-control	Infected	IFE	Dendritic_cell	DLL4	NOTCH2	0.819673	Infected
Infected-control	Infected	Dendritic_cell	Macrophage	GRN	TNFRSF1A	0.819635	Infected
Infected-control	Infected	CD8_T_cell	ERC	BACE1	SELPLG	0.819607	Infected
Infected-control	Infected	Dendritic_cell	CD8_T_cell	CD80	CD274	0.819598	Infected
Infected-control	Infected	Dendritic_cell	CD8_T_cell	S100A12	TLR4	0.819466	Infected
Infected-control	Infected	ERC	CD8_T_cell	SPP1	ITGB1	0.819363	Infected
Infected-control	Infected	Dendritic_cell	IFE	GRN	TNFRSF1A	0.819352	Infected
Infected-control	Infected	IFE	IFE	VTN	ITGB6	0.819318	Infected
Infected-control	Infected	IFE	Dendritic_cell	APP	CD74	0.819256	Infected
Infected-control	Infected	IFE	Dendritic_cell	APP	TNFRSF21	0.818987	Infected
Infected-control	Infected	CD8_T_cell	IFE	IL22	IL22RA1	0.818966	Infected
Infected-control	Infected	CD8_T_cell	Dendritic_cell	GNAS	PTGDR	0.818907	Infected
Infected-control	Infected	B_cell	Dendritic_cell	ADAM17	IL6R	0.818837	Infected
Infected-control	Infected	Dendritic_cell	Dendritic_cell	GNAS	PTGDR	0.818756	Infected
Infected-control	Infected	IFE	Dendritic_cell	APP	FLT1	0.818742	Infected
Infected-control	Infected	ERC	IFE	SELPLG	SELE	0.818737	Infected
Infected-control	Infected	CD8_T_cell	Dendritic_cell	ADAM17	NOTCH1	0.818729	Infected
control-Infected	control	ERC	ERC	LPL	SDC1	0.818711	control
Infected-control	Infected	ERC	CD8_T_cell	ADAM17	NOTCH2	0.8187	Infected
Infected-control	Infected	ERC	Dendritic_cell	MFGE8	ITGB5	0.81869	Infected
Infected-control	Infected	ERC	Dendritic_cell	VCAM1	ITGB2	0.818512	Infected
control-Infected	control	Dendritic_cell	ERC	FGF12	FGFR1	0.818409	control
Infected-control	Infected	ERC	IFE	ITGB1	VCAM1	0.818377	Infected
Infected-control	Infected	Macrophage	Dendritic_cell	HLA.A	APLP2	0.818293	Infected
Infected-control	Infected	ERC	Dendritic_cell	MMP14	SDC1	0.818202	Infected
Infected-control	Infected	B_cell	Dendritic_cell	ADAM17	ITGB1	0.818199	Infected
control-Infected	control	Dendritic_cell	B_cell	HMGB1	CXCR4	0.818139	control
Infected-control	Infected	IFE	Dendritic_cell	HAS2	CD44	0.818055	Infected
control-Infected	control	ERC	ERC	LAMB2	ITGA6	0.817961	control
Infected-control	Infected	ERC	IFE	EFNB1	EPHB3	0.817934	Infected
Infected-control	Infected	IFE	IFE	ALCAM	ALCAM	0.817877	Infected
Infected-control	Infected	B_cell	Dendritic_cell	ADAM17	NOTCH2	0.817684	Infected
Infected-control	Infected	Macrophage	CD8_T_cell	CD80	CTLA4	0.817618	Infected
control-Infected	control	ERC	ERC	NECTIN1	NECTIN1	0.817569	control
Infected-control	Infected	IFE	Dendritic_cell	MFGE8	ITGB3	0.817563	Infected
Infected-control	Infected	CD8_T_cell	IFE	IFNG	IFNGR1	0.817539	Infected
control-Infected	control	IFE	ERC	FGF2	FGFR1	0.817533	control
Infected-control	Infected	ERC	Macrophage	ADAM17	IL6R	0.817526	Infected
Infected-control	Infected	Dendritic_cell	IFE	SARAF	DAG1	0.817492	Infected
Infected-control	Infected	Macrophage	IFE	HLA.DRB1	CD82	0.81748	Infected
control-Infected	control	CD8_T_cell	CD8_T_cell	TNFSF13B	TNFRSF13C	0.817303	control
Infected-control	Infected	IFE	Dendritic_cell	PGF	FLT1	0.817219	Infected
Infected-control	Infected	Macrophage	Dendritic_cell	B2M	TAP2	0.8172	Infected
control-Infected	control	Macrophage	ERC	TGFB1	APP	0.817025	control
Infected-control	Infected	IFE	ERC	SEMA4G	PLXNB1	0.817017	Infected
Infected-control	Infected	ERC	Dendritic_cell	ADAM10	NOTCH1	0.816677	Infected
Infected-control	Infected	B_cell	Macrophage	IL16	KCNA3	0.816664	Infected
Infected-control	Infected	Dendritic_cell	B_cell	IL6	IL6R	0.81666	Infected
Infected-control	Infected	IFE	Dendritic_cell	IL1B	IL1RAP	0.816432	Infected
Infected-control	Infected	Dendritic_cell	IFE	PDCD1LG2	RGMB	0.816398	Infected
Infected-control	Infected	Dendritic_cell	Dendritic_cell	HBEGF	CD82	0.816349	Infected
Infected-control	Infected	ERC	B_cell	TGM2	ITGA4	0.816325	Infected
Infected-control	Infected	CD8_T_cell	IFE	ITGB1	VCAM1	0.81626	Infected
Infected-control	Infected	IFE	B_cell	DLL4	NOTCH2	0.815965	Infected
Infected-control	Infected	Dendritic_cell	IFE	CALR	TAP1	0.815826	Infected
Infected-control	Infected	Dendritic_cell	CD8_T_cell	CCL26	CCR1	0.815818	Infected
Infected-control	Infected	Macrophage	Dendritic_cell	TGFBI	ITGB1	0.81559	Infected
control-Infected	control	Dendritic_cell	CD8_T_cell	TNFSF13B	TNFRSF13C	0.815579	control
Infected-control	Infected	IFE	Dendritic_cell	CDH1	IGF1R	0.815505	Infected
Infected-control	Infected	Macrophage	Dendritic_cell	CALR	TAP2	0.815395	Infected
Infected-control	Infected	IFE	CD8_T_cell	VCAM1	ITGB1	0.815387	Infected
Infected-control	Infected	Dendritic_cell	ERC	PSAP	CELSR1	0.815386	Infected
Infected-control	Infected	IFE	Dendritic_cell	PCSK9	VLDLR	0.815156	Infected
Infected-control	Infected	Dendritic_cell	CD8_T_cell	CXCL8	SDC1	0.814926	Infected
Infected-control	Infected	IFE	Dendritic_cell	MFGE8	ITGB5	0.814891	Infected
Infected-control	Infected	ERC	Dendritic_cell	LAMA5	SDC1	0.814873	Infected
Infected-control	Infected	IFE	CD8_T_cell	SHH	PTCH1	0.814707	Infected
Infected-control	Infected	Dendritic_cell	ERC	MMP9	IFNAR1	0.814686	Infected
Infected-control	Infected	Dendritic_cell	ERC	ANXA1	EGFR	0.814683	Infected
Infected-control	Infected	IFE	Macrophage	PCSK9	CD81	0.814614	Infected
Infected-control	Infected	Dendritic_cell	IFE	HBEGF	ERBB2	0.814475	Infected
Infected-control	Infected	Dendritic_cell	CD8_T_cell	FN1	ITGB1	0.814258	Infected
control-Infected	control	ERC	IFE	AREG	ERBB2	0.814236	control
Infected-control	Infected	Dendritic_cell	Dendritic_cell	FN1	ITGAV	0.81402	Infected
control-Infected	control	ERC	B_cell	BMP2	BMPR2	0.813938	control
Infected-control	Infected	Macrophage	Macrophage	GRN	TNFRSF1A	0.813933	Infected
Infected-control	Infected	IFE	Dendritic_cell	NAMPT	ADORA2A	0.813814	Infected
Infected-control	Infected	ERC	ERC	LAMB2	ITGB4	0.81372	Infected
Infected-control	Infected	Macrophage	IFE	GRN	TNFRSF1A	0.81365	Infected
control-Infected	control	ERC	ERC	WNT7B	TMED5	0.813594	control
Infected-control	Infected	IFE	IFE	TNFSF10	TNFRSF11B	0.81344	Infected
Infected-control	Infected	ERC	Dendritic_cell	ADAM10	CD44	0.813283	Infected
Infected-control	Infected	IFE	Dendritic_cell	HLA.DMB	CD74	0.813117	Infected
Infected-control	Infected	Macrophage	Dendritic_cell	TIMP2	CD44	0.81295	Infected
Infected-control	Infected	Dendritic_cell	ERC	ITGB1	VCAM1	0.812927	Infected
Infected-control	Infected	Macrophage	CD8_T_cell	CCL26	CCR1	0.812907	Infected
Infected-control	Infected	ERC	CD8_T_cell	NAMPT	ADORA2A	0.812832	Infected
Infected-control	Infected	ERC	IFE	FURIN	INSR	0.81277	Infected
Infected-control	Infected	ERC	ERC	VEGFA	NRP2	0.812717	Infected
Infected-control	Infected	IFE	IFE	EFNB2	EPHB3	0.812699	Infected
Infected-control	Infected	IFE	IFE	SEMA3B	PLXNA1	0.81268	Infected
Infected-control	Infected	ERC	IFE	HBEGF	EGFR	0.81259	Infected
Infected-control	Infected	CD8_T_cell	Dendritic_cell	ADAM17	IL6R	0.812403	Infected
Infected-control	Infected	ERC	CD8_T_cell	ADAM28	ITGA4	0.812368	Infected
Infected-control	Infected	Macrophage	IFE	B2M	TAP2	0.812313	Infected
Infected-control	Infected	B_cell	CD8_T_cell	LAMC1	ITGA1	0.81227	Infected
Infected-control	Infected	Macrophage	Dendritic_cell	CD80	CD274	0.812252	Infected
Infected-control	Infected	Dendritic_cell	Macrophage	MMP1	CD44	0.812246	Infected
Infected-control	Infected	Dendritic_cell	CD8_T_cell	BTN1A1	JAML	0.812234	Infected
Infected-control	Infected	Dendritic_cell	IFE	ITGB2	CD82	0.812204	Infected
Infected-control	Infected	B_cell	IFE	FGF12	FGFR3	0.812048	Infected
Infected-control	Infected	CD8_T_cell	IFE	CCL5	SDC4	0.812006	Infected
Infected-control	Infected	Dendritic_cell	CD8_T_cell	TGFB1	TGFBR1	0.811777	Infected
Infected-control	Infected	CD8_T_cell	Dendritic_cell	ADAM17	ITGB1	0.811766	Infected
Infected-control	Infected	Dendritic_cell	Macrophage	TIMP2	CD44	0.811689	Infected
Infected-control	Infected	ERC	CD8_T_cell	FAM3C	PDCD1	0.811683	Infected
control-Infected	control	Macrophage	ERC	TGFB1	ITGB6	0.811469	control
Infected-control	Infected	CD8_T_cell	IFE	ITGB2	CD82	0.811382	Infected
Infected-control	Infected	ERC	Dendritic_cell	MMP14	CD44	0.811376	Infected
control-Infected	control	B_cell	ERC	LAMB1	ITGA2	0.811296	control
Infected-control	Infected	CD8_T_cell	Dendritic_cell	ADAM17	NOTCH2	0.811251	Infected
Infected-control	Infected	IFE	CD8_T_cell	MMP7	SDC1	0.811233	Infected
Infected-control	Infected	Macrophage	IFE	LGALS3	ANXA2	0.811135	Infected
Infected-control	Infected	Macrophage	CD8_T_cell	CD80	CD28	0.810925	Infected
Infected-control	Infected	IFE	Macrophage	PCSK9	VLDLR	0.810859	Infected
Infected-control	Infected	ERC	IFE	TNFSF10	TNFRSF11B	0.810701	Infected
Infected-control	Infected	Dendritic_cell	IFE	F10	F3	0.810688	Infected
Infected-control	Infected	IFE	Dendritic_cell	CAMP	P2RX7	0.810608	Infected
Infected-control	Infected	IFE	ERC	HLA.A	ERBB2	0.810524	Infected
Infected-control	Infected	IFE	Dendritic_cell	LGALS1	ITGB1	0.810479	Infected
Infected-control	Infected	IFE	Macrophage	HLA.A	APLP2	0.810188	Infected
Infected-control	Infected	Dendritic_cell	Macrophage	CD80	CD28	0.81015	Infected
Infected-control	Infected	IFE	Macrophage	VCAM1	MSN	0.81003	Infected
Infected-control	Infected	Dendritic_cell	B_cell	MMP9	ITGB2	0.810005	Infected
control-Infected	control	IFE	ERC	SPARC	FGFR1	0.809988	control
Infected-control	Infected	Dendritic_cell	IFE	LGALS3	ANXA2	0.809873	Infected
Infected-control	Infected	Macrophage	Dendritic_cell	TGFB1	ITGB1	0.809666	Infected
Infected-control	Infected	ERC	Macrophage	SPP1	CD44	0.809648	Infected
Infected-control	Infected	Dendritic_cell	Macrophage	TGFB1	ITGB1	0.809602	Infected
Infected-control	Infected	IFE	IFE	GGT1	CD82	0.809573	Infected
Infected-control	Infected	IFE	Macrophage	IL1B	IL1R2	0.809494	Infected
Infected-control	Infected	Macrophage	Dendritic_cell	TIMP2	ITGB1	0.809381	Infected
Infected-control	Infected	IFE	Dendritic_cell	GNAS	PTGDR	0.809296	Infected
control-Infected	control	ERC	IFE	GLG1	SELE	0.809245	control
Infected-control	Infected	ERC	Dendritic_cell	ADAM10	NOTCH2	0.8092	Infected
control-Infected	control	Dendritic_cell	ERC	MDK	TSPAN1	0.809138	control
Infected-control	Infected	ERC	Dendritic_cell	PGF	FLT1	0.809116	Infected
Infected-control	Infected	Macrophage	IFE	CD80	CD274	0.809106	Infected
Infected-control	Infected	CD8_T_cell	B_cell	IL21	IL2RG	0.808944	Infected
control-Infected	control	B_cell	ERC	TGFB1	APP	0.808865	control
Infected-control	Infected	CD8_T_cell	ERC	IL18	IL18R1	0.808855	Infected
Infected-control	Infected	IFE	IFE	FAM3C	LIFR	0.808854	Infected
Infected-control	Infected	IFE	ERC	CAMP	EGFR	0.808769	Infected
Infected-control	Infected	IFE	Dendritic_cell	TGM2	SDC4	0.808591	Infected
control-Infected	control	IFE	ERC	WNT5A	FZD7	0.808534	control
Infected-control	Infected	IFE	IFE	ANXA2	EGFR	0.808519	Infected
Infected-control	Infected	ERC	CD8_T_cell	ADAM17	NOTCH1	0.808508	Infected
Infected-control	Infected	IFE	Macrophage	TGM2	SDC4	0.80843	Infected
Infected-control	Infected	CD8_T_cell	CD8_T_cell	MADCAM1	CD44	0.808398	Infected
Infected-control	Infected	IFE	Dendritic_cell	SEMA3A	NRP2	0.808367	Infected
Infected-control	Infected	Dendritic_cell	Macrophage	SEMA3C	PLXNA1	0.80833	Infected
Infected-control	Infected	IFE	CD8_T_cell	B2M	TAP1	0.808324	Infected
Infected-control	Infected	IFE	IFE	LTF	TNFRSF11B	0.808307	Infected
Infected-control	Infected	Dendritic_cell	ERC	ANXA2	EGFR	0.808271	Infected
Infected-control	Infected	Dendritic_cell	CD8_T_cell	TIMP2	ITGB1	0.808257	Infected
Infected-control	Infected	IFE	IFE	HLA.A	ERBB2	0.808157	Infected
control-Infected	control	CD8_T_cell	CD8_T_cell	BTLA	CD79A	0.807976	control
Infected-control	Infected	CD8_T_cell	ERC	ITGA4	VCAM1	0.807961	Infected
Infected-control	Infected	IFE	Dendritic_cell	NAMPT	ITGB1	0.807881	Infected
Infected-control	Infected	IFE	IFE	TGM2	SDC4	0.807814	Infected
Infected-control	Infected	Dendritic_cell	IFE	IL18	IL18R1	0.807805	Infected
Infected-control	Infected	ERC	IFE	EPHA4	FGFR3	0.807795	Infected
Infected-control	Infected	ERC	CD8_T_cell	CCL4	CCR1	0.807788	Infected
Infected-control	Infected	ERC	Macrophage	HAS2	CD44	0.807765	Infected
Infected-control	Infected	Macrophage	Macrophage	CD80	CD274	0.807665	Infected
Infected-control	Infected	Macrophage	IFE	SELPLG	SELE	0.8075	Infected
Infected-control	Infected	Dendritic_cell	B_cell	TGM2	ITGA4	0.807428	Infected
Infected-control	Infected	Macrophage	CD8_T_cell	HLA.DMA	CD4	0.807419	Infected
control-Infected	control	ERC	ERC	JAM2	ITGAV	0.807373	control
Infected-control	Infected	ERC	IFE	BACE2	APP	0.807264	Infected
Infected-control	Infected	IFE	ERC	MMP7	CD151	0.807044	Infected
Infected-control	Infected	Dendritic_cell	CD8_T_cell	LFNG	NOTCH2	0.807022	Infected
Infected-control	Infected	IFE	IFE	MPZL3	KIAA0319L	0.807006	Infected
Infected-control	Infected	IFE	CD8_T_cell	MMP14	SDC1	0.806976	Infected
Infected-control	Infected	IFE	Macrophage	ST14	PLAU	0.806966	Infected
Infected-control	Infected	ERC	CD8_T_cell	FAM3C	ADGRG5	0.806916	Infected
Infected-control	Infected	Dendritic_cell	CD8_T_cell	ANGPT1	ITGB1	0.806902	Infected
Infected-control	Infected	IFE	Dendritic_cell	HBEGF	CD44	0.806884	Infected
Infected-control	Infected	IFE	IFE	KIAA0319L	ILDR1	0.806838	Infected
Infected-control	Infected	IFE	IFE	BACE2	APP	0.806828	Infected
Infected-control	Infected	Dendritic_cell	Dendritic_cell	HLA.DRB1	CD82	0.806767	Infected
Infected-control	Infected	B_cell	B_cell	TGFB1	TGFBR2	0.806227	Infected
Infected-control	Infected	Dendritic_cell	Dendritic_cell	INHBA	ACVR2A	0.806156	Infected
Infected-control	Infected	CD8_T_cell	IFE	IL17F	IL17RA	0.805981	Infected
control-Infected	control	ERC	Macrophage	LAMA5	SDC1	0.805921	control
Infected-control	Infected	ERC	Dendritic_cell	CD24	SELP	0.805916	Infected
Infected-control	Infected	Macrophage	B_cell	TGM2	ITGA4	0.805713	Infected
Infected-control	Infected	IFE	B_cell	CAMP	P2RX7	0.805587	Infected
control-Infected	control	ERC	ERC	JAM2	JAM2	0.805509	control
Infected-control	Infected	Macrophage	Dendritic_cell	PLXNA1	NOTCH1	0.805452	Infected
Infected-control	Infected	IFE	Macrophage	B2M	TAP1	0.805409	Infected
Infected-control	Infected	Dendritic_cell	Macrophage	HLA.DRB1	CD81	0.80538	Infected
Infected-control	Infected	Dendritic_cell	IFE	HLA.A	APLP2	0.805312	Infected
Infected-control	Infected	Macrophage	B_cell	SAA1	TLR2	0.805293	Infected
control-Infected	control	B_cell	B_cell	LAMB1	ITGA9	0.805196	control
Infected-control	Infected	Macrophage	ERC	CD80	CD274	0.805125	Infected
Infected-control	Infected	CD8_T_cell	ERC	TNFSF11	TNFRSF11B	0.805035	Infected
Infected-control	Infected	IFE	Macrophage	LGALS3	ANXA2	0.804929	Infected
control-Infected	control	Dendritic_cell	Macrophage	MIF	CD74	0.804883	control
Infected-control	Infected	CD8_T_cell	Macrophage	IL16	KCNA3	0.804809	Infected
Infected-control	Infected	Dendritic_cell	ERC	HLA.DRB1	CD81	0.804496	Infected
Infected-control	Infected	ERC	Dendritic_cell	LAMA5	ITGB1	0.804478	Infected
control-Infected	control	ERC	ERC	LAMA5	ITGA6	0.804339	control
Infected-control	Infected	Dendritic_cell	B_cell	FURIN	ADAMTS1	0.804266	Infected
Infected-control	Infected	IFE	CD8_T_cell	IL1B	IL12RB2	0.804198	Infected
Infected-control	Infected	ERC	CD8_T_cell	ALCAM	CD6	0.804197	Infected
Infected-control	Infected	Dendritic_cell	IFE	CDH1	CDH1	0.80415	Infected
control-Infected	control	CD8_T_cell	ERC	MDK	TSPAN1	0.804109	control
control-Infected	control	B_cell	B_cell	TNFSF13B	TNFRSF13C	0.803974	control
Infected-control	Infected	Dendritic_cell	IFE	MMP9	IFNAR1	0.803956	Infected
Infected-control	Infected	IFE	ERC	HLA.A	APLP2	0.803855	Infected
Infected-control	Infected	ERC	Macrophage	HBEGF	CD44	0.803757	Infected
Infected-control	Infected	IFE	Dendritic_cell	ADAM9	ITGAV	0.803736	Infected
Infected-control	Infected	Dendritic_cell	CD8_T_cell	NAMPT	ITGB1	0.803714	Infected
Infected-control	Infected	Dendritic_cell	IFE	TGFBI	ITGA6	0.80371	Infected
control-Infected	control	ERC	ERC	PECAM1	PECAM1	0.803688	control
control-Infected	control	Macrophage	ERC	TIMP3	MET	0.803547	control
Infected-control	Infected	IFE	Dendritic_cell	GGT1	CD82	0.80353	Infected
Infected-control	Infected	Macrophage	ERC	CD44	HAS2	0.803314	Infected
control-Infected	control	B_cell	ERC	TGFB1	ITGB6	0.80331	control
Infected-control	Infected	Dendritic_cell	IFE	SEMA3C	PLXNA1	0.803297	Infected
Infected-control	Infected	Macrophage	Dendritic_cell	MMP9	ITGB2	0.80305	Infected
Infected-control	Infected	IFE	Dendritic_cell	OCLN	TGFBR1	0.803043	Infected
Infected-control	Infected	IFE	CD8_T_cell	VCAM1	ITGAD	0.803019	Infected
Infected-control	Infected	ERC	Dendritic_cell	TGM2	SDC4	0.802925	Infected
Infected-control	Infected	ERC	Dendritic_cell	CX3CL1	ITGB3	0.802888	Infected
Infected-control	Infected	Dendritic_cell	Dendritic_cell	APP	CD74	0.802867	Infected
Infected-control	Infected	B_cell	IFE	BTLA	CD276	0.802824	Infected
Infected-control	Infected	ERC	Macrophage	TGM2	SDC4	0.802764	Infected
Infected-control	Infected	B_cell	Dendritic_cell	IL16	KCNA3	0.802715	Infected
Infected-control	Infected	ERC	Dendritic_cell	FAM3C	LAMP1	0.80271	Infected
Infected-control	Infected	Macrophage	IFE	CALR	TAP1	0.802599	Infected
Infected-control	Infected	Dendritic_cell	Dendritic_cell	APP	TNFRSF21	0.802598	Infected
Infected-control	Infected	ERC	ERC	DKK3	KREMEN1	0.802588	Infected
Infected-control	Infected	Dendritic_cell	IFE	MMP1	ITGA2	0.802549	Infected
Infected-control	Infected	Macrophage	CD8_T_cell	MMP9	ITGB2	0.802465	Infected
Infected-control	Infected	Dendritic_cell	Macrophage	VCAN	CD44	0.802457	Infected
Infected-control	Infected	Dendritic_cell	Dendritic_cell	APP	FLT1	0.802352	Infected
Infected-control	Infected	IFE	IFE	CDCP1	EGFR	0.802344	Infected
Infected-control	Infected	Dendritic_cell	CD8_T_cell	FURIN	BACE1	0.80232	Infected
Infected-control	Infected	IFE	CD8_T_cell	TGM2	ITGB1	0.802284	Infected
Infected-control	Infected	CD8_T_cell	CD8_T_cell	BTN1A1	JAML	0.802249	Infected
Infected-control	Infected	Macrophage	CD8_T_cell	MMP9	IFNAR1	0.802191	Infected
Infected-control	Infected	ERC	IFE	TGM2	SDC4	0.802147	Infected
Infected-control	Infected	Dendritic_cell	B_cell	CD244	CD79B	0.802073	Infected
Infected-control	Infected	Dendritic_cell	Macrophage	CD244	CSF3R	0.801959	Infected
Infected-control	Infected	IFE	Macrophage	SEMA3A	PLXNA1	0.801898	Infected
Infected-control	Infected	ERC	IFE	COL18A1	ITGA2	0.801724	Infected
Infected-control	Infected	CD8_T_cell	Dendritic_cell	IL21	IL2RG	0.801594	Infected
Infected-control	Infected	Dendritic_cell	ERC	TGFBI	ITGB1	0.801578	Infected
Infected-control	Infected	IFE	ERC	PATJ	CLDN1	0.80143	Infected
Infected-control	Infected	ERC	ERC	ADAM10	TSPAN14	0.801401	Infected
control-Infected	control	B_cell	Dendritic_cell	PTDSS1	JMJD6	0.80137	control
Infected-control	Infected	Dendritic_cell	Dendritic_cell	ADAM10	NOTCH1	0.801317	Infected
Infected-control	Infected	Dendritic_cell	ERC	VCAN	EGFR	0.801302	Infected
Infected-control	Infected	IFE	Dendritic_cell	LGALS1	PTPRC	0.801265	Infected
Infected-control	Infected	Dendritic_cell	B_cell	LFNG	NOTCH1	0.80123	Infected
control-Infected	control	IFE	ERC	AREG	EGFR	0.801175	control
Infected-control	Infected	Dendritic_cell	CD8_T_cell	PLXNA1	NOTCH1	0.801148	Infected
Infected-control	Infected	B_cell	ERC	IL18	IL18R1	0.800901	Infected
Infected-control	Infected	Macrophage	CD8_T_cell	NAMPT	ITGB1	0.800899	Infected
Infected-control	Infected	IFE	IFE	SEMA4G	PLXNB1	0.800889	Infected
Infected-control	Infected	CD8_T_cell	IFE	IL22	IL10RB	0.80085	Infected
Infected-control	Infected	Dendritic_cell	IFE	PSAP	CELSR1	0.800847	Infected
Infected-control	Infected	Dendritic_cell	IFE	ALCAM	ALCAM	0.80082	Infected
Infected-control	Infected	IFE	IFE	AREG	ERBB2	0.800812	control
Infected-control	Infected	ERC	ERC	EFNB1	EPHA4	0.800344	Infected
Infected-control	Infected	IFE	IFE	CDH3	CDH3	0.800093	Infected
Infected-control	Infected	IFE	ERC	AREG	ERBB3	0.799845	Infected
Infected-control	Infected	IFE	IFE	KIAA0319L	MPZL3	0.799747	Infected
Infected-control	Infected	ERC	ERC	HAS2	ERBB2	0.799738	Infected
Infected-control	Infected	IFE	ERC	AREG	ERBB2	0.799601	Infected
Infected-control	Infected	B_cell	IFE	CD320	IGSF5	0.79942	Infected
Infected-control	Infected	ERC	B_cell	DLL4	NOTCH1	0.799359	Infected
Infected-control	Infected	CD8_T_cell	IFE	ST6GAL1	EGFR	0.799299	Infected
Infected-control	Infected	ERC	ERC	SPP1	ITGB1	0.799278	Infected
Infected-control	Infected	IFE	Macrophage	MMP7	CD44	0.799218	Infected
Infected-control	Infected	CD8_T_cell	Macrophage	CCL5	SDC4	0.799154	Infected
Infected-control	Infected	IFE	IFE	WNT5A	RYK	0.79903	Infected
Infected-control	Infected	Dendritic_cell	IFE	CD44	HAS2	0.79885	Infected
control-Infected	control	CD8_T_cell	B_cell	HMGB1	CXCR4	0.798737	control
Infected-control	Infected	Dendritic_cell	Macrophage	TGFB1	TGFBR2	0.798737	Infected
Infected-control	Infected	Macrophage	Dendritic_cell	HLA.DRB1	CD82	0.798473	Infected
Infected-control	Infected	Dendritic_cell	Macrophage	FN1	ITGB1	0.798213	Infected
Infected-control	Infected	Macrophage	Dendritic_cell	IL18	IL18R1	0.798047	Infected
Infected-control	Infected	Macrophage	Dendritic_cell	ST14	PLAU	0.797989	Infected
Infected-control	Infected	IFE	ERC	LTF	TFRC	0.797975	Infected
Infected-control	Infected	Dendritic_cell	Dendritic_cell	ADAM10	CD44	0.797924	Infected
Infected-control	Infected	Dendritic_cell	ERC	TIMP2	ITGB1	0.797734	Infected
Infected-control	Infected	IFE	IFE	SARAF	DAG1	0.797731	Infected
control-Infected	control	B_cell	ERC	MDK	ITGA6	0.797694	control
Infected-control	Infected	IFE	ERC	SEMA4G	PLXNB2	0.797599	Infected
Infected-control	Infected	IFE	IFE	SPINT1	ST14	0.797418	Infected
Infected-control	Infected	ERC	CD8_T_cell	SPP1	S1PR1	0.79741	Infected
Infected-control	Infected	IFE	Dendritic_cell	CDH1	CDH1	0.797275	Infected
Infected-control	Infected	IFE	Macrophage	FAM3C	LAMP1	0.797229	Infected
Infected-control	Infected	ERC	CD8_T_cell	FURIN	NOTCH1	0.79712	Infected
Infected-control	Infected	IFE	IFE	EPCAM	CLDN1	0.797108	Infected
control-Infected	control	ERC	ERC	BMP2	ACVR2A	0.797101	control
Infected-control	Infected	Macrophage	Macrophage	HLA.DRB1	CD81	0.797085	Infected
Infected-control	Infected	Dendritic_cell	CD8_T_cell	CALR	TAP1	0.797066	Infected
Infected-control	Infected	B_cell	Dendritic_cell	SERPING1	SELP	0.796919	Infected
Infected-control	Infected	Dendritic_cell	CD8_T_cell	LFNG	NOTCH1	0.79683	Infected
Infected-control	Infected	IFE	CD8_T_cell	APP	BACE1	0.796781	Infected
Infected-control	Infected	IFE	Dendritic_cell	VTN	ITGAV	0.796699	Infected
Infected-control	Infected	ERC	CD8_T_cell	HBEGF	CD44	0.796698	Infected
Infected-control	Infected	ERC	CD8_T_cell	TGM2	ITGB1	0.796618	Infected
Infected-control	Infected	ERC	CD8_T_cell	GRN	TNFRSF1B	0.796601	Infected
Infected-control	Infected	B_cell	CD8_T_cell	TCTN1	TCTN3	0.796337	Infected
Infected-control	Infected	IFE	IFE	SEMA3A	PLXNA1	0.796296	Infected
Infected-control	Infected	CD8_T_cell	Dendritic_cell	ALOX5AP	ALOX5	0.796263	Infected
Infected-control	Infected	Macrophage	ERC	HLA.DRB1	CD81	0.796202	Infected
control-Infected	control	IFE	ERC	AREG	ERBB3	0.796197	Infected
Infected-control	Infected	Macrophage	B_cell	TGFB1	TGFBR2	0.795741	Infected
control-Infected	control	Dendritic_cell	B_cell	MIF	CXCR4	0.795612	control
Infected-control	Infected	Dendritic_cell	ERC	F13A1	ITGB1	0.795588	Infected
Infected-control	Infected	Macrophage	CD8_T_cell	B2M	TAP1	0.795533	Infected
Infected-control	Infected	Dendritic_cell	IFE	B2M	TAP1	0.795516	Infected
Infected-control	Infected	IFE	ERC	AREG	EGFR	0.795505	control
control-Infected	control	ERC	ERC	APP	GPC1	0.795469	control
Infected-control	Infected	IFE	Dendritic_cell	CD82	ITGB2	0.795387	Infected
Infected-control	Infected	CD8_T_cell	Dendritic_cell	TRAF2	TNFRSF1B	0.795327	Infected
Infected-control	Infected	Dendritic_cell	Dendritic_cell	TRAF2	TNFRSF1B	0.795326	Infected
Infected-control	Infected	IFE	ERC	RARRES1	NRP2	0.795216	Infected
Infected-control	Infected	Dendritic_cell	ERC	SEMA3C	NRP2	0.795159	Infected
Infected-control	Infected	Dendritic_cell	ERC	CXCL8	SDC1	0.795139	Infected
Infected-control	Infected	IFE	ERC	TGM2	ITGB1	0.795059	Infected
Infected-control	Infected	IFE	Dendritic_cell	TIMP3	MMP9	0.794883	Infected
control-Infected	control	CD8_T_cell	ERC	TNFSF11	TNFRSF11B	0.794852	Infected
Infected-control	Infected	CD8_T_cell	IFE	TNFSF11	TNFRSF11A	0.794649	Infected
Infected-control	Infected	Dendritic_cell	Dendritic_cell	IL15	IL2RG	0.794593	Infected
Infected-control	Infected	Dendritic_cell	ERC	MSN	SLC9A1	0.794564	Infected
control-Infected	control	ERC	IFE	NID1	PTPRF	0.79454	control
control-Infected	control	CD8_T_cell	B_cell	TNFSF13B	TNFRSF13C	0.79452	control
Infected-control	Infected	IFE	ERC	KIAA0319L	ILDR1	0.794402	Infected
Infected-control	Infected	CD8_T_cell	Dendritic_cell	HLA.A	APLP2	0.794311	Infected
Infected-control	Infected	CD8_T_cell	IFE	GDF3	ACVR2A	0.794291	Infected
Infected-control	Infected	ERC	Dendritic_cell	JAG1	NOTCH1	0.794271	Infected
control-Infected	control	B_cell	Dendritic_cell	NMS	NMUR1	0.794225	control
control-Infected	control	ERC	ERC	NID1	ITGAV	0.79421	control
Infected-control	Infected	Dendritic_cell	Dendritic_cell	CD82	ITGB2	0.794161	Infected
Infected-control	Infected	ERC	ERC	ADAM10	TSPAN15	0.794119	Infected
control-Infected	control	B_cell	Dendritic_cell	TNFSF13B	TNFRSF13C	0.794117	control
Infected-control	Infected	Dendritic_cell	Dendritic_cell	TGM2	SDC4	0.794028	Infected
Infected-control	Infected	Dendritic_cell	CD8_T_cell	SEMA7A	ITGB1	0.793986	Infected
Infected-control	Infected	CD8_T_cell	IFE	CD44	EPCAM	0.793948	Infected
Infected-control	Infected	Dendritic_cell	Macrophage	TGM2	SDC4	0.793867	Infected
Infected-control	Infected	Dendritic_cell	Dendritic_cell	ADAM10	NOTCH2	0.79384	Infected
Infected-control	Infected	ERC	ERC	SARAF	DAG1	0.793619	Infected
Infected-control	Infected	IFE	ERC	KIAA0319L	MPZL3	0.793593	Infected
control-Infected	control	B_cell	ERC	SFRP1	FZD6	0.793572	control
Infected-control	Infected	Dendritic_cell	B_cell	VCAN	TLR2	0.793567	Infected
Infected-control	Infected	B_cell	CD8_T_cell	HMGB1	CXCR4	0.793521	Infected
Infected-control	Infected	Dendritic_cell	Macrophage	HLA.DMA	CD74	0.793492	Infected
Infected-control	Infected	Dendritic_cell	B_cell	ANXA2	TLR2	0.793392	Infected
Infected-control	Infected	ERC	Dendritic_cell	IL34	CSF1R	0.793379	Infected
control-Infected	control	IFE	Dendritic_cell	PTDSS1	JMJD6	0.793291	control
Infected-control	Infected	CD8_T_cell	CD8_T_cell	IL18	IL18RAP	0.79326	Infected
Infected-control	Infected	Dendritic_cell	IFE	TGM2	SDC4	0.793251	Infected
Infected-control	Infected	B_cell	CD8_T_cell	ITGB2	CD226	0.793239	Infected
Infected-control	Infected	IFE	IFE	VTN	TNFRSF11B	0.793187	Infected
Infected-control	Infected	Dendritic_cell	ERC	PLAU	ST14	0.792936	Infected
Infected-control	Infected	IFE	CD8_T_cell	HBEGF	CD6	0.792854	Infected
Infected-control	Infected	Macrophage	ERC	PLAU	ST14	0.792804	Infected
control-Infected	control	Dendritic_cell	B_cell	TNFSF13B	TNFRSF13C	0.792796	control
Infected-control	Infected	Dendritic_cell	B_cell	FN1	ITGA4	0.792742	Infected
Infected-control	Infected	IFE	ERC	SPINT1	ST14	0.792702	Infected
Infected-control	Infected	ERC	CD8_T_cell	B2M	TAP2	0.792692	Infected
Infected-control	Infected	Macrophage	Macrophage	B2M	TAP1	0.792618	Infected
control-Infected	control	Macrophage	B_cell	DLL1	NOTCH2	0.792616	control
Infected-control	Infected	Dendritic_cell	IFE	SERPING1	SELE	0.792395	Infected
control-Infected	control	CD8_T_cell	Macrophage	CD40LG	ITGB2	0.792373	control
Infected-control	Infected	Macrophage	Dendritic_cell	TGM2	SDC4	0.792312	Infected
Infected-control	Infected	Dendritic_cell	Dendritic_cell	ITGB2	CD82	0.792281	Infected
control-Infected	control	ERC	IFE	LPL	VLDLR	0.792266	control
Infected-control	Infected	ERC	Dendritic_cell	HLA.DMB	CD74	0.792171	Infected
Infected-control	Infected	B_cell	Dendritic_cell	HLA.DMB	CD74	0.792154	Infected
Infected-control	Infected	Macrophage	Macrophage	TGM2	SDC4	0.792151	Infected
Infected-control	Infected	Dendritic_cell	B_cell	ZDHHC5	S1PR1	0.791946	Infected
Infected-control	Infected	CD8_T_cell	Macrophage	CD274	CD80	0.791672	Infected
Infected-control	Infected	IFE	ERC	EPCAM	CLDN1	0.791647	Infected
Infected-control	Infected	CD8_T_cell	B_cell	JAML	CD320	0.79162	Infected
Infected-control	Infected	Macrophage	IFE	TGM2	SDC4	0.791535	Infected
Infected-control	Infected	ERC	CD8_T_cell	ADAM17	ITGB1	0.791498	Infected
Infected-control	Infected	B_cell	CD8_T_cell	CD72	CD5	0.791492	Infected
Infected-control	Infected	CD8_T_cell	Dendritic_cell	ITGB2	CD82	0.791459	Infected
Infected-control	Infected	Dendritic_cell	CD8_T_cell	TGFBI	ITGB1	0.791317	Infected
Infected-control	Infected	ERC	B_cell	SPP1	S1PR1	0.791284	Infected
Infected-control	Infected	ERC	Dendritic_cell	CX3CL1	ITGB1	0.79112	Infected
Infected-control	Infected	ERC	IFE	NAMPT	INSR	0.790996	Infected
Infected-control	Infected	ERC	B_cell	SPP1	ITGA4	0.790969	Infected
Infected-control	Infected	ERC	IFE	CDH1	CDH1	0.79094	Infected
control-Infected	control	IFE	Macrophage	CCN1	ITGB2	0.790871	control
Infected-control	Infected	CD8_T_cell	Dendritic_cell	IL16	KCNA3	0.79086	Infected
Infected-control	Infected	IFE	Macrophage	PCSK9	CD36	0.790804	Infected
Infected-control	Infected	ERC	B_cell	ADAM10	TSPAN14	0.790593	Infected
Infected-control	Infected	IFE	CD8_T_cell	OCLN	TGFBR2	0.790476	Infected
Infected-control	Infected	B_cell	IFE	NRG4	EGFR	0.790402	Infected
Infected-control	Infected	IFE	Dendritic_cell	ALCAM	ALCAM	0.790375	Infected
Infected-control	Infected	Dendritic_cell	Macrophage	IL15	IL2RA	0.790361	Infected
Infected-control	Infected	Dendritic_cell	ERC	NAMPT	ITGB1	0.790115	Infected
Infected-control	Infected	Dendritic_cell	ERC	CSF3	CSF1R	0.790104	Infected
control-Infected	control	ERC	CD8_T_cell	NID1	ITGB1	0.790008	control
Infected-control	Infected	Dendritic_cell	IFE	CALR	TAP2	0.790006	Infected
Infected-control	Infected	Dendritic_cell	IFE	CDH1	EGFR	0.789936	Infected
Infected-control	Infected	CD8_T_cell	IFE	BACE1	APP	0.789836	Infected
Infected-control	Infected	ERC	IFE	SPINT1	ST14	0.789773	Infected
Infected-control	Infected	Dendritic_cell	ERC	VCAN	ITGB1	0.78976	Infected
control-Infected	control	ERC	ERC	PECAM1	ITGAV	0.789755	control
Infected-control	Infected	Dendritic_cell	Dendritic_cell	B2M	TAP1	0.789726	Infected
Infected-control	Infected	IFE	Dendritic_cell	PLXNA1	NOTCH1	0.789657	Infected
Infected-control	Infected	ERC	CD8_T_cell	CX3CL1	ITGA4	0.789582	Infected
Infected-control	Infected	ERC	Macrophage	B2M	TAP2	0.789419	Infected
Infected-control	Infected	ERC	ERC	TGM2	ITGB1	0.789393	Infected
Infected-control	Infected	Dendritic_cell	CD8_T_cell	VCAN	ITGB1	0.789338	Infected
Infected-control	Infected	IFE	ERC	OCLN	TGFBR1	0.789242	Infected
Infected-control	Infected	Macrophage	B_cell	COL8A2	ITGA2	0.789008	Infected
Infected-control	Infected	ERC	IFE	LGALS3	ANXA2	0.788981	Infected
Infected-control	Infected	Dendritic_cell	IFE	CD300C	IGSF5	0.788875	Infected
control-Infected	control	Dendritic_cell	B_cell	HMGB1	TLR2	0.788774	control
control-Infected	control	ERC	IFE	NECTIN1	NECTIN1	0.78856	control
Infected-control	Infected	ERC	CD8_T_cell	DLL4	NOTCH2	0.788348	Infected
Infected-control	Infected	ERC	IFE	HAS2	ERBB2	0.788343	Infected
Infected-control	Infected	IFE	IFE	EFNA5	EPHA2	0.788324	Infected
Infected-control	Infected	IFE	ERC	EFNB2	EPHA4	0.788254	Infected
Infected-control	Infected	ERC	Dendritic_cell	SPP1	ITGA4	0.788246	Infected
Infected-control	Infected	Dendritic_cell	Macrophage	CALR	TAP1	0.788013	Infected
Infected-control	Infected	Macrophage	IFE	MSN	SLC9A1	0.787968	Infected
Infected-control	Infected	ERC	Dendritic_cell	GRN	TNFRSF1A	0.787811	Infected
Infected-control	Infected	Dendritic_cell	CD8_T_cell	TGM2	ITGB1	0.787721	Infected
control-Infected	control	B_cell	ERC	MIF	EGFR	0.787697	control
Infected-control	Infected	IFE	Dendritic_cell	SELE	CD44	0.787368	Infected
Infected-control	Infected	Macrophage	ERC	NAMPT	ITGB1	0.7873	Infected
Infected-control	Infected	IFE	Dendritic_cell	SEMA7A	PLXNC1	0.787213	Infected
Infected-control	Infected	ERC	Dendritic_cell	LAMB2	ITGB1	0.787185	Infected
Infected-control	Infected	Dendritic_cell	B_cell	VCAN	ITGA4	0.787183	Infected
Infected-control	Infected	Dendritic_cell	B_cell	C3	ITGB2	0.787157	Infected
Infected-control	Infected	B_cell	Macrophage	TGFB1	ACVRL1	0.7871	Infected
Infected-control	Infected	Dendritic_cell	ERC	INHBA	ACVR1B	0.787077	Infected
control-Infected	control	ERC	Macrophage	SEMA3C	PLXND1	0.787049	control
Infected-control	Infected	Macrophage	CD8_T_cell	SEMA7A	ITGB1	0.787008	Infected
Infected-control	Infected	ERC	ERC	HBEGF	ERBB2	0.787008	Infected
control-Infected	control	B_cell	Macrophage	MDK	SDC1	0.786951	control
control-Infected	control	CD8_T_cell	Macrophage	TGFB1	APP	0.786945	control
Infected-control	Infected	Dendritic_cell	B_cell	F13A1	ITGA4	0.786893	Infected
Infected-control	Infected	IFE	Macrophage	MMP14	CD44	0.786827	Infected
Infected-control	Infected	ERC	Dendritic_cell	JAG1	NOTCH2	0.786793	Infected
Infected-control	Infected	IFE	ERC	VCAM1	ITGB1	0.786774	Infected
Infected-control	Infected	ERC	IFE	HBEGF	CD82	0.786748	Infected
Infected-control	Infected	Dendritic_cell	Dendritic_cell	COPA	CD74	0.786675	Infected
control-Infected	control	IFE	ERC	NECTIN1	FGFR1	0.786564	control
Infected-control	Infected	Macrophage	Macrophage	IL1RN	IL1R2	0.786484	Infected
control-Infected	control	ERC	CD8_T_cell	WNT7B	TMED5	0.786342	control
Infected-control	Infected	B_cell	IFE	TNFSF11	TNFRSF11B	0.786339	Infected
Infected-control	Infected	IFE	CD8_T_cell	HBEGF	CD82	0.786234	Infected
Infected-control	Infected	IFE	ERC	LAMB2	ITGB1	0.786204	Infected
control-Infected	control	ERC	B_cell	ADAM10	TSPAN5	0.786097	control
Infected-control	Infected	Dendritic_cell	ERC	ADAM10	TSPAN14	0.786041	Infected
Infected-control	Infected	Macrophage	CD8_T_cell	TGM2	ITGB1	0.786006	Infected
Infected-control	Infected	Dendritic_cell	Macrophage	MMP9	IFNAR1	0.785679	Infected
Infected-control	Infected	IFE	IFE	VEGFA	NRP2	0.78558	Infected
Infected-control	Infected	IFE	IFE	CDH1	PTPRF	0.785466	Infected
Infected-control	Infected	Macrophage	CD8_T_cell	MMP9	CD44	0.785327	Infected
Infected-control	Infected	B_cell	CD8_T_cell	IL18	IL18RAP	0.785306	Infected
Infected-control	Infected	ERC	ERC	SPINT1	ST14	0.785058	Infected
Infected-control	Infected	CD8_T_cell	IFE	FASLG	FAS	0.784946	Infected
Infected-control	Infected	IFE	Macrophage	SAA1	CD36	0.784945	Infected
control-Infected	control	ERC	ERC	FGF12	FGFR1	0.784897	control
Infected-control	Infected	B_cell	CD8_T_cell	ITGB2	CD82	0.784854	Infected
Infected-control	Infected	CD8_T_cell	CD8_T_cell	IL22	IL10RB	0.784755	Infected
Infected-control	Infected	IFE	Dendritic_cell	BMP7	ACVR2A	0.784722	Infected
Infected-control	Infected	B_cell	ERC	CD320	TMEM167A	0.784674	Infected
control-Infected	control	CD8_T_cell	Dendritic_cell	TNFSF13B	TNFRSF13C	0.784663	control
Infected-control	Infected	ERC	Dendritic_cell	APP	CD74	0.784631	Infected
Infected-control	Infected	ERC	IFE	EFNB2	EPHB3	0.78462	Infected
control-Infected	control	CD8_T_cell	ERC	TNFSF11	TNFRSF11A	0.784433	Infected
Infected-control	Infected	IFE	IFE	CLDN3	CLDN1	0.784393	Infected
Infected-control	Infected	ERC	Dendritic_cell	APP	TNFRSF21	0.784362	Infected
control-Infected	control	IFE	IFE	AREG	EGFR	0.784317	Infected
Infected-control	Infected	ERC	IFE	ALCAM	ALCAM	0.784165	Infected
Infected-control	Infected	ERC	Dendritic_cell	APP	FLT1	0.784116	Infected
Infected-control	Infected	IFE	IFE	BMP7	BMPR2	0.7841	Infected
Infected-control	Infected	ERC	IFE	KIAA0319L	ILDR1	0.78403	Infected
Infected-control	Infected	IFE	CD8_T_cell	PDCD1LG2	PDCD1	0.783971	Infected
Infected-control	Infected	IFE	CD8_T_cell	NAMPT	ADORA2A	0.783949	Infected
Infected-control	Infected	IFE	IFE	ADAM9	ITGA6	0.78391	Infected
Infected-control	Infected	Macrophage	CD8_T_cell	CALR	TAP1	0.783838	Infected
Infected-control	Infected	ERC	IFE	FAM3C	LIFR	0.783721	Infected
Infected-control	Infected	IFE	Macrophage	SEMA3B	PLXNA1	0.783713	Infected
Infected-control	Infected	Macrophage	ERC	SARAF	DAG1	0.783609	Infected
control-Infected	control	IFE	IFE	SELE	GLG1	0.783569	control
Infected-control	Infected	IFE	CD8_T_cell	VCAM1	EZR	0.783544	Infected
control-Infected	control	IFE	IFE	FGF2	FGFR2	0.783456	control
Infected-control	Infected	Macrophage	Macrophage	S100A12	CD36	0.783391	Infected
Infected-control	Infected	IFE	B_cell	VCAM1	ITGA4	0.783389	Infected
control-Infected	control	ERC	ERC	NID1	PTPRF	0.783383	control
Infected-control	Infected	Dendritic_cell	Macrophage	CD86	CD28	0.783319	Infected
Infected-control	Infected	IFE	ERC	VTN	ITGB1	0.783259	Infected
Infected-control	Infected	Dendritic_cell	B_cell	TGFBI	ITGA4	0.783235	Infected
Infected-control	Infected	ERC	IFE	VTN	ITGB6	0.783225	Infected
control-Infected	control	IFE	ERC	NECTIN1	NECTIN1	0.783181	control
control-Infected	control	Dendritic_cell	Dendritic_cell	TNFSF13B	TNFRSF13C	0.782939	control
Infected-control	Infected	ERC	ERC	HBEGF	EGFR	0.782913	Infected
Infected-control	Infected	Dendritic_cell	Macrophage	AREG	MMP9	0.782911	Infected
Infected-control	Infected	CD8_T_cell	Macrophage	IL1RN	IL1R2	0.782872	Infected
Infected-control	Infected	Macrophage	IFE	IL1B	IL1R1	0.78287	Infected
Infected-control	Infected	IFE	ERC	FAM3C	LAMP1	0.782835	Infected
Infected-control	Infected	ERC	CD8_T_cell	COL18A1	ITGB1	0.782791	Infected
Infected-control	Infected	CD8_T_cell	CD8_T_cell	CCL3L3	CCR1	0.782732	Infected
Infected-control	Infected	IFE	IFE	IGFBP3	EGFR	0.782624	Infected
Infected-control	Infected	IFE	Dendritic_cell	TIMP3	CD44	0.782614	Infected
Infected-control	Infected	Dendritic_cell	ERC	HLA.A	ERBB2	0.782567	Infected
control-Infected	control	Dendritic_cell	ERC	MDK	ITGA6	0.782553	control
Infected-control	Infected	Macrophage	Dendritic_cell	MSN	SLC9A1	0.782521	Infected
Infected-control	Infected	IFE	ERC	CDCP1	EGFR	0.782421	Infected
Infected-control	Infected	Macrophage	ERC	TGFBI	ITGB4	0.78231	Infected
Infected-control	Infected	Dendritic_cell	Macrophage	HLA.A	APLP2	0.782231	Infected
Infected-control	Infected	IFE	Macrophage	VSIG10	IL6ST	0.782156	Infected
control-Infected	control	IFE	ERC	FGF2	SDC1	0.7821	control
Infected-control	Infected	IFE	ERC	ADAM9	ITGB1	0.782052	Infected
Infected-control	Infected	B_cell	Dendritic_cell	FGF12	SCN8A	0.782044	Infected
Infected-control	Infected	Macrophage	CD8_T_cell	COL8A2	ITGB1	0.781999	Infected
Infected-control	Infected	ERC	Dendritic_cell	BACE2	APP	0.781994	Infected
Infected-control	Infected	Macrophage	CD8_T_cell	VCAM1	ITGB1	0.781931	Infected
control-Infected	control	IFE	ERC	CCN1	ITGA6	0.7819	control
Infected-control	Infected	IFE	Dendritic_cell	CCN1	ITGB3	0.781811	Infected
Infected-control	Infected	CD8_T_cell	IFE	SELPLG	SELE	0.781714	Infected
Infected-control	Infected	IFE	ERC	PCSK9	CD81	0.781575	Infected
Infected-control	Infected	IFE	Dendritic_cell	BACE2	APP	0.781559	Infected
Infected-control	Infected	CD8_T_cell	IFE	IL17F	IL17RC	0.781539	Infected
Infected-control	Infected	Dendritic_cell	Macrophage	TGFB1	APP	0.781355	Infected
control-Infected	control	ERC	ERC	AREG	EGFR	0.781349	control
Infected-control	Infected	CD8_T_cell	Dendritic_cell	PLA2G10	PLA2R1	0.781309	Infected
Infected-control	Infected	Macrophage	Dendritic_cell	RARRES1	NRP2	0.781261	Infected
Infected-control	Infected	ERC	Dendritic_cell	PLXNA1	NOTCH1	0.781255	Infected
Infected-control	Infected	B_cell	IFE	SERPING1	C1R	0.781151	Infected
Infected-control	Infected	CD8_T_cell	IFE	SEMA4D	PLXNB2	0.781074	Infected
control-Infected	control	IFE	ERC	WNT7B	FZD6	0.781059	control
Infected-control	Infected	IFE	ERC	CDH1	EGFR	0.780966	Infected
Infected-control	Infected	IFE	IFE	WNT5A	FZD5	0.780961	Infected
Infected-control	Infected	CD8_T_cell	CD8_T_cell	IL18	IL18R1	0.780928	Infected
Infected-control	Infected	Dendritic_cell	IFE	FURIN	INSR	0.78086	Infected
Infected-control	Infected	CD8_T_cell	ERC	FASLG	FAS	0.780619	Infected
Infected-control	Infected	Macrophage	IFE	COL8A2	ITGA2	0.780607	Infected
Infected-control	Infected	Dendritic_cell	ERC	TGM2	ITGB1	0.780496	Infected
Infected-control	Infected	Dendritic_cell	CD8_T_cell	APP	BACE1	0.780392	Infected
Infected-control	Infected	IFE	ERC	ECM1	ITGB4	0.780221	Infected
Infected-control	Infected	IFE	IFE	FGF9	FGFR3	0.780218	Infected
Infected-control	Infected	Dendritic_cell	IFE	HLA.A	ERBB2	0.7802	Infected
Infected-control	Infected	IFE	B_cell	FAM3C	ADGRG5	0.780158	Infected
Infected-control	Infected	B_cell	CD8_T_cell	IL16	CD4	0.780143	Infected
Infected-control	Infected	B_cell	Macrophage	IL1RN	IL1R2	0.780067	Infected
Infected-control	Infected	B_cell	IFE	IL16	KCNJ15	0.780019	Infected
Infected-control	Infected	Dendritic_cell	ERC	B2M	TAP2	0.779928	Infected
Infected-control	Infected	Dendritic_cell	Dendritic_cell	CDH1	IGF1R	0.779883	Infected
Infected-control	Infected	IFE	Dendritic_cell	CCN1	TLR4	0.779825	Infected
Infected-control	Infected	Dendritic_cell	ERC	FN1	ITGB6	0.7798	Infected
Infected-control	Infected	IFE	Dendritic_cell	CCN1	ITGAD	0.779703	Infected
Infected-control	Infected	Dendritic_cell	B_cell	GLG1	UNC5B	0.779654	Infected
control-Infected	control	ERC	ERC	LAMA5	SDC1	0.779546	control
Infected-control	Infected	CD8_T_cell	Dendritic_cell	BACE1	APP	0.779438	Infected
Infected-control	Infected	Dendritic_cell	IFE	FN1	SDC1	0.779422	Infected
control-Infected	control	ERC	Dendritic_cell	WNT7B	TMED5	0.779356	control
Infected-control	Infected	CD8_T_cell	CD8_T_cell	CCL5	SDC4	0.779333	Infected
control-Infected	control	ERC	ERC	LAMA5	ITGA2	0.779268	control
control-Infected	control	CD8_T_cell	ERC	TGFB1	ITGB1	0.779171	control
Infected-control	Infected	IFE	Dendritic_cell	CCN1	ITGB5	0.779139	Infected
Infected-control	Infected	Macrophage	IFE	LGALS3	PTPRK	0.779053	Infected
Infected-control	Infected	Macrophage	ERC	TGM2	ITGB1	0.77878	Infected
Infected-control	Infected	Dendritic_cell	ERC	ADAM10	TSPAN15	0.77876	Infected
Infected-control	Infected	CD8_T_cell	ERC	NUCB2	ERAP1	0.778747	Infected
Infected-control	Infected	ERC	IFE	PDCD1LG2	TNFRSF11A	0.7785	Infected
Infected-control	Infected	ERC	Dendritic_cell	HBEGF	CD82	0.778295	Infected
Infected-control	Infected	B_cell	Dendritic_cell	CD24	SELP	0.778247	Infected
Infected-control	Infected	ERC	CD8_T_cell	TRAF2	TNFRSF1B	0.778197	Infected
Infected-control	Infected	ERC	CD8_T_cell	DLL4	NOTCH1	0.778155	Infected
Infected-control	Infected	Dendritic_cell	CD8_T_cell	VCAM1	ITGB1	0.778146	Infected
Infected-control	Infected	Dendritic_cell	ERC	B2M	TAP1	0.778113	Infected
Infected-control	Infected	CD8_T_cell	B_cell	IL21	IL21R	0.778107	Infected
Infected-control	Infected	ERC	B_cell	FURIN	BACE1	0.778037	Infected
control-Infected	control	B_cell	ERC	COL1A2	ITGA2	0.777898	control
Infected-control	Infected	Dendritic_cell	ERC	SARAF	DAG1	0.777881	Infected
Infected-control	Infected	Dendritic_cell	IFE	LGALS3	PTPRK	0.777791	Infected
control-Infected	control	IFE	ERC	AREG	ERBB2	0.777772	Infected
Infected-control	Infected	B_cell	Dendritic_cell	ITGA4	VCAM1	0.777727	Infected
Infected-control	Infected	ERC	CD8_T_cell	ADAM10	CD44	0.777727	Infected
Infected-control	Infected	Dendritic_cell	Macrophage	ICOSLG	CD28	0.777601	Infected
Infected-control	Infected	IFE	Dendritic_cell	ADM2	RAMP2	0.777587	Infected
Infected-control	Infected	Dendritic_cell	ERC	FN1	ITGB8	0.777562	Infected
control-Infected	control	CD8_T_cell	ERC	MDK	ITGA6	0.777524	control
Infected-control	Infected	IFE	CD8_T_cell	B2M	TAP2	0.777521	Infected
Infected-control	Infected	B_cell	CD8_T_cell	PTPRC	CD4	0.777313	Infected
control-Infected	control	Macrophage	ERC	CDH1	IGF1R	0.777307	control
Infected-control	Infected	IFE	CD8_T_cell	VTN	ITGB1	0.777225	Infected
Infected-control	Infected	IFE	IFE	WNT5A	LRP6	0.777224	Infected
Infected-control	Infected	B_cell	ERC	SERPING1	C1R	0.777199	Infected
Infected-control	Infected	Dendritic_cell	Dendritic_cell	GRN	TNFRSF1B	0.777004	Infected
Infected-control	Infected	ERC	IFE	KIAA0319L	MPZL3	0.776939	Infected
Infected-control	Infected	IFE	Dendritic_cell	ADM2	CALCRL	0.776876	Infected
Infected-control	Infected	Macrophage	IFE	CALR	TAP2	0.776779	Infected
Infected-control	Infected	IFE	Dendritic_cell	SEMA7A	ITGB1	0.776769	Infected
Infected-control	Infected	ERC	IFE	CDH1	EGFR	0.776726	Infected
Infected-control	Infected	Macrophage	Macrophage	TGFB1	ACVRL1	0.776613	Infected
Infected-control	Infected	IFE	Macrophage	PCSK9	APLP2	0.776576	Infected
Infected-control	Infected	Macrophage	Macrophage	VCAM1	MSN	0.776574	Infected
Infected-control	Infected	Macrophage	ERC	COL8A2	ITGB1	0.776564	Infected
Infected-control	Infected	IFE	IFE	HBEGF	EGFR	0.776556	Infected
control-Infected	control	IFE	ERC	CCN1	ITGAV	0.776482	control
control-Infected	control	ERC	ERC	FAM3B	LRP5	0.776449	control
Infected-control	Infected	ERC	IFE	HBEGF	ERBB2	0.776422	Infected
Infected-control	Infected	IFE	Dendritic_cell	PGF	NRP2	0.776388	Infected
control-Infected	control	ERC	ERC	AREG	ERBB3	0.776372	control
Infected-control	Infected	Dendritic_cell	B_cell	F10	ITGB2	0.77633	Infected
Infected-control	Infected	B_cell	CD8_T_cell	PTPRC	CD247	0.77594	Infected
Infected-control	Infected	CD8_T_cell	ERC	ST6GAL1	EGFR	0.775906	Infected
Infected-control	Infected	Dendritic_cell	ERC	HLA.A	APLP2	0.775898	Infected
Infected-control	Infected	CD8_T_cell	Macrophage	CD28	CD80	0.775604	Infected
control-Infected	control	B_cell	Macrophage	HMGB1	SDC1	0.775536	control
Infected-control	Infected	Dendritic_cell	Macrophage	HLA.DMB	CD74	0.77549	Infected
Infected-control	Infected	B_cell	Macrophage	CD79B	CD244	0.775258	Infected
Infected-control	Infected	IFE	Dendritic_cell	COPA	CD74	0.775251	Infected
control-Infected	control	IFE	ERC	PCSK9	LRP8	0.775246	control
Infected-control	Infected	Dendritic_cell	B_cell	ADAM10	TSPAN14	0.775233	Infected
Infected-control	Infected	Macrophage	Dendritic_cell	TIMP3	MMP9	0.775189	Infected
control-Infected	control	Macrophage	ERC	IL1B	IL1RAP	0.775144	control
Infected-control	Infected	Dendritic_cell	CD8_T_cell	TGFB1	ITGAV	0.775143	Infected
Infected-control	Infected	Macrophage	ERC	LGALS3	PTPRK	0.774909	Infected
Infected-control	Infected	Macrophage	Macrophage	CALR	TAP1	0.774785	Infected
Infected-control	Infected	ERC	Dendritic_cell	TGFB1	ACVRL1	0.774642	Infected
Infected-control	Infected	ERC	CD8_T_cell	JAM2	ITGA4	0.774634	Infected
Infected-control	Infected	Dendritic_cell	Dendritic_cell	B2M	TAP2	0.774582	Infected
Infected-control	Infected	IFE	Macrophage	B2M	TAP2	0.774248	Infected
Infected-control	Infected	ERC	IFE	GRN	EGFR	0.774168	Infected
Infected-control	Infected	IFE	ERC	CDH3	CDH3	0.77407	Infected
Infected-control	Infected	ERC	Dendritic_cell	VEGFA	FLT1	0.773908	Infected
control-Infected	control	ERC	CD8_T_cell	JAM2	ITGB1	0.773845	control
Infected-control	Infected	ERC	Dendritic_cell	TGFB1	ITGB3	0.773832	Infected
Infected-control	Infected	Dendritic_cell	Dendritic_cell	TGFBI	ITGA4	0.773817	Infected
Infected-control	Infected	Dendritic_cell	ERC	LGALS3	PTPRK	0.773647	Infected
Infected-control	Infected	IFE	Dendritic_cell	ADAM17	NOTCH1	0.773593	Infected
Infected-control	Infected	IFE	IFE	PCSK9	APLP2	0.773554	Infected
Infected-control	Infected	B_cell	Macrophage	ITGA4	VCAM1	0.77354	Infected
Infected-control	Infected	IFE	B_cell	VCAM1	ITGB2	0.773492	Infected
Infected-control	Infected	ERC	ERC	EFNB1	ERBB2	0.773425	Infected
Infected-control	Infected	IFE	CD8_T_cell	CD82	ITGB2	0.773373	Infected
Infected-control	Infected	Dendritic_cell	Dendritic_cell	ALCAM	ALCAM	0.773318	Infected
control-Infected	control	IFE	ERC	COL17A1	ITGA2	0.773296	control
Infected-control	Infected	ERC	B_cell	IL18BP	IL6R	0.773195	Infected
Infected-control	Infected	ERC	CD8_T_cell	HLA.DRB1	LAG3	0.773127	Infected
Infected-control	Infected	B_cell	CD8_T_cell	IL18	IL18R1	0.772974	Infected
control-Infected	control	B_cell	ERC	MDK	SDC1	0.772901	control
Infected-control	Infected	IFE	IFE	SERPING1	SELE	0.772843	Infected
Infected-control	Infected	Dendritic_cell	Macrophage	VCAM1	MSN	0.772789	Infected
Infected-control	Infected	Dendritic_cell	IFE	PLAU	ST14	0.77275	Infected
Infected-control	Infected	ERC	IFE	EFNB1	DAG1	0.772716	Infected
Infected-control	Infected	Macrophage	Macrophage	IL16	KCNA3	0.772674	Infected
Infected-control	Infected	Macrophage	IFE	PLAU	ST14	0.772619	Infected
Infected-control	Infected	IFE	CD8_T_cell	ADAM9	ITGB1	0.772503	Infected
Infected-control	Infected	ERC	Dendritic_cell	ITGB1	VCAM1	0.772295	Infected
Infected-control	Infected	IFE	ERC	ALCAM	ALCAM	0.772238	Infected
Infected-control	Infected	Dendritic_cell	CD8_T_cell	CD82	ITGB2	0.772147	Infected
control-Infected	control	Macrophage	ERC	APP	GPC1	0.77214	control
Infected-control	Infected	ERC	Macrophage	FAM3C	LAMP1	0.772096	Infected
Infected-control	Infected	ERC	IFE	SERPING1	SELE	0.772001	Infected
Infected-control	Infected	Dendritic_cell	IFE	ITGA4	VCAM1	0.771911	Infected
Infected-control	Infected	IFE	IFE	LGALS3	ANXA2	0.771906	Infected
Infected-control	Infected	Dendritic_cell	ERC	FN1	ITGAV	0.7719	Infected
Infected-control	Infected	Dendritic_cell	Dendritic_cell	CIB1	ITGB3	0.771809	Infected
control-Infected	control	Dendritic_cell	Macrophage	MDK	SDC1	0.771809	control
Infected-control	Infected	Dendritic_cell	ERC	SEMA3C	PLXNA1	0.771731	Infected
Infected-control	Infected	IFE	ERC	SEMA3A	NRP2	0.771701	Infected
Infected-control	Infected	IFE	CD8_T_cell	LGALS1	PTPRC	0.771629	Infected
Infected-control	Infected	Dendritic_cell	Dendritic_cell	CALR	ITGAV	0.771607	Infected
Infected-control	Infected	B_cell	Dendritic_cell	CIB1	ITGB3	0.7716	Infected
Infected-control	Infected	ERC	ERC	KIAA0319L	ILDR1	0.771594	Infected
Infected-control	Infected	IFE	ERC	SEMA3B	NRP2	0.77149	Infected
Infected-control	Infected	Macrophage	Dendritic_cell	GRN	TNFRSF1B	0.771302	Infected
Infected-control	Infected	Macrophage	CD8_T_cell	TIMP2	CD44	0.771125	Infected
Infected-control	Infected	ERC	IFE	MMP14	ADAM9	0.770842	Infected
Infected-control	Infected	ERC	IFE	CDCP1	EGFR	0.77084	Infected
Infected-control	Infected	ERC	ERC	KIAA0319L	MPZL3	0.770785	Infected
control-Infected	control	CD8_T_cell	ERC	IL16	CD9	0.770746	control
Infected-control	Infected	ERC	Macrophage	ITGB1	VCAM1	0.770699	Infected
Infected-control	Infected	B_cell	ERC	DSCAM	PTPRK	0.770327	Infected
Infected-control	Infected	IFE	B_cell	DLL4	NOTCH1	0.770246	Infected
Infected-control	Infected	CD8_T_cell	Dendritic_cell	ITGB1	VCAM1	0.770177	Infected
Infected-control	Infected	ERC	Macrophage	ADAM10	CD44	0.770154	Infected
Infected-control	Infected	IFE	B_cell	SAA1	TLR2	0.770046	Infected
Infected-control	Infected	IFE	Dendritic_cell	CCN1	ITGB1	0.770043	Infected
Infected-control	Infected	Dendritic_cell	Dendritic_cell	RARRES1	NRP2	0.769987	Infected
Infected-control	Infected	IFE	Dendritic_cell	DLL1	NOTCH1	0.76987	Infected
Infected-control	Infected	IFE	Dendritic_cell	PDCD1LG2	TNFRSF11A	0.769803	Infected
control-Infected	control	IFE	CD8_T_cell	BMP2	BMPR2	0.769781	control
Infected-control	Infected	Dendritic_cell	ERC	LFNG	NOTCH2	0.769756	Infected
Infected-control	Infected	CD8_T_cell	Dendritic_cell	TGFB1	ACVRL1	0.769703	Infected
Infected-control	Infected	Dendritic_cell	IFE	B2M	TAP2	0.769695	Infected
Infected-control	Infected	B_cell	CD8_T_cell	HLA.DRB1	LAG3	0.76969	Infected
Infected-control	Infected	B_cell	ERC	NRG4	ERBB2	0.769624	Infected
Infected-control	Infected	IFE	ERC	CLDN3	CLDN1	0.769619	Infected
Infected-control	Infected	Macrophage	CD8_T_cell	VCAM1	ITGAD	0.769563	Infected
control-Infected	control	Macrophage	Macrophage	TGFB1	APP	0.769562	control
Infected-control	Infected	Macrophage	IFE	PDCD1LG2	TNFRSF11A	0.769439	Infected
control-Infected	control	CD8_T_cell	B_cell	HMGB1	TLR2	0.769372	control
Infected-control	Infected	CD8_T_cell	CD8_T_cell	CD40LG	ITGB1	0.769353	Infected
Infected-control	Infected	Dendritic_cell	Macrophage	MMP9	ITGB2	0.769241	Infected
control-Infected	control	ERC	ERC	CDH1	IGF1R	0.769239	control
Infected-control	Infected	CD8_T_cell	Dendritic_cell	TGFB1	ITGB3	0.768894	Infected
Infected-control	Infected	ERC	ERC	PATJ	CLDN1	0.768867	Infected
Infected-control	Infected	B_cell	IFE	B2M	TAP1	0.768759	Infected
control-Infected	control	IFE	ERC	WNT7B	LRP5	0.768672	control
Infected-control	Infected	IFE	CD8_T_cell	TGM2	SDC4	0.768645	Infected
Infected-control	Infected	B_cell	CD8_T_cell	ADAM17	NOTCH2	0.768642	Infected
Infected-control	Infected	CD8_T_cell	Macrophage	ITGB1	VCAM1	0.768582	Infected
Infected-control	Infected	Macrophage	IFE	HLA.A	APLP2	0.768507	Infected
control-Infected	control	B_cell	ERC	HMGB1	SDC1	0.768468	control
Infected-control	Infected	IFE	Dendritic_cell	TRAF2	TNFRSF1B	0.76841	Infected
Infected-control	Infected	CD8_T_cell	CD8_T_cell	IL16	CD4	0.768288	Infected
Infected-control	Infected	ERC	Dendritic_cell	PGF	NRP2	0.768284	Infected
Infected-control	Infected	B_cell	Dendritic_cell	TGFB1	TGFBR1	0.768261	Infected
control-Infected	control	IFE	CD8_T_cell	RGMA	BMPR2	0.76819	control
Infected-control	Infected	CD8_T_cell	IFE	IL16	KCNJ15	0.768164	Infected
Infected-control	Infected	Dendritic_cell	IFE	CD44	SELE	0.767871	Infected
Infected-control	Infected	IFE	IFE	PATJ	CLDN1	0.76786	Infected
Infected-control	Infected	Dendritic_cell	ERC	GRN	TNFRSF1A	0.767789	Infected
Infected-control	Infected	Dendritic_cell	CD8_T_cell	INHBA	ACVR2A	0.767735	Infected
Infected-control	Infected	ERC	Macrophage	GRN	TNFRSF1A	0.767724	Infected
Infected-control	Infected	IFE	Macrophage	HBEGF	CD44	0.767722	Infected
Infected-control	Infected	Dendritic_cell	Dendritic_cell	PLAU	IGF2R	0.767637	Infected
Infected-control	Infected	Dendritic_cell	IFE	CXCL8	SDC1	0.767625	Infected
Infected-control	Infected	ERC	B_cell	JAG1	NOTCH2	0.767623	Infected
Infected-control	Infected	Macrophage	Dendritic_cell	PLAU	IGF2R	0.767505	Infected
Infected-control	Infected	B_cell	Macrophage	ADAM17	IL6R	0.767468	Infected
Infected-control	Infected	ERC	IFE	GRN	TNFRSF1A	0.767441	Infected
Infected-control	Infected	IFE	Macrophage	SELE	SELPLG	0.767404	Infected
Infected-control	Infected	IFE	Dendritic_cell	ADAM17	IL6R	0.767268	Infected
Infected-control	Infected	CD8_T_cell	Dendritic_cell	RARRES1	NRP2	0.767031	Infected
control-Infected	control	ERC	ERC	LAMA3	ITGB1	0.766919	control
Infected-control	Infected	B_cell	Dendritic_cell	HLA.A	APLP2	0.766838	Infected
control-Infected	control	CD8_T_cell	Macrophage	MDK	SDC1	0.76678	control
Infected-control	Infected	ERC	Dendritic_cell	CDH1	IGF1R	0.766673	Infected
Infected-control	Infected	IFE	Dendritic_cell	ADAM17	ITGB1	0.766631	Infected
Infected-control	Infected	IFE	IFE	RET	GFRA3	0.766622	Infected
Infected-control	Infected	CD8_T_cell	Dendritic_cell	GDF3	ACVR2A	0.766546	Infected
Infected-control	Infected	IFE	ERC	EFNA5	EPHA4	0.766523	Infected
Infected-control	Infected	ERC	ERC	COL18A1	ITGB1	0.766466	Infected
Infected-control	Infected	IFE	ERC	CDH1	CDH1	0.766373	Infected
Infected-control	Infected	Macrophage	B_cell	CD244	CD79B	0.766332	Infected
Infected-control	Infected	Dendritic_cell	CD8_T_cell	CALR	TAP2	0.766262	Infected
Infected-control	Infected	Macrophage	Macrophage	CD244	CSF3R	0.766218	Infected
Infected-control	Infected	IFE	CD8_T_cell	CX3CL1	ITGB1	0.766199	Infected
control-Infected	control	IFE	Macrophage	SEMA6D	PLXNA1	0.766183	control
Infected-control	Infected	IFE	Dendritic_cell	ADAM17	NOTCH2	0.766116	Infected
Infected-control	Infected	ERC	CD8_T_cell	ADAM10	NOTCH2	0.765938	Infected
Infected-control	Infected	Dendritic_cell	ERC	SEMA7A	ITGB1	0.765935	Infected
Infected-control	Infected	Dendritic_cell	CD8_T_cell	VCAM1	ITGAD	0.765778	Infected
Infected-control	Infected	Macrophage	IFE	ITGB1	VCAM1	0.765748	Infected
control-Infected	control	ERC	Macrophage	MMP14	MMP13	0.765728	control
Infected-control	Infected	Dendritic_cell	ERC	FN1	SDC1	0.76568	Infected
Infected-control	Infected	B_cell	ERC	NRG4	EGFR	0.765529	Infected
Infected-control	Infected	Dendritic_cell	CD8_T_cell	FURIN	NOTCH1	0.765211	Infected
Infected-control	Infected	B_cell	IFE	TNFSF10	TNFRSF10B	0.765171	Infected
Infected-control	Infected	B_cell	CD8_T_cell	BTN1A1	JAML	0.765099	Infected
control-Infected	control	Dendritic_cell	Dendritic_cell	HMGB1	CXCR4	0.765084	control
Infected-control	Infected	IFE	ERC	IGFBP3	EGFR	0.764892	Infected
Infected-control	Infected	IFE	ERC	SELE	SELPLG	0.764826	Infected
control-Infected	control	IFE	ERC	WNT7B	LRP6	0.76476	control
Infected-control	Infected	Macrophage	CD8_T_cell	B2M	TAP2	0.76473	Infected
control-Infected	control	ERC	ERC	LAMA5	DAG1	0.764719	control
Infected-control	Infected	ERC	Dendritic_cell	ADAM10	TSPAN14	0.764605	Infected
Infected-control	Infected	B_cell	CD8_T_cell	TGFB1	TGFBR2	0.76456	Infected
Infected-control	Infected	IFE	IFE	SEMA4B	PLXNB2	0.764553	Infected
control-Infected	control	ERC	IFE	AREG	EGFR	0.764491	control
Infected-control	Infected	IFE	CD8_T_cell	HAS2	CD44	0.76445	Infected
Infected-control	Infected	IFE	B_cell	APP	CD74	0.764428	Infected
control-Infected	control	CD8_T_cell	Macrophage	LIN7C	ABCA1	0.764427	control
Infected-control	Infected	IFE	ERC	DKK3	KREMEN1	0.764412	Infected
Infected-control	Infected	ERC	CD8_T_cell	VCAM1	ITGB1	0.764374	Infected
Infected-control	Infected	Dendritic_cell	CD8_T_cell	ZDHHC5	S1PR1	0.76434	Infected
Infected-control	Infected	Macrophage	B_cell	TNFSF13B	TNFRSF13C	0.764291	Infected
control-Infected	control	B_cell	ERC	LAMB1	CD151	0.764269	control
control-Infected	control	IFE	ERC	WNT5A	FZD6	0.764207	control
Infected-control	Infected	CD8_T_cell	IFE	CD44	HAS2	0.764152	Infected
Infected-control	Infected	IFE	IFE	OCLN	OCLN	0.764072	Infected
control-Infected	control	ERC	ERC	SLITRK1	PTPRS	0.763958	control
Infected-control	Infected	ERC	CD8_T_cell	NAMPT	ITGB1	0.763913	Infected
Infected-control	Infected	CD8_T_cell	B_cell	MADCAM1	ITGA4	0.76388	Infected
Infected-control	Infected	CD8_T_cell	Macrophage	PLA2G10	PLA2R1	0.763874	Infected
Infected-control	Infected	CD8_T_cell	Dendritic_cell	LFNG	NOTCH1	0.763794	Infected
Infected-control	Infected	IFE	B_cell	IL18BP	IL6R	0.763749	Infected
Infected-control	Infected	CD8_T_cell	B_cell	CD244	CD79B	0.763676	Infected
Infected-control	Infected	CD8_T_cell	Macrophage	CD244	CSF3R	0.763562	Infected
Infected-control	Infected	Macrophage	ERC	ANXA2	EGFR	0.763513	Infected
Infected-control	Infected	IFE	CD8_T_cell	LTF	TFRC	0.763482	Infected
Infected-control	Infected	Macrophage	IFE	CD44	EPCAM	0.763324	Infected
Infected-control	Infected	ERC	IFE	ANXA2	EGFR	0.763276	Infected
Infected-control	Infected	IFE	CD8_T_cell	HLA.DMB	CD4	0.763247	Infected
Infected-control	Infected	Dendritic_cell	CD8_T_cell	ADAM28	ITGA4	0.763178	Infected
control-Infected	control	Macrophage	Macrophage	F10	ITGB2	0.76316	control
control-Infected	control	ERC	IFE	PECAM1	PECAM1	0.763154	control
Infected-control	Infected	B_cell	CD8_T_cell	LAMC1	ITGB1	0.763103	Infected
Infected-control	Infected	IFE	CD8_T_cell	LAMB2	ITGB1	0.763072	Infected
Infected-control	Infected	Dendritic_cell	Macrophage	IL16	KCNA3	0.763019	Infected
Infected-control	Infected	ERC	CD8_T_cell	TGM2	SDC4	0.762978	Infected
Infected-control	Infected	B_cell	Dendritic_cell	B2M	TAP1	0.76297	Infected
Infected-control	Infected	Macrophage	Dendritic_cell	TIMP3	CD44	0.76292	Infected
Infected-control	Infected	ERC	IFE	CDH3	CDH3	0.762841	Infected
control-Infected	control	ERC	ERC	TIMP3	MET	0.762768	control
Infected-control	Infected	IFE	IFE	ANPEP	SELE	0.762729	Infected
Infected-control	Infected	ERC	B_cell	ADAM10	NOTCH2	0.762704	Infected
Infected-control	Infected	Macrophage	Macrophage	ST14	PLAU	0.762682	Infected
Infected-control	Infected	ERC	CD8_T_cell	HAS2	EZR	0.762679	Infected
Infected-control	Infected	Dendritic_cell	Macrophage	F13A1	ITGB1	0.762617	Infected
Infected-control	Infected	ERC	B_cell	HAS2	HMMR	0.762557	Infected
Infected-control	Infected	ERC	ERC	BACE2	APP	0.762512	Infected
Infected-control	Infected	IFE	Dendritic_cell	DLL1	NOTCH2	0.762392	Infected
Infected-control	Infected	Dendritic_cell	CD8_T_cell	ADAM10	CD44	0.762367	Infected
Infected-control	Infected	ERC	Dendritic_cell	JAM2	ITGB1	0.762265	Infected
Infected-control	Infected	CD8_T_cell	CD8_T_cell	ADAM17	NOTCH2	0.762209	Infected
Infected-control	Infected	ERC	CD8_T_cell	APP	BACE1	0.762156	Infected
Infected-control	Infected	Macrophage	IFE	IL1RN	IL1R1	0.762155	Infected
Infected-control	Infected	IFE	IFE	NAMPT	INSR	0.762113	Infected
Infected-control	Infected	Macrophage	ERC	GRN	TNFRSF1A	0.762086	Infected
Infected-control	Infected	IFE	ERC	BACE2	APP	0.762077	Infected
Infected-control	Infected	ERC	Dendritic_cell	TGFB1	ITGB1	0.762064	Infected
Infected-control	Infected	B_cell	IFE	SFRP2	FZD5	0.762008	Infected
control-Infected	control	IFE	Macrophage	PROS1	MERTK	0.761843	control
control-Infected	control	Macrophage	ERC	TGFB1	ITGB1	0.761788	control
Infected-control	Infected	ERC	Dendritic_cell	COPA	CD74	0.761752	Infected
control-Infected	control	IFE	B_cell	WNT7B	TMED5	0.761656	control
Infected-control	Infected	ERC	ERC	ADAM17	ITGB1	0.761655	Infected
Infected-control	Infected	Dendritic_cell	Dendritic_cell	CDH1	CDH1	0.761653	Infected
control-Infected	control	ERC	ERC	RTN4	TNFRSF19	0.76162	control
control-Infected	control	CD8_T_cell	CD8_T_cell	TGFB1	ITGB1	0.761603	control
control-Infected	control	IFE	Macrophage	PAM	FAP	0.761579	control
Infected-control	Infected	IFE	IFE	CAMP	IGF1R	0.761563	Infected
Infected-control	Infected	Macrophage	Macrophage	B2M	TAP2	0.761457	Infected
control-Infected	control	B_cell	ERC	IL16	CD9	0.761453	control
Infected-control	Infected	B_cell	Dendritic_cell	COL5A2	SDC1	0.761451	Infected
control-Infected	control	B_cell	Macrophage	TGFB1	APP	0.761403	control
control-Infected	control	ERC	ERC	NECTIN1	NECTIN3	0.761155	control
Infected-control	Infected	ERC	B_cell	ADAM28	ITGA4	0.761113	Infected
Infected-control	Infected	CD8_T_cell	Macrophage	ADAM17	IL6R	0.761035	Infected
Infected-control	Infected	ERC	Dendritic_cell	RARRES1	NRP2	0.760861	Infected
Infected-control	Infected	Dendritic_cell	Dendritic_cell	F13A1	ITGA4	0.760818	Infected
Infected-control	Infected	IFE	ERC	BMP7	BMPR2	0.760816	Infected
Infected-control	Infected	Dendritic_cell	IFE	PDCD1LG2	TNFRSF11A	0.760726	Infected
Infected-control	Infected	IFE	CD8_T_cell	HBEGF	CD44	0.760663	Infected
Infected-control	Infected	ERC	Dendritic_cell	VTN	ITGAV	0.760606	Infected
Infected-control	Infected	ERC	CD8_T_cell	HLA.DRB1	CD82	0.760599	Infected
Infected-control	Infected	Dendritic_cell	Macrophage	SEMA3C	NRP2	0.760586	Infected
Infected-control	Infected	Macrophage	B_cell	IL18BP	IL6R	0.760579	Infected
Infected-control	Infected	Dendritic_cell	ERC	FN1	CD44	0.760363	Infected
control-Infected	control	ERC	IFE	EZR	SLC9A1	0.760208	control
Infected-control	Infected	ERC	ERC	EFNB2	EPHA4	0.760175	Infected
Infected-control	Infected	B_cell	IFE	TGFB1	ITGB6	0.76017	Infected
Infected-control	Infected	IFE	ERC	VCAM1	ITGAD	0.760107	Infected
Infected-control	Infected	CD8_T_cell	IFE	IGFBP3	EGFR	0.760107	Infected
control-Infected	control	ERC	Macrophage	LIN7C	ABCA1	0.759945	control
control-Infected	control	ERC	B_cell	HHLA2	VSTM2B	0.759806	control
Infected-control	Infected	IFE	IFE	LAMB2	ITGA6	0.75976	Infected
Infected-control	Infected	IFE	IFE	SEMA3B	NRP2	0.759497	Infected
Infected-control	Infected	ERC	ERC	EPHA4	FGFR2	0.759432	Infected
Infected-control	Infected	Dendritic_cell	IFE	TGFB1	ITGAV	0.759373	Infected
Infected-control	Infected	Dendritic_cell	ERC	IL1B	ADRB2	0.759369	Infected
Infected-control	Infected	Dendritic_cell	ERC	FN1	TNFRSF11B	0.759301	Infected
Infected-control	Infected	IFE	CD8_T_cell	DLL4	NOTCH2	0.759235	Infected
Infected-control	Infected	ERC	IFE	EFNB1	ERBB2	0.759093	Infected
Infected-control	Infected	ERC	Macrophage	VCAM1	MSN	0.759017	Infected
control-Infected	control	IFE	ERC	SELE	GLG1	0.758992	control
Infected-control	Infected	Macrophage	CD8_T_cell	TGFBI	ITGA4	0.758974	Infected
Infected-control	Infected	Macrophage	ERC	SEMA7A	ITGB1	0.758958	Infected
Infected-control	Infected	IFE	Dendritic_cell	LAMA5	SDC1	0.758958	Infected
Infected-control	Infected	Macrophage	CD8_T_cell	ITGB2	CD226	0.758897	Infected
Infected-control	Infected	Macrophage	IFE	IL1B	IL1RAP	0.758874	Infected
Infected-control	Infected	B_cell	ERC	VSIG10	IL6ST	0.758749	Infected
Infected-control	Infected	Macrophage	Dendritic_cell	IL16	KCNA3	0.758725	Infected
control-Infected	control	CD8_T_cell	ERC	LAMC1	ITGA6	0.758678	control
Infected-control	Infected	IFE	Macrophage	VCAM1	ITGB2	0.758562	Infected
Infected-control	Infected	CD8_T_cell	IFE	IL1RN	IL1R1	0.758544	Infected
Infected-control	Infected	CD8_T_cell	B_cell	CD82	ITGB2	0.758475	Infected
Infected-control	Infected	IFE	IFE	PCSK9	LRP8	0.758453	Infected
Infected-control	Infected	B_cell	CD8_T_cell	ADAM17	NOTCH1	0.758449	Infected
Infected-control	Infected	Macrophage	Dendritic_cell	CALR	ITGAV	0.758379	Infected
Infected-control	Infected	IFE	Dendritic_cell	OCLN	TGFBR2	0.75831	Infected
Infected-control	Infected	ERC	IFE	GNAS	ADCY5	0.758297	Infected
Infected-control	Infected	B_cell	CD8_T_cell	VSIG10	IL6ST	0.758208	Infected
control-Infected	control	B_cell	Macrophage	COL1A2	CD36	0.758194	control
Infected-control	Infected	IFE	ERC	SARAF	DAG1	0.758119	Infected
Infected-control	Infected	IFE	IFE	TIMP3	MMP14	0.758046	Infected
Infected-control	Infected	Dendritic_cell	ERC	GRN	EGFR	0.758003	Infected
control-Infected	control	ERC	ERC	AREG	ERBB2	0.757947	control
Infected-control	Infected	Macrophage	ERC	PSAP	CELSR1	0.757822	Infected
Infected-control	Infected	Macrophage	Dendritic_cell	TGFB1	TGFBR1	0.757775	Infected
Infected-control	Infected	ERC	IFE	BMP2	ACVR2A	0.757764	Infected
control-Infected	control	Dendritic_cell	ERC	MDK	SDC1	0.757759	control
Infected-control	Infected	B_cell	Dendritic_cell	PLA2G10	PLA2R1	0.757715	Infected
Infected-control	Infected	ERC	ERC	FAM3C	LAMP1	0.757702	Infected
control-Infected	control	B_cell	CD8_T_cell	BTLA	CD79A	0.75736	control
Infected-control	Infected	B_cell	IFE	DSCAM	PTPRK	0.757335	Infected
Infected-control	Infected	B_cell	CD8_T_cell	HLA.DRB1	CD82	0.757162	Infected
Infected-control	Infected	IFE	Macrophage	RARRES1	NRP2	0.757138	Infected
Infected-control	Infected	B_cell	Dendritic_cell	LAMC1	ITGAV	0.757131	Infected
Infected-control	Infected	CD8_T_cell	Dendritic_cell	TGFB1	ITGB1	0.757126	Infected
Infected-control	Infected	ERC	IFE	VTN	TNFRSF11B	0.757094	Infected
control-Infected	control	Dendritic_cell	B_cell	FGF12	SCN8A	0.75707	control
Infected-control	Infected	Macrophage	Dendritic_cell	CTSD	APP	0.757025	Infected
control-Infected	control	B_cell	IFE	LAMB1	ITGB8	0.757004	control
Infected-control	Infected	ERC	IFE	LGALS3	PTPRK	0.756899	Infected
Infected-control	Infected	Dendritic_cell	Macrophage	CALR	TAP2	0.756852	Infected
Infected-control	Infected	IFE	Dendritic_cell	CCN1	ITGB2	0.756834	Infected
Infected-control	Infected	ERC	Dendritic_cell	ALCAM	ALCAM	0.756663	Infected
control-Infected	control	ERC	B_cell	APP	BACE1	0.756647	control
Infected-control	Infected	ERC	Dendritic_cell	HLA.DRB1	CD81	0.756627	Infected
Infected-control	Infected	IFE	CD8_T_cell	HLA.DRB1	LAG3	0.756571	Infected
Infected-control	Infected	IFE	ERC	CX3CL1	ITGB1	0.75651	Infected
Infected-control	Infected	IFE	IFE	MMP7	SDC1	0.75646	Infected
Infected-control	Infected	Dendritic_cell	Macrophage	TGFBI	ITGB1	0.756446	Infected
Infected-control	Infected	B_cell	B_cell	TCTN1	TMEM216	0.756401	Infected
control-Infected	control	ERC	CD8_T_cell	LAMA3	ITGB1	0.756392	control
Infected-control	Infected	CD8_T_cell	IFE	B2M	TAP1	0.756332	Infected
Infected-control	Infected	CD8_T_cell	Dendritic_cell	LFNG	NOTCH2	0.756316	Infected
Infected-control	Infected	B_cell	ERC	LAMC1	ITGB1	0.756275	Infected
Infected-control	Infected	B_cell	ERC	ITGA4	VCAM1	0.756273	Infected
Infected-control	Infected	ERC	B_cell	FURIN	NOTCH1	0.755949	Infected
Infected-control	Infected	ERC	CD8_T_cell	ADAM10	NOTCH1	0.755745	Infected
Infected-control	Infected	B_cell	IFE	IL1RN	IL1R1	0.755739	Infected
control-Infected	control	IFE	ERC	CCN2	IGF2R	0.755583	control
Infected-control	Infected	IFE	CD8_T_cell	SELE	SELPLG	0.75558	Infected
Infected-control	Infected	CD8_T_cell	ERC	SEMA4D	PLXNB1	0.755223	Infected
Infected-control	Infected	B_cell	IFE	TNFSF10	TNFRSF11B	0.755223	Infected
Infected-control	Infected	Dendritic_cell	ERC	ALCAM	ALCAM	0.755181	Infected
Infected-control	Infected	CD8_T_cell	IFE	EZR	SLC9A1	0.755148	Infected
Infected-control	Infected	IFE	CD8_T_cell	SEMA7A	ITGA1	0.755133	Infected
control-Infected	control	Dendritic_cell	Macrophage	BTLA	CD79A	0.755108	control
control-Infected	control	IFE	B_cell	JAG2	NOTCH2	0.755102	control
Infected-control	Infected	B_cell	ERC	TNFSF11	TNFRSF11A	0.755039	Infected
Infected-control	Infected	ERC	B_cell	FAM3C	ADGRG5	0.755025	Infected
Infected-control	Infected	Dendritic_cell	IFE	MMP9	CD44	0.754998	Infected
Infected-control	Infected	CD8_T_cell	IFE	GNAS	ADCY5	0.754858	Infected
control-Infected	control	IFE	Macrophage	CCN2	ITGB2	0.754809	control
Infected-control	Infected	Dendritic_cell	Macrophage	ADAM10	CD44	0.754794	Infected
Infected-control	Infected	Dendritic_cell	CD8_T_cell	WBP1	CTLA4	0.754763	Infected
Infected-control	Infected	IFE	Dendritic_cell	AGRN	ITGB1	0.754756	Infected
Infected-control	Infected	Dendritic_cell	IFE	GNAS	ADCY5	0.754707	Infected
Infected-control	Infected	Dendritic_cell	ERC	MMP9	CD44	0.754598	Infected
Infected-control	Infected	CD8_T_cell	IFE	TNFSF8	TNFRSF8	0.754569	Infected
Infected-control	Infected	B_cell	Dendritic_cell	PTDSS1	JMJD6	0.754503	control
Infected-control	Infected	IFE	Dendritic_cell	ADAM10	NOTCH1	0.754464	Infected
Infected-control	Infected	Dendritic_cell	Macrophage	C3	ITGB2	0.754264	Infected
Infected-control	Infected	B_cell	IFE	NRG4	ERBB2	0.754234	Infected
Infected-control	Infected	IFE	Dendritic_cell	ANGPT1	ITGB1	0.754206	Infected
Infected-control	Infected	Macrophage	CD8_T_cell	S100A12	TLR4	0.754175	Infected
control-Infected	control	IFE	IFE	NECTIN1	NECTIN1	0.754172	control
control-Infected	control	ERC	CD8_T_cell	CD59	CD2	0.754171	control
Infected-control	Infected	IFE	Macrophage	SEMA3A	NRP2	0.754154	Infected
Infected-control	Infected	B_cell	Macrophage	HMGB1	CXCR4	0.754102	Infected
Infected-control	Infected	Dendritic_cell	CD8_T_cell	TGM2	SDC4	0.754082	Infected
Infected-control	Infected	Macrophage	CD8_T_cell	TGFB1	TGFBR2	0.754073	Infected
Infected-control	Infected	IFE	ERC	PCSK9	APLP2	0.754052	Infected
Infected-control	Infected	IFE	Dendritic_cell	CX3CL1	ITGAV	0.754038	Infected
control-Infected	control	CD8_T_cell	Macrophage	TGFB1	ITGAV	0.754002	control
Infected-control	Infected	B_cell	Macrophage	TGFB1	TGFBR1	0.753891	Infected
Infected-control	Infected	Dendritic_cell	ERC	CD300C	IGSF5	0.753629	Infected
control-Infected	control	B_cell	ERC	TGFB1	ITGB1	0.753629	control
Infected-control	Infected	Dendritic_cell	Dendritic_cell	FN1	ITGA4	0.753603	Infected
Infected-control	Infected	Dendritic_cell	ERC	CD44	EPCAM	0.753545	Infected
Infected-control	Infected	CD8_T_cell	Dendritic_cell	IL18	IL18R1	0.753533	Infected
control-Infected	control	B_cell	ERC	PECAM1	PECAM1	0.753522	control
Infected-control	Infected	Macrophage	ERC	VCAM1	ITGB1	0.753319	Infected
control-Infected	control	CD8_T_cell	ERC	LAMC1	ITGAV	0.75326	control
control-Infected	control	Macrophage	Dendritic_cell	TIMP3	ADAM17	0.753234	control
Infected-control	Infected	ERC	ERC	PDCD1LG2	TNFRSF11A	0.753234	Infected
Infected-control	Infected	B_cell	Dendritic_cell	HLA.DRB1	CD81	0.75319	Infected
Infected-control	Infected	ERC	ERC	SPP1	ITGB6	0.753185	Infected
Infected-control	Infected	B_cell	ERC	B2M	TAP2	0.753171	Infected
Infected-control	Infected	Macrophage	CD8_T_cell	CALR	TAP2	0.753035	Infected
Infected-control	Infected	IFE	B_cell	CX3CL1	ITGA4	0.752994	Infected
control-Infected	control	ERC	IFE	CALM2	PDE1C	0.752993	control
Infected-control	Infected	B_cell	IFE	LAMC1	ITGA2	0.752965	Infected
Infected-control	Infected	Dendritic_cell	CD8_T_cell	B2M	TAP1	0.752915	Infected
Infected-control	Infected	Dendritic_cell	Macrophage	HBEGF	CD82	0.752881	Infected
Infected-control	Infected	Dendritic_cell	B_cell	COPA	CD74	0.752829	Infected
Infected-control	Infected	ERC	IFE	ADAM10	APP	0.752759	Infected
Infected-control	Infected	ERC	ERC	LGALS3	PTPRK	0.752755	Infected
control-Infected	control	CD8_T_cell	ERC	MDK	SDC1	0.752731	control
Infected-control	Infected	ERC	ERC	PAPLN	CD200	0.752526	Infected
control-Infected	control	CD8_T_cell	CD8_T_cell	CD40LG	ITGB1	0.752468	Infected
control-Infected	control	IFE	IFE	AREG	ERBB3	0.75245	Infected
Infected-control	Infected	B_cell	B_cell	ZNRF3	FZD4	0.752394	Infected
Infected-control	Infected	Macrophage	CD8_T_cell	TGM2	SDC4	0.752366	Infected
Infected-control	Infected	Macrophage	ERC	GRN	EGFR	0.7523	Infected
Infected-control	Infected	IFE	Dendritic_cell	CIB1	ITGB3	0.752124	Infected
control-Infected	control	B_cell	ERC	LAMB1	ITGB1	0.752077	control
Infected-control	Infected	CD8_T_cell	CD8_T_cell	ADAM17	NOTCH1	0.752016	Infected
Infected-control	Infected	ERC	CD8_T_cell	VCAM1	ITGAD	0.752005	Infected
control-Infected	control	Dendritic_cell	IFE	FGF12	FGFR2	0.751922	control
control-Infected	control	B_cell	B_cell	NMS	NMUR1	0.751894	control
Infected-control	Infected	Dendritic_cell	Macrophage	FN1	SDC1	0.751842	Infected
control-Infected	control	IFE	ERC	WNT5A	LRP5	0.75182	control
Infected-control	Infected	IFE	Dendritic_cell	VCAM1	ITGA4	0.751803	Infected
control-Infected	control	IFE	Macrophage	FGF2	SDC1	0.751772	control
control-Infected	control	ERC	ERC	TSPAN3	ADAM10	0.751746	control
Infected-control	Infected	B_cell	CD8_T_cell	HMGB1	SDC1	0.751719	Infected
Infected-control	Infected	Macrophage	ERC	LGALS3	ANXA2	0.7516	Infected
Infected-control	Infected	B_cell	ERC	B2M	TAP1	0.751357	Infected
Infected-control	Infected	Macrophage	CD8_T_cell	TGFBI	ITGA1	0.751324	Infected
control-Infected	control	ERC	B_cell	NID1	PTPRF	0.751304	control
Infected-control	Infected	IFE	Dendritic_cell	S100A12	TLR4	0.751288	Infected
Infected-control	Infected	B_cell	Macrophage	CD38	PECAM1	0.751243	Infected
Infected-control	Infected	IFE	Dendritic_cell	ADAM10	CD44	0.75107	Infected
Infected-control	Infected	B_cell	Dendritic_cell	COL5A2	ITGB1	0.751056	Infected
Infected-control	Infected	IFE	ERC	HBEGF	ERBB2	0.750973	Infected
Infected-control	Infected	IFE	B_cell	GGT1	CD81	0.750918	Infected
Infected-control	Infected	ERC	ERC	CDCP1	EGFR	0.750917	Infected
control-Infected	control	IFE	ERC	WNT7B	TMED5	0.750903	control
Infected-control	Infected	B_cell	IFE	FGF12	FGFR2	0.750804	Infected
Infected-control	Infected	IFE	Macrophage	VCAM1	ITGB1	0.7508	Infected
Infected-control	Infected	IFE	IFE	HBEGF	CD82	0.750713	Infected
Infected-control	Infected	IFE	Macrophage	VEGFA	NRP2	0.750641	Infected
Infected-control	Infected	Dendritic_cell	CD8_T_cell	ADAM10	NOTCH2	0.750578	Infected
Infected-control	Infected	Macrophage	CD8_T_cell	CD72	CD5	0.750551	Infected
Infected-control	Infected	CD8_T_cell	Dendritic_cell	B2M	TAP1	0.750543	Infected
Infected-control	Infected	Macrophage	CD8_T_cell	ITGB2	CD82	0.750512	Infected
Infected-control	Infected	CD8_T_cell	Macrophage	MADCAM1	CD44	0.750418	Infected
Infected-control	Infected	ERC	IFE	BMP7	ACVR2A	0.750353	Infected
Infected-control	Infected	CD8_T_cell	ERC	SEMA4D	ERBB2	0.750345	Infected
Infected-control	Infected	Dendritic_cell	ERC	LGALS3	ANXA2	0.750338	Infected
Infected-control	Infected	Macrophage	Macrophage	HLA.DMA	CD74	0.75033	Infected
Infected-control	Infected	ERC	ERC	NAMPT	ITGB1	0.750314	Infected
control-Infected	control	B_cell	ERC	PLA2G10	PLA2R1	0.750301	control
Infected-control	Infected	IFE	IFE	IL1B	IL1R1	0.750293	Infected
Infected-control	Infected	Dendritic_cell	Macrophage	TIMP2	ITGB1	0.750277	Infected
Infected-control	Infected	B_cell	IFE	ITGB2	CD82	0.750266	Infected
Infected-control	Infected	ERC	ERC	MPZL3	KIAA0319L	0.750264	Infected
Infected-control	Infected	CD8_T_cell	IFE	CCL5	SDC1	0.750217	Infected
Infected-control	Infected	Macrophage	Dendritic_cell	LFNG	NOTCH1	0.750212	Infected
Infected-control	Infected	B_cell	ERC	TGFB1	ITGB1	0.750163	control
control-Infected	control	Macrophage	ERC	CDH1	PTPRF	0.750152	control
Infected-control	Infected	Dendritic_cell	IFE	SEMA3C	NRP2	0.750114	Infected
Infected-control	Infected	Macrophage	CD8_T_cell	VCAM1	EZR	0.750088	Infected
Infected-control	Infected	IFE	IFE	FAM3C	LAMP1	0.75002	Infected
Infected-control	Infected	Dendritic_cell	Macrophage	B2M	TAP1	0.75	Infected
control-Infected	control	ERC	Macrophage	JAM2	ITGAV	0.749943	control
Infected-control	Infected	Macrophage	B_cell	VCAM1	ITGA4	0.749933	Infected
Infected-control	Infected	Dendritic_cell	IFE	CDH1	PTPRF	0.749844	Infected
Infected-control	Infected	CD8_T_cell	IFE	NUCB2	ERAP1	0.74977	Infected
Infected-control	Infected	Macrophage	IFE	TGFB1	ITGB6	0.749684	Infected
Infected-control	Infected	B_cell	Dendritic_cell	TGFB1	ITGAV	0.749639	Infected
Infected-control	Infected	Dendritic_cell	ERC	VCAM1	ITGB1	0.749533	Infected
Infected-control	Infected	IFE	CD8_T_cell	SELE	CD44	0.749533	Infected
control-Infected	control	Dendritic_cell	Dendritic_cell	BTLA	CD79A	0.749527	control
Infected-control	Infected	IFE	Macrophage	IL34	CSF1R	0.749521	Infected
Infected-control	Infected	B_cell	Dendritic_cell	TGFB1	APP	0.749494	Infected
control-Infected	control	ERC	ERC	EFNB2	PECAM1	0.749256	control
Infected-control	Infected	Dendritic_cell	Dendritic_cell	ADAM10	TSPAN14	0.749245	Infected
Infected-control	Infected	IFE	IFE	CDH1	IGF1R	0.749153	Infected
Infected-control	Infected	Dendritic_cell	Dendritic_cell	IL16	KCNA3	0.74907	Infected
Infected-control	Infected	IFE	CD8_T_cell	DLL4	NOTCH1	0.749042	Infected
Infected-control	Infected	Macrophage	ERC	IL1B	IL1RAP	0.749015	control
control-Infected	control	ERC	Macrophage	SEMA7A	PLXNC1	0.748864	control
Infected-control	Infected	Dendritic_cell	IFE	FN1	CD44	0.748828	Infected
control-Infected	control	Dendritic_cell	Macrophage	MIF	CXCR4	0.748792	control
Infected-control	Infected	Macrophage	Macrophage	HLA.DMB	CD74	0.748738	Infected
Infected-control	Infected	Macrophage	B_cell	ANXA2	TLR2	0.748634	Infected
Infected-control	Infected	IFE	Dendritic_cell	LAMA5	ITGB1	0.748562	Infected
Infected-control	Infected	IFE	Dendritic_cell	SEMA6D	PLXNC1	0.748547	Infected
Infected-control	Infected	B_cell	IFE	LAMC1	ITGA6	0.748482	Infected
Infected-control	Infected	ERC	Dendritic_cell	CDH1	CDH1	0.748444	Infected
Infected-control	Infected	IFE	Dendritic_cell	SEMA6D	PLXNA1	0.7484	Infected
Infected-control	Infected	IFE	CD8_T_cell	BMP7	ACVR2A	0.748391	Infected
control-Infected	control	B_cell	Macrophage	MIF	CD74	0.748329	control
Infected-control	Infected	Dendritic_cell	IFE	CALR	SCARF1	0.748321	Infected
Infected-control	Infected	Macrophage	CD8_T_cell	CD80	CD274	0.748315	Infected
Infected-control	Infected	IFE	ERC	SEMA3A	PLXNA1	0.748273	Infected
Infected-control	Infected	ERC	Macrophage	SPP1	ITGB1	0.748236	Infected
Infected-control	Infected	Dendritic_cell	Macrophage	LTF	TFRC	0.748176	Infected
Infected-control	Infected	ERC	B_cell	TGFB1	TGFBR2	0.748139	Infected
control-Infected	control	ERC	B_cell	PECAM1	PECAM1	0.748134	control
Infected-control	Infected	IFE	ERC	SEMA3B	PLXNA1	0.748063	Infected
Infected-control	Infected	Dendritic_cell	B_cell	APP	CD74	0.748038	Infected
Infected-control	Infected	CD8_T_cell	ERC	IL17A	IL17RC	0.748036	Infected
control-Infected	control	IFE	ERC	WNT5A	LRP6	0.747908	control
Infected-control	Infected	IFE	Macrophage	TGM2	ITGB1	0.747838	Infected
Infected-control	Infected	B_cell	Dendritic_cell	B2M	TAP2	0.747825	Infected
Infected-control	Infected	ERC	IFE	ADAM17	NOTCH2	0.747824	Infected
Infected-control	Infected	ERC	ERC	ITGB1	VCAM1	0.747735	Infected
Infected-control	Infected	Dendritic_cell	B_cell	IL18BP	IL6R	0.747735	Infected
Infected-control	Infected	CD8_T_cell	ERC	CD6	ALCAM	0.747611	Infected
Infected-control	Infected	ERC	Macrophage	B2M	CD1B	0.747606	Infected
Infected-control	Infected	Dendritic_cell	ERC	TGFBI	ITGAV	0.747584	Infected
control-Infected	control	ERC	Macrophage	PECAM1	PECAM1	0.747472	control
Infected-control	Infected	Dendritic_cell	B_cell	FN1	ITGA2	0.74742	Infected
control-Infected	control	ERC	IFE	WNT7B	LRP5	0.747403	control
Infected-control	Infected	Dendritic_cell	B_cell	ADAM10	NOTCH2	0.747345	Infected
Infected-control	Infected	ERC	ERC	VTN	ITGB1	0.747166	Infected
control-Infected	control	Macrophage	ERC	PECAM1	PECAM1	0.7471	control
Infected-control	Infected	IFE	Dendritic_cell	ADAM10	NOTCH2	0.746986	Infected
control-Infected	control	B_cell	B_cell	COL1A2	ITGA2	0.746986	control
Infected-control	Infected	IFE	ERC	HBEGF	EGFR	0.746878	Infected
Infected-control	Infected	ERC	CD8_T_cell	HHLA2	TMIGD2	0.746868	Infected
Infected-control	Infected	IFE	Macrophage	SPINT1	ST14	0.746692	Infected
Infected-control	Infected	ERC	IFE	EPHA4	FGFR2	0.746552	Infected
Infected-control	Infected	B_cell	CD8_T_cell	CD72	SEMA4D	0.746478	Infected
Infected-control	Infected	IFE	B_cell	DLL1	NOTCH2	0.746465	Infected
Infected-control	Infected	Dendritic_cell	CD8_T_cell	VCAM1	EZR	0.746303	Infected
Infected-control	Infected	Dendritic_cell	ERC	NAMPT	INSR	0.746238	Infected
control-Infected	control	IFE	ERC	MDK	TSPAN1	0.746193	control
Infected-control	Infected	Dendritic_cell	B_cell	VCAM1	ITGA4	0.746148	Infected
Infected-control	Infected	Dendritic_cell	B_cell	FURIN	BACE1	0.746127	Infected
Infected-control	Infected	ERC	Macrophage	LTF	TFRC	0.745771	Infected
Infected-control	Infected	Macrophage	ERC	HLA.A	ERBB2	0.745762	Infected
Infected-control	Infected	Macrophage	IFE	IL18	IL18R1	0.745712	Infected
control-Infected	control	CD8_T_cell	Dendritic_cell	HMGB1	CXCR4	0.745683	control
control-Infected	control	ERC	Macrophage	CD9	CD36	0.745669	control
control-Infected	control	Dendritic_cell	B_cell	MIF	ACKR3	0.745653	control
Infected-control	Infected	CD8_T_cell	ERC	ITGB1	VCAM1	0.745618	Infected
Infected-control	Infected	B_cell	Dendritic_cell	IL18	IL18R1	0.745579	Infected
Infected-control	Infected	CD8_T_cell	B_cell	LFNG	NOTCH2	0.745568	Infected
Infected-control	Infected	ERC	Dendritic_cell	CXCL8	SDC1	0.745563	Infected
Infected-control	Infected	IFE	ERC	BMP7	ACVR2A	0.745501	Infected
Infected-control	Infected	Macrophage	Macrophage	HLA.A	APLP2	0.745426	Infected
Infected-control	Infected	Dendritic_cell	ERC	CDH1	EGFR	0.745344	Infected
Infected-control	Infected	ERC	ERC	SPP1	ITGAV	0.745284	Infected
Infected-control	Infected	IFE	IFE	GNAS	ADCY5	0.745248	Infected
Infected-control	Infected	Macrophage	Dendritic_cell	GNAS	PTGDR	0.745199	Infected
Infected-control	Infected	Macrophage	Dendritic_cell	TGFBI	ITGAV	0.745075	Infected
control-Infected	control	ERC	IFE	BMP2	ACVR2A	0.744976	Infected
Infected-control	Infected	CD8_T_cell	B_cell	IFNG	IFNGR2	0.744882	Infected
Infected-control	Infected	ERC	ERC	LAMA5	ITGB4	0.744831	Infected
control-Infected	control	B_cell	ERC	PSEN1	NCSTN	0.744757	control
control-Infected	control	B_cell	B_cell	PSEN1	PSEN1	0.744755	control
Infected-control	Infected	B_cell	B_cell	HMGB1	TLR2	0.744692	Infected
control-Infected	control	B_cell	B_cell	LAMB1	ITGA2	0.744552	control
Infected-control	Infected	CD8_T_cell	IFE	HLA.A	APLP2	0.744525	Infected
Infected-control	Infected	ERC	CD8_T_cell	MMP14	CD44	0.744407	Infected
Infected-control	Infected	ERC	CD8_T_cell	CCL26	CCR1	0.744266	Infected
control-Infected	control	IFE	ERC	CADM1	NECTIN3	0.744243	control
control-Infected	control	Macrophage	CD8_T_cell	TGFB1	ITGB1	0.744219	control
Infected-control	Infected	IFE	Dendritic_cell	LAMC2	ITGB1	0.744205	Infected
Infected-control	Infected	Macrophage	ERC	PDCD1LG2	TNFRSF11A	0.744173	Infected
control-Infected	control	ERC	ERC	APP	NCSTN	0.744057	control
Infected-control	Infected	IFE	CD8_T_cell	HLA.DRB1	CD82	0.744043	Infected
control-Infected	control	IFE	ERC	PECAM1	PECAM1	0.744035	control
Infected-control	Infected	ERC	ERC	EFNB1	DAG1	0.743958	Infected
Infected-control	Infected	Dendritic_cell	B_cell	MMP1	ITGA2	0.743939	Infected
Infected-control	Infected	Dendritic_cell	ERC	HBEGF	CD44	0.743895	Infected
Infected-control	Infected	ERC	ERC	LAMB2	ITGB1	0.743828	Infected
Infected-control	Infected	ERC	ERC	SEMA4G	PLXNB1	0.743734	Infected
Infected-control	Infected	IFE	IFE	PDCD1LG2	RGMB	0.743729	Infected
Infected-control	Infected	IFE	CD8_T_cell	VCAM1	MSN	0.743679	Infected
Infected-control	Infected	IFE	ERC	EFNA5	EPHA1	0.743673	Infected
Infected-control	Infected	Macrophage	Macrophage	CALR	TAP2	0.743624	Infected
Infected-control	Infected	IFE	B_cell	IL17C	IL17RA	0.743441	Infected
Infected-control	Infected	Macrophage	ERC	NAMPT	INSR	0.743423	Infected
Infected-control	Infected	Macrophage	Macrophage	TGFB1	TGFBR1	0.743405	Infected
Infected-control	Infected	Macrophage	IFE	HLA.A	ERBB2	0.743395	Infected
Infected-control	Infected	Macrophage	IFE	PSAP	CELSR1	0.743283	Infected
Infected-control	Infected	CD8_T_cell	B_cell	TGFB1	TGFBR2	0.7432	Infected
Infected-control	Infected	IFE	IFE	SEMA3A	NRP2	0.743113	Infected
control-Infected	control	CD8_T_cell	B_cell	COPA	CD74	0.74308	control
control-Infected	control	B_cell	CD8_T_cell	LAMB1	ITGB1	0.743073	control
control-Infected	control	ERC	B_cell	LAMA5	ITGA2	0.742959	control
Infected-control	Infected	CD8_T_cell	CD8_T_cell	CCL20	CCR6	0.742953	Infected
Infected-control	Infected	B_cell	IFE	B2M	TAP2	0.742939	Infected
control-Infected	control	Dendritic_cell	IFE	HMGB1	CXCR4	0.742915	control
control-Infected	control	B_cell	CD8_T_cell	COL1A2	ITGB1	0.742875	control
control-Infected	control	ERC	IFE	WNT7B	FZD5	0.742743	control
Infected-control	Infected	Macrophage	Dendritic_cell	LFNG	NOTCH2	0.742734	Infected
Infected-control	Infected	IFE	IFE	FGF2	FGFR3	0.742592	Infected
Infected-control	Infected	Macrophage	CD8_T_cell	IL1B	IL1R1	0.742581	control
Infected-control	Infected	Dendritic_cell	Dendritic_cell	VCAN	ITGA4	0.742545	Infected
Infected-control	Infected	ERC	IFE	COL18A1	PTPRS	0.742534	Infected
Infected-control	Infected	ERC	IFE	PTPRK	EGFR	0.742534	Infected
Infected-control	Infected	IFE	IFE	MMP14	SDC1	0.742507	Infected
Infected-control	Infected	Dendritic_cell	IFE	FN1	ITGAV	0.742391	Infected
Infected-control	Infected	CD8_T_cell	ERC	IGFBP3	EGFR	0.742375	Infected
control-Infected	control	IFE	ERC	APP	GPC1	0.74236	control
control-Infected	control	Dendritic_cell	ERC	IL16	CD9	0.742345	control
control-Infected	control	CD8_T_cell	IFE	CALM2	PDE1C	0.742314	control
Infected-control	Infected	ERC	CD8_T_cell	HLA.DMB	CD4	0.742301	Infected
Infected-control	Infected	B_cell	CD8_T_cell	HLA.DMB	CD4	0.742284	Infected
Infected-control	Infected	IFE	Dendritic_cell	HBEGF	CD82	0.742261	Infected
Infected-control	Infected	ERC	Macrophage	TGM2	ITGB1	0.742172	Infected
control-Infected	control	Dendritic_cell	CD8_T_cell	MIF	CD74	0.742122	control
Infected-control	Infected	IFE	Dendritic_cell	CCN2	ITGB2	0.742096	Infected
control-Infected	control	ERC	ERC	CDH1	PTPRF	0.742084	control
control-Infected	control	IFE	CD8_T_cell	BTLA	CD79A	0.742028	control
control-Infected	control	ERC	ERC	TRAF2	TNFRSF1B	0.74193	control
Infected-control	Infected	B_cell	ERC	PAPLN	CD200	0.741756	Infected
Infected-control	Infected	B_cell	CD8_T_cell	ADAM17	ITGB1	0.74144	Infected
Infected-control	Infected	IFE	B_cell	COPA	CD74	0.741406	Infected
Infected-control	Infected	CD8_T_cell	Dendritic_cell	FURIN	NOTCH1	0.741384	Infected
Infected-control	Infected	Dendritic_cell	Macrophage	PSAP	CD1B	0.741284	Infected
control-Infected	control	CD8_T_cell	Macrophage	BTLA	CD79A	0.741251	control
Infected-control	Infected	ERC	CD8_T_cell	VTN	ITGB1	0.741132	Infected
Infected-control	Infected	IFE	Macrophage	CD99	CD81	0.741112	Infected
Infected-control	Infected	Dendritic_cell	B_cell	HLA.DMA	CD74	0.74111	Infected
Infected-control	Infected	ERC	ERC	DLL4	NOTCH2	0.741062	Infected
Infected-control	Infected	Dendritic_cell	Macrophage	VCAN	ITGB1	0.741045	Infected
control-Infected	control	B_cell	ERC	TIMP3	MET	0.740885	control
Infected-control	Infected	B_cell	Macrophage	LAMC1	ITGB1	0.740775	Infected
Infected-control	Infected	Macrophage	IFE	SERPING1	SELE	0.740772	Infected
Infected-control	Infected	CD8_T_cell	ERC	B2M	TAP2	0.740744	Infected
control-Infected	control	Macrophage	IFE	CDH1	PTPRF	0.740637	control
control-Infected	control	Macrophage	ERC	TIMP3	MMP14	0.740627	control
Infected-control	Infected	IFE	B_cell	TGFB2	TGFBR2	0.740592	Infected
control-Infected	control	B_cell	Macrophage	PSEN1	CDH1	0.740536	control
Infected-control	Infected	IFE	IFE	HBEGF	ERBB2	0.740387	Infected
Infected-control	Infected	Dendritic_cell	CD8_T_cell	ADAM10	NOTCH1	0.740385	Infected
Infected-control	Infected	CD8_T_cell	Dendritic_cell	EZR	SLC9A1	0.74038	Infected
Infected-control	Infected	ERC	ERC	IL18	IL18R1	0.74033	Infected
Infected-control	Infected	B_cell	Macrophage	PLA2G10	PLA2R1	0.74028	Infected
Infected-control	Infected	IFE	CD8_T_cell	TIMP3	CD44	0.740244	Infected
Infected-control	Infected	IFE	ERC	WNT5A	LRP5	0.740165	control
Infected-control	Infected	ERC	B_cell	B2M	TAP1	0.740092	Infected
Infected-control	Infected	IFE	Dendritic_cell	HLA.DRB1	CD81	0.740071	Infected
Infected-control	Infected	Dendritic_cell	IFE	SEMA3C	PLXND1	0.740064	Infected
Infected-control	Infected	Macrophage	B_cell	VCAM1	ITGB2	0.740036	Infected
control-Infected	control	CD8_T_cell	IFE	TGFB1	ITGB8	0.739984	control
Infected-control	Infected	IFE	IFE	CADM1	ERBB3	0.739969	Infected
Infected-control	Infected	Macrophage	ERC	ECM1	ITGB4	0.73996	Infected
Infected-control	Infected	IFE	IFE	LGALS3	PTPRK	0.739824	Infected
Infected-control	Infected	B_cell	Dendritic_cell	RARRES1	NRP2	0.739817	Infected
Infected-control	Infected	CD8_T_cell	IFE	JAML	CXADR	0.739802	Infected
Infected-control	Infected	Macrophage	ERC	TGFB1	ITGB1	0.739676	control
Infected-control	Infected	IFE	IFE	EFNB1	EPHB3	0.739643	Infected
Infected-control	Infected	IFE	CD8_T_cell	CCN1	ITGB2	0.739641	Infected
control-Infected	control	B_cell	ERC	PECAM1	ITGAV	0.739589	control
Infected-control	Infected	IFE	Dendritic_cell	LTF	TFRC	0.739515	Infected
control-Infected	control	ERC	CD8_T_cell	LAMA5	ITGB1	0.739514	control
Infected-control	Infected	Dendritic_cell	IFE	HBEGF	CD44	0.739435	Infected
control-Infected	control	IFE	ERC	SEMA6D	PLXNA1	0.739422	control
Infected-control	Infected	IFE	ERC	CCN1	SDC4	0.739395	Infected
Infected-control	Infected	Macrophage	ERC	RARRES1	NRP2	0.739299	Infected
Infected-control	Infected	Macrophage	CD8_T_cell	CCL3L3	CCR1	0.739199	Infected
Infected-control	Infected	IFE	ERC	ADAM10	TSPAN14	0.739187	Infected
Infected-control	Infected	Macrophage	Dendritic_cell	TGFB1	ITGAV	0.739152	Infected
Infected-control	Infected	Dendritic_cell	IFE	TGFB1	ITGB8	0.739133	Infected
Infected-control	Infected	Macrophage	ERC	HLA.A	APLP2	0.739093	Infected
Infected-control	Infected	ERC	Dendritic_cell	MFGE8	ITGAV	0.739079	Infected
control-Infected	control	B_cell	B_cell	MIF	CXCR4	0.739058	control
Infected-control	Infected	ERC	Dendritic_cell	ADAM10	APP	0.739056	Infected
Infected-control	Infected	ERC	Macrophage	SPINT1	ST14	0.739047	Infected
Infected-control	Infected	Macrophage	Dendritic_cell	TGFB1	APP	0.739008	Infected
Infected-control	Infected	Macrophage	CD8_T_cell	PLXNA1	NOTCH1	0.738995	Infected
control-Infected	control	IFE	B_cell	FGF2	GPC4	0.738956	control
Infected-control	Infected	B_cell	Dendritic_cell	HLA.DMA	CD74	0.738949	Infected
Infected-control	Infected	CD8_T_cell	ERC	B2M	TAP1	0.73893	Infected
Infected-control	Infected	Dendritic_cell	Macrophage	F10	ITGB2	0.738872	Infected
Infected-control	Infected	Macrophage	Macrophage	CD80	CD28	0.738867	Infected
Infected-control	Infected	Macrophage	Macrophage	RARRES2	CMKLR1	0.738748	Infected
Infected-control	Infected	IFE	Macrophage	HAS2	CD44	0.7387	Infected
Infected-control	Infected	CD8_T_cell	B_cell	GLG1	UNC5B	0.738697	Infected
Infected-control	Infected	ERC	ERC	ALCAM	ALCAM	0.738526	Infected
Infected-control	Infected	IFE	B_cell	APP	BACE1	0.738487	Infected
Infected-control	Infected	B_cell	Dendritic_cell	PSEN1	NOTCH1	0.738393	Infected
Infected-control	Infected	Macrophage	IFE	TIMP3	MMP14	0.738352	Infected
Infected-control	Infected	Dendritic_cell	B_cell	HLA.DMB	CD74	0.73817	Infected
control-Infected	control	IFE	ERC	MFGE8	ITGAV	0.738001	control
Infected-control	Infected	Dendritic_cell	ERC	TGFBI	ITGA6	0.737917	Infected
control-Infected	control	CD8_T_cell	B_cell	PTDSS1	JMJD6	0.737837	control
Infected-control	Infected	ERC	Macrophage	ADAM10	TSPAN14	0.737771	Infected
control-Infected	control	CD8_T_cell	CD8_T_cell	TGFB1	ITGB8	0.737763	control
Infected-control	Infected	IFE	B_cell	RET	GFRA1	0.737483	Infected
Infected-control	Infected	Macrophage	IFE	CALM1	PDE1C	0.737434	Infected
Infected-control	Infected	Dendritic_cell	IFE	ADAM10	APP	0.7374	Infected
control-Infected	control	Macrophage	ERC	IL16	CD9	0.737369	control
Infected-control	Infected	ERC	Macrophage	SAA1	CD36	0.737259	Infected
control-Infected	control	IFE	IFE	CADM1	CADM1	0.737247	control
control-Infected	control	CD8_T_cell	B_cell	TGFB1	TGFBR2	0.737209	Infected
control-Infected	control	ERC	ERC	EPHA4	FGFR1	0.737207	control
control-Infected	control	IFE	Macrophage	CD59	STAB1	0.737195	control
Infected-control	Infected	IFE	ERC	VTN	ITGB6	0.737165	Infected
control-Infected	control	IFE	Macrophage	CCN1	ITGAV	0.737138	control
control-Infected	control	ERC	ERC	TGFB1	ITGAV	0.736943	control
control-Infected	control	CD8_T_cell	CD8_T_cell	COPA	CD74	0.736913	control
control-Infected	control	ERC	IFE	WNT7B	FZD6	0.73682	control
Infected-control	Infected	ERC	ERC	CDH3	CDH3	0.736819	Infected
control-Infected	control	ERC	ERC	VEGFA	NRP2	0.736744	Infected
control-Infected	control	Dendritic_cell	IFE	EZR	SLC9A1	0.736713	control
Infected-control	Infected	CD8_T_cell	Dendritic_cell	NAMPT	ADORA2A	0.736691	Infected
Infected-control	Infected	ERC	B_cell	HLA.A	APLP2	0.736642	Infected
Infected-control	Infected	ERC	IFE	CDH1	PTPRF	0.736635	Infected
Infected-control	Infected	Dendritic_cell	ERC	PLAU	IGF2R	0.736621	Infected
control-Infected	control	Macrophage	Macrophage	TGFB1	ITGAV	0.736619	control
Infected-control	Infected	Macrophage	ERC	PLAU	IGF2R	0.73649	Infected
control-Infected	control	IFE	ERC	CCN2	LRP6	0.73644	control
Infected-control	Infected	IFE	B_cell	LTF	TFRC	0.736391	Infected
control-Infected	control	IFE	ERC	TIMP3	MET	0.736298	control
Infected-control	Infected	IFE	ERC	PGF	NRP2	0.736254	Infected
Infected-control	Infected	Dendritic_cell	B_cell	VCAM1	ITGB2	0.736251	Infected
Infected-control	Infected	Macrophage	CD8_T_cell	IL16	CD4	0.736154	Infected
Infected-control	Infected	IFE	IFE	SEMA4D	PLXNB2	0.736066	Infected
control-Infected	control	B_cell	CD8_T_cell	TGFB1	ITGB1	0.73606	control
Infected-control	Infected	Macrophage	IFE	IL16	KCNJ15	0.736029	Infected
Infected-control	Infected	IFE	Macrophage	SEMA3B	NRP2	0.735969	Infected
Infected-control	Infected	Macrophage	ERC	CD1B	IL6ST	0.735924	Infected
Infected-control	Infected	CD8_T_cell	ERC	SEMA4D	PLXNB2	0.735805	Infected
Infected-control	Infected	ERC	ERC	VCAM1	ITGB1	0.735761	Infected
Infected-control	Infected	IFE	ERC	LGALS3	PTPRK	0.73568	Infected
control-Infected	control	CD8_T_cell	Dendritic_cell	BTLA	CD79A	0.73567	control
Infected-control	Infected	IFE	ERC	CADM1	ERBB3	0.735646	Infected
Infected-control	Infected	Macrophage	Macrophage	TIMP2	CD44	0.735566	Infected
Infected-control	Infected	Dendritic_cell	ERC	PDCD1LG2	TNFRSF11A	0.73546	Infected
Infected-control	Infected	CD8_T_cell	Dendritic_cell	B2M	TAP2	0.735398	Infected
Infected-control	Infected	ERC	IFE	PATJ	CLDN1	0.735297	Infected
Infected-control	Infected	IFE	Dendritic_cell	MFGE8	ITGAV	0.735281	Infected
Infected-control	Infected	Macrophage	IFE	CALR	SCARF1	0.735094	Infected
Infected-control	Infected	IFE	CD8_T_cell	NAMPT	ITGB1	0.735031	Infected
Infected-control	Infected	CD8_T_cell	CD8_T_cell	ADAM17	ITGB1	0.735007	Infected
control-Infected	control	ERC	Dendritic_cell	LAMC2	ITGA9	0.734962	control
Infected-control	Infected	IFE	ERC	VTN	ITGB8	0.734927	Infected
control-Infected	control	B_cell	Macrophage	LAMB1	ITGAV	0.734909	control
Infected-control	Infected	CD8_T_cell	IFE	SEMA4D	ERBB2	0.734728	Infected
Infected-control	Infected	B_cell	IFE	PIGA	PIGR	0.734719	Infected
control-Infected	control	ERC	IFE	APP	SORL1	0.734639	control
control-Infected	control	Dendritic_cell	ERC	MIF	CD74	0.734573	control
Infected-control	Infected	CD8_T_cell	ERC	GDF3	ACVR2A	0.734491	Infected
control-Infected	control	CD8_T_cell	IFE	TGFB1	APP	0.734443	control
Infected-control	Infected	Dendritic_cell	Dendritic_cell	CTSD	APP	0.734373	Infected
Infected-control	Infected	B_cell	ERC	TNFSF11	TNFRSF11B	0.734332	Infected
Infected-control	Infected	IFE	IFE	BMP5	ACVR2A	0.734288	Infected
Infected-control	Infected	Dendritic_cell	ERC	IL15	IL2RG	0.734141	Infected
Infected-control	Infected	IFE	IFE	PTPRK	EGFR	0.734017	Infected
control-Infected	control	B_cell	CD8_T_cell	MDK	ITGB1	0.734005	control
Infected-control	Infected	ERC	Macrophage	COL18A1	ITGB1	0.733958	Infected
Infected-control	Infected	IFE	Dendritic_cell	CD99	CD81	0.733853	Infected
Infected-control	Infected	IFE	IFE	S100A10	CFTR	0.733842	Infected
Infected-control	Infected	ERC	ERC	SPP1	CD44	0.733748	Infected
Infected-control	Infected	ERC	CD8_T_cell	SPP1	ITGAV	0.73372	Infected
control-Infected	control	ERC	ERC	SLITRK1	TNFRSF11B	0.733704	control
Infected-control	Infected	IFE	Dendritic_cell	TGM2	ITGA4	0.73369	Infected
control-Infected	control	ERC	ERC	LAMB2	ITGB1	0.733672	Infected
Infected-control	Infected	ERC	IFE	FGF12	FGFR3	0.733654	Infected
control-Infected	control	CD8_T_cell	ERC	LAMC1	ITGA2	0.733608	control
Infected-control	Infected	Macrophage	IFE	CD44	HAS2	0.733528	Infected
Infected-control	Infected	ERC	IFE	SPP1	CD44	0.733418	Infected
Infected-control	Infected	IFE	Macrophage	ADAM9	ITGB1	0.733389	Infected
Infected-control	Infected	B_cell	ERC	CD320	LRPAP1	0.733375	Infected
control-Infected	control	IFE	ERC	IL16	CD9	0.733351	control
control-Infected	control	Macrophage	B_cell	APP	BACE1	0.733318	control
Infected-control	Infected	IFE	Dendritic_cell	TGFB2	TGFBR1	0.733296	Infected
Infected-control	Infected	Dendritic_cell	Macrophage	TGM2	ITGB1	0.733275	Infected
Infected-control	Infected	IFE	ERC	ANXA2	EGFR	0.733269	Infected
Infected-control	Infected	Dendritic_cell	ERC	HLA.DMA	CD74	0.733214	Infected
Infected-control	Infected	CD8_T_cell	IFE	CD44	SELE	0.733173	Infected
control-Infected	control	Macrophage	ERC	PECAM1	ITGAV	0.733167	control
Infected-control	Infected	IFE	IFE	FGF2	GPC4	0.733153	Infected
Infected-control	Infected	IFE	Macrophage	GGT1	CD82	0.733105	Infected
control-Infected	control	Dendritic_cell	Dendritic_cell	MIF	CXCR4	0.733104	control
Infected-control	Infected	ERC	Dendritic_cell	VEGFA	NRP2	0.733077	Infected
[truncated: 9,533 more rows]

## Sheet: trachea
contrast	group	sender	receiver	ligand	receptor	prioritization_score	top_group
Infected-control	Infected	T_cell	T_cell	IL21	IL21R	0.986755	Infected
Infected-control	Infected	Chondrocyte	Epithelial	IGF2	INSR	0.966888	Infected
Infected-control	Infected	Macrophage	Macrophage	IL1B	IL1R2	0.965187	Infected
control-Infected	control	Chondrocyte	Macrophage	MYOC	FZD4	0.958886	control
Infected-control	Infected	Macrophage	Fibroblast	IL1B	IL1R1	0.958233	Infected
Infected-control	Infected	Fibroblast	Epithelial	IGF2	INSR	0.957778	Infected
control-Infected	control	Macrophage	Schwann_cell	IGF2	ITGAV	0.947629	control
Infected-control	Infected	T_cell	T_cell	IL21	IL2RG	0.944981	Infected
Infected-control	Infected	Chondrocyte	Epithelial	IGF2	ITGB4	0.944604	Infected
Infected-control	Infected	Fibroblast	Chondrocyte	FGF7	FGFR3	0.941708	Infected
Infected-control	Infected	Pericyte	Macrophage	CSF1	CSF3R	0.941162	Infected
Infected-control	Infected	Chondrocyte	Pericyte	IGF2	IGF1R	0.940258	Infected
Infected-control	Infected	Schwann_cell	Epithelial	FGF2	SDC4	0.937781	Infected
Infected-control	Infected	Schwann_cell	Epithelial	IGF2	INSR	0.935965	Infected
Infected-control	Infected	Fibroblast	Epithelial	IGF2	ITGB4	0.935493	Infected
Infected-control	Infected	Epithelial	Macrophage	TGM2	ITGA4	0.934915	Infected
Infected-control	Infected	Macrophage	Macrophage	S100A12	TLR4	0.934111	Infected
Infected-control	Infected	Epithelial	Pericyte	CDH1	IGF1R	0.931733	Infected
Infected-control	Infected	Fibroblast	Pericyte	IGF2	IGF1R	0.931147	Infected
Infected-control	Infected	Chondrocyte	Pericyte	CCN2	LRP6	0.930132	Infected
Infected-control	Infected	Chondrocyte	Schwann_cell	IGF2	IGF1R	0.929788	Infected
Infected-control	Infected	Epithelial	Epithelial	CLDN3	CLDN1	0.928497	Infected
Infected-control	Infected	Schwann_cell	Fibroblast	FGF2	FGFR1	0.924999	Infected
control-Infected	control	Schwann_cell	Pericyte	LAMB1	ITGA9	0.924508	control
Infected-control	Infected	T_cell	T_cell	CD28	CD247	0.924381	Infected
Infected-control	Infected	Macrophage	T_cell	CCL4	CCR8	0.922881	Infected
control-Infected	control	Epithelial	Schwann_cell	IGF2	ITGAV	0.922157	control
Infected-control	Infected	Fibroblast	Schwann_cell	IGF2	IGF1R	0.920677	Infected
Infected-control	Infected	Pericyte	Pericyte	ADIPOQ	ADIPOR1	0.918599	Infected
Infected-control	Infected	Pericyte	Macrophage	CSF1	CSF2RA	0.918287	Infected
Infected-control	Infected	Schwann_cell	Epithelial	FGF2	SDC1	0.917218	Infected
Infected-control	Infected	Epithelial	Macrophage	AREG	MMP9	0.917153	Infected
Infected-control	Infected	Fibroblast	Schwann_cell	CNTF	IL6ST	0.916685	Infected
Infected-control	Infected	Macrophage	T_cell	CCL1	CCR8	0.916598	Infected
Infected-control	Infected	Schwann_cell	Epithelial	FGF2	FGFR2	0.915635	Infected
control-Infected	control	Chondrocyte	Macrophage	POSTN	ITGB5	0.914651	control
control-Infected	control	Macrophage	Schwann_cell	IGF2	ITGA6	0.914279	control
control-Infected	control	Macrophage	Schwann_cell	TGFB1	ITGB1	0.913801	control
Infected-control	Infected	Schwann_cell	Epithelial	IGF2	ITGB4	0.91368	Infected
control-Infected	control	Fibroblast	Pericyte	BMP2	ACVR2B	0.913223	control
control-Infected	control	Macrophage	Chondrocyte	TGFB1	SDC2	0.913087	control
Infected-control	Infected	Fibroblast	Chondrocyte	FGF7	FGFR4	0.912854	Infected
Infected-control	Infected	Macrophage	Epithelial	HLA.A	ERBB2	0.912225	Infected
Infected-control	Infected	Schwann_cell	Fibroblast	FGF2	FGFRL1	0.912034	Infected
control-Infected	control	Macrophage	Schwann_cell	TGFB1	ITGAV	0.911726	control
Infected-control	Infected	Chondrocyte	Schwann_cell	IGF2	ITGB4	0.910304	Infected
Infected-control	Infected	T_cell	Macrophage	CD6	ALCAM	0.909931	Infected
Infected-control	Infected	T_cell	T_cell	CCL1	CCR8	0.909537	Infected
Infected-control	Infected	Schwann_cell	Pericyte	IGF2	IGF1R	0.909334	Infected
Infected-control	Infected	Fibroblast	Pericyte	CCN2	LRP6	0.908893	Infected
Infected-control	Infected	Chondrocyte	Chondrocyte	IGF2	IGF1R	0.908412	Infected
control-Infected	control	Macrophage	Pericyte	TGFB1	ITGB1	0.908215	control
Infected-control	Infected	Macrophage	Fibroblast	IL6	IL6ST	0.908074	Infected
Infected-control	Infected	Macrophage	T_cell	ALCAM	CD6	0.907737	Infected
control-Infected	control	T_cell	Macrophage	LIF	IL6ST	0.907571	control
Infected-control	Infected	Epithelial	T_cell	ALCAM	CD6	0.907464	Infected
control-Infected	control	Macrophage	Pericyte	TGFB1	SDC2	0.907144	control
control-Infected	control	Fibroblast	Macrophage	POSTN	ITGB5	0.906228	control
control-Infected	control	Fibroblast	T_cell	COL3A1	ITGB1	0.905791	control
Infected-control	Infected	Epithelial	Epithelial	HLA.A	ERBB2	0.905283	Infected
control-Infected	control	Schwann_cell	Schwann_cell	ADAM10	TSPAN5	0.904311	control
control-Infected	control	Schwann_cell	Pericyte	LAMB1	ITGB1	0.904083	control
Infected-control	Infected	Schwann_cell	Fibroblast	PDGFB	PDGFRA	0.903919	Infected
Infected-control	Infected	Fibroblast	Epithelial	BMP4	BMPR2	0.903861	Infected
Infected-control	Infected	Schwann_cell	Fibroblast	FGF2	GPC4	0.903852	Infected
Infected-control	Infected	Macrophage	Epithelial	LGALS3	ANXA2	0.90329	Infected
Infected-control	Infected	Schwann_cell	Chondrocyte	FGF2	FGFR3	0.90328	Infected
control-Infected	control	Fibroblast	Chondrocyte	PTN	SDC2	0.902697	control
Infected-control	Infected	Fibroblast	Epithelial	FGF7	FGFR2	0.901654	Infected
Infected-control	Infected	Fibroblast	Epithelial	MPDZ	CLDN1	0.901363	Infected
Infected-control	Infected	T_cell	Macrophage	IFNG	IFNGR2	0.901325	Infected
Infected-control	Infected	Chondrocyte	Macrophage	TGM2	ITGA4	0.901249	Infected
Infected-control	Infected	Fibroblast	Schwann_cell	IGF2	ITGB4	0.901193	Infected
Infected-control	Infected	Schwann_cell	Fibroblast	CHL1	CNTN1	0.901143	Infected
Infected-control	Infected	Chondrocyte	Macrophage	IGF2	INSR	0.900882	Infected
control-Infected	control	Fibroblast	Pericyte	GDF7	ACVR2B	0.900184	control
control-Infected	control	Pericyte	Macrophage	POSTN	ITGB5	0.899815	control
control-Infected	control	Fibroblast	Schwann_cell	BOC	SMO	0.899383	control
Infected-control	Infected	Fibroblast	Chondrocyte	IGF2	IGF1R	0.899302	Infected
control-Infected	control	Pericyte	T_cell	IL15	IL2RA	0.898932	control
Infected-control	Infected	Schwann_cell	Schwann_cell	IGF2	IGF1R	0.898864	Infected
control-Infected	control	Fibroblast	Epithelial	INHBA	ACVR2A	0.898553	control
control-Infected	control	Fibroblast	Pericyte	INHBA	ACVR2B	0.8979	control
Infected-control	Infected	Schwann_cell	Epithelial	HLA.A	ERBB2	0.896181	Infected
Infected-control	Infected	Macrophage	T_cell	CD80	CTLA4	0.895699	Infected
control-Infected	control	Fibroblast	T_cell	THBS2	ITGA4	0.895638	control
Infected-control	Infected	Fibroblast	Fibroblast	FGF7	FGFR1	0.895243	Infected
control-Infected	control	Macrophage	Fibroblast	TGFB1	SDC2	0.895155	control
control-Infected	control	Epithelial	Macrophage	POSTN	ITGB5	0.894981	control
Infected-control	Infected	Fibroblast	Schwann_cell	FGF7	FGFR1	0.894551	Infected
control-Infected	control	Macrophage	Pericyte	TGFB1	APP	0.893997	control
Infected-control	Infected	Schwann_cell	Epithelial	FGF2	FGFR3	0.893902	Infected
Infected-control	Infected	Macrophage	T_cell	CD80	CD28	0.893846	Infected
control-Infected	control	Chondrocyte	Fibroblast	FGF2	SDC2	0.893695	control
control-Infected	control	Fibroblast	T_cell	INHBA	ACVR2A	0.893618	control
control-Infected	control	Macrophage	Fibroblast	PDGFB	PDGFRB	0.893077	control
Infected-control	Infected	Fibroblast	Schwann_cell	CNTN1	NFASC	0.892996	Infected
Infected-control	Infected	Schwann_cell	Schwann_cell	FGF2	FGFR1	0.892815	Infected
Infected-control	Infected	Fibroblast	Macrophage	IGF2	INSR	0.891771	Infected
control-Infected	control	Schwann_cell	Schwann_cell	ADAM10	APP	0.89149	control
Infected-control	Infected	Schwann_cell	Pericyte	ABCA1	MEGF10	0.890663	Infected
Infected-control	Infected	Schwann_cell	Epithelial	FGF2	CD44	0.890507	Infected
Infected-control	Infected	Epithelial	Epithelial	AREG	ERBB3	0.890418	Infected
Infected-control	Infected	Schwann_cell	Chondrocyte	ABCA1	APOA1	0.89023	Infected
Infected-control	Infected	Schwann_cell	Chondrocyte	FGF2	SDC3	0.890014	Infected
control-Infected	control	Schwann_cell	Schwann_cell	ADAM10	TSPAN14	0.889959	control
control-Infected	control	Fibroblast	Schwann_cell	COL1A1	ITGB1	0.889484	control
Infected-control	Infected	Fibroblast	Schwann_cell	VEGFD	ITGA2	0.889019	Infected
Infected-control	Infected	T_cell	T_cell	IFNG	IFNGR1	0.889012	Infected
control-Infected	control	Epithelial	Schwann_cell	IGF2	ITGA6	0.888808	control
Infected-control	Infected	T_cell	T_cell	CD40LG	ITGB2	0.888673	Infected
Infected-control	Infected	Epithelial	Epithelial	B2M	TAP2	0.888521	Infected
control-Infected	control	Fibroblast	Chondrocyte	PDGFD	PDGFRB	0.88852	control
control-Infected	control	Macrophage	Chondrocyte	TGFB1	APP	0.888458	control
Infected-control	Infected	Epithelial	Pericyte	TGM2	SDC4	0.888207	Infected
Infected-control	Infected	Epithelial	Epithelial	AREG	ERBB2	0.887849	Infected
control-Infected	control	Fibroblast	Schwann_cell	COL1A1	ITGAV	0.887409	control
Infected-control	Infected	Epithelial	T_cell	HBEGF	CD6	0.887098	Infected
Infected-control	Infected	Epithelial	Macrophage	TGM2	SDC4	0.887005	Infected
Infected-control	Infected	Macrophage	T_cell	LGALS3	LAG3	0.886937	Infected
Infected-control	Infected	Epithelial	Fibroblast	CCL19	ACKR4	0.8862	Infected
control-Infected	control	Fibroblast	Pericyte	BMP2	BMPR1A	0.886133	control
Infected-control	Infected	Fibroblast	Fibroblast	SERPING1	C1R	0.885987	Infected
Infected-control	Infected	Chondrocyte	Fibroblast	IGF2	IGF1R	0.885559	Infected
Infected-control	Infected	Schwann_cell	Fibroblast	SLIT1	GPC1	0.885226	Infected
Infected-control	Infected	Macrophage	T_cell	IL18	IL18R1	0.885194	Infected
Infected-control	Infected	Schwann_cell	Chondrocyte	FGF2	GPC4	0.885122	Infected
Infected-control	Infected	Epithelial	Epithelial	B2M	TAP1	0.884791	Infected
Infected-control	Infected	Epithelial	Epithelial	LGALS3	ANXA2	0.884638	Infected
control-Infected	control	Macrophage	Schwann_cell	F13A1	ITGB1	0.884452	control
control-Infected	control	Macrophage	Epithelial	TGFB1	SDC2	0.88402	control
Infected-control	Infected	Fibroblast	Macrophage	TGM2	ITGA4	0.883711	Infected
Infected-control	Infected	T_cell	Epithelial	HLA.A	ERBB2	0.88369	Infected
Infected-control	Infected	Epithelial	Epithelial	AREG	EGFR	0.88355	Infected
Infected-control	Infected	Macrophage	Schwann_cell	IL6	IL6ST	0.883545	Infected
Infected-control	Infected	Macrophage	Epithelial	HLA.A	APLP2	0.883535	Infected
Infected-control	Infected	Macrophage	Macrophage	IL1B	ADRB2	0.883308	Infected
Infected-control	Infected	Macrophage	Macrophage	IL1RN	IL1R2	0.882628	Infected
control-Infected	control	Schwann_cell	Macrophage	CCN1	ITGB5	0.882395	control
control-Infected	control	Macrophage	Schwann_cell	TGFB1	TGFBR2	0.882378	control
Infected-control	Infected	Fibroblast	Schwann_cell	WNT5A	LRP6	0.882298	Infected
Infected-control	Infected	Chondrocyte	Fibroblast	IGF2	INSR	0.882271	Infected
Infected-control	Infected	Fibroblast	Pericyte	WNT5A	LRP6	0.881824	Infected
Infected-control	Infected	Epithelial	Schwann_cell	NRG1	ERBB3	0.881647	Infected
Infected-control	Infected	T_cell	Epithelial	IFNG	IFNGR1	0.880736	Infected
Infected-control	Infected	Fibroblast	Epithelial	FGF7	FGFR3	0.879921	Infected
Infected-control	Infected	T_cell	Macrophage	CD28	CD80	0.879636	Infected
Infected-control	Infected	Epithelial	Epithelial	CDCP1	EGFR	0.879544	Infected
control-Infected	control	Macrophage	Schwann_cell	TGFB1	APP	0.879488	control
Infected-control	Infected	Schwann_cell	Schwann_cell	IGF2	ITGB4	0.87938	Infected
control-Infected	control	Macrophage	T_cell	TGFB1	ITGB1	0.878861	control
control-Infected	control	Fibroblast	Epithelial	BMP2	ACVR2A	0.878815	control
control-Infected	control	Chondrocyte	Schwann_cell	COL28A1	ITGB1	0.878779	control
control-Infected	control	Fibroblast	Pericyte	CCN3	NOTCH1	0.878553	control
Infected-control	Infected	Pericyte	Macrophage	ANGPTL4	SDC4	0.878287	Infected
Infected-control	Infected	Chondrocyte	Pericyte	IGF2	IGF2R	0.878098	Infected
Infected-control	Infected	Fibroblast	Epithelial	HLA.A	ERBB2	0.87798	Infected
control-Infected	control	T_cell	Macrophage	TNFSF11	TNFRSF11A	0.877882	control
Infected-control	Infected	Schwann_cell	Chondrocyte	IGF2	IGF1R	0.877489	Infected
Infected-control	Infected	Macrophage	T_cell	IL15	IL2RG	0.87744	Infected
Infected-control	Infected	Fibroblast	Schwann_cell	COL4A6	ITGA2	0.877363	Infected
Infected-control	Infected	T_cell	Fibroblast	TGFB1	TGFBR3	0.876997	Infected
Infected-control	Infected	Epithelial	Epithelial	HLA.A	APLP2	0.876594	Infected
Infected-control	Infected	Macrophage	T_cell	MMP9	ITGB2	0.876508	Infected
Infected-control	Infected	Fibroblast	Fibroblast	IGF2	IGF1R	0.876449	Infected
Infected-control	Infected	Macrophage	Epithelial	ANXA1	EGFR	0.876282	Infected
control-Infected	control	Macrophage	Macrophage	TGFB1	APP	0.875776	control
control-Infected	control	Schwann_cell	Macrophage	HBEGF	CD82	0.875747	control
control-Infected	control	Fibroblast	Macrophage	CCN3	PLXNA1	0.875375	control
Infected-control	Infected	Fibroblast	Epithelial	FGL1	EGFR	0.875282	Infected
Infected-control	Infected	T_cell	T_cell	CD28	CD4	0.875271	Infected
Infected-control	Infected	Fibroblast	Epithelial	LAMA2	ITGB4	0.875106	Infected
Infected-control	Infected	Epithelial	Fibroblast	SEMA4G	PLXNB2	0.874917	Infected
Infected-control	Infected	Pericyte	Pericyte	ESAM	ESAM	0.874849	Infected
control-Infected	control	Fibroblast	Pericyte	BMP2	BMPR2	0.874768	control
Infected-control	Infected	Schwann_cell	Chondrocyte	FGF2	FGFR4	0.874426	Infected
control-Infected	control	Chondrocyte	Pericyte	CCN3	NOTCH1	0.874285	control
Infected-control	Infected	T_cell	Fibroblast	TGFB1	PDGFRA	0.874181	Infected
Infected-control	Infected	Fibroblast	Schwann_cell	APOA1	ABCA1	0.874058	Infected
Infected-control	Infected	Chondrocyte	Macrophage	IGF2	IGF2R	0.87387	Infected
Infected-control	Infected	T_cell	Epithelial	CCL5	SDC4	0.873621	Infected
Infected-control	Infected	Fibroblast	Macrophage	SERPING1	SELP	0.873578	Infected
control-Infected	control	Epithelial	Schwann_cell	COL4A6	ITGB1	0.873299	control
Infected-control	Infected	Fibroblast	Fibroblast	IGF2	INSR	0.873161	Infected
control-Infected	control	Fibroblast	Pericyte	GDF7	BMPR1A	0.873093	control
control-Infected	control	Schwann_cell	Schwann_cell	CDH2	CDH2	0.87264	control
Infected-control	Infected	Fibroblast	Epithelial	BMP6	BMPR2	0.87249	Infected
control-Infected	control	Macrophage	Fibroblast	TGFB1	APP	0.872483	control
control-Infected	control	T_cell	T_cell	CTSG	F2R	0.872415	control
Infected-control	Infected	Chondrocyte	Epithelial	TGFB2	TGFBR1	0.872304	Infected
control-Infected	control	Macrophage	Chondrocyte	PDGFB	PDGFRB	0.872224	control
control-Infected	control	Macrophage	Chondrocyte	IGF2	ITGAV	0.872185	control
control-Infected	control	Macrophage	Chondrocyte	TGFB1	ITGB1	0.87187	control
control-Infected	control	Macrophage	T_cell	LTF	IL1RL1	0.871782	control
Infected-control	Infected	Macrophage	Macrophage	MMP9	IFNAR1	0.871757	Infected
control-Infected	control	Pericyte	Macrophage	CCN1	ITGB5	0.871647	control
control-Infected	control	Chondrocyte	Chondrocyte	PTN	SDC2	0.87164	control
Infected-control	Infected	Pericyte	Epithelial	HLA.A	ERBB2	0.87161	Infected
Infected-control	Infected	Fibroblast	Epithelial	HGF	ST14	0.871601	Infected
control-Infected	control	Epithelial	Schwann_cell	COL4A6	ITGAV	0.871224	control
Infected-control	Infected	Fibroblast	Fibroblast	CNTF	IL6ST	0.871209	Infected
control-Infected	control	Chondrocyte	Macrophage	CCN3	PLXNA1	0.871107	control
Infected-control	Infected	Pericyte	Epithelial	BTC	ERBB3	0.870881	Infected
Infected-control	Infected	Fibroblast	Fibroblast	CNTF	LIFR	0.870767	Infected
Infected-control	Infected	Fibroblast	Epithelial	TNFSF15	TNFRSF6B	0.87067	Infected
Infected-control	Infected	Macrophage	Fibroblast	INHBA	TGFBR3	0.870641	Infected
Infected-control	Infected	Macrophage	Chondrocyte	INHBA	ENG	0.870547	Infected
control-Infected	control	Fibroblast	Schwann_cell	COL3A1	ITGB1	0.870435	control
control-Infected	control	Schwann_cell	Macrophage	C4A	NRP1	0.870348	control
control-Infected	control	Macrophage	Schwann_cell	IGF2	IGF2R	0.870163	control
Infected-control	Infected	T_cell	Macrophage	IL17A	IL17RA	0.870067	Infected
Infected-control	Infected	Schwann_cell	Macrophage	IGF2	INSR	0.869958	Infected
Infected-control	Infected	Fibroblast	Schwann_cell	CNTN1	CHL1	0.869899	Infected
Infected-control	Infected	Fibroblast	Schwann_cell	VEGFD	ITGA1	0.869853	Infected
control-Infected	control	Pericyte	Schwann_cell	COL4A1	ITGB1	0.869842	control
Infected-control	Infected	Macrophage	Epithelial	B2M	TAP2	0.869667	Infected
control-Infected	control	Macrophage	Fibroblast	IGF2	ITGB3	0.869451	control
control-Infected	control	Pericyte	Chondrocyte	CCN2	FGFR2	0.869403	control
Infected-control	Infected	Chondrocyte	Pericyte	CCN2	IGF2R	0.869071	Infected
Infected-control	Infected	Pericyte	Fibroblast	ANGPTL4	ITGB3	0.869061	Infected
control-Infected	control	Schwann_cell	Chondrocyte	HBEGF	EGFR	0.869057	control
Infected-control	Infected	Chondrocyte	Pericyte	IGF2	INSR	0.869012	Infected
Infected-control	Infected	Epithelial	Epithelial	DSC2	DSG2	0.869003	Infected
Infected-control	Infected	Fibroblast	Pericyte	IGF2	IGF2R	0.868987	Infected
Infected-control	Infected	Epithelial	Epithelial	EPCAM	CLDN1	0.868876	Infected
Infected-control	Infected	Macrophage	Macrophage	CCL1	CCR2	0.86849	Infected
control-Infected	control	Fibroblast	Pericyte	COL5A1	ITGB1	0.868335	control
Infected-control	Infected	Pericyte	Epithelial	BTC	ERBB2	0.868311	Infected
Infected-control	Infected	Epithelial	T_cell	LGALS3	LAG3	0.868285	Infected
Infected-control	Infected	Epithelial	Fibroblast	CDH1	PTPRM	0.867919	Infected
Infected-control	Infected	Macrophage	Epithelial	CCL5	SDC4	0.86779	Infected
control-Infected	control	Pericyte	Schwann_cell	COL4A1	ITGAV	0.867767	control
Infected-control	Infected	Epithelial	Epithelial	TGM2	SDC4	0.867749	Infected
Infected-control	Infected	Epithelial	Pericyte	CDH1	EGFR	0.86768	Infected
Infected-control	Infected	Schwann_cell	Epithelial	HLA.A	APLP2	0.867492	Infected
control-Infected	control	Schwann_cell	Pericyte	LAMB1	ITGA1	0.867398	control
Infected-control	Infected	T_cell	Epithelial	B2M	TAP2	0.867361	Infected
Infected-control	Infected	Fibroblast	T_cell	SPON2	ITGB2	0.867214	Infected
control-Infected	control	Epithelial	Schwann_cell	COL1A1	ITGB1	0.867164	control
Infected-control	Infected	Pericyte	Chondrocyte	ANGPTL4	SDC3	0.867064	Infected
control-Infected	control	Chondrocyte	Schwann_cell	COL12A1	ITGB1	0.866969	control
Infected-control	Infected	Fibroblast	Fibroblast	WNT5A	FZD4	0.866825	Infected
control-Infected	control	Fibroblast	Macrophage	CCN1	ITGB5	0.86665	control
control-Infected	control	Epithelial	Macrophage	SEMA3F	NRP1	0.866388	control
Infected-control	Infected	Epithelial	Fibroblast	AREG	EGFR	0.866266	Infected
control-Infected	control	Schwann_cell	Schwann_cell	LAMB1	ITGB1	0.866153	control
Infected-control	Infected	Macrophage	Epithelial	B2M	TAP1	0.865937	Infected
Infected-control	Infected	Fibroblast	Epithelial	TNXB	SDC4	0.865902	Infected
control-Infected	control	Schwann_cell	Schwann_cell	RELN	ITGB1	0.86554	control
control-Infected	control	Fibroblast	Schwann_cell	LUM	ITGB1	0.86548	control
control-Infected	control	Fibroblast	Schwann_cell	TGFB3	TGFBR2	0.865096	control
control-Infected	control	Epithelial	Schwann_cell	COL1A1	ITGAV	0.865089	control
Infected-control	Infected	Macrophage	T_cell	SELP	SELPLG	0.865042	Infected
control-Infected	control	T_cell	Chondrocyte	LIF	LIFR	0.864994	control
control-Infected	control	Macrophage	Chondrocyte	TGFB1	ITGAV	0.864817	control
Infected-control	Infected	Fibroblast	Macrophage	IGF2	IGF2R	0.864759	Infected
control-Infected	control	Fibroblast	T_cell	SEMA3A	NRP2	0.864705	control
Infected-control	Infected	Pericyte	Fibroblast	ANGPTL4	SDC3	0.86465	Infected
Infected-control	Infected	Macrophage	T_cell	ICOSLG	CTLA4	0.864646	Infected
Infected-control	Infected	Schwann_cell	Epithelial	B2M	TAP2	0.864604	Infected
control-Infected	control	Chondrocyte	Pericyte	LAMB1	ITGA9	0.864584	control
control-Infected	control	Schwann_cell	T_cell	ADAM10	CD44	0.864445	control
Infected-control	Infected	Macrophage	T_cell	IL15	IL2RB	0.864175	Infected
control-Infected	control	Schwann_cell	Schwann_cell	LAMB1	ITGAV	0.864077	control
Infected-control	Infected	Pericyte	Epithelial	BTC	EGFR	0.864013	Infected
control-Infected	control	Epithelial	Chondrocyte	TIMP2	MMP2	0.863975	control
Infected-control	Infected	Fibroblast	Fibroblast	CD99	CD99	0.863787	Infected
Infected-control	Infected	Chondrocyte	T_cell	SPON2	ITGB2	0.863731	Infected
Infected-control	Infected	T_cell	Epithelial	B2M	TAP1	0.863631	Infected
control-Infected	control	Schwann_cell	T_cell	HMGB1	THBD	0.863352	control
control-Infected	control	Epithelial	T_cell	SELE	CD44	0.863151	control
Infected-control	Infected	Fibroblast	Schwann_cell	SOSTDC1	LRP4	0.86314	Infected
Infected-control	Infected	Epithelial	Fibroblast	AREG	ERBB2	0.863118	Infected
Infected-control	Infected	Epithelial	Epithelial	CDH1	CDH1	0.862968	Infected
Infected-control	Infected	Fibroblast	Epithelial	LGALS3	ANXA2	0.862891	Infected
Infected-control	Infected	Macrophage	T_cell	ICOSLG	CD28	0.862794	Infected
control-Infected	control	Macrophage	Macrophage	PLXNA1	TREM2	0.862765	control
Infected-control	Infected	Macrophage	Pericyte	TNFSF11	TNFRSF11B	0.862695	Infected
control-Infected	control	Pericyte	Macrophage	SEMA3F	NRP1	0.862639	control
Infected-control	Infected	Schwann_cell	Macrophage	ANGPTL4	SDC4	0.862587	Infected
Infected-control	Infected	Fibroblast	Chondrocyte	SERPING1	C1R	0.862414	Infected
Infected-control	Infected	Macrophage	Macrophage	SPP1	S1PR1	0.862402	Infected
control-Infected	control	Fibroblast	Fibroblast	FGF2	SDC2	0.862384	control
control-Infected	control	Chondrocyte	Schwann_cell	COL4A1	ITGB1	0.862337	control
Infected-control	Infected	Chondrocyte	Chondrocyte	TGFB2	TGFBR1	0.862319	Infected
Infected-control	Infected	Epithelial	Macrophage	B2M	TAP1	0.862305	Infected
Infected-control	Infected	Chondrocyte	Fibroblast	SERPING1	C1R	0.862289	Infected
control-Infected	control	Fibroblast	Schwann_cell	COL5A1	ITGB1	0.862261	control
Infected-control	Infected	Epithelial	Epithelial	ANXA2	EGFR	0.862157	Infected
control-Infected	control	Macrophage	Pericyte	IGF2	ITGAV	0.861983	control
control-Infected	control	Macrophage	T_cell	IGF2	IGF2R	0.86198	control
control-Infected	control	T_cell	T_cell	HMGB1	THBD	0.861925	control
Infected-control	Infected	Epithelial	Fibroblast	NECTIN1	CADM3	0.861875	Infected
Infected-control	Infected	Fibroblast	Epithelial	FST	BMPR2	0.861774	Infected
control-Infected	control	Fibroblast	Pericyte	GDF7	BMPR2	0.861729	control
control-Infected	control	T_cell	Epithelial	CD44	SELE	0.861614	control
Infected-control	Infected	Fibroblast	Pericyte	ABCA1	MEGF10	0.861494	Infected
control-Infected	control	Schwann_cell	Schwann_cell	HBEGF	CD9	0.861473	control
Infected-control	Infected	T_cell	Macrophage	CCL1	CCR2	0.86143	Infected
Infected-control	Infected	Schwann_cell	Pericyte	CCN2	LRP6	0.861106	Infected
Infected-control	Infected	Fibroblast	Chondrocyte	ABCA1	APOA1	0.861061	Infected
Infected-control	Infected	Epithelial	Schwann_cell	HBEGF	CD9	0.861049	Infected
Infected-control	Infected	Fibroblast	Fibroblast	WNT5A	LRP6	0.860906	Infected
Infected-control	Infected	Schwann_cell	Epithelial	B2M	TAP1	0.860873	Infected
control-Infected	control	Fibroblast	Schwann_cell	CXCL12	ITGB1	0.860853	control
Infected-control	Infected	T_cell	Fibroblast	TGFB1	TGFBR1	0.860717	Infected
Infected-control	Infected	Fibroblast	T_cell	ALCAM	CD6	0.860563	Infected
Infected-control	Infected	Fibroblast	T_cell	CNTF	IL6ST	0.860394	Infected
Infected-control	Infected	Fibroblast	Epithelial	ANXA1	EGFR	0.860311	Infected
control-Infected	control	Chondrocyte	Schwann_cell	COL4A1	ITGAV	0.860262	control
Infected-control	Infected	Epithelial	Chondrocyte	ADM	RAMP2	0.860246	Infected
control-Infected	control	Macrophage	T_cell	TGFBI	ITGA4	0.86019	control
control-Infected	control	Macrophage	Pericyte	PDGFB	PDGFRB	0.860089	control
control-Infected	control	Schwann_cell	Macrophage	SEMA3C	PLXND1	0.86005	control
control-Infected	control	Epithelial	Pericyte	LAMB1	ITGA9	0.859928	control
Infected-control	Infected	Fibroblast	Pericyte	IGF2	INSR	0.859901	Infected
Infected-control	Infected	Fibroblast	Fibroblast	CD99	CD81	0.859859	Infected
control-Infected	control	Macrophage	Schwann_cell	TGFB1	ITGB8	0.859725	control
Infected-control	Infected	Chondrocyte	Epithelial	HLA.A	ERBB2	0.859677	Infected
control-Infected	control	Fibroblast	Pericyte	PDGFD	PDGFRB	0.859533	control
Infected-control	Infected	Fibroblast	Pericyte	SERPINF1	LRP6	0.859405	Infected
Infected-control	Infected	Fibroblast	Macrophage	ANGPTL2	TLR4	0.859374	Infected
Infected-control	Infected	Macrophage	Fibroblast	INHBA	ACVR2B	0.859236	Infected
control-Infected	control	Schwann_cell	Fibroblast	SLIT1	ROBO2	0.859174	control
Infected-control	Infected	Epithelial	Epithelial	NECTIN1	NECTIN1	0.859121	Infected
control-Infected	control	Schwann_cell	Schwann_cell	CCN1	ITGB1	0.858994	control
control-Infected	control	Chondrocyte	T_cell	COL3A1	ITGB1	0.858992	control
control-Infected	control	Fibroblast	Pericyte	LAMB1	ITGA9	0.858917	control
Infected-control	Infected	Schwann_cell	Fibroblast	FGF2	SDC3	0.858683	Infected
control-Infected	control	Schwann_cell	Schwann_cell	COL4A1	ITGB1	0.858499	control
control-Infected	control	Macrophage	Schwann_cell	VCAM1	ITGB1	0.858423	control
Infected-control	Infected	T_cell	Macrophage	FURIN	INSR	0.858389	Infected
control-Infected	control	T_cell	Schwann_cell	ANGPT2	ITGB1	0.858265	control
control-Infected	control	Pericyte	Schwann_cell	CDH2	CDH2	0.858242	control
Infected-control	Infected	Fibroblast	Schwann_cell	COL4A6	ITGA1	0.858197	Infected
Infected-control	Infected	Pericyte	Epithelial	B2M	TAP2	0.857799	Infected
control-Infected	control	Chondrocyte	Macrophage	CCN1	ITGB5	0.85772	control
Infected-control	Infected	Fibroblast	Epithelial	BMP7	BMPR2	0.857657	Infected
control-Infected	control	Schwann_cell	T_cell	HBEGF	CD44	0.857649	control
control-Infected	control	Schwann_cell	Schwann_cell	ADAM10	NOTCH1	0.857603	control
Infected-control	Infected	Epithelial	Epithelial	SPINT1	ST14	0.857447	Infected
Infected-control	Infected	Fibroblast	Epithelial	MMP14	SDC1	0.857176	Infected
Infected-control	Infected	Macrophage	T_cell	PTPRC	CD247	0.857156	Infected
Infected-control	Infected	Fibroblast	Fibroblast	WNT5A	FZD2	0.857126	Infected
Infected-control	Infected	Pericyte	Schwann_cell	CNTN1	NFASC	0.857014	Infected
control-Infected	control	Schwann_cell	Schwann_cell	CCN1	ITGAV	0.856918	control
control-Infected	control	Fibroblast	Epithelial	COL3A1	ITGA1	0.856899	control
Infected-control	Infected	Chondrocyte	Fibroblast	IGF2	IGF2R	0.856787	Infected
control-Infected	control	Schwann_cell	Schwann_cell	COL18A1	ITGB1	0.856657	control
control-Infected	control	Fibroblast	Chondrocyte	INHBA	ENG	0.856453	control
control-Infected	control	Schwann_cell	Schwann_cell	COL4A1	ITGAV	0.856424	control
Infected-control	Infected	Epithelial	T_cell	TGM2	SDC4	0.856419	Infected
control-Infected	control	Fibroblast	Fibroblast	TGFB3	ITGB3	0.856136	control
control-Infected	control	Pericyte	Macrophage	CSF1	CSF1R	0.855934	control
control-Infected	control	Pericyte	Macrophage	COL4A2	ITGB5	0.855697	control
Infected-control	Infected	Fibroblast	Epithelial	B2M	TAP2	0.855584	Infected
Infected-control	Infected	Epithelial	Pericyte	CDH1	PTPRF	0.855476	Infected
Infected-control	Infected	Epithelial	Epithelial	CDH1	PTPRF	0.855409	Infected
Infected-control	Infected	Epithelial	Macrophage	B2M	TAP2	0.855085	Infected
Infected-control	Infected	T_cell	Epithelial	HLA.A	APLP2	0.855001	Infected
Infected-control	Infected	T_cell	Pericyte	ABCA1	MEGF10	0.854935	Infected
Infected-control	Infected	Fibroblast	Fibroblast	RARRES1	NRP2	0.854908	Infected
Infected-control	Infected	Macrophage	Schwann_cell	HLA.A	APLP2	0.85484	Infected
control-Infected	control	Chondrocyte	Macrophage	COL4A2	ITGB5	0.854723	control
Infected-control	Infected	Schwann_cell	Pericyte	FGF2	SDC4	0.854674	Infected
Infected-control	Infected	Fibroblast	T_cell	FGL1	LAG3	0.854654	Infected
Infected-control	Infected	Schwann_cell	Fibroblast	IGF2	IGF1R	0.854636	Infected
control-Infected	control	Macrophage	Schwann_cell	IGF2	ITGB4	0.854596	control
Infected-control	Infected	Fibroblast	Chondrocyte	RARRES1	NRP2	0.854573	Infected
Infected-control	Infected	Chondrocyte	Pericyte	TGM2	SDC4	0.854541	Infected
Infected-control	Infected	T_cell	Chondrocyte	ABCA1	APOA1	0.854502	Infected
Infected-control	Infected	Epithelial	Schwann_cell	CDH1	IGF1R	0.854439	Infected
Infected-control	Infected	Macrophage	Epithelial	INHBA	ACVR2A	0.854428	Infected
control-Infected	control	Fibroblast	Chondrocyte	PTN	ITGAV	0.854427	control
control-Infected	control	Epithelial	T_cell	SEMA3F	NRP2	0.854355	control
control-Infected	control	Chondrocyte	Chondrocyte	COL28A1	ITGB1	0.854348	control
Infected-control	Infected	Pericyte	Epithelial	B2M	TAP1	0.854069	Infected
control-Infected	control	Chondrocyte	Epithelial	FGF2	SDC2	0.853857	control
control-Infected	control	Fibroblast	Schwann_cell	THBS2	ITGB1	0.853665	control
Infected-control	Infected	Macrophage	Macrophage	ALCAM	ALCAM	0.85364	Infected
Infected-control	Infected	Chondrocyte	T_cell	PECAM1	CD38	0.85344	Infected
Infected-control	Infected	Epithelial	Macrophage	ALCAM	ALCAM	0.853367	Infected
Infected-control	Infected	Schwann_cell	Fibroblast	ANGPTL4	ITGB3	0.853361	Infected
Infected-control	Infected	Chondrocyte	Macrophage	TGM2	SDC4	0.853339	Infected
Infected-control	Infected	Fibroblast	Chondrocyte	CADM3	PRLR	0.853116	Infected
control-Infected	control	Chondrocyte	Schwann_cell	COL9A1	ITGB1	0.853062	control
Infected-control	Infected	T_cell	Epithelial	CCL5	SDC1	0.853058	Infected
control-Infected	control	Macrophage	Pericyte	TGFB1	ITGAV	0.853029	control
Infected-control	Infected	Pericyte	Epithelial	ANGPTL4	SDC4	0.852844	Infected
control-Infected	control	Macrophage	Fibroblast	TGFB1	ITGB3	0.852512	control
Infected-control	Infected	Epithelial	Epithelial	HBEGF	ERBB2	0.852409	Infected
Infected-control	Infected	Chondrocyte	Fibroblast	IGF2	ITGB3	0.852126	Infected
Infected-control	Infected	Pericyte	Chondrocyte	ANGPTL4	LPL	0.85202	Infected
control-Infected	control	Schwann_cell	Chondrocyte	C4A	NRP1	0.851941	control
Infected-control	Infected	Fibroblast	Epithelial	B2M	TAP1	0.851854	Infected
control-Infected	control	Macrophage	Schwann_cell	TGFB1	ITGB6	0.851598	control
control-Infected	control	Schwann_cell	T_cell	KITLG	KIT	0.851547	control
control-Infected	control	Fibroblast	T_cell	VEGFA	NRP2	0.851519	control
control-Infected	control	T_cell	Pericyte	TNFSF11	TNFRSF11B	0.851507	control
control-Infected	control	Macrophage	T_cell	VCAM1	ITGA4	0.851459	control
Infected-control	Infected	Schwann_cell	Chondrocyte	ANGPTL4	SDC3	0.851365	Infected
Infected-control	Infected	Schwann_cell	Fibroblast	IGF2	INSR	0.851348	Infected
control-Infected	control	Chondrocyte	Schwann_cell	POSTN	ITGAV	0.851185	control
Infected-control	Infected	Chondrocyte	Fibroblast	PDGFC	PDGFRA	0.851183	Infected
Infected-control	Infected	T_cell	Fibroblast	TGFB1	ACVRL1	0.851045	Infected
Infected-control	Infected	Epithelial	Fibroblast	GPI	AMFR	0.851043	Infected
Infected-control	Infected	Epithelial	Fibroblast	ADM	RAMP2	0.850947	Infected
control-Infected	control	Macrophage	Epithelial	TGFB1	APP	0.850936	control
control-Infected	control	Schwann_cell	Chondrocyte	PDGFC	PDGFRB	0.850888	control
Infected-control	Infected	Epithelial	T_cell	HHLA2	TMIGD2	0.850878	Infected
Infected-control	Infected	Macrophage	T_cell	IL6	IL6ST	0.850836	Infected
control-Infected	control	Pericyte	T_cell	SEMA3F	NRP2	0.850606	control
control-Infected	control	Schwann_cell	Schwann_cell	COL4A6	ITGB1	0.850587	control
control-Infected	control	Epithelial	T_cell	COL3A1	ITGB1	0.850448	control
Infected-control	Infected	Chondrocyte	Epithelial	VCAM1	EZR	0.850315	Infected
Infected-control	Infected	Fibroblast	Schwann_cell	CNTF	LIFR	0.85012	Infected
Infected-control	Infected	Epithelial	Epithelial	NRG1	ERBB3	0.849991	Infected
Infected-control	Infected	Chondrocyte	Macrophage	SERPING1	SELP	0.849881	Infected
control-Infected	control	Macrophage	Epithelial	TGFB1	TGFBR2	0.849634	control
control-Infected	control	Fibroblast	Macrophage	ADM	CALCRL	0.849594	control
Infected-control	Infected	Fibroblast	Epithelial	EFEMP1	EGFR	0.849488	Infected
control-Infected	control	Fibroblast	Schwann_cell	PTN	ITGAV	0.849401	control
Infected-control	Infected	Chondrocyte	Epithelial	CCN2	FGFR2	0.849397	Infected
Infected-control	Infected	Epithelial	Epithelial	EZR	SLC9A1	0.849351	Infected
Infected-control	Infected	Fibroblast	Epithelial	HLA.A	APLP2	0.849291	Infected
control-Infected	control	Pericyte	Macrophage	ITGA9	VCAM1	0.849241	control
Infected-control	Infected	Epithelial	Epithelial	CALR	TAP2	0.849003	Infected
Infected-control	Infected	Schwann_cell	Fibroblast	ANGPTL4	SDC3	0.848951	Infected
Infected-control	Infected	Fibroblast	Chondrocyte	GLG1	SELE	0.848941	Infected
Infected-control	Infected	Pericyte	Pericyte	ABCA1	MEGF10	0.848897	Infected
control-Infected	control	Schwann_cell	Pericyte	LAMB1	ITGAV	0.848897	control
control-Infected	control	Fibroblast	Pericyte	COL3A1	ITGB1	0.848774	control
control-Infected	control	Macrophage	Chondrocyte	TGFB1	ENG	0.848685	control
Infected-control	Infected	Macrophage	Schwann_cell	FN1	ITGA2	0.848585	Infected
control-Infected	control	Epithelial	Macrophage	SEMA3F	PLXNA1	0.848559	control
control-Infected	control	Schwann_cell	Schwann_cell	COL4A6	ITGAV	0.848512	control
Infected-control	Infected	Pericyte	Chondrocyte	ABCA1	APOA1	0.848463	Infected
Infected-control	Infected	Schwann_cell	Fibroblast	NFASC	CNTN1	0.848437	Infected
control-Infected	control	Pericyte	Schwann_cell	CCN1	ITGB1	0.848246	control
Infected-control	Infected	Epithelial	Epithelial	HBEGF	EGFR	0.848111	Infected
control-Infected	control	Fibroblast	Chondrocyte	BMP2	BMPR2	0.848078	control
control-Infected	control	Chondrocyte	Schwann_cell	COL1A1	ITGB1	0.847943	control
Infected-control	Infected	Epithelial	Schwann_cell	HLA.A	APLP2	0.847899	Infected
Infected-control	Infected	Fibroblast	Pericyte	CCN2	IGF2R	0.847832	Infected
control-Infected	control	Chondrocyte	Chondrocyte	FGF2	SDC2	0.84781	control
Infected-control	Infected	Macrophage	Pericyte	SPP1	ITGA8	0.847792	Infected
control-Infected	control	Fibroblast	Chondrocyte	COMP	CD36	0.847683	control
Infected-control	Infected	Fibroblast	Fibroblast	IGF2	IGF2R	0.847677	Infected
control-Infected	control	Macrophage	Macrophage	CLU	TREM2	0.847552	control
Infected-control	Infected	T_cell	Chondrocyte	CALCA	RAMP2	0.847508	Infected
control-Infected	control	Epithelial	Chondrocyte	TIMP2	ITGB1	0.847449	control
Infected-control	Infected	Epithelial	Epithelial	NRG1	ERBB2	0.847422	Infected
Infected-control	Infected	Chondrocyte	Chondrocyte	TGFB2	ENG	0.847381	Infected
control-Infected	control	Schwann_cell	Macrophage	COL4A2	ITGB5	0.847375	control
Infected-control	Infected	Fibroblast	Schwann_cell	WNT5A	LRP5	0.847344	Infected
Infected-control	Infected	Pericyte	T_cell	HBEGF	CD6	0.84733	Infected
Infected-control	Infected	Fibroblast	Pericyte	COL4A6	CD93	0.847279	Infected
Infected-control	Infected	T_cell	Chondrocyte	CD38	PECAM1	0.84725	Infected
Infected-control	Infected	Macrophage	Epithelial	CCL5	SDC1	0.847227	Infected
Infected-control	Infected	Schwann_cell	Pericyte	IGF2	IGF2R	0.847174	Infected
Infected-control	Infected	Epithelial	T_cell	B2M	TAP2	0.847121	Infected
control-Infected	control	Macrophage	Fibroblast	IGF2	ITGAV	0.847065	control
Infected-control	Infected	Fibroblast	Epithelial	HGF	SDC1	0.846971	Infected
Infected-control	Infected	Macrophage	Macrophage	TNFSF11	TNFRSF11A	0.846938	Infected
control-Infected	control	Macrophage	Pericyte	TGFB1	TGFBR1	0.846884	control
control-Infected	control	Epithelial	Chondrocyte	IGF2	ITGAV	0.846714	control
Infected-control	Infected	Fibroblast	T_cell	LGALS3	LAG3	0.846538	Infected
control-Infected	control	Fibroblast	Schwann_cell	COL5A2	ITGB1	0.846435	control
control-Infected	control	Pericyte	Schwann_cell	COL4A2	ITGB1	0.846369	control
Infected-control	Infected	Fibroblast	Chondrocyte	CNTF	LIFR	0.846269	Infected
Infected-control	Infected	Fibroblast	Fibroblast	BMP6	ACVR2B	0.846184	Infected
control-Infected	control	Pericyte	Schwann_cell	CCN1	ITGAV	0.846171	control
control-Infected	control	Chondrocyte	Schwann_cell	COL1A1	ITGAV	0.845868	control
control-Infected	control	Chondrocyte	Pericyte	FGF2	SDC2	0.845836	control
control-Infected	control	Pericyte	Schwann_cell	FN1	ITGB1	0.845617	control
control-Infected	control	Schwann_cell	Macrophage	NLGN3	CD2	0.845522	control
control-Infected	control	Chondrocyte	Schwann_cell	COL4A2	ITGB1	0.845395	control
Infected-control	Infected	Fibroblast	Epithelial	TNXB	SDC1	0.845339	Infected
control-Infected	control	T_cell	T_cell	SELP	SELPLG	0.84531	control
control-Infected	control	Chondrocyte	Pericyte	FGF2	NRP1	0.845277	control
Infected-control	Infected	Epithelial	Epithelial	CALR	TAP1	0.845272	Infected
control-Infected	control	Chondrocyte	Chondrocyte	PDGFD	PDGFRB	0.845077	control
Infected-control	Infected	Schwann_cell	Fibroblast	SLC6A8	LIFR	0.845071	Infected
control-Infected	control	Epithelial	Pericyte	COL4A6	ITGB1	0.845019	control
Infected-control	Infected	Fibroblast	T_cell	THY1	ITGB2	0.84482	Infected
control-Infected	control	Pericyte	Macrophage	SEMA3F	PLXNA1	0.84481	control
control-Infected	control	Schwann_cell	Pericyte	CCN1	ITGB1	0.844781	control
Infected-control	Infected	Macrophage	Macrophage	CCL4	CCR1	0.844776	Infected
control-Infected	control	Epithelial	Schwann_cell	IGF2	IGF2R	0.844692	control
Infected-control	Infected	Fibroblast	Epithelial	BMP6	AMHR2	0.844575	Infected
control-Infected	control	Chondrocyte	Schwann_cell	LAMA4	ITGB1	0.844493	control
Infected-control	Infected	Fibroblast	Schwann_cell	CNTN1	NRCAM	0.844425	Infected
Infected-control	Infected	Epithelial	Epithelial	NAMPT	INSR	0.844387	Infected
Infected-control	Infected	Pericyte	Macrophage	TGM2	ITGA4	0.844384	Infected
control-Infected	control	Fibroblast	Pericyte	BMP4	ACVR2B	0.844345	control
control-Infected	control	Chondrocyte	Pericyte	LAMB1	ITGB1	0.844159	control
control-Infected	control	Epithelial	Schwann_cell	SEMA3F	PLXNA4	0.844154	control
Infected-control	Infected	Fibroblast	Fibroblast	WNT5A	RYK	0.84414	Infected
control-Infected	control	Epithelial	Fibroblast	IGF2	ITGB3	0.84398	control
Infected-control	Infected	T_cell	Macrophage	CCL5	CCR1	0.843894	Infected
control-Infected	control	Fibroblast	Epithelial	COL6A2	ITGA1	0.843802	control
control-Infected	control	Chondrocyte	Pericyte	COL28A1	ITGB1	0.843676	control
Infected-control	Infected	Epithelial	Schwann_cell	COL17A1	ITGA2	0.84364	Infected
Infected-control	Infected	Fibroblast	Epithelial	COL4A6	CD47	0.843613	Infected
Infected-control	Infected	Pericyte	Fibroblast	SERPING1	C1R	0.843578	Infected
control-Infected	control	Fibroblast	Schwann_cell	COL6A2	ITGB1	0.843562	control
control-Infected	control	Pericyte	Schwann_cell	FN1	ITGAV	0.843542	control
Infected-control	Infected	Macrophage	Macrophage	B2M	TAP1	0.843451	Infected
control-Infected	control	Schwann_cell	Macrophage	SEMA3C	NRP1	0.843368	control
control-Infected	control	Fibroblast	Pericyte	CXCL12	ITGB1	0.843347	control
control-Infected	control	Fibroblast	Schwann_cell	CCN1	ITGB1	0.843249	control
Infected-control	Infected	Schwann_cell	Schwann_cell	FGF2	SDC2	0.843156	Infected
Infected-control	Infected	Epithelial	Epithelial	NRG1	EGFR	0.843123	Infected
Infected-control	Infected	Fibroblast	Schwann_cell	WNT5A	RYK	0.843108	Infected
Infected-control	Infected	Macrophage	T_cell	MMP9	IFNAR1	0.843097	Infected
Infected-control	Infected	Epithelial	Schwann_cell	B2M	TAP2	0.843043	Infected
Infected-control	Infected	Fibroblast	Fibroblast	IGF2	ITGB3	0.843015	Infected
Infected-control	Infected	Schwann_cell	Macrophage	IGF2	IGF2R	0.842946	Infected
Infected-control	Infected	Pericyte	Epithelial	HLA.A	APLP2	0.842921	Infected
control-Infected	control	Schwann_cell	Pericyte	C4A	NRP1	0.84284	control
control-Infected	control	Fibroblast	Schwann_cell	POSTN	ITGAV	0.842763	control
control-Infected	control	Chondrocyte	Fibroblast	FGF2	FGFR2	0.842702	control
Infected-control	Infected	Epithelial	Macrophage	HBEGF	CD44	0.842669	Infected
control-Infected	control	Schwann_cell	Fibroblast	ADAM10	EPHA3	0.842564	control
Infected-control	Infected	Macrophage	Schwann_cell	CKLF	LRP6	0.84255	Infected
Infected-control	Infected	Chondrocyte	Epithelial	BMP8B	BMPR2	0.842419	Infected
control-Infected	control	Chondrocyte	Schwann_cell	LAMA4	ITGAV	0.842418	control
control-Infected	control	Fibroblast	Macrophage	SEMA3D	PLXND1	0.842405	control
Infected-control	Infected	Macrophage	T_cell	HBEGF	CD6	0.842165	Infected
control-Infected	control	Macrophage	Pericyte	VCAM1	ITGA9	0.842149	control
Infected-control	Infected	Pericyte	T_cell	IL15	IL2RG	0.842085	Infected
Infected-control	Infected	Fibroblast	Fibroblast	KIRREL1	KIRREL1	0.842032	Infected
control-Infected	control	Pericyte	Pericyte	KIRREL1	KIRREL1	0.841846	control
Infected-control	Infected	Fibroblast	Fibroblast	MMP14	ADAM9	0.841732	Infected
control-Infected	control	Fibroblast	T_cell	COL1A2	CD44	0.841547	control
Infected-control	Infected	Fibroblast	Epithelial	PI16	TNFRSF21	0.841501	Infected
Infected-control	Infected	Fibroblast	Epithelial	FGF2	SDC4	0.841338	Infected
control-Infected	control	Schwann_cell	Macrophage	ITGB1	VCAM1	0.841311	control
Infected-control	Infected	Schwann_cell	Chondrocyte	FGF2	FGFRL1	0.841308	Infected
control-Infected	control	Pericyte	Pericyte	LAMB1	ITGA9	0.841306	control
Infected-control	Infected	Chondrocyte	Epithelial	FGF2	SDC4	0.841286	Infected
Infected-control	Infected	Chondrocyte	Schwann_cell	IGF2	ITGA6	0.841225	Infected
control-Infected	control	Fibroblast	Schwann_cell	CCN1	ITGAV	0.841174	control
Infected-control	Infected	Fibroblast	Fibroblast	TGFB1	TGFBR3	0.841161	Infected
Infected-control	Infected	Macrophage	Chondrocyte	INHBA	TGFBR3	0.841158	Infected
Infected-control	Infected	Epithelial	Schwann_cell	AREG	ERBB3	0.841146	Infected
Infected-control	Infected	T_cell	Macrophage	B2M	TAP1	0.841145	Infected
control-Infected	control	Pericyte	Pericyte	BMP4	ACVR2B	0.840824	control
control-Infected	control	Pericyte	Schwann_cell	SEMA3F	PLXNA4	0.840404	control
Infected-control	Infected	Epithelial	T_cell	HBEGF	CD82	0.840358	Infected
Infected-control	Infected	Macrophage	Fibroblast	LGALS3	ANXA2	0.840321	Infected
control-Infected	control	Fibroblast	Schwann_cell	COL14A1	ITGB1	0.840208	control
Infected-control	Infected	Epithelial	Macrophage	CALR	TAP1	0.839986	Infected
Infected-control	Infected	Schwann_cell	Schwann_cell	FGF2	SDC4	0.83996	Infected
Infected-control	Infected	Macrophage	Fibroblast	MMP9	EPHB2	0.839899	Infected
control-Infected	control	Fibroblast	Macrophage	WNT9A	FZD4	0.839837	control
control-Infected	control	Fibroblast	T_cell	HAS2	CD44	0.839692	control
control-Infected	control	Pericyte	Schwann_cell	RTN4	NGFR	0.839572	control
control-Infected	control	Epithelial	Pericyte	LAMB1	ITGB1	0.839503	control
Infected-control	Infected	Pericyte	Epithelial	BMP4	BMPR2	0.839464	Infected
Infected-control	Infected	Fibroblast	Macrophage	VEGFD	ITGA4	0.839421	Infected
control-Infected	control	Macrophage	Pericyte	F13A1	ITGA9	0.839333	control
Infected-control	Infected	Macrophage	Pericyte	ABCA1	MEGF10	0.839206	Infected
Infected-control	Infected	Fibroblast	Fibroblast	TIMP3	MMP14	0.839199	Infected
Infected-control	Infected	Chondrocyte	Epithelial	TNXB	SDC4	0.838989	Infected
Infected-control	Infected	Macrophage	Macrophage	CCL26	CCR2	0.838973	Infected
Infected-control	Infected	Schwann_cell	Schwann_cell	HLA.A	APLP2	0.838796	Infected
Infected-control	Infected	T_cell	Fibroblast	ITGB2	THY1	0.838794	Infected
Infected-control	Infected	Macrophage	Chondrocyte	ABCA1	APOA1	0.838772	Infected
control-Infected	control	Fibroblast	Pericyte	BOC	SMO	0.838766	control
Infected-control	Infected	Chondrocyte	Chondrocyte	SERPING1	C1R	0.838717	Infected
control-Infected	control	Chondrocyte	Schwann_cell	COL11A1	ITGB1	0.838506	control
control-Infected	control	Fibroblast	Pericyte	LAMB1	ITGB1	0.838492	control
Infected-control	Infected	Schwann_cell	Macrophage	B2M	TAP1	0.838388	Infected
Infected-control	Infected	Fibroblast	Fibroblast	TGFB1	PDGFRA	0.838345	Infected
control-Infected	control	Chondrocyte	T_cell	FGF2	CD44	0.838277	control
Infected-control	Infected	Epithelial	Epithelial	CDH1	EGFR	0.838264	Infected
control-Infected	control	Macrophage	Schwann_cell	VCAM1	EZR	0.838118	control
Infected-control	Infected	Schwann_cell	Pericyte	IGF2	INSR	0.838088	Infected
Infected-control	Infected	Macrophage	Macrophage	CCL5	CCR1	0.838064	Infected
control-Infected	control	Schwann_cell	Schwann_cell	COL4A2	ITGB1	0.838047	control
control-Infected	control	Pericyte	Schwann_cell	COL28A1	ITGB1	0.837937	control
control-Infected	control	Fibroblast	T_cell	SLIT2	ROBO2	0.837853	control
control-Infected	control	Macrophage	T_cell	F13A1	ITGA4	0.837776	control
Infected-control	Infected	Epithelial	Macrophage	CD24	SELP	0.837772	Infected
control-Infected	control	Fibroblast	Schwann_cell	JAM2	ITGB1	0.837668	control
control-Infected	control	Fibroblast	Pericyte	COL1A1	ITGA9	0.837588	control
Infected-control	Infected	Macrophage	Macrophage	SPP1	ITGA4	0.837537	Infected
Infected-control	Infected	T_cell	Fibroblast	CCL20	ACKR4	0.83749	Infected
Infected-control	Infected	Pericyte	Epithelial	TGFB2	TGFBR1	0.83729	Infected
Infected-control	Infected	Macrophage	Schwann_cell	TNFSF11	TNFRSF11B	0.837255	Infected
Infected-control	Infected	Schwann_cell	Epithelial	ANGPTL4	SDC4	0.837145	Infected
Infected-control	Infected	Epithelial	T_cell	ADAM10	TSPAN14	0.837012	Infected
Infected-control	Infected	Fibroblast	Pericyte	TGM2	SDC4	0.837003	Infected
Infected-control	Infected	Epithelial	Fibroblast	SERPING1	C1R	0.836997	Infected
control-Infected	control	Fibroblast	T_cell	THBS2	CD47	0.836989	control
Infected-control	Infected	Fibroblast	Epithelial	SERPING1	C1R	0.836962	Infected
control-Infected	control	Pericyte	Chondrocyte	FN1	SDC2	0.836819	control
Infected-control	Infected	T_cell	Epithelial	TGFB1	TGFBR1	0.83681	Infected
control-Infected	control	Schwann_cell	Chondrocyte	FLRT3	UNC5C	0.836732	control
control-Infected	control	Fibroblast	T_cell	HAS2	EZR	0.836696	control
control-Infected	control	Epithelial	Pericyte	IGF2	ITGAV	0.836512	control
control-Infected	control	Epithelial	T_cell	IGF2	IGF2R	0.836508	control
control-Infected	control	Chondrocyte	Chondrocyte	FGF2	FGFR2	0.836471	control
control-Infected	control	Macrophage	Macrophage	TGFBI	ITGB5	0.836385	control
control-Infected	control	Pericyte	Schwann_cell	POSTN	ITGAV	0.83635	control
Infected-control	Infected	Epithelial	Pericyte	AREG	EGFR	0.836328	Infected
Infected-control	Infected	Schwann_cell	Chondrocyte	ANGPTL4	LPL	0.836321	Infected
control-Infected	control	Macrophage	Schwann_cell	LAMA3	ITGB1	0.836283	control
Infected-control	Infected	Pericyte	Epithelial	LAMB2	ITGB4	0.836261	Infected
Infected-control	Infected	Macrophage	Macrophage	B2M	TAP2	0.836231	Infected
Infected-control	Infected	T_cell	T_cell	TGFB1	ITGB8	0.835992	Infected
Infected-control	Infected	T_cell	Epithelial	FURIN	INSR	0.835918	Infected
control-Infected	control	Macrophage	Macrophage	LTF	TFRC	0.835864	control
Infected-control	Infected	Fibroblast	Macrophage	TGM2	SDC4	0.835801	Infected
Infected-control	Infected	Fibroblast	Fibroblast	WNT2	FZD4	0.835761	Infected
control-Infected	control	Fibroblast	Schwann_cell	JAM2	ITGAV	0.835593	control
control-Infected	control	Fibroblast	Schwann_cell	COL1A1	ITGB8	0.835408	control
control-Infected	control	Fibroblast	T_cell	THBS2	ITGB1	0.83496	control
Infected-control	Infected	Macrophage	T_cell	ICOSLG	ICOS	0.834928	Infected
control-Infected	control	Macrophage	Fibroblast	TCN2	CNR1	0.834874	control
control-Infected	control	Chondrocyte	Schwann_cell	TNC	ITGB1	0.834817	control
Infected-control	Infected	Schwann_cell	Epithelial	EGF	ERBB3	0.834788	Infected
control-Infected	control	Fibroblast	Fibroblast	NEGR1	NEGR1	0.834787	control
control-Infected	control	Chondrocyte	Epithelial	FGF2	GPC4	0.834597	control
Infected-control	Infected	Epithelial	Epithelial	ECM1	ITGB4	0.834592	Infected
Infected-control	Infected	Fibroblast	Schwann_cell	SERPINF1	PLXDC2	0.834591	Infected
control-Infected	control	Pericyte	Schwann_cell	CXCL12	ITGB1	0.834405	control
control-Infected	control	Chondrocyte	Schwann_cell	CCN1	ITGB1	0.834319	control
control-Infected	control	Fibroblast	Schwann_cell	TGFB3	ITGB6	0.834315	control
Infected-control	Infected	Chondrocyte	Epithelial	TGM2	SDC4	0.834083	Infected
Infected-control	Infected	Chondrocyte	Epithelial	HAS2	EZR	0.834076	Infected
control-Infected	control	Pericyte	Pericyte	CCN1	ITGB1	0.834033	control
control-Infected	control	Schwann_cell	Pericyte	PDGFC	PDGFRB	0.833999	control
Infected-control	Infected	T_cell	Macrophage	B2M	TAP2	0.833925	Infected
Infected-control	Infected	Pericyte	Schwann_cell	CNTN1	CHL1	0.833916	Infected
control-Infected	control	Schwann_cell	Macrophage	SPON1	APP	0.833711	control
control-Infected	control	Pericyte	Pericyte	JAG1	NOTCH1	0.833679	control
Infected-control	Infected	Epithelial	Fibroblast	NECTIN1	FGFR1	0.833639	Infected
control-Infected	control	Macrophage	T_cell	IL15	IL2RA	0.833507	control
control-Infected	control	Fibroblast	T_cell	COL5A1	ITGB1	0.833429	control
Infected-control	Infected	Schwann_cell	Schwann_cell	COL24A1	ITGA2	0.833415	Infected
Infected-control	Infected	Fibroblast	Pericyte	WNT5A	FZD7	0.833318	Infected
Infected-control	Infected	Fibroblast	Epithelial	VCAN	EGFR	0.833226	Infected
control-Infected	control	Epithelial	Macrophage	SEMA3F	NRP2	0.833193	control
Infected-control	Infected	Schwann_cell	Schwann_cell	SEMA3G	PLXNA1	0.833035	Infected
control-Infected	control	T_cell	Macrophage	ITGA4	VCAM1	0.833028	control
control-Infected	control	T_cell	Schwann_cell	GPI	AMFR	0.832987	control
Infected-control	Infected	Epithelial	Macrophage	CALR	TAP2	0.832766	Infected
control-Infected	control	Chondrocyte	Schwann_cell	TNC	ITGAV	0.832742	control
Infected-control	Infected	Macrophage	Fibroblast	CKLF	LRP6	0.832712	Infected
Infected-control	Infected	Fibroblast	Macrophage	TIMP3	MMP9	0.832711	Infected
control-Infected	control	Schwann_cell	Fibroblast	SLIT1	ROBO1	0.832672	control
Infected-control	Infected	Fibroblast	Macrophage	RECK	MMP9	0.832601	Infected
control-Infected	control	Epithelial	Epithelial	COL6A2	ITGA1	0.832535	control
control-Infected	control	Fibroblast	T_cell	MMP2	F2R	0.83249	control
control-Infected	control	Pericyte	Schwann_cell	TNC	ITGB1	0.832379	control
control-Infected	control	Epithelial	Schwann_cell	COL6A2	ITGB1	0.832295	control
Infected-control	Infected	Pericyte	Epithelial	ANGPTL4	SDC1	0.832281	Infected
control-Infected	control	Chondrocyte	Schwann_cell	CCN1	ITGAV	0.832243	control
Infected-control	Infected	Schwann_cell	Epithelial	EGF	ERBB2	0.832219	Infected
control-Infected	control	Macrophage	Fibroblast	LAMA3	SDC2	0.832184	control
Infected-control	Infected	Fibroblast	Schwann_cell	IGF2	ITGA6	0.832114	Infected
control-Infected	control	Fibroblast	T_cell	JAM2	ITGA4	0.831917	control
Infected-control	Infected	Fibroblast	Fibroblast	BMP2	ACVR2B	0.831911	Infected
control-Infected	control	Fibroblast	Chondrocyte	COL3A1	ITGB1	0.831797	control
Infected-control	Infected	Pericyte	Schwann_cell	CRLF1	IL6ST	0.83171	Infected
control-Infected	control	Fibroblast	Pericyte	COL5A1	ITGA1	0.831651	control
Infected-control	Infected	Pericyte	Macrophage	B2M	TAP1	0.831583	Infected
control-Infected	control	Epithelial	Schwann_cell	POSTN	ITGAV	0.831515	control
control-Infected	control	Fibroblast	Chondrocyte	COMP	ITGB1	0.831393	control
Infected-control	Infected	Fibroblast	Schwann_cell	MXRA5	CD200	0.83138	Infected
Infected-control	Infected	Pericyte	Macrophage	SERPING1	SELP	0.83117	Infected
Infected-control	Infected	Schwann_cell	Macrophage	B2M	TAP2	0.831167	Infected
control-Infected	control	Chondrocyte	Schwann_cell	FN1	ITGB1	0.83112	control
Infected-control	Infected	Epithelial	Schwann_cell	CDH1	PTPRF	0.831047	Infected
Infected-control	Infected	Macrophage	Epithelial	MMP9	CD44	0.831046	Infected
Infected-control	Infected	T_cell	Macrophage	CCL5	SDC4	0.831023	Infected
control-Infected	control	T_cell	Chondrocyte	TNFSF11	TNFRSF11B	0.830994	control
Infected-control	Infected	Chondrocyte	Epithelial	HLA.A	APLP2	0.830987	Infected
Infected-control	Infected	Macrophage	Epithelial	ECM1	ITGB4	0.830939	Infected
Infected-control	Infected	Fibroblast	Schwann_cell	SOSTDC1	LRP6	0.830926	Infected
control-Infected	control	Fibroblast	Schwann_cell	COL21A1	ITGB1	0.830764	control
control-Infected	control	Schwann_cell	Schwann_cell	LAMB1	ITGA6	0.830728	control
Infected-control	Infected	Fibroblast	Epithelial	BMP2	BMPR2	0.830644	Infected
Infected-control	Infected	Fibroblast	Epithelial	MMP14	CD44	0.830465	Infected
control-Infected	control	Pericyte	Chondrocyte	PTN	SDC2	0.830334	control
control-Infected	control	Pericyte	Schwann_cell	TNC	ITGAV	0.830304	control
Infected-control	Infected	Schwann_cell	T_cell	ALCAM	CD6	0.830282	Infected
control-Infected	control	Macrophage	Fibroblast	TGFB1	ITGAV	0.830126	control
control-Infected	control	Schwann_cell	Schwann_cell	AGRN	ITGB1	0.830124	control
Infected-control	Infected	Chondrocyte	T_cell	CCN2	ITGB2	0.830112	Infected
Infected-control	Infected	Fibroblast	Pericyte	APOA1	ABCA1	0.830056	Infected
Infected-control	Infected	Epithelial	Schwann_cell	COL7A1	ITGA2	0.830052	Infected
Infected-control	Infected	Schwann_cell	Chondrocyte	FGF2	SDC4	0.830008	Infected
control-Infected	control	Fibroblast	Pericyte	COL1A2	ITGB1	0.82987	control
Infected-control	Infected	Schwann_cell	Epithelial	LRIG1	ERBB3	0.82987	Infected
Infected-control	Infected	Fibroblast	Fibroblast	WNT2	LRP6	0.829842	Infected
control-Infected	control	Fibroblast	Chondrocyte	DCN	EGFR	0.829831	control
Infected-control	Infected	Chondrocyte	Fibroblast	TGFB2	TGFBR3	0.829771	Infected
Infected-control	Infected	Epithelial	Schwann_cell	RTN4	LINGO1	0.829605	Infected
Infected-control	Infected	Pericyte	Fibroblast	TGFB3	TGFBR3	0.829574	Infected
Infected-control	Infected	Fibroblast	Chondrocyte	FGFRL1	PLVAP	0.829513	Infected
control-Infected	control	Pericyte	Macrophage	SEMA3F	NRP2	0.829444	control
control-Infected	control	Epithelial	Schwann_cell	COL15A1	ITGB1	0.829443	control
Infected-control	Infected	Fibroblast	Macrophage	B2M	TAP1	0.829368	Infected
Infected-control	Infected	Fibroblast	Chondrocyte	FGF7	FGFR2	0.829358	Infected
Infected-control	Infected	Schwann_cell	Epithelial	CD9	CLDN1	0.829284	Infected
Infected-control	Infected	Chondrocyte	Schwann_cell	WNT5A	LRP6	0.829187	Infected
Infected-control	Infected	Epithelial	Fibroblast	EFNB1	LVRN	0.829147	Infected
control-Infected	control	Epithelial	Schwann_cell	IGF2	ITGB4	0.829124	control
control-Infected	control	Fibroblast	Epithelial	COL5A1	ITGA1	0.829105	control
control-Infected	control	Chondrocyte	Schwann_cell	FN1	ITGAV	0.829045	control
control-Infected	control	Fibroblast	Pericyte	CCN1	ITGB1	0.829036	control
Infected-control	Infected	Pericyte	T_cell	ANGPTL4	SDC4	0.828984	Infected
Infected-control	Infected	Fibroblast	Fibroblast	BMP4	GREM2	0.828827	Infected
Infected-control	Infected	Fibroblast	Chondrocyte	SERPING1	SELE	0.82882	Infected
Infected-control	Infected	Pericyte	T_cell	IL15	IL2RB	0.828819	Infected
control-Infected	control	Fibroblast	T_cell	COL14A1	CD44	0.828775	control
Infected-control	Infected	Epithelial	Epithelial	CD44	EPCAM	0.828761	Infected
Infected-control	Infected	Chondrocyte	Pericyte	WNT5A	LRP6	0.828713	Infected
control-Infected	control	T_cell	T_cell	ANGPT2	ITGB1	0.828684	control
Infected-control	Infected	Epithelial	Macrophage	ZDHHC5	S1PR1	0.828681	Infected
control-Infected	control	Fibroblast	Fibroblast	PDGFD	PDGFRB	0.828651	control
control-Infected	control	Chondrocyte	Schwann_cell	LUM	ITGB1	0.828627	control
Infected-control	Infected	Macrophage	Schwann_cell	INHBA	TGFBR3	0.828607	Infected
control-Infected	control	Schwann_cell	T_cell	COL18A1	GPC1	0.828605	control
Infected-control	Infected	Fibroblast	Fibroblast	FGF2	FGFR1	0.828556	Infected
Infected-control	Infected	Chondrocyte	Schwann_cell	APOA1	ABCA1	0.828555	Infected
Infected-control	Infected	Chondrocyte	Fibroblast	FGF2	FGFR1	0.828505	Infected
Infected-control	Infected	Macrophage	Schwann_cell	IL1B	IL1RAP	0.82845	Infected
control-Infected	control	Chondrocyte	Chondrocyte	FGF2	NRP1	0.828416	control
Infected-control	Infected	Pericyte	Fibroblast	MIF	ACKR3	0.828402	Infected
control-Infected	control	T_cell	Pericyte	LIF	IL6ST	0.82827	control
Infected-control	Infected	Macrophage	T_cell	B2M	TAP2	0.828267	Infected
control-Infected	control	Fibroblast	Schwann_cell	COL6A1	ITGB1	0.828222	control
control-Infected	control	Macrophage	Schwann_cell	TGFBI	ITGB1	0.828209	control
Infected-control	Infected	Fibroblast	Epithelial	CCN2	FGFR2	0.828158	Infected
control-Infected	control	Fibroblast	Pericyte	COL26A1	ITGB1	0.828043	control
control-Infected	control	Macrophage	Pericyte	VCAM1	MSN	0.827974	control
Infected-control	Infected	Schwann_cell	Epithelial	EGF	EGFR	0.827921	Infected
control-Infected	control	Schwann_cell	Macrophage	APP	CD74	0.827913	control
Infected-control	Infected	Macrophage	Macrophage	LGALS3	ANXA2	0.827856	Infected
control-Infected	control	Fibroblast	Schwann_cell	COL1A2	ITGB1	0.827794	control
control-Infected	control	Chondrocyte	Chondrocyte	TIMP2	MMP2	0.827597	control
control-Infected	control	T_cell	Fibroblast	ATP1B1	NEGR1	0.827514	control
control-Infected	control	Macrophage	T_cell	LTF	TFRC	0.827468	control
Infected-control	Infected	Fibroblast	Fibroblast	CADM3	PRLR	0.827453	Infected
Infected-control	Infected	Fibroblast	Fibroblast	SERPINF1	PLXDC2	0.827328	Infected
Infected-control	Infected	Pericyte	Chondrocyte	TGFB2	TGFBR1	0.827305	Infected
Infected-control	Infected	Schwann_cell	Epithelial	LRIG1	ERBB2	0.8273	Infected
control-Infected	control	Pericyte	Schwann_cell	MDK	ITGB1	0.826998	control
control-Infected	control	Chondrocyte	Epithelial	COL28A1	ITGA1	0.826862	control
control-Infected	control	Fibroblast	Chondrocyte	COL5A1	ITGB1	0.826858	control
Infected-control	Infected	Fibroblast	Chondrocyte	EMC1	PRLR	0.826821	Infected
control-Infected	control	Chondrocyte	Pericyte	POSTN	ITGAV	0.826747	control
Infected-control	Infected	Schwann_cell	Fibroblast	ABCA1	APOA1	0.826689	Infected
control-Infected	control	Fibroblast	Schwann_cell	GDF10	BMPR2	0.826545	control
control-Infected	control	Chondrocyte	Fibroblast	FGF2	NRP1	0.826519	control
Infected-control	Infected	Chondrocyte	Macrophage	CYTL1	CCR2	0.826376	Infected
Infected-control	Infected	T_cell	Schwann_cell	HLA.A	APLP2	0.826305	Infected
control-Infected	control	Fibroblast	Schwann_cell	COL6A3	ITGB1	0.826186	control
control-Infected	control	Macrophage	Schwann_cell	TGFBI	ITGAV	0.826134	control
Infected-control	Infected	Fibroblast	Fibroblast	THY1	CNTN1	0.826101	Infected
Infected-control	Infected	Fibroblast	Fibroblast	WNT2	FZD2	0.826062	Infected
Infected-control	Infected	T_cell	T_cell	B2M	TAP2	0.825961	Infected
control-Infected	control	Schwann_cell	Schwann_cell	COL18A1	GPC1	0.82595	control
Infected-control	Infected	Fibroblast	Pericyte	COL4A6	ITGA1	0.825942	Infected
Infected-control	Infected	T_cell	Chondrocyte	TGFB1	TGFBR1	0.825866	Infected
Infected-control	Infected	Schwann_cell	Fibroblast	IGF2	IGF2R	0.825864	Infected
control-Infected	control	Fibroblast	Macrophage	SEMA3D	NRP1	0.825723	control
control-Infected	control	Fibroblast	Fibroblast	PTN	SDC2	0.825655	control
Infected-control	Infected	Pericyte	Fibroblast	ANGPTL4	SDC4	0.825595	Infected
control-Infected	control	Schwann_cell	Schwann_cell	COL28A1	ITGB1	0.825567	control
control-Infected	control	Schwann_cell	Macrophage	SEMA3C	PLXNA1	0.825539	control
Infected-control	Infected	Chondrocyte	Schwann_cell	IGF2	IGF2R	0.825523	Infected
control-Infected	control	T_cell	Macrophage	CD59	STAB1	0.82537	control
control-Infected	control	Fibroblast	Epithelial	COL5A2	ITGA1	0.825296	control
Infected-control	Infected	Schwann_cell	Fibroblast	SERPING1	C1R	0.825289	Infected
Infected-control	Infected	Macrophage	Epithelial	ALCAM	ALCAM	0.825236	Infected
control-Infected	control	T_cell	T_cell	SELPLG	SELP	0.825196	control
Infected-control	Infected	Macrophage	Macrophage	CCL5	SDC4	0.825193	Infected
Infected-control	Infected	Fibroblast	Fibroblast	CADM3	CADM3	0.825099	Infected
Infected-control	Infected	Epithelial	Fibroblast	CDH1	IGF1R	0.825094	Infected
control-Infected	control	Macrophage	T_cell	VCAM1	EZR	0.824995	control
Infected-control	Infected	Epithelial	Epithelial	ALCAM	ALCAM	0.824963	Infected
Infected-control	Infected	Fibroblast	Fibroblast	TGFB1	TGFBR1	0.824882	Infected
control-Infected	control	Schwann_cell	Macrophage	CCN1	ITGB2	0.824786	control
control-Infected	control	Pericyte	Schwann_cell	LAMA5	ITGB1	0.824766	control
Infected-control	Infected	Fibroblast	Macrophage	CD34	SELP	0.824691	Infected
Infected-control	Infected	Schwann_cell	Epithelial	HSPG2	SDC1	0.824679	Infected
Infected-control	Infected	Macrophage	Macrophage	CCL1	CCR1	0.824642	Infected
Infected-control	Infected	Epithelial	Macrophage	SERPING1	SELP	0.824588	Infected
control-Infected	control	Pericyte	Macrophage	PROS1	TYRO3	0.824544	control
Infected-control	Infected	Macrophage	Pericyte	IL6	IL6ST	0.824532	Infected
Infected-control	Infected	Epithelial	Schwann_cell	COL17A1	ITGA1	0.824475	Infected
Infected-control	Infected	Schwann_cell	Pericyte	NFASC	CNTN1	0.824379	Infected
Infected-control	Infected	Pericyte	Macrophage	B2M	TAP2	0.824363	Infected
control-Infected	control	Fibroblast	Chondrocyte	COMP	ITGAV	0.824341	control
Infected-control	Infected	Macrophage	Schwann_cell	B2M	TAP2	0.824189	Infected
Infected-control	Infected	Epithelial	Epithelial	EFNB1	ERBB2	0.824128	Infected
control-Infected	control	Fibroblast	T_cell	VEGFA	GPC1	0.82391	control
control-Infected	control	Chondrocyte	Schwann_cell	COL3A1	ITGB1	0.823637	control
Infected-control	Infected	Fibroblast	Fibroblast	SOSTDC1	LRP6	0.823616	Infected
control-Infected	control	Schwann_cell	Schwann_cell	CCN1	ITGA6	0.823569	control
control-Infected	control	Fibroblast	T_cell	COL5A2	ITGB1	0.82355	control
Infected-control	Infected	Chondrocyte	T_cell	VCAM1	ITGB2	0.823416	Infected
Infected-control	Infected	Fibroblast	Fibroblast	APOA1	ABCA1	0.823398	Infected
control-Infected	control	Epithelial	Schwann_cell	FN1	ITGB1	0.823392	control
Infected-control	Infected	Fibroblast	Schwann_cell	CADM3	CADM3	0.823371	Infected
control-Infected	control	Chondrocyte	Chondrocyte	PTN	ITGAV	0.82337	control
Infected-control	Infected	Fibroblast	Macrophage	VCAN	SELP	0.823309	Infected
control-Infected	control	Macrophage	T_cell	HMGB1	THBD	0.823272	control
Infected-control	Infected	Macrophage	Fibroblast	LGALS3	ENG	0.823223	Infected
Infected-control	Infected	Schwann_cell	T_cell	B2M	TAP2	0.823203	Infected
Infected-control	Infected	T_cell	Macrophage	CD244	CSF3R	0.823056	Infected
control-Infected	control	Schwann_cell	Pericyte	RELN	ITGB1	0.823048	control
Infected-control	Infected	Schwann_cell	Epithelial	LRIG1	EGFR	0.823002	Infected
Infected-control	Infected	Fibroblast	Pericyte	TNXB	ITGA8	0.822956	Infected
control-Infected	control	Pericyte	T_cell	MDK	ITGA4	0.822955	control
Infected-control	Infected	Chondrocyte	T_cell	TGM2	SDC4	0.822753	Infected
control-Infected	control	Fibroblast	Macrophage	APP	CD74	0.822741	control
control-Infected	control	Fibroblast	Schwann_cell	BMP2	BMPR1A	0.822649	control
Infected-control	Infected	Macrophage	Macrophage	IL1B	IL1RAP	0.822559	Infected
control-Infected	control	Fibroblast	Epithelial	FGF2	SDC2	0.822546	control
Infected-control	Infected	Epithelial	Epithelial	CDH3	CDH3	0.822514	Infected
control-Infected	control	Fibroblast	Schwann_cell	VEGFA	GPC1	0.822496	control
Infected-control	Infected	T_cell	Schwann_cell	CD6	DAG1	0.822394	Infected
Infected-control	Infected	Macrophage	Epithelial	ST6GAL1	EGFR	0.822354	Infected
control-Infected	control	Chondrocyte	Chondrocyte	FN1	SDC2	0.822322	control
control-Infected	control	Schwann_cell	Pericyte	COL4A6	ITGB1	0.822306	control
control-Infected	control	Schwann_cell	Pericyte	ADAM10	NOTCH1	0.822283	control
control-Infected	control	Fibroblast	Chondrocyte	PTN	PTPRS	0.822237	control
Infected-control	Infected	T_cell	T_cell	CD38	PECAM1	0.822193	Infected
Infected-control	Infected	Fibroblast	Macrophage	B2M	TAP2	0.822147	Infected
control-Infected	control	Macrophage	Macrophage	APP	CD74	0.822117	control
Infected-control	Infected	T_cell	Schwann_cell	B2M	TAP2	0.821883	Infected
Infected-control	Infected	Schwann_cell	Schwann_cell	COL8A2	ITGA2	0.821826	Infected
control-Infected	control	Fibroblast	T_cell	GDF7	ACVR2A	0.821793	control
control-Infected	control	Macrophage	Pericyte	VCAM1	ITGB1	0.821724	control
control-Infected	control	Chondrocyte	T_cell	TGFBI	ITGA4	0.821683	control
Infected-control	Infected	Epithelial	Fibroblast	LGALS3	ANXA2	0.82167	Infected
control-Infected	control	Epithelial	Fibroblast	IGF2	ITGAV	0.821593	control
control-Infected	control	Fibroblast	Schwann_cell	PTN	PTPRZ1	0.821462	control
control-Infected	control	Macrophage	Epithelial	IGF2	ITGAV	0.821459	control
control-Infected	control	Fibroblast	Pericyte	COL1A2	CD36	0.821397	control
control-Infected	control	Epithelial	Schwann_cell	FN1	ITGAV	0.821317	control
Infected-control	Infected	Pericyte	Schwann_cell	HBEGF	CD9	0.821281	Infected
control-Infected	control	Chondrocyte	Pericyte	COL5A1	ITGB1	0.821209	control
Infected-control	Infected	Schwann_cell	Fibroblast	IGF2	ITGB3	0.821202	Infected
control-Infected	control	Fibroblast	Chondrocyte	TIMP2	MMP2	0.821122	control
control-Infected	control	Pericyte	Fibroblast	TIMP3	MMP2	0.821109	control
control-Infected	control	T_cell	Macrophage	CD59	CD2	0.821072	control
Infected-control	Infected	Fibroblast	Pericyte	PAPLN	CD200	0.821005	Infected
control-Infected	control	Epithelial	Schwann_cell	LUM	ITGB1	0.820884	control
control-Infected	control	Pericyte	Pericyte	LAMB1	ITGB1	0.820881	control
Infected-control	Infected	Fibroblast	Epithelial	FGF2	SDC1	0.820775	Infected
Infected-control	Infected	Pericyte	Macrophage	ANGPTL2	TLR4	0.820732	Infected
Infected-control	Infected	Chondrocyte	Epithelial	FGF2	SDC1	0.820723	Infected
control-Infected	control	Fibroblast	T_cell	BMP2	ACVR2A	0.8207	control
control-Infected	control	Schwann_cell	Pericyte	SPON1	APP	0.82066	control
Infected-control	Infected	Macrophage	Fibroblast	MMP9	RECK	0.820655	Infected
Infected-control	Infected	Fibroblast	Schwann_cell	HLA.A	APLP2	0.820596	Infected
Infected-control	Infected	Fibroblast	Pericyte	WNT5A	FZD8	0.820593	Infected
control-Infected	control	Schwann_cell	Schwann_cell	CADM1	CADM1	0.820479	control
control-Infected	control	Schwann_cell	Chondrocyte	LSAMP	NEGR1	0.820458	control
Infected-control	Infected	Fibroblast	Pericyte	SOSTDC1	LRP6	0.820412	Infected
Infected-control	Infected	Fibroblast	Epithelial	HGF	CD44	0.82026	Infected
Infected-control	Infected	Epithelial	Fibroblast	TGM2	ITGA9	0.820191	Infected
Infected-control	Infected	T_cell	Macrophage	IL21	IL2RG	0.820113	Infected
control-Infected	control	Chondrocyte	Pericyte	CCN1	ITGB1	0.820106	control
Infected-control	Infected	Pericyte	Chondrocyte	SERPING1	C1R	0.820006	Infected
control-Infected	control	Fibroblast	Macrophage	LTBP1	ITGB5	0.819965	control
control-Infected	control	Schwann_cell	Macrophage	CADM1	CADM1	0.819813	control
control-Infected	control	Schwann_cell	Pericyte	COL18A1	ITGB1	0.819758	control
control-Infected	control	Schwann_cell	Schwann_cell	MDK	ITGB1	0.819735	control
Infected-control	Infected	Schwann_cell	Fibroblast	FGF2	SDC4	0.819627	Infected
control-Infected	control	T_cell	Pericyte	CD44	ACVR2B	0.819542	control
Infected-control	Infected	Macrophage	Epithelial	FN1	SDC1	0.819516	Infected
Infected-control	Infected	T_cell	T_cell	PTPRC	CD247	0.819455	Infected
control-Infected	control	Fibroblast	Macrophage	SEMA3A	NRP1	0.819228	control
Infected-control	Infected	Fibroblast	Epithelial	FGF2	FGFR2	0.819192	Infected
Infected-control	Infected	Chondrocyte	Epithelial	FGF2	FGFR2	0.819141	Infected
Infected-control	Infected	Schwann_cell	Schwann_cell	B2M	TAP2	0.819125	Infected
Infected-control	Infected	Macrophage	Chondrocyte	TNFSF11	TNFRSF11B	0.819021	Infected
control-Infected	control	Fibroblast	Epithelial	ANPEP	SELE	0.819002	control
control-Infected	control	Fibroblast	Schwann_cell	MDK	ITGB1	0.819002	control
Infected-control	Infected	Macrophage	Epithelial	NAMPT	INSR	0.818974	Infected
control-Infected	control	Pericyte	Macrophage	HBEGF	CD82	0.818966	control
Infected-control	Infected	Fibroblast	T_cell	APOA1	ABCA1	0.818941	Infected
control-Infected	control	Macrophage	Pericyte	F13A1	ITGB1	0.818908	control
Infected-control	Infected	Fibroblast	Schwann_cell	SERPINF1	LRP6	0.818822	Infected
Infected-control	Infected	Fibroblast	Pericyte	WNT2	LRP6	0.818782	Infected
control-Infected	control	Fibroblast	Pericyte	ADAM12	ITGA9	0.818727	control
Infected-control	Infected	Chondrocyte	Schwann_cell	CCN2	LRP6	0.818645	Infected
control-Infected	control	Fibroblast	Macrophage	COL5A2	ITGA1	0.818643	control
Infected-control	Infected	T_cell	Pericyte	IFNG	IFNGR2	0.818553	Infected
Infected-control	Infected	Chondrocyte	Epithelial	TNXB	SDC1	0.818426	Infected
control-Infected	control	Chondrocyte	Schwann_cell	PTN	ITGAV	0.818344	control
control-Infected	control	Fibroblast	Pericyte	POSTN	ITGAV	0.818325	control
Infected-control	Infected	Macrophage	Pericyte	FN1	ITGA8	0.818282	Infected
control-Infected	control	Fibroblast	T_cell	HMGB1	THBD	0.818256	control
Infected-control	Infected	Epithelial	Schwann_cell	WNT5A	LRP6	0.818241	Infected
control-Infected	control	Fibroblast	Schwann_cell	THBS2	ITGA6	0.81824	control
Infected-control	Infected	Schwann_cell	Schwann_cell	COL15A1	ITGA2	0.818212	Infected
control-Infected	control	Fibroblast	Chondrocyte	NEGR1	NEGR1	0.818108	control
control-Infected	control	Fibroblast	Pericyte	THBS2	ITGB1	0.818082	control
control-Infected	control	Chondrocyte	Macrophage	SEMA3C	PLXND1	0.818076	control
Infected-control	Infected	Chondrocyte	Chondrocyte	TGFB2	TGFBR3	0.817992	Infected
control-Infected	control	Fibroblast	Macrophage	SEMA3C	PLXND1	0.817904	control
Infected-control	Infected	Macrophage	Macrophage	HLA.A	APLP2	0.817834	Infected
Infected-control	Infected	Epithelial	Pericyte	WNT5A	LRP6	0.817767	Infected
Infected-control	Infected	Fibroblast	Schwann_cell	CRLF1	IL6ST	0.817735	Infected
control-Infected	control	Fibroblast	Pericyte	LUM	ITGB1	0.81773	control
control-Infected	control	Macrophage	Chondrocyte	TGFB1	ITGB8	0.817694	control
control-Infected	control	Fibroblast	Schwann_cell	MMP2	ITGAV	0.817686	control
control-Infected	control	Macrophage	Pericyte	LAMA3	ITGB1	0.817607	control
Infected-control	Infected	T_cell	Macrophage	CCL1	CCR1	0.817581	Infected
Infected-control	Infected	Chondrocyte	Fibroblast	RARRES1	NRP2	0.817492	Infected
Infected-control	Infected	Epithelial	Pericyte	HBEGF	EGFR	0.81745	Infected
Infected-control	Infected	Epithelial	Pericyte	SAA1	ADRA2A	0.817397	Infected
control-Infected	control	Fibroblast	Pericyte	BMP4	BMPR1A	0.817255	control
control-Infected	control	Fibroblast	Pericyte	COL1A1	ITGB1	0.817163	control
Infected-control	Infected	Chondrocyte	Chondrocyte	RARRES1	NRP2	0.817157	Infected
Infected-control	Infected	Macrophage	Epithelial	CXCL8	SDC1	0.817116	Infected
control-Infected	control	Schwann_cell	T_cell	SEMA3C	NRP2	0.8169	control
control-Infected	control	Pericyte	Pericyte	CXCL12	ITGB1	0.816898	control
control-Infected	control	Fibroblast	Chondrocyte	BMP2	BMPR1A	0.816842	control
Infected-control	Infected	Macrophage	Fibroblast	IL1RN	IL1R1	0.816818	Infected
Infected-control	Infected	Epithelial	Macrophage	NAMPT	INSR	0.816772	Infected
control-Infected	control	Fibroblast	Pericyte	ANOS1	SDC2	0.816753	control
control-Infected	control	Fibroblast	Chondrocyte	TGFB3	ENG	0.816653	control
Infected-control	Infected	Fibroblast	Fibroblast	PTPRM	PTPRM	0.816611	Infected
Infected-control	Infected	Schwann_cell	Epithelial	ANGPTL4	SDC1	0.816582	Infected
Infected-control	Infected	Fibroblast	Epithelial	TGM2	SDC4	0.816545	Infected
control-Infected	control	Macrophage	Pericyte	LAMA3	SDC2	0.816536	control
control-Infected	control	Fibroblast	T_cell	CCN3	NOTCH1	0.816536	control
control-Infected	control	Fibroblast	Macrophage	SEMA3E	PLXND1	0.816501	control
control-Infected	control	Fibroblast	Chondrocyte	FGF2	SDC2	0.816499	control
Infected-control	Infected	Fibroblast	Schwann_cell	IGF2	IGF2R	0.816412	Infected
Infected-control	Infected	Pericyte	T_cell	B2M	TAP2	0.816399	Infected
control-Infected	control	Fibroblast	Epithelial	CCN3	PLXNA1	0.816259	control
control-Infected	control	Fibroblast	Pericyte	GDF10	ACVR2B	0.816247	control
control-Infected	control	Fibroblast	Pericyte	CCN4	ITGB1	0.816179	control
control-Infected	control	Chondrocyte	Schwann_cell	FGF2	SDC3	0.816177	control
control-Infected	control	Fibroblast	Pericyte	CNTN4	APP	0.816123	control
Infected-control	Infected	Macrophage	Schwann_cell	HBEGF	CD9	0.816117	Infected
Infected-control	Infected	Epithelial	Epithelial	RGMA	BMPR2	0.816096	Infected
control-Infected	control	Chondrocyte	Pericyte	PDGFD	PDGFRB	0.81609	control
control-Infected	control	Epithelial	Pericyte	SEMA3F	NRP1	0.815963	control
control-Infected	control	Chondrocyte	Schwann_cell	COL2A1	ITGB1	0.815932	control
control-Infected	control	Pericyte	Macrophage	APP	CD74	0.815927	control
control-Infected	control	Macrophage	T_cell	TGFB1	ITGAV	0.815825	control
control-Infected	control	Pericyte	T_cell	TGM2	ITGA4	0.815793	control
control-Infected	control	Pericyte	Schwann_cell	COL4A1	ITGB8	0.815766	control
Infected-control	Infected	T_cell	T_cell	ITGB2	CD82	0.8157	Infected
control-Infected	control	Schwann_cell	T_cell	MDK	ITGA4	0.815692	control
Infected-control	Infected	Epithelial	Fibroblast	RTN4	CNTN1	0.815687	Infected
control-Infected	control	Fibroblast	Fibroblast	COL3A1	DDR2	0.815678	control
control-Infected	control	Fibroblast	Schwann_cell	SDC2	EZR	0.81566	control
Infected-control	Infected	Fibroblast	Fibroblast	FGF2	FGFRL1	0.815591	Infected
Infected-control	Infected	Pericyte	Epithelial	COL4A5	CD47	0.81558	Infected
Infected-control	Infected	Macrophage	Pericyte	HLA.A	APLP2	0.81555	Infected
control-Infected	control	Chondrocyte	Macrophage	POSTN	ITGAV	0.81554	control
Infected-control	Infected	Chondrocyte	Fibroblast	FGF2	FGFRL1	0.81554	Infected
control-Infected	control	Pericyte	Schwann_cell	TGFB3	TGFBR2	0.815372	control
Infected-control	Infected	Fibroblast	Fibroblast	EMC1	PRLR	0.815346	Infected
control-Infected	control	Epithelial	Pericyte	COL1A1	ITGA9	0.815268	control
Infected-control	Infected	Fibroblast	Fibroblast	TGFB1	ACVRL1	0.81521	Infected
Infected-control	Infected	Macrophage	Schwann_cell	LGALS3	ANXA2	0.815201	Infected
control-Infected	control	Epithelial	T_cell	MMP2	F2R	0.815146	control
control-Infected	control	Chondrocyte	Schwann_cell	COL5A1	ITGB1	0.815134	control
Infected-control	Infected	Fibroblast	Fibroblast	TIMP3	ADAM17	0.815117	Infected
control-Infected	control	Epithelial	Schwann_cell	COL3A1	ITGB1	0.815092	control
Infected-control	Infected	Macrophage	T_cell	SPON2	ITGB2	0.815038	Infected
control-Infected	control	Fibroblast	T_cell	MDK	ITGA4	0.814958	control
Infected-control	Infected	Fibroblast	Chondrocyte	WNT2	FZD9	0.814934	Infected
control-Infected	control	Macrophage	Chondrocyte	LAMA3	SDC2	0.814928	control
control-Infected	control	Pericyte	T_cell	FN1	ITGA4	0.814906	control
Infected-control	Infected	T_cell	Fibroblast	TGFB1	ENG	0.814847	Infected
control-Infected	control	Fibroblast	Fibroblast	TGFB3	ITGB6	0.814843	control
Infected-control	Infected	Fibroblast	Schwann_cell	BMP6	BMPR1A	0.81483	Infected
control-Infected	control	Pericyte	Macrophage	PROS1	F5	0.814712	control
control-Infected	control	Fibroblast	Chondrocyte	COL26A1	ITGB1	0.814669	control
control-Infected	control	Epithelial	Chondrocyte	FN1	SDC2	0.814594	control
control-Infected	control	Epithelial	Schwann_cell	TNC	ITGB1	0.814588	control
control-Infected	control	Fibroblast	Epithelial	COL1A1	ITGA1	0.814574	control
control-Infected	control	Fibroblast	Pericyte	FGF2	SDC2	0.814526	control
control-Infected	control	Epithelial	Fibroblast	ROBO1	NCAM1	0.814512	control
control-Infected	control	Fibroblast	Fibroblast	BMP2	BMPR2	0.814411	control
control-Infected	control	Fibroblast	Schwann_cell	COMP	ITGB1	0.814252	control
Infected-control	Infected	Schwann_cell	Schwann_cell	COL24A1	ITGA1	0.814249	Infected
Infected-control	Infected	Pericyte	Schwann_cell	HLA.A	APLP2	0.814226	Infected
control-Infected	control	Chondrocyte	T_cell	COL1A2	CD44	0.814186	control
Infected-control	Infected	Fibroblast	T_cell	B2M	TAP2	0.814184	Infected
control-Infected	control	Pericyte	Pericyte	FN1	ITGA9	0.814172	control
control-Infected	control	Fibroblast	T_cell	COL1A1	CD44	0.814089	control
control-Infected	control	Pericyte	Macrophage	CCN1	ITGB2	0.814039	control
control-Infected	control	Fibroblast	Pericyte	FGF2	NRP1	0.813966	control
Infected-control	Infected	T_cell	Macrophage	IL21	IL4R	0.813872	Infected
control-Infected	control	Chondrocyte	Schwann_cell	COL2A1	ITGAV	0.813857	control
Infected-control	Infected	Epithelial	Fibroblast	CCL20	ACKR4	0.813841	Infected
control-Infected	control	Pericyte	Pericyte	BMP4	BMPR1A	0.813733	control
Infected-control	Infected	Chondrocyte	Fibroblast	WNT5A	FZD4	0.813714	Infected
Infected-control	Infected	Fibroblast	Pericyte	EFEMP1	EGFR	0.81371	Infected
control-Infected	control	Epithelial	Schwann_cell	COL6A1	ITGB1	0.813652	control
Infected-control	Infected	Epithelial	Fibroblast	B2M	TAP2	0.813614	Infected
control-Infected	control	Fibroblast	T_cell	CXCL12	ITGB1	0.813594	control
control-Infected	control	Pericyte	Fibroblast	FN1	NT5E	0.813571	control
Infected-control	Infected	Chondrocyte	Macrophage	LPL	VLDLR	0.813565	Infected
control-Infected	control	Pericyte	Schwann_cell	MFGE8	ITGAV	0.813548	control
control-Infected	control	Pericyte	Pericyte	JAG1	NOTCH2	0.813521	control
control-Infected	control	Pericyte	Chondrocyte	COL28A1	ITGB1	0.813505	control
Infected-control	Infected	Chondrocyte	Fibroblast	TGFB2	TGFBR1	0.813492	Infected
control-Infected	control	Schwann_cell	Epithelial	SLITRK2	PTPRS	0.813476	control
Infected-control	Infected	Pericyte	Schwann_cell	COL4A6	ITGA2	0.813465	Infected
Infected-control	Infected	Epithelial	Chondrocyte	SERPING1	C1R	0.813424	Infected
Infected-control	Infected	Pericyte	Fibroblast	TGFB3	TGFBR1	0.813294	Infected
Infected-control	Infected	Schwann_cell	T_cell	ANGPTL4	SDC4	0.813284	Infected
Infected-control	Infected	Chondrocyte	Epithelial	SERPING1	C1R	0.813265	Infected
Infected-control	Infected	Chondrocyte	Epithelial	EFEMP1	EGFR	0.813144	Infected
Infected-control	Infected	Schwann_cell	Schwann_cell	APOA1	ABCA1	0.813114	Infected
control-Infected	control	Epithelial	Schwann_cell	COL1A1	ITGB8	0.813088	control
control-Infected	control	Macrophage	Pericyte	NRP1	PDGFRB	0.813044	control
control-Infected	control	Fibroblast	Chondrocyte	FGF16	FGFR2	0.813025	control
control-Infected	control	Schwann_cell	Fibroblast	SLITRK6	PTPRD	0.812887	control
Infected-control	Infected	Schwann_cell	Macrophage	SERPING1	SELP	0.812881	Infected
control-Infected	control	Pericyte	Schwann_cell	CCN1	ITGA6	0.812821	control
control-Infected	control	Pericyte	Schwann_cell	THBS1	ITGB1	0.812742	control
control-Infected	control	Fibroblast	Fibroblast	COL5A1	DDR2	0.812707	control
Infected-control	Infected	Pericyte	Epithelial	HBEGF	ERBB2	0.812641	Infected
control-Infected	control	Chondrocyte	Macrophage	MIF	CD74	0.812551	control
control-Infected	control	Epithelial	Schwann_cell	TNC	ITGAV	0.812513	control
control-Infected	control	Macrophage	Epithelial	TGFB1	ITGAV	0.812505	control
Infected-control	Infected	Fibroblast	Epithelial	CADM3	NECTIN1	0.812473	Infected
control-Infected	control	Fibroblast	Pericyte	COL6A2	ITGB1	0.812456	control
Infected-control	Infected	Pericyte	Chondrocyte	TGFB2	ENG	0.812367	Infected
Infected-control	Infected	Pericyte	Schwann_cell	B2M	TAP2	0.812321	Infected
control-Infected	control	Schwann_cell	Epithelial	SLITRK6	PTPRS	0.812283	control
control-Infected	control	Pericyte	Chondrocyte	HBEGF	EGFR	0.812276	control
control-Infected	control	Chondrocyte	T_cell	CCN3	NOTCH1	0.812268	control
control-Infected	control	Epithelial	Pericyte	COL15A1	ITGB1	0.81224	control
control-Infected	control	Pericyte	Pericyte	SEMA3F	NRP1	0.812214	control
control-Infected	control	Fibroblast	Macrophage	PROS1	TYRO3	0.812178	control
control-Infected	control	Fibroblast	Schwann_cell	COMP	ITGAV	0.812177	control
control-Infected	control	Fibroblast	Pericyte	COL3A1	ITGA1	0.812089	control
control-Infected	control	Schwann_cell	Schwann_cell	LAMB1	ITGB8	0.812076	control
control-Infected	control	Schwann_cell	Fibroblast	ADAM10	APP	0.812065	control
control-Infected	control	Chondrocyte	Epithelial	CCN3	PLXNA1	0.811991	control
control-Infected	control	Fibroblast	Fibroblast	ROBO1	NCAM1	0.811953	control
control-Infected	control	Fibroblast	Schwann_cell	NCAM1	PTPRZ1	0.811952	control
Infected-control	Infected	Epithelial	Schwann_cell	SARAF	DAG1	0.811933	Infected
control-Infected	control	Pericyte	Pericyte	POSTN	ITGAV	0.811911	control
control-Infected	control	Fibroblast	T_cell	CCN4	ITGB1	0.811909	control
Infected-control	Infected	T_cell	Fibroblast	TGFB1	TGFBR2	0.811876	Infected
control-Infected	control	Fibroblast	Chondrocyte	GDF7	BMPR2	0.811823	control
Infected-control	Infected	Fibroblast	Epithelial	BTC	ERBB3	0.811776	Infected
Infected-control	Infected	Fibroblast	Epithelial	LAMB2	ITGB4	0.811771	Infected
control-Infected	control	Fibroblast	T_cell	COL6A3	ITGB1	0.811744	control
Infected-control	Infected	Macrophage	Fibroblast	SERPING1	C1R	0.811671	Infected
control-Infected	control	Macrophage	Fibroblast	PDGFB	PDGFRA	0.811641	control
control-Infected	control	Fibroblast	Pericyte	COL5A1	CD93	0.811619	control
Infected-control	Infected	Macrophage	Macrophage	FN1	ITGA4	0.811576	Infected
control-Infected	control	Pericyte	Schwann_cell	PLAU	IGF2R	0.811399	control
control-Infected	control	Fibroblast	Fibroblast	FGF2	FGFR2	0.811392	control
Infected-control	Infected	Chondrocyte	Pericyte	SERPINF1	LRP6	0.811348	Infected
control-Infected	control	Pericyte	Macrophage	PROS1	MERTK	0.811327	control
control-Infected	control	Chondrocyte	Macrophage	APP	CD74	0.811318	control
control-Infected	control	Macrophage	Fibroblast	TGFB1	ITGB6	0.811219	control
control-Infected	control	Macrophage	T_cell	VCAM1	MSN	0.811193	control
Infected-control	Infected	T_cell	Schwann_cell	FURIN	BACE1	0.811189	Infected
control-Infected	control	Epithelial	Epithelial	COL15A1	ITGA1	0.811101	control
control-Infected	control	Chondrocyte	Schwann_cell	TGFB3	TGFBR2	0.811088	control
control-Infected	control	Chondrocyte	Chondrocyte	TIMP2	ITGB1	0.811071	control
Infected-control	Infected	Schwann_cell	Schwann_cell	FGF2	SDC3	0.811071	Infected
control-Infected	control	Schwann_cell	T_cell	HAS2	CD44	0.811061	control
control-Infected	control	Fibroblast	Macrophage	IL34	CSF1R	0.811047	control
control-Infected	control	Fibroblast	Schwann_cell	CCN4	ITGB1	0.81101	control
Infected-control	Infected	T_cell	Chondrocyte	TGFB1	ENG	0.810928	Infected
Infected-control	Infected	Epithelial	Macrophage	HLA.A	APLP2	0.810892	Infected
Infected-control	Infected	Epithelial	Schwann_cell	COL7A1	ITGA1	0.810886	Infected
control-Infected	control	Fibroblast	Schwann_cell	FN1	ITGB1	0.810846	control
control-Infected	control	Fibroblast	Schwann_cell	TGFB2	TGFBR2	0.81083	control
control-Infected	control	Chondrocyte	Epithelial	COL6A2	ITGA1	0.81081	control
Infected-control	Infected	Chondrocyte	Epithelial	HAS2	ERBB2	0.810607	Infected
control-Infected	control	Chondrocyte	Schwann_cell	COL6A2	ITGB1	0.810569	control
Infected-control	Infected	T_cell	Epithelial	IFNG	IFNGR2	0.810544	Infected
Infected-control	Infected	Epithelial	T_cell	FAM3C	PDCD1	0.81048	Infected
control-Infected	control	Fibroblast	T_cell	COL6A1	ITGB1	0.810438	control
Infected-control	Infected	Pericyte	Schwann_cell	BTC	ERBB3	0.810435	Infected
Infected-control	Infected	Macrophage	Chondrocyte	FN1	TNFRSF11B	0.810422	Infected
control-Infected	control	Fibroblast	Chondrocyte	LUM	ITGB1	0.810419	control
control-Infected	control	Chondrocyte	Schwann_cell	RTN4	NGFR	0.81037	control
Infected-control	Infected	Macrophage	Fibroblast	HLA.A	APLP2	0.810362	Infected
control-Infected	control	Epithelial	T_cell	COL1A2	CD44	0.810323	control
Infected-control	Infected	Schwann_cell	Schwann_cell	IGF2	ITGA6	0.810301	Infected
control-Infected	control	Chondrocyte	Macrophage	FGF2	NRP1	0.81022	control
Infected-control	Infected	Fibroblast	Macrophage	CSF1	CSF3R	0.81021	Infected
control-Infected	control	Epithelial	Chondrocyte	DCN	EGFR	0.810194	control
control-Infected	control	Schwann_cell	Macrophage	SEMA3C	NRP2	0.810173	control
Infected-control	Infected	Fibroblast	Fibroblast	WNT5A	FZD1	0.810166	Infected
control-Infected	control	Fibroblast	Epithelial	INHBA	TGFBR3	0.810142	control
control-Infected	control	Chondrocyte	Epithelial	COL12A1	ITGA1	0.810132	control
Infected-control	Infected	Fibroblast	Schwann_cell	B2M	TAP2	0.810105	Infected
control-Infected	control	Chondrocyte	Epithelial	COL3A1	ITGA1	0.8101	control
control-Infected	control	Chondrocyte	Schwann_cell	COL5A2	ITGB1	0.81005	control
control-Infected	control	Fibroblast	Fibroblast	BMP2	BMPR1A	0.809995	control
control-Infected	control	Chondrocyte	Epithelial	INHBA	ACVR2A	0.809991	control
control-Infected	control	Fibroblast	Schwann_cell	HAS2	EZR	0.809954	control
control-Infected	control	Fibroblast	Epithelial	BMP4	ACVR2A	0.809938	control
control-Infected	control	Fibroblast	Chondrocyte	TGFB2	ENG	0.809923	control
control-Infected	control	Fibroblast	Epithelial	TGFB2	TGFBR2	0.809915	control
Infected-control	Infected	Schwann_cell	Fibroblast	ANGPTL4	SDC4	0.809895	Infected
control-Infected	control	Fibroblast	T_cell	COMP	CD47	0.809845	control
Infected-control	Infected	Fibroblast	Macrophage	SPON2	ITGA4	0.809788	Infected
Infected-control	Infected	Epithelial	Fibroblast	B2M	TAP1	0.80978	Infected
control-Infected	control	Fibroblast	T_cell	SDC2	EZR	0.809759	control
control-Infected	control	T_cell	Schwann_cell	TGFB1	ITGB1	0.809674	control
control-Infected	control	Macrophage	Pericyte	TGFBI	ITGB1	0.809657	control
control-Infected	control	Fibroblast	Pericyte	THBS2	CD36	0.809609	control
control-Infected	control	Macrophage	Pericyte	PLXNA1	NOTCH1	0.80953	control
control-Infected	control	Pericyte	Epithelial	COL4A1	ITGA1	0.809505	control
Infected-control	Infected	Fibroblast	Macrophage	APOA1	ABCA1	0.809485	Infected
Infected-control	Infected	Epithelial	Epithelial	HBEGF	CD44	0.809369	Infected
control-Infected	control	Chondrocyte	Pericyte	INHBA	ACVR2B	0.809339	control
Infected-control	Infected	Schwann_cell	Epithelial	ANXA1	EGFR	0.809251	Infected
Infected-control	Infected	Fibroblast	Epithelial	BTC	ERBB2	0.809206	Infected
Infected-control	Infected	Epithelial	Macrophage	LGALS3	ANXA2	0.809204	Infected
control-Infected	control	Schwann_cell	Schwann_cell	COL18A1	PTPRS	0.809176	control
control-Infected	control	Chondrocyte	Schwann_cell	MYOC	FZD4	0.809076	control
control-Infected	control	Chondrocyte	Schwann_cell	LAMA4	ITGA6	0.809068	control
control-Infected	control	Fibroblast	Macrophage	CCN1	ITGB2	0.809042	control
control-Infected	control	Chondrocyte	T_cell	FGF2	NRP1	0.809033	control
control-Infected	control	Schwann_cell	Pericyte	JAG1	NOTCH1	0.809019	control
control-Infected	control	Pericyte	Macrophage	ITGB1	VCAM1	0.809007	control
Infected-control	Infected	Macrophage	Epithelial	SPP1	CD44	0.808992	Infected
control-Infected	control	T_cell	Chondrocyte	TGFB1	SDC2	0.80896	control
Infected-control	Infected	Fibroblast	T_cell	CCN2	ITGB2	0.808873	Infected
control-Infected	control	Fibroblast	Epithelial	MMP16	MMP2	0.808855	control
control-Infected	control	Macrophage	Macrophage	CD1B	IL6ST	0.808796	control
control-Infected	control	T_cell	Pericyte	TFPI	VLDLR	0.808784	control
control-Infected	control	Fibroblast	Schwann_cell	FN1	ITGAV	0.808771	control
control-Infected	control	Schwann_cell	Macrophage	PROS1	TYRO3	0.808765	control
Infected-control	Infected	Fibroblast	Schwann_cell	PAPLN	CD200	0.808763	Infected
control-Infected	control	Fibroblast	Pericyte	COL14A1	ITGB1	0.808747	control
control-Infected	control	Fibroblast	Pericyte	COL1A1	CD36	0.80869	control
control-Infected	control	Fibroblast	Schwann_cell	COL26A1	ITGB1	0.808653	control
control-Infected	control	Macrophage	Macrophage	TGFB1	ITGAV	0.808642	control
Infected-control	Infected	Fibroblast	Fibroblast	BMP6	BMPR2	0.808641	Infected
Infected-control	Infected	T_cell	Macrophage	SELPLG	SELP	0.808634	Infected
Infected-control	Infected	Epithelial	Pericyte	HLA.A	APLP2	0.808609	Infected
control-Infected	control	Chondrocyte	Pericyte	COL9A1	ITGB1	0.808595	control
control-Infected	control	Macrophage	Schwann_cell	PLXNA1	NOTCH1	0.808501	control
Infected-control	Infected	Macrophage	Fibroblast	INHBA	ENG	0.808491	Infected
Infected-control	Infected	Pericyte	Schwann_cell	CNTN1	NRCAM	0.808443	Infected
control-Infected	control	Fibroblast	T_cell	SEMA3E	NRP2	0.808417	control
Infected-control	Infected	Pericyte	Epithelial	HBEGF	EGFR	0.808343	Infected
control-Infected	control	Epithelial	Pericyte	COL4A6	ITGA1	0.808334	control
control-Infected	control	Chondrocyte	Schwann_cell	COL4A1	ITGB8	0.808261	control
Infected-control	Infected	Pericyte	T_cell	MIF	CXCR4	0.808191	Infected
control-Infected	control	Fibroblast	Chondrocyte	BMP4	BMPR2	0.808155	control
Infected-control	Infected	Epithelial	Schwann_cell	COL18A1	ITGA2	0.808155	Infected
control-Infected	control	Fibroblast	Schwann_cell	CCN3	NOTCH1	0.808153	control
control-Infected	control	Schwann_cell	Epithelial	LAMB1	ITGA1	0.808124	control
control-Infected	control	Schwann_cell	T_cell	HAS2	EZR	0.808065	control
Infected-control	Infected	Macrophage	T_cell	PTPRC	CD4	0.808045	Infected
Infected-control	Infected	Schwann_cell	T_cell	FGF2	SDC4	0.808041	Infected
control-Infected	control	Fibroblast	Fibroblast	WNT11	FZD8	0.807981	control
control-Infected	control	Fibroblast	Schwann_cell	RTN4	NGFR	0.807955	control
control-Infected	control	Fibroblast	Macrophage	SEMA3D	PLXNA1	0.807894	control
control-Infected	control	Fibroblast	Macrophage	CCN3	NOTCH1	0.807847	control
Infected-control	Infected	Fibroblast	Epithelial	ANXA2	EGFR	0.80783	Infected
control-Infected	control	Fibroblast	Schwann_cell	CCN1	ITGA6	0.807824	control
control-Infected	control	Fibroblast	T_cell	COMP	ITGB1	0.807816	control
Infected-control	Infected	Chondrocyte	Fibroblast	WNT5A	LRP6	0.807795	Infected
Infected-control	Infected	Fibroblast	Macrophage	HGF	ST14	0.80768	Infected
control-Infected	control	T_cell	Schwann_cell	TGFB1	ITGAV	0.807599	control
control-Infected	control	Fibroblast	Macrophage	CCL4	CCR1	0.807585	control
control-Infected	control	T_cell	Fibroblast	CD44	HAS2	0.807499	control
Infected-control	Infected	Macrophage	Epithelial	HBEGF	ERBB2	0.807477	Infected
control-Infected	control	Chondrocyte	Pericyte	LAMB1	ITGA1	0.807474	control
Infected-control	Infected	Fibroblast	Fibroblast	FGF2	GPC4	0.807409	Infected
Infected-control	Infected	Fibroblast	Macrophage	MEGF10	ABCA1	0.807379	Infected
Infected-control	Infected	Macrophage	Macrophage	IL6	IL6ST	0.80737	Infected
Infected-control	Infected	Chondrocyte	Fibroblast	FGF2	GPC4	0.807357	Infected
Infected-control	Infected	Chondrocyte	Epithelial	IGF2	IGF1R	0.80732	Infected
Infected-control	Infected	T_cell	Epithelial	ST6GAL1	EGFR	0.807243	Infected
control-Infected	control	Chondrocyte	Epithelial	COL9A1	ITGA1	0.807198	control
control-Infected	control	Fibroblast	Pericyte	TGFB2	TGFBR1	0.807164	control
control-Infected	control	Macrophage	Macrophage	NRP1	PLXNA1	0.807142	control
control-Infected	control	Fibroblast	Macrophage	POSTN	ITGAV	0.807118	control
control-Infected	control	T_cell	Pericyte	JAG1	NOTCH1	0.807095	control
control-Infected	control	Epithelial	Pericyte	POSTN	ITGAV	0.807077	control
control-Infected	control	Schwann_cell	Schwann_cell	SLITRK6	PTPRS	0.807068	control
Infected-control	Infected	Pericyte	Chondrocyte	ANGPTL4	SDC4	0.807059	Infected
Infected-control	Infected	Chondrocyte	T_cell	HLA.DRB1	LAG3	0.807042	Infected
control-Infected	control	Chondrocyte	Pericyte	COL28A1	ITGA1	0.806992	control
control-Infected	control	Fibroblast	Fibroblast	SLIT3	ROBO2	0.806975	control
Infected-control	Infected	Pericyte	Fibroblast	ANGPTL4	ITGB1	0.806975	Infected
Infected-control	Infected	Fibroblast	Schwann_cell	WNT2	LRP6	0.806972	Infected
control-Infected	control	Fibroblast	T_cell	FGF2	CD44	0.806967	control
control-Infected	control	Fibroblast	Chondrocyte	COL1A1	CD36	0.806941	control
control-Infected	control	Chondrocyte	Pericyte	COL12A1	ITGB1	0.806874	control
Infected-control	Infected	Fibroblast	Chondrocyte	FGF2	FGFR3	0.806837	Infected
Infected-control	Infected	Chondrocyte	Chondrocyte	FGF2	FGFR3	0.806785	Infected
control-Infected	control	Macrophage	Pericyte	IGF2	INSR	0.806691	control
Infected-control	Infected	Fibroblast	Epithelial	BMP4	ACVR2A	0.806604	control
control-Infected	control	Pericyte	Pericyte	TGM2	ITGA9	0.806534	control
Infected-control	Infected	Fibroblast	Macrophage	ALCAM	ALCAM	0.806466	Infected
control-Infected	control	Pericyte	Epithelial	BMP4	ACVR2A	0.806416	control
control-Infected	control	Pericyte	Fibroblast	TGFB3	ITGB3	0.806412	control
control-Infected	control	Schwann_cell	Epithelial	COL18A1	PTPRS	0.806383	control
control-Infected	control	Epithelial	T_cell	TIMP2	CD44	0.806379	control
control-Infected	control	Epithelial	Schwann_cell	COL5A2	ITGB1	0.806374	control
Infected-control	Infected	Chondrocyte	Macrophage	SPON2	ITGA4	0.806305	Infected
control-Infected	control	Pericyte	Pericyte	COL4A1	ITGB1	0.806289	control
control-Infected	control	Chondrocyte	Schwann_cell	LAMB1	ITGB1	0.806228	control
Infected-control	Infected	Schwann_cell	Pericyte	FGF2	SDC3	0.806226	Infected
Infected-control	Infected	T_cell	T_cell	CCL5	SDC4	0.806142	Infected
Infected-control	Infected	Fibroblast	Macrophage	ANGPTL4	SDC4	0.806068	Infected
control-Infected	control	Fibroblast	Pericyte	COL5A2	ITGB1	0.806065	control
Infected-control	Infected	Fibroblast	Chondrocyte	BMP4	BMPR1A	0.806029	Infected
control-Infected	control	Fibroblast	T_cell	LUM	ITGB1	0.806028	control
Infected-control	Infected	Schwann_cell	Schwann_cell	RTN4	LINGO1	0.80602	Infected
control-Infected	control	Chondrocyte	Chondrocyte	LSAMP	NEGR1	0.805965	control
control-Infected	control	Schwann_cell	Pericyte	RELN	VLDLR	0.805964	control
Infected-control	Infected	Fibroblast	Fibroblast	BMP4	ACVR2B	0.805959	Infected
Infected-control	Infected	Epithelial	Schwann_cell	CALR	TAP2	0.805914	Infected
control-Infected	control	Fibroblast	T_cell	SEMA3A	NRP1	0.805901	control
Infected-control	Infected	Chondrocyte	Schwann_cell	LPL	VLDLR	0.805898	Infected
control-Infected	control	Schwann_cell	Schwann_cell	COL20A1	ITGB1	0.80589	control
control-Infected	control	Fibroblast	Pericyte	BMP4	BMPR2	0.80589	control
control-Infected	control	Macrophage	Chondrocyte	PDGFC	PDGFRB	0.805834	control
Infected-control	Infected	Chondrocyte	Fibroblast	BMP8B	ACVR2B	0.805655	Infected
control-Infected	control	Fibroblast	Macrophage	SEMA3F	NRP1	0.805592	control
Infected-control	Infected	Chondrocyte	Fibroblast	RARRES2	CMKLR2	0.805488	Infected
Infected-control	Infected	Schwann_cell	Epithelial	LAMA2	ITGB4	0.805295	Infected
Infected-control	Infected	Epithelial	Macrophage	SPINT1	ST14	0.805226	Infected
Infected-control	Infected	Fibroblast	T_cell	TGM2	SDC4	0.805215	Infected
control-Infected	control	Fibroblast	Chondrocyte	FGF2	FGFR2	0.80516	control
Infected-control	Infected	Chondrocyte	Chondrocyte	SERPING1	SELE	0.805122	Infected
control-Infected	control	Fibroblast	T_cell	TGFB3	TGFBR2	0.80508	control
control-Infected	control	Chondrocyte	T_cell	INHBA	ACVR2A	0.805057	control
Infected-control	Infected	Fibroblast	Epithelial	BTC	EGFR	0.804908	Infected
control-Infected	control	Epithelial	Schwann_cell	COL6A3	ITGB1	0.804871	control
Infected-control	Infected	Epithelial	Chondrocyte	LTF	TFRC	0.80481	Infected
control-Infected	control	Chondrocyte	Schwann_cell	TNC	PTPRZ1	0.804802	control
control-Infected	control	Fibroblast	Macrophage	RSPO2	FZD4	0.804782	control
Infected-control	Infected	Fibroblast	Chondrocyte	TNXB	SDC4	0.80471	Infected
control-Infected	control	Pericyte	Schwann_cell	HBEGF	CD9	0.804692	Infected
Infected-control	Infected	Epithelial	Chondrocyte	CDH1	IGF1R	0.804683	Infected
Infected-control	Infected	Epithelial	Schwann_cell	NECTIN1	FGFR1	0.804678	Infected
[truncated: 26,570 more rows]
