# Supplementary material for: Deciphering infected cell types, hub gene networks and cell-cell communication in infectious bronchitis virus via single-cell RNA sequencing
Source: PLoS Pathog. 2024 May 14;20(5):e1012232. doi: 10.1371/journal.ppat.1012232 (PMC11125504; doi:10.1371/journal.ppat.1012232)
Supplement: S7 Table — (XLS) [file ppat.1012232.s022.xls]

Source	Target	Count_Control	Count_IBV	Count_Control-vs-IBV	Prob_Control	Prob_IBV	Prob_Control-vs-IBV
B_cell	B_cell	6	6	0	0.322712214	0.434129585	0.111417372
ERC	B_cell	2	1	-1	0.008871318	0.163435213	0.154563895
IFE	B_cell	1	1	0	0.008406717	0.14455545	0.136148732
CD8_T_cell	B_cell	0	0	0	0	0	0
Macrophage	B_cell	1	0	-1	0.000463967	0	-0.000463967
Dendritic_cell	B_cell	2	2	0	0.00203413	0.043413644	0.041379514
B_cell	ERC	4	2	-2	0.019205242	0.338265037	0.319059794
ERC	ERC	6	3	-3	0.000991224	0.158004715	0.157013491
IFE	ERC	5	2	-3	0.000766178	0.142156398	0.14139022
CD8_T_cell	ERC	3	2	-1	5.28E-05	0.01691294	0.016860144
Macrophage	ERC	3	0	-3	0.000123631	0	-0.000123631
Dendritic_cell	ERC	4	3	-1	0.000183169	0.3928438	0.392660631
B_cell	IFE	1	2	1	0.003293828	0.071607889	0.068314061
ERC	IFE	3	2	-1	0.000343141	0.133838196	0.133495055
IFE	IFE	4	2	-2	0.000253594	0.130636067	0.130382473
CD8_T_cell	IFE	1	0	-1	7.19E-06	0	-7.19E-06
Macrophage	IFE	2	0	-2	2.43E-05	0	-2.43E-05
Dendritic_cell	IFE	1	1	0	2.57E-05	0.045232953	0.045207265
B_cell	CD8_T_cell	2	3	1	0.001026343	0.239017675	0.237991333
ERC	CD8_T_cell	2	0	-2	4.92E-05	0	-4.92E-05
IFE	CD8_T_cell	1	0	-1	3.60E-05	0	-3.60E-05
CD8_T_cell	CD8_T_cell	1	1	0	5.25E-06	0.030620997	0.030615743
Macrophage	CD8_T_cell	1	1	0	1.78E-06	0.011517679	0.011515898
Dendritic_cell	CD8_T_cell	3	2	-1	1.75E-05	0.14926164	0.149244167
B_cell	Macrophage	0	4	4	0	0.180488514	0.180488514
ERC	Macrophage	1	1	0	0.000357499	0.17859838	0.178240881
IFE	Macrophage	1	1	0	0.00034533	0.158298443	0.157953113
CD8_T_cell	Macrophage	0	0	0	0	0	0
Macrophage	Macrophage	2	1	-1	5.67E-05	0.11019725	0.110140543
Dendritic_cell	Macrophage	0	3	3	0	0.307568332	0.307568332
B_cell	Dendritic_cell	4	6	2	0.002248981	0.465510144	0.463261163
ERC	Dendritic_cell	7	2	-5	9.02E-05	0.209276284	0.209186074
IFE	Dendritic_cell	2	1	-1	7.35E-05	0.17832654	0.17825308
CD8_T_cell	Dendritic_cell	0	1	1	0	0.045743411	0.045743411
Macrophage	Dendritic_cell	1	1	0	3.81E-06	0.116689843	0.11668603
Dendritic_cell	Dendritic_cell	5	5	0	2.33E-05	0.471938276	0.471914944
