# Supplementary material for: Deciphering infected cell types, hub gene networks and cell-cell communication in infectious bronchitis virus via single-cell RNA sequencing
Source: PLoS Pathog. 2024 May 14;20(5):e1012232. doi: 10.1371/journal.ppat.1012232 (PMC11125504; doi:10.1371/journal.ppat.1012232)
Supplement: S8 Table — (XLS) [file ppat.1012232.s023.xls]

Pathway	Cluster	OutgoingProb_Control-Bursa	IncomingProb_Control-Bursa	OverallProb_Control-Bursa	OutgoingProb_IBV-Bursa	IncomingProb_IBV-Bursa	OverallProb_IBV-Bursa	Outgoing.diff	Incoming.diff
MK	B_cell	0.193291769	0.169542345	0.362834114	1.077321545	0.1992655	1.276587045	0.884029776	0.029723155
MK	ERC	0	0.017138146	0.017138146	0	0.268494215	0.268494215	0	0.251356069
MK	IFE	0.000175634	0.001812048	0.001987682	0	0.047806121	0.047806121	-0.000175634	0.045994073
MK	CD8_T_cell	5.51E-05	0.00056385	0.00061895	0	0.142503523	0.142503523	-5.51E-05	0.141939673
MK	Macrophage	0.00012712	0	0.00012712	0	0.042657089	0.042657089	-0.00012712	0.042657089
MK	REC	8.08E-05	0.002752284	0.002833119	0	0.180287863	0.180287863	-8.08E-05	0.177535578
MK	Dendritic_cell	0.000178555	0.00210034	0.002278895	0	0.196307235	0.196307235	-0.000178555	0.194206895
MIF	B_cell	0.128437533	0.130476799	0.258914332	0.407076877	0.185557936	0.592634813	0.278639344	0.055081137
MIF	ERC	0	3.51E-05	3.51E-05	0	0	0	0	-3.51E-05
MIF	IFE	0	0	0	0	0	0	0	0
MIF	CD8_T_cell	0	1.04E-05	1.04E-05	0.098299334	0	0.098299334	0.098299334	-1.04E-05
MIF	Macrophage	0	0	0	0	0.119180268	0.119180268	0	0.119180268
MIF	REC	0	0	0	0	0	0	0	0
MIF	Dendritic_cell	0.002103922	1.92E-05	0.002123075	0	0.200638006	0.200638006	-0.002103922	0.200618853
APP	B_cell	0	0.017854551	0.017854551	0	0.383068744	0.383068744	0	0.365214193
APP	ERC	0.009786033	0.000825391	0.010611424	0.663165102	0.207606254	0.870771356	0.653379069	0.206780863
APP	IFE	0.006668403	0.00019735	0.006865754	0.642468934	0.081487395	0.723956329	0.635800531	0.081290044
APP	CD8_T_cell	0	7.74E-05	7.74E-05	0	0	0	0	-7.74E-05
APP	Macrophage	0.000517585	0.000732155	0.00124974	0	0.420166633	0.420166633	-0.000517585	0.419434478
APP	REC	0.002983758	0.000118544	0.003102302	0.481176575	0.220029704	0.701206279	0.478192817	0.21991116
APP	Dendritic_cell	0	0.000150354	0.000150354	0	0.474451882	0.474451882	0	0.474301528
BAFF	B_cell	0.019412683	0.019412683	0.038825365	0.023589002	0.023589002	0.047178004	0.004176319	0.004176319
BAFF	ERC	0	0	0	0	0	0	0	0
BAFF	IFE	0	0	0	0	0	0	0	0
BAFF	CD8_T_cell	0	0	0	0	0	0	0	0
BAFF	Macrophage	0	0	0	0	0	0	0	0
BAFF	REC	0	0	0	0	0	0	0	0
BAFF	Dendritic_cell	0	0	0	0	0	0	0	0
LAMININ	B_cell	0.009371365	0.006275608	0.015646974	0.137807218	0.007812327	0.145619545	0.128435852	0.001536719
LAMININ	ERC	0.000282378	0.002732402	0.00301478	0	0.030754725	0.030754725	-0.000282378	0.028022322
LAMININ	IFE	0	0	0	0	0	0	0	0
LAMININ	CD8_T_cell	0	0.000493882	0.000493882	0	0.045838826	0.045838826	0	0.045344945
LAMININ	Macrophage	0	0	0	0	0.011055508	0.011055508	0	0.011055508
LAMININ	REC	0	0	0	0	0	0	0	0
LAMININ	Dendritic_cell	1.63E-05	0.000168171	0.000184491	0	0.042345832	0.042345832	-1.63E-05	0.042177662
CDH	B_cell	0	0	0	0	0	0	0	0
CDH	ERC	0.000483219	0.000483219	0.000966438	0.140972114	0.140972114	0.281944228	0.140488895	0.140488895
CDH	IFE	0.000115454	0.000115454	0.000230908	0.06590922	0.06590922	0.13181844	0.065793766	0.065793766
CDH	CD8_T_cell	0	0	0	0	0	0	0	0
CDH	Macrophage	0	0	0	0	0	0	0	0
CDH	REC	0.000200867	0.000200867	0.000401734	0.194176564	0.194176564	0.388353127	0.193975697	0.193975697
CDH	Dendritic_cell	0	0	0	0	0	0	0	0
MPZ	B_cell	0	0	0	0	0	0	0	0
MPZ	ERC	0.000212853	0.000212853	0.000425706	0.014717158	0.014717158	0.029434317	0.014504305	0.014504305
MPZ	IFE	0	0	0	0	0	0	0	0
MPZ	CD8_T_cell	0	0	0	0	0	0	0	0
MPZ	Macrophage	0	0	0	0	0	0	0	0
MPZ	REC	3.15E-05	3.15E-05	6.29E-05	0.010968636	0.010968636	0.021937273	0.010937164	0.010937164
MPZ	Dendritic_cell	0	0	0	0	0	0	0	0
SELE	B_cell	0	0.000114444	0.000114444	0	0.004140027	0.004140027	0	0.004025582
SELE	ERC	0	8.72E-06	8.72E-06	0	0	0	0	-8.72E-06
SELE	IFE	0	0	0	0	0	0	0	0
SELE	CD8_T_cell	0	8.87E-06	8.87E-06	0	0.024737263	0.024737263	0	0.024728393
SELE	Macrophage	0	0	0	0	0.005867718	0.005867718	0	0.005867718
SELE	REC	0.000134601	0	0.000134601	0.057558804	0	0.057558804	0.057424204	0
SELE	Dendritic_cell	0	2.57E-06	2.57E-06	0	0.022813797	0.022813797	0	0.02281123
MHC-I	B_cell	0	0	0	0.004572405	0	0.004572405	0.004572405	0
MHC-I	ERC	2.61E-05	0	2.61E-05	0.04704933	0	0.04704933	0.047023207	0
MHC-I	IFE	3.78E-06	0	3.78E-06	0.032629843	0	0.032629843	0.032626058	0
MHC-I	CD8_T_cell	0	4.22E-05	4.22E-05	0.006756999	0.173164015	0.179921014	0.006756999	0.173121774
MHC-I	Macrophage	0	0	0	0.008593611	0	0.008593611	0.008593611	0
MHC-I	REC	1.21E-05	0	1.21E-05	0.050384899	0	0.050384899	0.050372764	0
MHC-I	Dendritic_cell	1.97E-07	0	1.97E-07	0.023176928	0	0.023176928	0.023176731	0
IL1	B_cell	0	0	0	0	0	0	0	0
IL1	ERC	0	0	0	0	0	0	0	0
IL1	IFE	0	0	0	0	0	0	0	0
IL1	CD8_T_cell	0	0	0	0	0	0	0	0
IL1	Macrophage	3.74E-05	3.74E-05	7.48E-05	0.195696957	0.308295276	0.503992233	0.195659545	0.308257864
IL1	REC	0	0	0	0	0	0	0	0
IL1	Dendritic_cell	0	0	0	0.437627612	0.325029294	0.762656906	0.437627612	0.325029294
EGF	B_cell	0	0	0	0	0	0	0	0
EGF	ERC	0	1.14E-05	1.14E-05	0	0	0	0	-1.14E-05
EGF	IFE	2.30E-05	8.52E-06	3.15E-05	0	0	0	-2.30E-05	-8.52E-06
EGF	CD8_T_cell	0	0	0	0	0	0	0	0
EGF	Macrophage	0	0	0	0	0	0	0	0
EGF	REC	0	3.11E-06	3.11E-06	0	0	0	0	-3.11E-06
EGF	Dendritic_cell	0	0	0	0	0	0	0	0
CDH1	B_cell	0	0	0	0	0	0	0	0
CDH1	ERC	6.98E-06	0	6.98E-06	0	0	0	-6.98E-06	0
CDH1	IFE	1.61E-06	0	1.61E-06	0	0	0	-1.61E-06	0
CDH1	CD8_T_cell	0	0	0	0	0	0	0	0
CDH1	Macrophage	0	0	0	0	0	0	0	0
CDH1	REC	2.90E-06	0	2.90E-06	0	0	0	-2.90E-06	0
CDH1	Dendritic_cell	0	1.15E-05	1.15E-05	0	0	0	0	-1.15E-05
RANKL	B_cell	0	0	0	0	0	0	0	0
RANKL	ERC	0	7.91E-06	7.91E-06	0	0.005854239	0.005854239	0	0.005846333
RANKL	IFE	0	0	0	0	0	0	0	0
RANKL	CD8_T_cell	7.91E-06	0	7.91E-06	0.005854239	0	0.005854239	0.005846333	0
RANKL	Macrophage	0	0	0	0	0	0	0	0
RANKL	REC	0	0	0	0	0	0	0	0
RANKL	Dendritic_cell	0	0	0	0	0	0	0	0
CCL	B_cell	0	0	0	0	0	0	0	0
CCL	ERC	0	0	0	0	0	0	0	0
CCL	IFE	0	0	0	0	0	0	0	0
CCL	CD8_T_cell	5.27E-06	5.27E-06	1.05E-05	0	0	0	-5.27E-06	-5.27E-06
CCL	Macrophage	0	0	0	0	0	0	0	0
CCL	REC	0	0	0	0	0	0	0	0
CCL	Dendritic_cell	0	0	0	0	0	0	0	0
CADM	B_cell	0	0	0	0	0	0	0	0
CADM	ERC	0	0	0	0	0	0	0	0
CADM	IFE	0	0	0	0	0	0	0	0
CADM	CD8_T_cell	0	0	0	0	0	0	0	0
CADM	Macrophage	0	0	0	0	0	0	0	0
CADM	REC	2.29E-06	2.29E-06	4.57E-06	0.001509737	0.001509737	0.003019475	0.00150745	0.00150745
CADM	Dendritic_cell	0	0	0	0	0	0	0	0
FN1	B_cell	0	0	0	0	0.036920202	0.036920202	0	0.036920202
FN1	ERC	0	0	0	0	0.341371333	0.341371333	0	0.341371333
FN1	IFE	0	0	0	0	0.054792773	0.054792773	0	0.054792773
FN1	CD8_T_cell	0	0	0	0	0.10827527	0.10827527	0	0.10827527
FN1	Macrophage	0	0	0	0	0.055554514	0.055554514	0	0.055554514
FN1	REC	0	0	0	0	0.124794371	0.124794371	0	0.124794371
FN1	Dendritic_cell	0	0	0	0.908321903	0.18661344	1.094935344	0.908321903	0.18661344
ITGB2	B_cell	0	0	0	0.018244761	0	0.018244761	0.018244761	0
ITGB2	ERC	0	0	0	0	0	0	0	0
ITGB2	IFE	0	0	0	0	0	0	0	0
ITGB2	CD8_T_cell	0	0	0	0.026076231	0.074482416	0.100558647	0.026076231	0.074482416
ITGB2	Macrophage	0	0	0	0.009779622	0	0.009779622	0.009779622	0
ITGB2	REC	0	0	0	0	0	0	0	0
ITGB2	Dendritic_cell	0	0	0	0.020381803	0	0.020381803	0.020381803	0
VTN	B_cell	0	0	0	0	0	0	0	0
VTN	ERC	0	0	0	0	0.012684941	0.012684941	0	0.012684941
VTN	IFE	0	0	0	0.015307807	0	0.015307807	0.015307807	0
VTN	CD8_T_cell	0	0	0	0	0	0	0	0
VTN	Macrophage	0	0	0	0	0	0	0	0
VTN	REC	0	0	0	0	0	0	0	0
VTN	Dendritic_cell	0	0	0	0	0.002622866	0.002622866	0	0.002622866
SEMA4	B_cell	0	0	0	0	0	0	0	0
SEMA4	ERC	0	0	0	0	0.003772729	0.003772729	0	0.003772729
SEMA4	IFE	0	0	0	0	0.003233943	0.003233943	0	0.003233943
SEMA4	CD8_T_cell	0	0	0	0	0	0	0	0
SEMA4	Macrophage	0	0	0	0	0	0	0	0
SEMA4	REC	0	0	0	0.009857553	0.002850881	0.012708434	0.009857553	0.002850881
SEMA4	Dendritic_cell	0	0	0	0	0	0	0	0
CD30	B_cell	0	0	0	0	0	0	0	0
CD30	ERC	0	0	0	0	0.008500401	0.008500401	0	0.008500401
CD30	IFE	0	0	0	0	0	0	0	0
CD30	CD8_T_cell	0	0	0	0.008500401	0	0.008500401	0.008500401	0
CD30	Macrophage	0	0	0	0	0	0	0	0
CD30	REC	0	0	0	0	0	0	0	0
CD30	Dendritic_cell	0	0	0	0	0	0	0	0
SEMA3	B_cell	0	0	0	0	0	0	0	0
SEMA3	ERC	0	0	0	0	0.004688524	0.004688524	0	0.004688524
SEMA3	IFE	0	0	0	0	0	0	0	0
SEMA3	CD8_T_cell	0	0	0	0	0	0	0	0
SEMA3	Macrophage	0	0	0	0	0	0	0	0
SEMA3	REC	0	0	0	0.008451029	0.003762505	0.012213534	0.008451029	0.003762505
SEMA3	Dendritic_cell	0	0	0	0	0	0	0	0
CSF	B_cell	0	0	0	0	0	0	0	0
CSF	ERC	0	0	0	0.007378436	0	0.007378436	0.007378436	0
CSF	IFE	0	0	0	0	0	0	0	0
CSF	CD8_T_cell	0	0	0	0	0	0	0	0
CSF	Macrophage	0	0	0	0	0	0	0	0
CSF	REC	0	0	0	0	0	0	0	0
CSF	Dendritic_cell	0	0	0	0	0.007378436	0.007378436	0	0.007378436
VCAM	B_cell	0	0	0	0.006423231	0	0.006423231	0.006423231	0
VCAM	ERC	0	0	0	0	0	0	0	0
VCAM	IFE	0	0	0	0	0.003660431	0.003660431	0	0.003660431
VCAM	CD8_T_cell	0	0	0	0	0	0	0	0
VCAM	Macrophage	0	0	0	0	0	0	0	0
VCAM	REC	0	0	0	0	0.0027628	0.0027628	0	0.0027628
VCAM	Dendritic_cell	0	0	0	0	0	0	0	0
