# Supplementary material for: Deciphering infected cell types, hub gene networks and cell-cell communication in infectious bronchitis virus via single-cell RNA sequencing
Source: PLoS Pathog. 2024 May 14;20(5):e1012232. doi: 10.1371/journal.ppat.1012232 (PMC11125504; doi:10.1371/journal.ppat.1012232)
Supplement: S9 Table — (XLS) [file ppat.1012232.s024.xls]

source	target	ligand	receptor	Pair	pathway_name	annotation	Prob_Control-bursa	Prob_IBV-bursa	select	Pvalue_Control-bursa	Pvalue_IBV-bursa
ERC	B_cell	APP	CD74	APP - CD74	APP	Cell-Cell Contact	0.008730519	0.163435213	Increased	0	0
IFE	B_cell	APP	CD74	APP - CD74	APP	Cell-Cell Contact	0.008406717	0.14455545	Increased	0	0
Macrophage	B_cell	APP	CD74	APP - CD74	APP	Cell-Cell Contact	0.000463967	0	Decreased	0	1
ERC	ERC	APP	CD74	APP - CD74	APP	Cell-Cell Contact	0.000405574	0.090153493	Increased	0	0
IFE	ERC	APP	CD74	APP - CD74	APP	Cell-Cell Contact	0.000386149	0.078940297	Increased	0	0
Macrophage	ERC	APP	CD74	APP - CD74	APP	Cell-Cell Contact	2.01E-05	0	Decreased	0	1
ERC	IFE	APP	CD74	APP - CD74	APP	Cell-Cell Contact	0.00016405	0.070622096	Increased	0	0
IFE	IFE	APP	CD74	APP - CD74	APP	Cell-Cell Contact	0.000154484	0.061673527	Increased	0	0
Macrophage	IFE	APP	CD74	APP - CD74	APP	Cell-Cell Contact	7.62E-06	0	Decreased	0	1
ERC	CD8_T_cell	APP	CD74	APP - CD74	APP	Cell-Cell Contact	3.82E-05	0	Decreased	0	1
IFE	CD8_T_cell	APP	CD74	APP - CD74	APP	Cell-Cell Contact	3.60E-05	0	Decreased	0	1
Macrophage	CD8_T_cell	APP	CD74	APP - CD74	APP	Cell-Cell Contact	1.78E-06	0	Decreased	0	1
ERC	Macrophage	APP	CD74	APP - CD74	APP	Cell-Cell Contact	0.000357499	0.17859838	Increased	0	0
IFE	Macrophage	APP	CD74	APP - CD74	APP	Cell-Cell Contact	0.00034533	0.158298443	Increased	0	0
Macrophage	Macrophage	APP	CD74	APP - CD74	APP	Cell-Cell Contact	1.94E-05	0	Decreased	0	1
ERC	Dendritic_cell	APP	CD74	APP - CD74	APP	Cell-Cell Contact	7.37E-05	0.200582789	Increased	0	0
IFE	Dendritic_cell	APP	CD74	APP - CD74	APP	Cell-Cell Contact	7.06E-05	0.17832654	Increased	0	0
Macrophage	Dendritic_cell	APP	CD74	APP - CD74	APP	Cell-Cell Contact	3.81E-06	0	Decreased	0	1
CD8_T_cell	CD8_T_cell	CCL20	CCR6	CCL20 - CCR6	CCL	Secreted Signaling	5.25E-06	0	Decreased	0	1
ERC	Dendritic_cell	CDH1	ITGA2_ITGB1	CDH1 - (ITGA1+ITGB1)	CDH1	Cell-Cell Contact	6.97E-06	0	Decreased	0	1
IFE	Dendritic_cell	CDH1	ITGA2_ITGB1	CDH1 - (ITGA1+ITGB1)	CDH1	Cell-Cell Contact	2.83E-06	0	Decreased	0	1
ERC	ERC	CDH1	CDH1	CDH1 - CDH1	CDH	Cell-Cell Contact	0.000291093	0.057918706	Increased	0	0
IFE	ERC	CDH1	CDH1	CDH1 - CDH1	CDH	Cell-Cell Contact	0.000123122	0.0632161	Increased	0	0
ERC	IFE	CDH1	CDH1	CDH1 - CDH1	CDH	Cell-Cell Contact	0.000123122	0.0632161	Increased	0	0
IFE	IFE	CDH1	CDH1	CDH1 - CDH1	CDH	Cell-Cell Contact	5.05E-05	0.06896254	Increased	0	0
Dendritic_cell	B_cell	FN1	ITGA4_ITGB1	FN1 - (ITGA4+ITGB1)	FN1	ECM-Receptor	0	0.020473283	Increased	1	0
Dendritic_cell	ERC	FN1	ITGAV_ITGB1	FN1 - (ITGAV+ITGB1)	FN1	ECM-Receptor	0	0.087204253	Increased	1	0
Dendritic_cell	Dendritic_cell	FN1	ITGAV_ITGB1	FN1 - (ITGAV+ITGB1)	FN1	ECM-Receptor	0	0.037694692	Increased	1	0
Dendritic_cell	ERC	FN1	ITGAV_ITGB8	FN1 - (ITGAV+ITGB8)	FN1	ECM-Receptor	0	0.086438736	Increased	1	0
Dendritic_cell	B_cell	FN1	CD44	FN1 - CD44	FN1	ECM-Receptor	0	0.022940361	Increased	1	0
Dendritic_cell	CD8_T_cell	FN1	CD44	FN1 - CD44	FN1	ECM-Receptor	0	0.125303125	Increased	1	0
Dendritic_cell	Macrophage	FN1	CD44	FN1 - CD44	FN1	ECM-Receptor	0	0.032259546	Increased	1	0
Dendritic_cell	Dendritic_cell	FN1	CD44	FN1 - CD44	FN1	ECM-Receptor	0	0.116494118	Increased	1	0
Dendritic_cell	Dendritic_cell	FN1	SDC1	FN1 - SDC1	FN1	ECM-Receptor	0	0.032759101	Increased	1	0
Dendritic_cell	ERC	FN1	SDC4	FN1 - SDC4	FN1	ECM-Receptor	0	0.219200811	Increased	1	0
Dendritic_cell	IFE	FN1	SDC4	FN1 - SDC4	FN1	ECM-Receptor	0	0.045232953	Increased	1	0
Dendritic_cell	Macrophage	FN1	SDC4	FN1 - SDC4	FN1	ECM-Receptor	0	0.032957546	Increased	1	0
Dendritic_cell	Dendritic_cell	FN1	SDC4	FN1 - SDC4	FN1	ECM-Receptor	0	0.030586463	Increased	1	0
Macrophage	Macrophage	IL1B	IL1R2	IL1B - IL1R2	IL1	Secreted Signaling	3.73E-05	0.11019725	Increased	0	0
Dendritic_cell	Macrophage	IL1B	IL1R2	IL1B - IL1R2	IL1	Secreted Signaling	0	0.24235124	Increased	1	0
Macrophage	Dendritic_cell	IL1B	IL1R2	IL1B - IL1R2	IL1	Secreted Signaling	0	0.116689843	Increased	1	0
Dendritic_cell	Dendritic_cell	IL1B	IL1R2	IL1B - IL1R2	IL1	Secreted Signaling	0	0.254403903	Increased	1	0
ERC	Dendritic_cell	IL34	CSF1R	IL34 - CSF1R	CSF	Secreted Signaling	0	0.008693495	Increased	1	0
B_cell	CD8_T_cell	ITGB2	CD226	ITGB2 - CD226	ITGB2	Cell-Cell Contact	0	0.021454666	Increased	1	0
CD8_T_cell	CD8_T_cell	ITGB2	CD226	ITGB2 - CD226	ITGB2	Cell-Cell Contact	0	0.030620997	Increased	1	0
Macrophage	CD8_T_cell	ITGB2	CD226	ITGB2 - CD226	ITGB2	Cell-Cell Contact	0	0.011517679	Increased	1	0
Dendritic_cell	CD8_T_cell	ITGB2	CD226	ITGB2 - CD226	ITGB2	Cell-Cell Contact	0	0.023958515	Increased	1	0
ERC	Dendritic_cell	LAMA5	ITGA2_ITGB1	LAMA5 - (ITGA2+ITGB1)	LAMININ	ECM-Receptor	1.24E-06	0	Decreased	0	1
ERC	Dendritic_cell	LAMA5	ITGA9_ITGB1	LAMA5 - (ITGA9+ITGB1)	LAMININ	ECM-Receptor	2.39E-06	0	Decreased	0	1
ERC	ERC	LAMA5	ITGAV_ITGB8	LAMA5 - (ITGAV+ITGB8)	LAMININ	ECM-Receptor	5.03E-05	0	Decreased	0	1
ERC	B_cell	LAMA5	CD44	LAMA5 - CD44	LAMININ	ECM-Receptor	0.000140799	0	Decreased	0	1
ERC	ERC	LAMA5	CD44	LAMA5 - CD44	LAMININ	ECM-Receptor	1.07E-05	0	Decreased	0	1
ERC	CD8_T_cell	LAMA5	CD44	LAMA5 - CD44	LAMININ	ECM-Receptor	1.10E-05	0	Decreased	0	1
ERC	Dendritic_cell	LAMA5	CD44	LAMA5 - CD44	LAMININ	ECM-Receptor	2.46E-06	0	Decreased	0	1
B_cell	Dendritic_cell	LAMC1	ITGA2_ITGB1	LAMC1 - (ITGA2+ITGB1)	LAMININ	ECM-Receptor	5.39E-05	0	Decreased	0	1
ERC	Dendritic_cell	LAMC1	ITGA2_ITGB1	LAMC1 - (ITGA2+ITGB1)	LAMININ	ECM-Receptor	1.20E-06	0	Decreased	0	1
Dendritic_cell	Dendritic_cell	LAMC1	ITGA2_ITGB1	LAMC1 - (ITGA2+ITGB1)	LAMININ	ECM-Receptor	3.13E-07	0	Decreased	0	1
B_cell	Dendritic_cell	LAMC1	ITGA9_ITGB1	LAMC1 - (ITGA9+ITGB1)	LAMININ	ECM-Receptor	0.000103365	0	Decreased	0	1
ERC	Dendritic_cell	LAMC1	ITGA9_ITGB1	LAMC1 - (ITGA9+ITGB1)	LAMININ	ECM-Receptor	2.31E-06	0	Decreased	0.03	1
Dendritic_cell	Dendritic_cell	LAMC1	ITGA9_ITGB1	LAMC1 - (ITGA9+ITGB1)	LAMININ	ECM-Receptor	6.03E-07	0	Decreased	0	1
B_cell	ERC	LAMC1	ITGAV_ITGB8	LAMC1 - (ITGAV+ITGB8)	LAMININ	ECM-Receptor	0.002136995	0.036084683	Increased	0	0
ERC	ERC	LAMC1	ITGAV_ITGB8	LAMC1 - (ITGAV+ITGB8)	LAMININ	ECM-Receptor	4.86E-05	0	Decreased	0	1
Dendritic_cell	ERC	LAMC1	ITGAV_ITGB8	LAMC1 - (ITGAV+ITGB8)	LAMININ	ECM-Receptor	1.26E-05	0	Decreased	0	1
B_cell	B_cell	LAMC1	CD44	LAMC1 - CD44	LAMININ	ECM-Receptor	0.006119005	0.009204002	Increased	0	0
B_cell	ERC	LAMC1	CD44	LAMC1 - CD44	LAMININ	ECM-Receptor	0.000466268	0	Decreased	0	1
B_cell	CD8_T_cell	LAMC1	CD44	LAMC1 - CD44	LAMININ	ECM-Receptor	0.000468254	0.053638272	Increased	0	0
Dendritic_cell	CD8_T_cell	LAMC1	CD44	LAMC1 - CD44	LAMININ	ECM-Receptor	2.76E-06	0	Decreased	0	1
B_cell	Dendritic_cell	LAMC1	CD44	LAMC1 - CD44	LAMININ	ECM-Receptor	0.000106377	0.049581832	Increased	0.05	0
B_cell	Macrophage	LAMC1	CD44	LAMC1 - CD44	LAMININ	ECM-Receptor	0	0.013017338	Increased	1	0
B_cell	B_cell	MDK	ITGA4_ITGB1	MDK - (ITGA4+ITGB1)	MK	Secreted Signaling	0.02106873	0.031232796	Increased	0	0
B_cell	CD8_T_cell	MDK	ITGA4_ITGB1	MDK - (ITGA4+ITGB1)	MK	Secreted Signaling	0.000558088	0	Decreased	0	1
Dendritic_cell	CD8_T_cell	MDK	ITGA4_ITGB1	MDK - (ITGA4+ITGB1)	MK	Secreted Signaling	4.34E-06	0	Decreased	0.02	1
B_cell	Dendritic_cell	MDK	ITGA4_ITGB1	MDK - (ITGA4+ITGB1)	MK	Secreted Signaling	0.000423891	0	Decreased	0	1
Dendritic_cell	Dendritic_cell	MDK	ITGA4_ITGB1	MDK - (ITGA4+ITGB1)	MK	Secreted Signaling	3.31E-06	0	Decreased	0	1
B_cell	B_cell	MDK	NCL	MDK - NCL	MK	Secreted Signaling	0.148046623	0.19757632	Increased	0	0
B_cell	Dendritic_cell	MDK	NCL	MDK - NCL	MK	Secreted Signaling	0.001667849	0.132120957	Increased	0	0
B_cell	CD8_T_cell	MDK	NCL	MDK - NCL	MK	Secreted Signaling	0	0.163924737	Increased	1	0
B_cell	ERC	MDK	SDC1	MDK - SDC1	MK	Secreted Signaling	0.001960409	0	Decreased	0	1
IFE	ERC	MDK	SDC1	MDK - SDC1	MK	Secreted Signaling	1.88E-05	0	Decreased	0	1
CD8_T_cell	ERC	MDK	SDC1	MDK - SDC1	MK	Secreted Signaling	4.20E-06	0	Decreased	0	1
Macrophage	ERC	MDK	SDC1	MDK - SDC1	MK	Secreted Signaling	9.74E-06	0	Decreased	0	1
Dendritic_cell	ERC	MDK	SDC1	MDK - SDC1	MK	Secreted Signaling	1.52E-05	0	Decreased	0	1
B_cell	Dendritic_cell	MDK	SDC1	MDK - SDC1	MK	Secreted Signaling	0	0.049648031	Increased	1	0
B_cell	ERC	MDK	SDC4	MDK - SDC4	MK	Secreted Signaling	0.01464157	0.302180354	Increased	0	0
IFE	ERC	MDK	SDC4	MDK - SDC4	MK	Secreted Signaling	0.000182169	0	Decreased	0	1
CD8_T_cell	ERC	MDK	SDC4	MDK - SDC4	MK	Secreted Signaling	4.07E-05	0	Decreased	0	1
Macrophage	ERC	MDK	SDC4	MDK - SDC4	MK	Secreted Signaling	9.38E-05	0	Decreased	0	1
Dendritic_cell	ERC	MDK	SDC4	MDK - SDC4	MK	Secreted Signaling	0.000120326	0	Decreased	0	1
B_cell	IFE	MDK	SDC4	MDK - SDC4	MK	Secreted Signaling	0.003293828	0.068099993	Increased	0	0
IFE	IFE	MDK	SDC4	MDK - SDC4	MK	Secreted Signaling	3.21E-05	0	Decreased	0	1
CD8_T_cell	IFE	MDK	SDC4	MDK - SDC4	MK	Secreted Signaling	7.19E-06	0	Decreased	0	1
Macrophage	IFE	MDK	SDC4	MDK - SDC4	MK	Secreted Signaling	1.67E-05	0	Decreased	0	1
Dendritic_cell	IFE	MDK	SDC4	MDK - SDC4	MK	Secreted Signaling	2.57E-05	0	Decreased	0	1
B_cell	Macrophage	MDK	SDC4	MDK - SDC4	MK	Secreted Signaling	0	0.049943502	Increased	1	0
B_cell	Dendritic_cell	MDK	SDC4	MDK - SDC4	MK	Secreted Signaling	0	0.046409035	Increased	1	0
B_cell	B_cell	MIF	CD74_CD44	MIF - (CD74+CD44)	MIF	Secreted Signaling	0.036116829	0.047059252	Increased	0	0
Dendritic_cell	B_cell	MIF	CD74_CD44	MIF - (CD74+CD44)	MIF	Secreted Signaling	0.000597927	0	Decreased	0	1
Dendritic_cell	ERC	MIF	CD74_CD44	MIF - (CD74+CD44)	MIF	Secreted Signaling	3.50E-05	0	Decreased	0	1
Dendritic_cell	CD8_T_cell	MIF	CD74_CD44	MIF - (CD74+CD44)	MIF	Secreted Signaling	1.04E-05	0	Decreased	0.01	1
Dendritic_cell	Dendritic_cell	MIF	CD74_CD44	MIF - (CD74+CD44)	MIF	Secreted Signaling	7.02E-06	0	Decreased	0	1
B_cell	Macrophage	MIF	CD74_CD44	MIF - (CD74+CD44)	MIF	Secreted Signaling	0	0.058448232	Increased	1	0
B_cell	Dendritic_cell	MIF	CD74_CD44	MIF - (CD74+CD44)	MIF	Secreted Signaling	0	0.117094881	Increased	1	0
CD8_T_cell	Dendritic_cell	MIF	CD74_CD44	MIF - (CD74+CD44)	MIF	Secreted Signaling	0	0.045743411	Increased	1	0
B_cell	B_cell	MIF	CD74_CXCR4	MIF - (CD74+CXCR4)	MIF	Secreted Signaling	0.091997235	0.121344606	Increased	0	0
Dendritic_cell	B_cell	MIF	CD74_CXCR4	MIF - (CD74+CXCR4)	MIF	Secreted Signaling	0.001436203	0	Decreased	0	1
Dendritic_cell	Dendritic_cell	MIF	CD74_CXCR4	MIF - (CD74+CXCR4)	MIF	Secreted Signaling	1.21E-05	0	Decreased	0	1
B_cell	Macrophage	MIF	CD74_CXCR4	MIF - (CD74+CXCR4)	MIF	Secreted Signaling	0	0.059079443	Increased	1	0
B_cell	Dendritic_cell	MIF	CD74_CXCR4	MIF - (CD74+CXCR4)	MIF	Secreted Signaling	0	0.070655409	Increased	1	0
ERC	ERC	MPZL1	MPZL1	MPZL1 - MPZL1	MPZ	Cell-Cell Contact	0.000184904	0.009932517	Increased	0	0
IFE	ERC	MPZL1	MPZL1	MPZL1 - MPZL1	MPZ	Cell-Cell Contact	5.60E-05	0	Decreased	0	1
ERC	IFE	MPZL1	MPZL1	MPZL1 - MPZL1	MPZ	Cell-Cell Contact	5.60E-05	0	Decreased	0	1
IFE	IFE	MPZL1	MPZL1	MPZL1 - MPZL1	MPZ	Cell-Cell Contact	1.65E-05	0	Decreased	0	1
CD8_T_cell	ERC	TNFSF11	TNFRSF11A	TNFSF11 - TNFRSF11A	RANKL	Secreted Signaling	7.89E-06	0.006899529	Increased	0	0
B_cell	B_cell	TNFSF13B	TNFRSF13C	TNFSF13B - TNFRSF13C	BAFF	Secreted Signaling	0.019363792	0.027712609	Increased	0	0
CD8_T_cell	ERC	TNFSF8	TNFRSF8	TNFSF8 - TNFRSF8	CD30	Secreted Signaling	0	0.010013411	Increased	1	0
B_cell	IFE	ITGA4_ITGB1	VCAM1	VCAM1 - (ITGA4+ITGB1)	VCAM	Cell-Cell Contact	0	0.003507897	Increased	1	0
