# Supplementary material for: Deciphering infected cell types, hub gene networks and cell-cell communication in infectious bronchitis virus via single-cell RNA sequencing
Source: PLoS Pathog. 2024 May 14;20(5):e1012232. doi: 10.1371/journal.ppat.1012232 (PMC11125504; doi:10.1371/journal.ppat.1012232)
Supplement: S10 Table — (XLS) [file ppat.1012232.s025.xls]

Source	Target	Count_control-trachae	Count_IBV-trachae	Count_control-trachae-vs-IBV-trachae	Prob_control-trachae	Prob_IBV-trachae	Prob_control-trachae-vs-IBV-trachae
Fibroblast	Fibroblast	41	50	9	0.900731975	0.923322266	0.022590291
Macrophage	Fibroblast	8	5	-3	0.002822077	0.000694489	-0.002127588
Epithelial	Fibroblast	1	13	12	9.33E-06	0.006155521	0.006146189
Chondrocyte	Fibroblast	21	16	-5	0.037096091	0.014150367	-0.022945724
T_cell	Fibroblast	3	4	1	0.000534547	0.00102904	0.000494493
Pericyte	Fibroblast	22	32	10	0.017785538	0.022578951	0.004793414
Fibroblast	Macrophage	28	21	-7	0.040002572	0.034764806	-0.005237766
Macrophage	Macrophage	5	5	0	0.000406002	0.000271491	-0.000134511
Epithelial	Macrophage	8	6	-2	0.000127457	0.000420405	0.000292948
Chondrocyte	Macrophage	20	20	0	0.002321135	0.001048372	-0.001272763
T_cell	Macrophage	4	4	0	0.000111215	0.000276219	0.000165004
Pericyte	Macrophage	16	19	3	0.00122011	0.001457181	0.000237071
Fibroblast	Epithelial	0	44	44	0	0.065935182	0.065935182
Macrophage	Epithelial	0	12	12	0	0.000473636	0.000473636
Epithelial	Epithelial	0	20	20	0	0.00076719	0.00076719
Chondrocyte	Epithelial	1	42	41	1.92E-05	0.00214285	0.00212364
T_cell	Epithelial	0	9	9	0	0.000501123	0.000501123
Pericyte	Epithelial	1	41	40	1.58E-06	0.002295403	0.002293824
Fibroblast	Chondrocyte	19	19	0	0.016337065	0.005414383	-0.010922682
Macrophage	Chondrocyte	5	4	-1	0.000115769	9.40E-06	-0.000106369
Epithelial	Chondrocyte	11	7	-4	6.93E-05	5.01E-05	-1.92E-05
Chondrocyte	Chondrocyte	19	15	-4	0.000969361	0.000149571	-0.000819791
T_cell	Chondrocyte	4	3	-1	4.29E-05	1.17E-05	-3.12E-05
Pericyte	Chondrocyte	17	15	-2	0.000421856	0.000146131	-0.000275724
Fibroblast	T_cell	20	22	2	0.045528305	0.074181979	0.028653674
Macrophage	T_cell	3	6	3	0.000359061	0.000599503	0.000240442
Epithelial	T_cell	11	4	-7	0.00026231	0.000658049	0.00039574
Chondrocyte	T_cell	19	27	8	0.002987036	0.002546185	-0.000440851
T_cell	T_cell	3	3	0	0.000147004	0.000556051	0.000409046
Pericyte	T_cell	18	27	9	0.001890401	0.00349521	0.001604809
Fibroblast	Pericyte	49	34	-15	0.098627707	0.06245535	-0.036172357
Macrophage	Pericyte	11	8	-3	0.000809132	0.000462721	-0.000346411
Epithelial	Pericyte	18	10	-8	0.000434093	0.000617208	0.000183115
Chondrocyte	Pericyte	46	31	-15	0.006512449	0.001963771	-0.004548677
T_cell	Pericyte	8	7	-1	0.00030005	0.000529573	0.000229523
Pericyte	Pericyte	41	32	-9	0.003346905	0.002295998	-0.001050907
