# Supplementary material for: Deciphering infected cell types, hub gene networks and cell-cell communication in infectious bronchitis virus via single-cell RNA sequencing
Source: PLoS Pathog. 2024 May 14;20(5):e1012232. doi: 10.1371/journal.ppat.1012232 (PMC11125504; doi:10.1371/journal.ppat.1012232)
Supplement: S11 Table — (XLS) [file ppat.1012232.s026.xls]

Pathway	Cluster	OutgoingProb_control-trachae	IncomingProb_control-trachae	OverallProb_control-trachae	OutgoingProb_IBV-trachae	IncomingProb_IBV-trachae	OverallProb_IBV-trachae	Outgoing.diff	Incoming.diff
COLLAGEN	Fibroblast	0.692010016	0.598490406	1.290500422	0.738238556	0.604816412	1.343054968	0.04622854	0.006326006
COLLAGEN	Macrophage	0.003553891	0.020253529	0.02380742	0.003043106	0.02122012	0.024263226	-0.000510785	0.000966591
COLLAGEN	Epithelial	0.000808722	0	0.000808722	0.007398307	0.051380928	0.058779235	0.006589585	0.051380928
COLLAGEN	Chondrocyte	0.04034261	0.010030596	0.050373206	0.019546742	0.003545573	0.023092315	-0.020795868	-0.006485023
COLLAGEN	T_cell	0.001067121	0.035619804	0.036686926	0.002424337	0.054005197	0.056429533	0.001357216	0.018385393
COLLAGEN	Pericyte	0.012381352	0.085769376	0.098150728	0.014899769	0.050582587	0.065482356	0.002518417	-0.035186789
LAMININ	Fibroblast	0.118017848	0.110098464	0.228116312	0.186726281	0.164842831	0.351569112	0.068708433	0.054744367
LAMININ	Macrophage	0	0.003463434	0.003463434	0	0.005593561	0.005593561	0	0.002130127
LAMININ	Epithelial	1.01E-05	0	1.01E-05	0	0.004989818	0.004989818	-0.0000101	0.004989818
LAMININ	Chondrocyte	0.003378761	0	0.003378761	0.000353745	0	0.000353745	-0.003025016	0
LAMININ	T_cell	0	0.006832878	0.006832878	0	0.016172658	0.016172658	0	0.00933978
LAMININ	Pericyte	0.008787633	0.009799613	0.018587246	0.012934593	0.008415752	0.021350345	0.00414696	-0.001383861
FN1	Fibroblast	0.12828578	0.109321544	0.237607324	0.108108511	0.084807278	0.192915789	-0.020177269	-0.024514266
FN1	Macrophage	0	0.002572286	0.002572286	0.000333318	0.004083812	0.00441713	0.000333318	0.001511526
FN1	Epithelial	4.39E-05	0	4.39E-05	0	0.007304184	0.007304184	-0.0000439	0.007304184
FN1	Chondrocyte	0.000590901	0.00476975	0.00536065	0.000309309	0.000509495	0.000818804	-0.000281592	-0.004260255
FN1	T_cell	0	0.00663733	0.00663733	0	0.010560525	0.010560525	0	0.003923195
FN1	Pericyte	0.000607585	0.006227255	0.00683484	0.002042276	0.00352812	0.005570396	0.001434691	-0.002699135
CD99	Fibroblast	0.04646845	0.04646845	0.092936901	0.045389517	0.045389517	0.090779035	-0.001078933	-0.001078933
CD99	Macrophage	0	0	0	0	0	0	0	0
CD99	Epithelial	0	0	0	0	0	0	0	0
CD99	Chondrocyte	0	0	0	0	0	0	0	0
CD99	T_cell	0	0	0	0	0	0	0	0
CD99	Pericyte	0	0	0	0	0	0	0	0
PTN	Fibroblast	0.031008684	0.030387844	0.061396528	0	0	0	-0.031008684	-0.030387844
PTN	Macrophage	0	0	0	0	0	0	0	0
PTN	Epithelial	0	0	0	0	0	0	0	0
PTN	Chondrocyte	0.002452297	0.001495179	0.003947476	0	0	0	-0.002452297	-0.001495179
PTN	T_cell	0	0.000384597	0.000384597	0	0	0	0	-0.000384597
PTN	Pericyte	0	0.001193362	0.001193362	0	0	0	0	-0.001193362
TENASCIN	Fibroblast	0.031755431	0.027452864	0.059208295	0.044664837	0.034827931	0.079492768	0.012909406	0.007375067
TENASCIN	Macrophage	0	0	0	0	0	0	0	0
TENASCIN	Epithelial	1.78E-05	0	1.78E-05	0	0.004832489	0.004832489	-0.0000178	0.004832489
TENASCIN	Chondrocyte	0.000557709	0.0008159	0.001373609	0.00021236	0.000551413	0.000763773	-0.000345349	-0.000264487
TENASCIN	T_cell	0	0	0	0	0.00096641	0.00096641	0	0.00096641
TENASCIN	Pericyte	0.000320769	0.004382939	0.004703709	0	0.003698954	0.003698954	-0.000320769	-0.000683985
SEMA3	Fibroblast	0.020886161	0.015429611	0.036315773	0.009701791	0.009538402	0.019240193	-0.01118437	-0.005891209
SEMA3	Macrophage	0	0.005097824	0.005097824	0	0	0	0	-0.005097824
SEMA3	Epithelial	0	0	0	0	0	0	0	0
SEMA3	Chondrocyte	6.33E-05	0	6.33E-05	0	0.000163389	0.000163389	-0.0000633	0.000163389
SEMA3	T_cell	0	0	0	0	0	0	0	0
SEMA3	Pericyte	9.76E-06	0.000431833	0.000441595	0	0	0	-0.00000976	-0.000431833
APP	Fibroblast	0.007560859	0	0.007560859	0.003787278	0	0.003787278	-0.003773581	0
APP	Macrophage	0.000207889	0.008487057	0.008694945	0	0.00391389	0.00391389	-0.000207889	-0.004573167
APP	Epithelial	0	0	0	9.19E-05	0	9.19E-05	0.0000919	0
APP	Chondrocyte	0.000338506	0	0.000338506	9.09E-05	0.000233299	0.000324196	-0.000247606	0.000233299
APP	T_cell	0	0	0	0	0	0	0	0
APP	Pericyte	0.000379803	0	0.000379803	0.000177112	0	0.000177112	-0.000202691	0
THBS	Fibroblast	0.005489723	0.001394456	0.00688418	0.010038162	0.003354832	0.013392994	0.004548439	0.001960376
THBS	Macrophage	0	0.002630652	0.002630652	0	0.00149518	0.00149518	0	-0.001135472
THBS	Epithelial	0	1.92E-05	1.92E-05	0.000164401	0.00312368	0.003288081	0.000164401	0.00310448
THBS	Chondrocyte	0.002144592	0.000585424	0.002730017	0.001389716	0.000418624	0.001808339	-0.000754876	-0.0001668
THBS	T_cell	0	0.001507693	0.001507693	0	0.002063183	0.002063183	0	0.00055549
THBS	Pericyte	0.000466841	0.001963721	0.002430562	0.000259188	0.001395968	0.001655156	-0.000207653	-0.000567753
ncWNT	Fibroblast	0.00659449	0.005995627	0.012590117	0.010965721	0.010754569	0.02172029	0.004371231	0.004758942
ncWNT	Macrophage	0	0.000519148	0.000519148	0	0	0	0	-0.000519148
ncWNT	Epithelial	0	0	0	2.85E-06	0	2.85E-06	0.00000285	0
ncWNT	Chondrocyte	0	0	0	1.42E-06	0.00021542	0.000216841	0.00000142	0.00021542
ncWNT	T_cell	0	0	0	0	0	0	0	0
ncWNT	Pericyte	0	7.97E-05	7.97E-05	0	0	0	0	-0.0000797
NEGR	Fibroblast	0.005485319	0.005485319	0.010970638	0.00282372	0.00282372	0.00564744	-0.002661599	-0.002661599
NEGR	Macrophage	0	0	0	0	0	0	0	0
NEGR	Epithelial	0	0	0	0	0	0	0	0
NEGR	Chondrocyte	0	0	0	0	0	0	0	0
NEGR	T_cell	0	0	0	0	0	0	0	0
NEGR	Pericyte	0	0	0	0	0	0	0	0
MIF	Fibroblast	0.004229435	0.003117369	0.007346804	0.004276504	0.004309013	0.008585517	4.7069E-05	0.001191644
MIF	Macrophage	0	0.0012675	0.0012675	0	0.000963527	0.000963527	0	-0.000303973
MIF	Epithelial	1.42E-05	0	1.42E-05	0.000347691	0	0.000347691	0.000333491	0
MIF	Chondrocyte	5.61E-05	0	5.61E-05	1.50E-05	0	1.50E-05	-0.0000411	0
MIF	T_cell	3.54E-05	0	3.54E-05	0.000371276	0	0.000371276	0.000335876	0
MIF	Pericyte	4.97E-05	0	4.97E-05	0.000262084	0	0.000262084	0.000212384	0
CXCL	Fibroblast	0.002389434	0.002389434	0.004778869	0	0	0	-0.002389434	-0.002389434
CXCL	Macrophage	0	0	0	0	0	0	0	0
CXCL	Epithelial	0	0	0	0	0	0	0	0
CXCL	Chondrocyte	0	0	0	0	0	0	0	0
CXCL	T_cell	0	0	0	0	0	0	0	0
CXCL	Pericyte	0	0	0	0	0	0	0	0
TGFb	Fibroblast	0.000689256	0.000888615	0.001577871	0.000202097	0.000414657	0.000616754	-0.000487159	-0.000473958
TGFb	Macrophage	9.74E-05	0	9.74E-05	6.43E-05	0	6.43E-05	-0.0000331	0
TGFb	Epithelial	0	0	0	0	0	0	0	0
TGFb	Chondrocyte	0	0	0	0	3.19E-06	3.19E-06	0	0.00000319
TGFb	T_cell	3.32E-05	0	3.32E-05	9.16E-05	0	9.16E-05	0.0000584	0
TGFb	Pericyte	6.88E-05	0	6.88E-05	5.98E-05	0	5.98E-05	-9E-06	0
ANGPTL	Fibroblast	0	0.000613796	0.000613796	0.000891633	0.000919646	0.001811279	0.000891633	0.00030585
ANGPTL	Macrophage	0	0	0	0	0.000920152	0.000920152	0	0.000920152
ANGPTL	Epithelial	0	1.58E-06	1.58E-06	0	3.79E-05	3.79E-05	0	0.00003632
ANGPTL	Chondrocyte	0	4.18E-05	4.18E-05	5.38E-06	3.43E-05	3.97E-05	0.00000538	-0.0000075
ANGPTL	T_cell	0	0	0	0	7.24E-06	7.24E-06	0	0.00000724
ANGPTL	Pericyte	0.000691212	3.41E-05	0.000725277	0.001075704	5.34E-05	0.001129145	0.000384492	0.0000193
PDGF	Fibroblast	0	0.000504003	0.000504003	0	0.000207809	0.000207809	0	-0.000296194
PDGF	Macrophage	0.000536628	0	0.000536628	0.000163442	0	0.000163442	-0.000373186	0
PDGF	Epithelial	0	0	0	0	0	0	0	0
PDGF	Chondrocyte	0	7.24E-06	7.24E-06	4.81E-05	1.03E-06	4.91E-05	0.0000481	-0.00000621
PDGF	T_cell	0	0	0	0	0	0	0	0
PDGF	Pericyte	0	2.54E-05	2.54E-05	0	2.71E-06	2.71E-06	0	-0.00002269
NOTCH	Fibroblast	0	0.000404076	0.000404076	0	0	0	0	-0.000404076
NOTCH	Macrophage	0	0	0	0	0	0	0	0
NOTCH	Epithelial	0	0	0	7.24E-06	0	7.24E-06	0.00000724	0
NOTCH	Chondrocyte	0	1.79E-05	1.79E-05	0	0	0	0	-0.0000179
NOTCH	T_cell	0	0	0	0	0	0	0	0
NOTCH	Pericyte	0.000526556	0.000104628	0.000631184	1.01E-05	1.73E-05	2.74E-05	-0.000516456	-0.000087328
SEMA5	Fibroblast	0	0.000329003	0.000329003	0	0.000327033	0.000327033	0	-1.97E-06
SEMA5	Macrophage	0	2.77E-05	2.77E-05	0	0	0	0	-0.0000277
SEMA5	Epithelial	1.01E-05	0	1.01E-05	0.00010376	1.57E-05	0.000119497	0.00009366	0.0000157
SEMA5	Chondrocyte	0	0	0	0	6.27E-06	6.27E-06	0	0.00000627
SEMA5	T_cell	0	0	0	0	0	0	0	0
SEMA5	Pericyte	0.000346581	0	0.000346581	0.000245278	0	0.000245278	-0.000101303	0
FGF	Fibroblast	0.000192531	0	0.000192531	0.000343514	0	0.000343514	0.000150983	0
FGF	Macrophage	0	0	0	0	0	0	0	0
FGF	Epithelial	0	0	0	0	0.000251766	0.000251766	0	0.000251766
FGF	Chondrocyte	0	0.000192531	0.000192531	0	9.17E-05	9.17E-05	0	-0.000100831
FGF	T_cell	0	0	0	0	0	0	0	0
FGF	Pericyte	0	0	0	0	0	0	0	0
CD34	Fibroblast	0.000164206	0	0.000164206	0	0	0	-0.000164206	0
CD34	Macrophage	0	0	0	0	0	0	0	0
CD34	Epithelial	0	0	0	0	0	0	0	0
CD34	Chondrocyte	0	0	0	0	0	0	0	0
CD34	T_cell	0	0.000164206	0.000164206	0	0	0	0	-0.000164206
CD34	Pericyte	0	0	0	0	0	0	0	0
EGF	Fibroblast	0	0.000114938	0.000114938	0	0.000193754	0.000193754	0	0.000078816
EGF	Macrophage	0	0	0	0	0	0	0	0
EGF	Epithelial	0	0	0	0	2.52E-05	2.52E-05	0	0.0000252
EGF	Chondrocyte	0	0	0	0	0	0	0	0
EGF	T_cell	0	0	0	0	0	0	0	0
EGF	Pericyte	0.000120472	5.53E-06	0.000126007	0.000229703	1.07E-05	0.000240419	0.000109231	0.00000517
IGF	Fibroblast	0	9.37E-05	9.37E-05	0	2.77E-05	2.77E-05	0	-0.000066
IGF	Macrophage	0.000116227	1.30E-05	0.000129236	0	3.08E-06	3.08E-06	-0.000116227	-0.00000992
IGF	Epithelial	0	0	0	0	2.72E-06	2.72E-06	0	0.00000272
IGF	Chondrocyte	0	0	0	4.07E-05	1.28E-06	4.20E-05	0.0000407	0.00000128
IGF	T_cell	0	0	0	0	0	0	0	0
IGF	Pericyte	0	9.48E-06	9.48E-06	0	5.99E-06	5.99E-06	0	-0.00000349
ADIPONECTIN	Fibroblast	0	0	0	0	0	0	0	0
ADIPONECTIN	Macrophage	0	0	0	0	0	0	0	0
ADIPONECTIN	Epithelial	0	0	0	0	0	0	0	0
ADIPONECTIN	Chondrocyte	5.95E-06	0	5.95E-06	0	4.64E-06	4.64E-06	-0.00000595	0.00000464
ADIPONECTIN	T_cell	0	3.00E-05	3.00E-05	0	7.27E-05	7.27E-05	0	0.0000427
ADIPONECTIN	Pericyte	2.40E-05	0	2.40E-05	7.74E-05	0	7.74E-05	0.0000534	0
CDH	Fibroblast	0	0	0	0	0	0	0	0
CDH	Macrophage	0	0	0	0	0	0	0	0
CDH	Epithelial	0	0	0	0.000103718	0.000103718	0.000207436	0.000103718	0.000103718
CDH	Chondrocyte	0	0	0	0	0	0	0	0
CDH	T_cell	0	0	0	0	0	0	0	0
CDH	Pericyte	3.43E-06	3.43E-06	6.86E-06	0	0	0	-0.00000343	-0.00000343
CADM	Fibroblast	0	0	0	0.001147704	0.001147704	0.002295407	0.001147704	0.001147704
CADM	Macrophage	0	0	0	0	0	0	0	0
CADM	Epithelial	0	0	0	0	0	0	0	0
CADM	Chondrocyte	0	0	0	0	0	0	0	0
CADM	T_cell	0	0	0	0	0	0	0	0
CADM	Pericyte	0	0	0	0	0	0	0	0
HSPG	Fibroblast	0	0	0	0.000588656	0	0.000588656	0.000588656	0
HSPG	Macrophage	0	0	0	0	0	0	0	0
HSPG	Epithelial	0	0	0	0	0	0	0	0
HSPG	Chondrocyte	0	0	0	1.08E-05	0	1.08E-05	0.0000108	0
HSPG	T_cell	0	0	0	0	0	0	0	0
HSPG	Pericyte	0	0	0	5.11E-06	0.000604558	0.000609667	0.00000511	0.000604558
SEMA4	Fibroblast	0	0	0	0	0.000158362	0.000158362	0	0.000158362
SEMA4	Macrophage	0	0	0	0	0	0	0	0
SEMA4	Epithelial	0	0	0	0.000179252	1.23E-05	0.000191532	0.000179252	0.0000123
SEMA4	Chondrocyte	0	0	0	0	0	0	0	0
SEMA4	T_cell	0	0	0	0	0	0	0	0
SEMA4	Pericyte	0	0	0	0	8.61E-06	8.61E-06	0	0.00000861
NECTIN	Fibroblast	0	0	0	0	0.000133469	0.000133469	0	0.000133469
NECTIN	Macrophage	0	0	0	0	0	0	0	0
NECTIN	Epithelial	0	0	0	0.000133469	0	0.000133469	0.000133469	0
NECTIN	Chondrocyte	0	0	0	0	0	0	0	0
NECTIN	T_cell	0	0	0	0	0	0	0	0
NECTIN	Pericyte	0	0	0	0	0	0	0	0
IL1	Fibroblast	0	0	0	0	0	0	0	0
IL1	Macrophage	0	0	0	9.06E-05	9.06E-05	0.00018119	0.0000906	0.0000906
IL1	Epithelial	0	0	0	0	0	0	0	0
IL1	Chondrocyte	0	0	0	0	0	0	0	0
IL1	T_cell	0	0	0	0	0	0	0	0
IL1	Pericyte	0	0	0	0	0	0	0	0
SEMA6	Fibroblast	0	0	0	0	8.37E-05	8.37E-05	0	0.0000837
SEMA6	Macrophage	0	0	0	0	0	0	0	0
SEMA6	Epithelial	0	0	0	8.93E-05	4.03E-06	9.34E-05	0.0000893	0.00000403
SEMA6	Chondrocyte	0	0	0	0	1.60E-06	1.60E-06	0	0.0000016
SEMA6	T_cell	0	0	0	0	0	0	0	0
SEMA6	Pericyte	0	0	0	0	0	0	0	0
PARs	Fibroblast	0	0	0	0	0	0	0	0
PARs	Macrophage	0	0	0	0	0	0	0	0
PARs	Epithelial	0	0	0	0	0	0	0	0
PARs	Chondrocyte	0	0	0	0	0	0	0	0
PARs	T_cell	0	0	0	1.65E-05	0	1.65E-05	0.0000165	0
PARs	Pericyte	0	0	0	0	1.65E-05	1.65E-05	0	0.0000165
DESMOSOME	Fibroblast	0	0	0	0	0	0	0	0
DESMOSOME	Macrophage	0	0	0	0	0	0	0	0
DESMOSOME	Epithelial	0	0	0	1.54E-05	1.54E-05	3.08E-05	0.0000154	0.0000154
DESMOSOME	Chondrocyte	0	0	0	0	0	0	0	0
DESMOSOME	T_cell	0	0	0	0	0	0	0	0
DESMOSOME	Pericyte	0	0	0	0	0	0	0	0
NRG	Fibroblast	0	0	0	0	0	0	0	0
NRG	Macrophage	0	0	0	0	0	0	0	0
NRG	Epithelial	0	0	0	1.08E-05	1.08E-05	2.17E-05	0.0000108	0.0000108
NRG	Chondrocyte	0	0	0	0	0	0	0	0
NRG	T_cell	0	0	0	0	0	0	0	0
NRG	Pericyte	0	0	0	0	0	0	0	0
CD80	Fibroblast	0	0	0	0	0	0	0	0
CD80	Macrophage	0	0	0	9.57E-06	0	9.57E-06	0.00000957	0
CD80	Epithelial	0	0	0	0	0	0	0	0
CD80	Chondrocyte	0	0	0	0	0	0	0	0
CD80	T_cell	0	0	0	0	9.57E-06	9.57E-06	0	0.00000957
CD80	Pericyte	0	0	0	0	0	0	0	0
VISFATIN	Fibroblast	0	0	0	0	0	0	0	0
VISFATIN	Macrophage	0	0	0	0	0	0	0	0
VISFATIN	Epithelial	0	0	0	8.05E-06	8.05E-06	1.61E-05	0.00000805	0.00000805
VISFATIN	Chondrocyte	0	0	0	0	0	0	0	0
VISFATIN	T_cell	0	0	0	0	0	0	0	0
VISFATIN	Pericyte	0	0	0	0	0	0	0	0
AGRN	Fibroblast	0	0	0	0	0	0	0	0
AGRN	Macrophage	0	0	0	0	0	0	0	0
AGRN	Epithelial	0	0	0	6.28E-06	0	6.28E-06	0.00000628	0
AGRN	Chondrocyte	0	0	0	0	0	0	0	0
AGRN	T_cell	0	0	0	0	0	0	0	0
AGRN	Pericyte	0	0	0	0	6.28E-06	6.28E-06	0	0.00000628
MPZ	Fibroblast	0	0	0	0	0	0	0	0
MPZ	Macrophage	0	0	0	0	0	0	0	0
MPZ	Epithelial	0	0	0	5.99E-06	5.99E-06	1.20E-05	0.00000599	0.00000599
MPZ	Chondrocyte	0	0	0	0	0	0	0	0
MPZ	T_cell	0	0	0	0	0	0	0	0
MPZ	Pericyte	0	0	0	0	0	0	0	0
PECAM1	Fibroblast	0	0	0	0	0	0	0	0
PECAM1	Macrophage	0	0	0	0	0	0	0	0
PECAM1	Epithelial	0	0	0	0	0	0	0	0
PECAM1	Chondrocyte	0	0	0	1.54E-06	1.54E-06	3.08E-06	0.00000154	0.00000154
PECAM1	T_cell	0	0	0	0	0	0	0	0
PECAM1	Pericyte	0	0	0	0	0	0	0	0
JAM	Fibroblast	0	0	0	0	0	0	0	0
JAM	Macrophage	0	0	0	0	0	0	0	0
JAM	Epithelial	0	0	0	0	0	0	0	0
JAM	Chondrocyte	0	0	0	8.35E-07	8.35E-07	1.67E-06	0.000000835	0.000000835
JAM	T_cell	0	0	0	0	0	0	0	0
JAM	Pericyte	0	0	0	0	0	0	0	0
