# Supplementary material for: Deciphering infected cell types, hub gene networks and cell-cell communication in infectious bronchitis virus via single-cell RNA sequencing
Source: PLoS Pathog. 2024 May 14;20(5):e1012232. doi: 10.1371/journal.ppat.1012232 (PMC11125504; doi:10.1371/journal.ppat.1012232)
Supplement: S12 Table — (XLS) [file ppat.1012232.s027.xls]

source	target	ligand	receptor	Pair	pathway_name	annotation	Prob_control-trachae	Prob_IBV-trachae	select	Pvalue_control-trachae	Pvalue_IBV-trachae
Chondrocyte	T_cell	ADIPOQ	ADIPOR2	ADIPOQ - ADIPOR2	ADIPONECTIN	Secreted Signaling	5.95E-06	0	Decreased	0	1
Pericyte	T_cell	ADIPOQ	ADIPOR2	ADIPOQ - ADIPOR2	ADIPONECTIN	Secreted Signaling	2.40E-05	7.27E-05	Increased	0	0
Pericyte	Chondrocyte	ADIPOQ	ADIPOR2	ADIPOQ - ADIPOR2	ADIPONECTIN	Secreted Signaling	0	4.64E-06	Increased	1	0
Epithelial	Pericyte	AGRN	DAG1	AGRN - DAG1	AGRN	ECM-Receptor	0	6.28E-06	Increased	1	0
Fibroblast	Macrophage	ANGPTL2	TLR4	ANGPTL2 - TLR4	ANGPTL	Secreted Signaling	0	0.000891633	Increased	1	0
Chondrocyte	Macrophage	ANGPTL2	TLR4	ANGPTL2 - TLR4	ANGPTL	Secreted Signaling	0	5.38E-06	Increased	1	0
Pericyte	Macrophage	ANGPTL2	TLR4	ANGPTL2 - TLR4	ANGPTL	Secreted Signaling	0	2.31E-05	Increased	1	0
Pericyte	Fibroblast	ANGPTL4	CDH11	ANGPTL4 - CDH11	ANGPTL	Secreted Signaling	0.000104471	0.00015875	Increased	0	0
Pericyte	Chondrocyte	ANGPTL4	CDH11	ANGPTL4 - CDH11	ANGPTL	Secreted Signaling	4.50E-06	2.60E-06	Decreased	0	0
Pericyte	Epithelial	ANGPTL4	SDC1	ANGPTL4 - SDC1	ANGPTL	Secreted Signaling	0	8.19E-06	Increased	1	0
Pericyte	Fibroblast	ANGPTL4	SDC2	ANGPTL4 - SDC2	ANGPTL	Secreted Signaling	0.000509325	0.000760896	Increased	0	0
Pericyte	Epithelial	ANGPTL4	SDC2	ANGPTL4 - SDC2	ANGPTL	Secreted Signaling	1.58E-06	0	Decreased	0	1
Pericyte	Chondrocyte	ANGPTL4	SDC2	ANGPTL4 - SDC2	ANGPTL	Secreted Signaling	2.88E-05	2.27E-05	Decreased	0	0
Pericyte	Pericyte	ANGPTL4	SDC2	ANGPTL4 - SDC2	ANGPTL	Secreted Signaling	1.74E-05	2.23E-05	Increased	0	0
Pericyte	Chondrocyte	ANGPTL4	SDC3	ANGPTL4 - SDC3	ANGPTL	Secreted Signaling	3.89E-06	4.83E-06	Increased	0	0
Pericyte	Pericyte	ANGPTL4	SDC3	ANGPTL4 - SDC3	ANGPTL	Secreted Signaling	6.21E-07	9.51E-07	Increased	0	0
Pericyte	Chondrocyte	ANGPTL4	SDC4	ANGPTL4 - SDC4	ANGPTL	Secreted Signaling	4.54E-06	4.19E-06	Decreased	0	0
Pericyte	Pericyte	ANGPTL4	SDC4	ANGPTL4 - SDC4	ANGPTL	Secreted Signaling	1.60E-05	3.02E-05	Increased	0	0
Pericyte	Epithelial	ANGPTL4	SDC4	ANGPTL4 - SDC4	ANGPTL	Secreted Signaling	0	2.97E-05	Increased	1	0
Pericyte	T_cell	ANGPTL4	SDC4	ANGPTL4 - SDC4	ANGPTL	Secreted Signaling	0	7.24E-06	Increased	1	0
Fibroblast	Macrophage	APP	CD74	APP - CD74	APP	Cell-Cell Contact	0.007560859	0.003573883	Decreased	0	0
Macrophage	Macrophage	APP	CD74	APP - CD74	APP	Cell-Cell Contact	0.000207889	0	Decreased	0	1
Chondrocyte	Macrophage	APP	CD74	APP - CD74	APP	Cell-Cell Contact	0.000338506	8.58E-05	Decreased	0	0
Pericyte	Macrophage	APP	CD74	APP - CD74	APP	Cell-Cell Contact	0.000379803	0.00016719	Decreased	0	0
Epithelial	Macrophage	APP	CD74	APP - CD74	APP	Cell-Cell Contact	0	8.70E-05	Increased	1	0
Fibroblast	Chondrocyte	APP	CD74	APP - CD74	APP	Cell-Cell Contact	0	0.000213395	Increased	1	0
Epithelial	Chondrocyte	APP	CD74	APP - CD74	APP	Cell-Cell Contact	0	4.89E-06	Increased	1	0
Chondrocyte	Chondrocyte	APP	CD74	APP - CD74	APP	Cell-Cell Contact	0	5.09E-06	Increased	1	0
Pericyte	Chondrocyte	APP	CD74	APP - CD74	APP	Cell-Cell Contact	0	9.92E-06	Increased	1	0
Pericyte	Fibroblast	BTC	EGFR	BTC - EGFR	EGF	Secreted Signaling	0	0.000103176	Increased	1	0
Pericyte	Epithelial	BTC	EGFR	BTC - EGFR	EGF	Secreted Signaling	0	1.34E-05	Increased	1	0
Pericyte	Pericyte	BTC	EGFR	BTC - EGFR	EGF	Secreted Signaling	0	5.71E-06	Increased	1	0
Fibroblast	Fibroblast	CADM3	CADM3	CADM3 - CADM3	CADM	Cell-Cell Contact	0	0.001147704	Increased	1	0
Fibroblast	T_cell	CD34	SELP	CD34 - SELP	CD34	Cell-Cell Contact	0.000164206	0	Decreased	0	1
Macrophage	T_cell	CD80	CD28	CD80 - CD28	CD80	Cell-Cell Contact	0	9.57E-06	Increased	1	0
Fibroblast	Fibroblast	CD99	CD99	CD99 - CD99	CD99	Cell-Cell Contact	0.04646845	0.045389517	Decreased	0	0
Epithelial	Epithelial	CDH1	CDH1	CDH1 - CDH1	CDH	Cell-Cell Contact	0	0.000103718	Increased	1	0
Pericyte	Pericyte	CDH2	CDH2	CDH2 - CDH2	CDH	Cell-Cell Contact	3.43E-06	0	Decreased	0	1
Fibroblast	Pericyte	COL1A1	ITGA1_ITGB1	COL1A1 - (ITGA1+ITGB1)	COLLAGEN	ECM-Receptor	0.000787342	0.000589612	Decreased	0	0
Fibroblast	Fibroblast	COL1A1	ITGA1_ITGB1	COL1A1 - (ITGA1+ITGB1)	COLLAGEN	ECM-Receptor	0	0.004249819	Increased	1	0
Fibroblast	Fibroblast	COL1A1	ITGA9_ITGB1	COL1A1 - (ITGA9+ITGB1)	COLLAGEN	ECM-Receptor	0.007040017	0.00487205	Decreased	0	0
Fibroblast	Pericyte	COL1A1	ITGA9_ITGB1	COL1A1 - (ITGA9+ITGB1)	COLLAGEN	ECM-Receptor	0.000424842	0	Decreased	0	1
Fibroblast	Fibroblast	COL1A1	ITGAV_ITGB8	COL1A1 - (ITGAV+ITGB8)	COLLAGEN	ECM-Receptor	0.006491869	0.004408728	Decreased	0	0
Fibroblast	Macrophage	COL1A1	CD44	COL1A1 - CD44	COLLAGEN	ECM-Receptor	0.0004215	0.000457464	Increased	0	0
Fibroblast	T_cell	COL1A1	CD44	COL1A1 - CD44	COLLAGEN	ECM-Receptor	0.000859253	0.001246213	Increased	0	0
Epithelial	T_cell	COL1A1	CD44	COL1A1 - CD44	COLLAGEN	ECM-Receptor	2.37E-06	0	Decreased	0.05	1
Fibroblast	Epithelial	COL1A1	CD44	COL1A1 - CD44	COLLAGEN	ECM-Receptor	0	0.000405478	Increased	1	0
Fibroblast	Epithelial	COL1A1	SDC1	COL1A1 - SDC1	COLLAGEN	ECM-Receptor	0	0.000147675	Increased	1	0
Fibroblast	Chondrocyte	COL1A1	SDC4	COL1A1 - SDC4	COLLAGEN	ECM-Receptor	0.000204425	7.56E-05	Decreased	0	0
Epithelial	Chondrocyte	COL1A1	SDC4	COL1A1 - SDC4	COLLAGEN	ECM-Receptor	5.50E-07	0	Decreased	0	1
Fibroblast	Pericyte	COL1A1	SDC4	COL1A1 - SDC4	COLLAGEN	ECM-Receptor	0.000716815	0.000545706	Decreased	0	0
Epithelial	Pericyte	COL1A1	SDC4	COL1A1 - SDC4	COLLAGEN	ECM-Receptor	1.95E-06	0	Decreased	0	1
Fibroblast	Epithelial	COL1A1	SDC4	COL1A1 - SDC4	COLLAGEN	ECM-Receptor	0	0.000536667	Increased	1	0
Fibroblast	Pericyte	COL1A2	ITGA1_ITGB1	COL1A2 - (ITGA1+ITGB1)	COLLAGEN	ECM-Receptor	0.007275192	0.005954328	Decreased	0	0
Epithelial	Pericyte	COL1A2	ITGA1_ITGB1	COL1A2 - (ITGA1+ITGB1)	COLLAGEN	ECM-Receptor	6.55E-05	0	Decreased	0	1
Chondrocyte	Pericyte	COL1A2	ITGA1_ITGB1	COL1A2 - (ITGA1+ITGB1)	COLLAGEN	ECM-Receptor	0.000329298	0.000119219	Decreased	0	0
Pericyte	Pericyte	COL1A2	ITGA1_ITGB1	COL1A2 - (ITGA1+ITGB1)	COLLAGEN	ECM-Receptor	0.000203989	0.000139738	Decreased	0	0
Fibroblast	Fibroblast	COL1A2	ITGA1_ITGB1	COL1A2 - (ITGA1+ITGB1)	COLLAGEN	ECM-Receptor	0	0.048552578	Increased	1	0
Fibroblast	Fibroblast	COL1A2	ITGA9_ITGB1	COL1A2 - (ITGA9+ITGB1)	COLLAGEN	ECM-Receptor	0.073979112	0.055063247	Decreased	0	0
Fibroblast	Pericyte	COL1A2	ITGA9_ITGB1	COL1A2 - (ITGA9+ITGB1)	COLLAGEN	ECM-Receptor	0.004342716	0	Decreased	0	1
Chondrocyte	Pericyte	COL1A2	ITGA9_ITGB1	COL1A2 - (ITGA9+ITGB1)	COLLAGEN	ECM-Receptor	0.00019548	0	Decreased	0	1
Fibroblast	Fibroblast	COL1A2	ITGAV_ITGB8	COL1A2 - (ITGAV+ITGB8)	COLLAGEN	ECM-Receptor	0.068754258	0.050228722	Decreased	0	0
Chondrocyte	Fibroblast	COL1A2	ITGAV_ITGB8	COL1A2 - (ITGAV+ITGB8)	COLLAGEN	ECM-Receptor	0.003088452	0	Decreased	0	1
Fibroblast	Macrophage	COL1A2	CD44	COL1A2 - CD44	COLLAGEN	ECM-Receptor	0.004520861	0.004940389	Increased	0	0
Epithelial	Macrophage	COL1A2	CD44	COL1A2 - CD44	COLLAGEN	ECM-Receptor	3.89E-05	0	Decreased	0	1
Chondrocyte	Macrophage	COL1A2	CD44	COL1A2 - CD44	COLLAGEN	ECM-Receptor	0.000202924	9.72E-05	Decreased	0	0
Pericyte	Macrophage	COL1A2	CD44	COL1A2 - CD44	COLLAGEN	ECM-Receptor	0.000118132	0.000111384	Decreased	0.05	0
Fibroblast	T_cell	COL1A2	CD44	COL1A2 - CD44	COLLAGEN	ECM-Receptor	0.007172488	0.011915719	Increased	0	0
Epithelial	T_cell	COL1A2	CD44	COL1A2 - CD44	COLLAGEN	ECM-Receptor	6.64E-05	0	Decreased	0	1
Chondrocyte	T_cell	COL1A2	CD44	COL1A2 - CD44	COLLAGEN	ECM-Receptor	0.000326296	0.000241758	Decreased	0	0
Pericyte	T_cell	COL1A2	CD44	COL1A2 - CD44	COLLAGEN	ECM-Receptor	0.000210344	0.000288702	Increased	0	0
Fibroblast	Epithelial	COL1A2	CD44	COL1A2 - CD44	COLLAGEN	ECM-Receptor	0	0.004524955	Increased	1	0
Chondrocyte	Epithelial	COL1A2	CD44	COL1A2 - CD44	COLLAGEN	ECM-Receptor	0	8.83E-05	Increased	1	0
Pericyte	Epithelial	COL1A2	CD44	COL1A2 - CD44	COLLAGEN	ECM-Receptor	0	1.00E-04	Increased	1	0.03
Fibroblast	Epithelial	COL1A2	SDC1	COL1A2 - SDC1	COLLAGEN	ECM-Receptor	0	0.001754715	Increased	1	0
Macrophage	Epithelial	COL1A2	SDC1	COL1A2 - SDC1	COLLAGEN	ECM-Receptor	0	7.93E-06	Increased	1	0
Epithelial	Epithelial	COL1A2	SDC1	COL1A2 - SDC1	COLLAGEN	ECM-Receptor	0	8.40E-06	Increased	1	0
Chondrocyte	Epithelial	COL1A2	SDC1	COL1A2 - SDC1	COLLAGEN	ECM-Receptor	0	3.37E-05	Increased	1	0
Pericyte	Epithelial	COL1A2	SDC1	COL1A2 - SDC1	COLLAGEN	ECM-Receptor	0	3.73E-05	Increased	1	0
Fibroblast	Chondrocyte	COL1A2	SDC4	COL1A2 - SDC4	COLLAGEN	ECM-Receptor	0.002234963	0.000884105	Decreased	0	0
Macrophage	Chondrocyte	COL1A2	SDC4	COL1A2 - SDC4	COLLAGEN	ECM-Receptor	1.84E-05	0	Decreased	0	1
Epithelial	Chondrocyte	COL1A2	SDC4	COL1A2 - SDC4	COLLAGEN	ECM-Receptor	1.91E-05	0	Decreased	0	1
Chondrocyte	Chondrocyte	COL1A2	SDC4	COL1A2 - SDC4	COLLAGEN	ECM-Receptor	0.000100203	0	Decreased	0	1
T_cell	Chondrocyte	COL1A2	SDC4	COL1A2 - SDC4	COLLAGEN	ECM-Receptor	5.97E-06	0	Decreased	0	1
Pericyte	Chondrocyte	COL1A2	SDC4	COL1A2 - SDC4	COLLAGEN	ECM-Receptor	5.79E-05	0	Decreased	0	1
Fibroblast	Pericyte	COL1A2	SDC4	COL1A2 - SDC4	COLLAGEN	ECM-Receptor	0.006749638	0.005586493	Decreased	0	0
Macrophage	Pericyte	COL1A2	SDC4	COL1A2 - SDC4	COLLAGEN	ECM-Receptor	6.45E-05	0	Decreased	0	1
Epithelial	Pericyte	COL1A2	SDC4	COL1A2 - SDC4	COLLAGEN	ECM-Receptor	6.04E-05	0	Decreased	0	1
Chondrocyte	Pericyte	COL1A2	SDC4	COL1A2 - SDC4	COLLAGEN	ECM-Receptor	0.000305206	0.000111476	Decreased	0	0
T_cell	Pericyte	COL1A2	SDC4	COL1A2 - SDC4	COLLAGEN	ECM-Receptor	2.10E-05	0	Decreased	0	1
Pericyte	Pericyte	COL1A2	SDC4	COL1A2 - SDC4	COLLAGEN	ECM-Receptor	0.00018763	0.000130054	Decreased	0	0
Fibroblast	Epithelial	COL1A2	SDC4	COL1A2 - SDC4	COLLAGEN	ECM-Receptor	0	0.005809171	Increased	1	0
Chondrocyte	Epithelial	COL1A2	SDC4	COL1A2 - SDC4	COLLAGEN	ECM-Receptor	0	0.000114282	Increased	1	0
Pericyte	Epithelial	COL1A2	SDC4	COL1A2 - SDC4	COLLAGEN	ECM-Receptor	0	0.000130787	Increased	1	0
Fibroblast	Pericyte	COL2A1	ITGA1_ITGB1	COL2A1 - (ITGA1+ITGB1)	COLLAGEN	ECM-Receptor	0.0036627	0.002825978	Decreased	0	0
Macrophage	Pericyte	COL2A1	ITGA1_ITGB1	COL2A1 - (ITGA1+ITGB1)	COLLAGEN	ECM-Receptor	0.000212331	0.000147478	Decreased	0	0
Epithelial	Pericyte	COL2A1	ITGA1_ITGB1	COL2A1 - (ITGA1+ITGB1)	COLLAGEN	ECM-Receptor	3.88E-05	0.000200516	Increased	0	0
Chondrocyte	Pericyte	COL2A1	ITGA1_ITGB1	COL2A1 - (ITGA1+ITGB1)	COLLAGEN	ECM-Receptor	0.000371379	0.000171473	Decreased	0	0
T_cell	Pericyte	COL2A1	ITGA1_ITGB1	COL2A1 - (ITGA1+ITGB1)	COLLAGEN	ECM-Receptor	9.36E-05	0.000181208	Increased	0	0
Pericyte	Pericyte	COL2A1	ITGA1_ITGB1	COL2A1 - (ITGA1+ITGB1)	COLLAGEN	ECM-Receptor	0.000126462	0.000100296	Decreased	0	0
Fibroblast	Fibroblast	COL2A1	ITGA1_ITGB1	COL2A1 - (ITGA1+ITGB1)	COLLAGEN	ECM-Receptor	0	0.02140472	Increased	1	0.01
Chondrocyte	Fibroblast	COL2A1	ITGA1_ITGB1	COL2A1 - (ITGA1+ITGB1)	COLLAGEN	ECM-Receptor	0	0.001422666	Increased	1	0
Chondrocyte	T_cell	COL2A1	ITGA1_ITGB1	COL2A1 - (ITGA1+ITGB1)	COLLAGEN	ECM-Receptor	0	6.63E-05	Increased	1	0
Fibroblast	Fibroblast	COL2A1	ITGA9_ITGB1	COL2A1 - (ITGA9+ITGB1)	COLLAGEN	ECM-Receptor	0.034600664	0.024435884	Decreased	0	0
Chondrocyte	Fibroblast	COL2A1	ITGA9_ITGB1	COL2A1 - (ITGA9+ITGB1)	COLLAGEN	ECM-Receptor	0.003820678	0.001610832	Decreased	0	0
Fibroblast	Pericyte	COL2A1	ITGA9_ITGB1	COL2A1 - (ITGA9+ITGB1)	COLLAGEN	ECM-Receptor	0.002064222	0	Decreased	0	1
Chondrocyte	Pericyte	COL2A1	ITGA9_ITGB1	COL2A1 - (ITGA9+ITGB1)	COLLAGEN	ECM-Receptor	0.000223689	0	Decreased	0	1
Epithelial	Fibroblast	COL2A1	ITGA9_ITGB1	COL2A1 - (ITGA9+ITGB1)	COLLAGEN	ECM-Receptor	0	0.001731988	Increased	1	0
Fibroblast	Fibroblast	COL2A1	ITGAV_ITGB8	COL2A1 - (ITGAV+ITGB8)	COLLAGEN	ECM-Receptor	0.032009202	0.022181259	Decreased	0	0
Chondrocyte	Fibroblast	COL2A1	ITGAV_ITGB8	COL2A1 - (ITGAV+ITGB8)	COLLAGEN	ECM-Receptor	0.003553546	0.001471167	Decreased	0	0
Macrophage	Fibroblast	COL2A1	ITGAV_ITGB8	COL2A1 - (ITGAV+ITGB8)	COLLAGEN	ECM-Receptor	0	0.001147689	Increased	1	0.05
Epithelial	Fibroblast	COL2A1	ITGAV_ITGB8	COL2A1 - (ITGAV+ITGB8)	COLLAGEN	ECM-Receptor	0	0.001572064	Increased	1	0
Fibroblast	Macrophage	COL2A1	CD44	COL2A1 - CD44	COLLAGEN	ECM-Receptor	0.002089034	0.002253562	Increased	0	0
Macrophage	Macrophage	COL2A1	CD44	COL2A1 - CD44	COLLAGEN	ECM-Receptor	0.000118848	0.000117042	Decreased	0	0
Epithelial	Macrophage	COL2A1	CD44	COL2A1 - CD44	COLLAGEN	ECM-Receptor	2.19E-05	0.000159798	Increased	0	0
Chondrocyte	Macrophage	COL2A1	CD44	COL2A1 - CD44	COLLAGEN	ECM-Receptor	0.000233951	0.000143578	Decreased	0	0
T_cell	Macrophage	COL2A1	CD44	COL2A1 - CD44	COLLAGEN	ECM-Receptor	5.23E-05	0.00014346	Increased	0	0
Pericyte	Macrophage	COL2A1	CD44	COL2A1 - CD44	COLLAGEN	ECM-Receptor	7.06E-05	7.92E-05	Increased	0	0
Fibroblast	T_cell	COL2A1	CD44	COL2A1 - CD44	COLLAGEN	ECM-Receptor	0.00381632	0.005836347	Increased	0	0
Macrophage	T_cell	COL2A1	CD44	COL2A1 - CD44	COLLAGEN	ECM-Receptor	0.000224183	0.000305789	Increased	0	0
Epithelial	T_cell	COL2A1	CD44	COL2A1 - CD44	COLLAGEN	ECM-Receptor	4.07E-05	0.000414335	Increased	0	0
Chondrocyte	T_cell	COL2A1	CD44	COL2A1 - CD44	COLLAGEN	ECM-Receptor	0.000363175	0.000340777	Decreased	0	0
T_cell	T_cell	COL2A1	CD44	COL2A1 - CD44	COLLAGEN	ECM-Receptor	9.90E-05	0.000376493	Increased	0	0
Pericyte	T_cell	COL2A1	CD44	COL2A1 - CD44	COLLAGEN	ECM-Receptor	0.00013383	0.000208896	Increased	0	0
Fibroblast	Epithelial	COL2A1	CD44	COL2A1 - CD44	COLLAGEN	ECM-Receptor	0	0.002023625	Increased	1	0
Macrophage	Epithelial	COL2A1	CD44	COL2A1 - CD44	COLLAGEN	ECM-Receptor	0	0.000104857	Increased	1	0
Epithelial	Epithelial	COL2A1	CD44	COL2A1 - CD44	COLLAGEN	ECM-Receptor	0	0.000143449	Increased	1	0
Chondrocyte	Epithelial	COL2A1	CD44	COL2A1 - CD44	COLLAGEN	ECM-Receptor	0	0.000132126	Increased	1	0
T_cell	Epithelial	COL2A1	CD44	COL2A1 - CD44	COLLAGEN	ECM-Receptor	0	0.000128374	Increased	1	0
Pericyte	Epithelial	COL2A1	CD44	COL2A1 - CD44	COLLAGEN	ECM-Receptor	0	7.07E-05	Increased	1	0
Fibroblast	Epithelial	COL2A1	SDC1	COL2A1 - SDC1	COLLAGEN	ECM-Receptor	0	0.000755043	Increased	1	0
Macrophage	Epithelial	COL2A1	SDC1	COL2A1 - SDC1	COLLAGEN	ECM-Receptor	0	3.90E-05	Increased	1	0
Epithelial	Epithelial	COL2A1	SDC1	COL2A1 - SDC1	COLLAGEN	ECM-Receptor	0	5.35E-05	Increased	1	0
Chondrocyte	Epithelial	COL2A1	SDC1	COL2A1 - SDC1	COLLAGEN	ECM-Receptor	0	5.17E-05	Increased	1	0
T_cell	Epithelial	COL2A1	SDC1	COL2A1 - SDC1	COLLAGEN	ECM-Receptor	0	4.76E-05	Increased	1	0
Pericyte	Epithelial	COL2A1	SDC1	COL2A1 - SDC1	COLLAGEN	ECM-Receptor	0	2.62E-05	Increased	1	0
Fibroblast	Chondrocyte	COL2A1	SDC4	COL2A1 - SDC4	COLLAGEN	ECM-Receptor	0.001021044	0.000384233	Decreased	0	0
Macrophage	Chondrocyte	COL2A1	SDC4	COL2A1 - SDC4	COLLAGEN	ECM-Receptor	5.80E-05	0	Decreased	0	1
Epithelial	Chondrocyte	COL2A1	SDC4	COL2A1 - SDC4	COLLAGEN	ECM-Receptor	1.07E-05	2.72E-05	Increased	0	0.01
Chondrocyte	Chondrocyte	COL2A1	SDC4	COL2A1 - SDC4	COLLAGEN	ECM-Receptor	0.00011588	2.60E-05	Decreased	0	0
T_cell	Chondrocyte	COL2A1	SDC4	COL2A1 - SDC4	COLLAGEN	ECM-Receptor	2.55E-05	0	Decreased	0	1
Pericyte	Chondrocyte	COL2A1	SDC4	COL2A1 - SDC4	COLLAGEN	ECM-Receptor	3.44E-05	0	Decreased	0	1
Fibroblast	Pericyte	COL2A1	SDC4	COL2A1 - SDC4	COLLAGEN	ECM-Receptor	0.003362458	0.00263037	Decreased	0	0
Macrophage	Pericyte	COL2A1	SDC4	COL2A1 - SDC4	COLLAGEN	ECM-Receptor	0.000194454	0.000137135	Decreased	0	0
Epithelial	Pericyte	COL2A1	SDC4	COL2A1 - SDC4	COLLAGEN	ECM-Receptor	3.55E-05	0.000186613	Increased	0	0
Chondrocyte	Pericyte	COL2A1	SDC4	COL2A1 - SDC4	COLLAGEN	ECM-Receptor	0.000345105	0.000161169	Decreased	0	0
T_cell	Pericyte	COL2A1	SDC4	COL2A1 - SDC4	COLLAGEN	ECM-Receptor	8.57E-05	0.000168415	Increased	0	0
Pericyte	Pericyte	COL2A1	SDC4	COL2A1 - SDC4	COLLAGEN	ECM-Receptor	0.000115766	9.32E-05	Decreased	0	0
Fibroblast	Epithelial	COL2A1	SDC4	COL2A1 - SDC4	COLLAGEN	ECM-Receptor	0	0.002646183	Increased	1	0
Macrophage	Epithelial	COL2A1	SDC4	COL2A1 - SDC4	COLLAGEN	ECM-Receptor	0	0.000137411	Increased	1	0
Epithelial	Epithelial	COL2A1	SDC4	COL2A1 - SDC4	COLLAGEN	ECM-Receptor	0	0.000187635	Increased	1	0
Chondrocyte	Epithelial	COL2A1	SDC4	COL2A1 - SDC4	COLLAGEN	ECM-Receptor	0	0.000168881	Increased	1	0
T_cell	Epithelial	COL2A1	SDC4	COL2A1 - SDC4	COLLAGEN	ECM-Receptor	0	0.000168412	Increased	1	0
Pericyte	Epithelial	COL2A1	SDC4	COL2A1 - SDC4	COLLAGEN	ECM-Receptor	0	9.29E-05	Increased	1	0
Chondrocyte	T_cell	COL2A1	SDC4	COL2A1 - SDC4	COLLAGEN	ECM-Receptor	0	4.62E-05	Increased	1	0
Fibroblast	Pericyte	COL4A1	ITGA1_ITGB1	COL4A1 - (ITGA1+ITGB1)	COLLAGEN	ECM-Receptor	0.002080183	0.000792815	Decreased	0	0
Chondrocyte	Pericyte	COL4A1	ITGA1_ITGB1	COL4A1 - (ITGA1+ITGB1)	COLLAGEN	ECM-Receptor	0.000229758	1.84E-05	Decreased	0	0
Pericyte	Pericyte	COL4A1	ITGA1_ITGB1	COL4A1 - (ITGA1+ITGB1)	COLLAGEN	ECM-Receptor	0.00026927	0.000220668	Decreased	0	0
Fibroblast	Fibroblast	COL4A1	ITGA1_ITGB1	COL4A1 - (ITGA1+ITGB1)	COLLAGEN	ECM-Receptor	0	0.005739706	Increased	1	0
Pericyte	Fibroblast	COL4A1	ITGA1_ITGB1	COL4A1 - (ITGA1+ITGB1)	COLLAGEN	ECM-Receptor	0	0.001733652	Increased	1	0
Pericyte	T_cell	COL4A1	ITGA1_ITGB1	COL4A1 - (ITGA1+ITGB1)	COLLAGEN	ECM-Receptor	0	7.95E-05	Increased	1	0
Fibroblast	Fibroblast	COL4A1	ITGA9_ITGB1	COL4A1 - (ITGA9+ITGB1)	COLLAGEN	ECM-Receptor	0.019058288	0.006577673	Decreased	0.01	0
Chondrocyte	Fibroblast	COL4A1	ITGA9_ITGB1	COL4A1 - (ITGA9+ITGB1)	COLLAGEN	ECM-Receptor	0.002221854	0	Decreased	0	1
Pericyte	Fibroblast	COL4A1	ITGA9_ITGB1	COL4A1 - (ITGA9+ITGB1)	COLLAGEN	ECM-Receptor	0.002650495	0.001972797	Decreased	0	0
Fibroblast	Pericyte	COL4A1	ITGA9_ITGB1	COL4A1 - (ITGA9+ITGB1)	COLLAGEN	ECM-Receptor	0.001144348	0	Decreased	0	1
Chondrocyte	Pericyte	COL4A1	ITGA9_ITGB1	COL4A1 - (ITGA9+ITGB1)	COLLAGEN	ECM-Receptor	0.000131887	0	Decreased	0	1
Pericyte	Pericyte	COL4A1	ITGA9_ITGB1	COL4A1 - (ITGA9+ITGB1)	COLLAGEN	ECM-Receptor	0.000156722	0	Decreased	0	1
Fibroblast	Fibroblast	COL4A1	ITGAV_ITGB8	COL4A1 - (ITGAV+ITGB8)	COLLAGEN	ECM-Receptor	0.017598976	0.005953769	Decreased	0	0
Chondrocyte	Fibroblast	COL4A1	ITGAV_ITGB8	COL4A1 - (ITGAV+ITGB8)	COLLAGEN	ECM-Receptor	0.002058376	0	Decreased	0	1
Pericyte	Fibroblast	COL4A1	ITGAV_ITGB8	COL4A1 - (ITGAV+ITGB8)	COLLAGEN	ECM-Receptor	0.002458186	0.001795064	Decreased	0	0
Fibroblast	Macrophage	COL4A1	CD44	COL4A1 - CD44	COLLAGEN	ECM-Receptor	0.001145223	0.00061664	Decreased	0	0
Chondrocyte	Macrophage	COL4A1	CD44	COL4A1 - CD44	COLLAGEN	ECM-Receptor	0.000134647	1.43E-05	Decreased	0	0
Pericyte	Macrophage	COL4A1	CD44	COL4A1 - CD44	COLLAGEN	ECM-Receptor	0.000161088	0.000179496	Increased	0	0
Fibroblast	T_cell	COL4A1	CD44	COL4A1 - CD44	COLLAGEN	ECM-Receptor	0.002222798	0.001672149	Decreased	0	0
Epithelial	T_cell	COL4A1	CD44	COL4A1 - CD44	COLLAGEN	ECM-Receptor	9.41E-06	0	Decreased	0	1
Chondrocyte	T_cell	COL4A1	CD44	COL4A1 - CD44	COLLAGEN	ECM-Receptor	0.00023504	3.88E-05	Decreased	0	0
Pericyte	T_cell	COL4A1	CD44	COL4A1 - CD44	COLLAGEN	ECM-Receptor	0.000271795	0.000448486	Increased	0	0
Fibroblast	Epithelial	COL4A1	CD44	COL4A1 - CD44	COLLAGEN	ECM-Receptor	0	0.000547191	Increased	1	0
Chondrocyte	Epithelial	COL4A1	CD44	COL4A1 - CD44	COLLAGEN	ECM-Receptor	0	1.27E-05	Increased	1	0
Pericyte	Epithelial	COL4A1	CD44	COL4A1 - CD44	COLLAGEN	ECM-Receptor	0	0.000162759	Increased	1	0
Fibroblast	Epithelial	COL4A1	SDC1	COL4A1 - SDC1	COLLAGEN	ECM-Receptor	0	0.000199705	Increased	1	0
Chondrocyte	Epithelial	COL4A1	SDC1	COL4A1 - SDC1	COLLAGEN	ECM-Receptor	0	4.62E-06	Increased	1	0
Pericyte	Epithelial	COL4A1	SDC1	COL4A1 - SDC1	COLLAGEN	ECM-Receptor	0	6.19E-05	Increased	1	0
Fibroblast	Chondrocyte	COL4A1	SDC4	COL4A1 - SDC4	COLLAGEN	ECM-Receptor	0.000557292	0.000102196	Decreased	0	0
Epithelial	Chondrocyte	COL4A1	SDC4	COL4A1 - SDC4	COLLAGEN	ECM-Receptor	2.23E-06	0	Decreased	0	1
Chondrocyte	Chondrocyte	COL4A1	SDC4	COL4A1 - SDC4	COLLAGEN	ECM-Receptor	6.60E-05	2.37E-06	Decreased	0	0.05
Pericyte	Chondrocyte	COL4A1	SDC4	COL4A1 - SDC4	COLLAGEN	ECM-Receptor	7.92E-05	3.13E-05	Decreased	0	0
Fibroblast	Pericyte	COL4A1	SDC4	COL4A1 - SDC4	COLLAGEN	ECM-Receptor	0.001900928	0.000734154	Decreased	0	0
Epithelial	Pericyte	COL4A1	SDC4	COL4A1 - SDC4	COLLAGEN	ECM-Receptor	7.84E-06	0	Decreased	0	1
Chondrocyte	Pericyte	COL4A1	SDC4	COL4A1 - SDC4	COLLAGEN	ECM-Receptor	0.000211647	1.70E-05	Decreased	0	0
Pericyte	Pericyte	COL4A1	SDC4	COL4A1 - SDC4	COLLAGEN	ECM-Receptor	0.000248678	0.00020622	Decreased	0	0
Fibroblast	Epithelial	COL4A1	SDC4	COL4A1 - SDC4	COLLAGEN	ECM-Receptor	0	0.000723461	Increased	1	0
Chondrocyte	Epithelial	COL4A1	SDC4	COL4A1 - SDC4	COLLAGEN	ECM-Receptor	0	1.68E-05	Increased	1	0
Pericyte	Epithelial	COL4A1	SDC4	COL4A1 - SDC4	COLLAGEN	ECM-Receptor	0	0.000210912	Increased	1	0
Pericyte	T_cell	COL4A1	SDC4	COL4A1 - SDC4	COLLAGEN	ECM-Receptor	0	5.50E-05	Increased	1	0
Chondrocyte	Pericyte	COL4A2	ITGA1_ITGB1	COL4A2 - (ITGA1+ITGB1)	COLLAGEN	ECM-Receptor	5.59E-05	0	Decreased	0	1
Pericyte	Pericyte	COL4A2	ITGA1_ITGB1	COL4A2 - (ITGA1+ITGB1)	COLLAGEN	ECM-Receptor	0.000176941	0.000115542	Decreased	0	0
Pericyte	Fibroblast	COL4A2	ITGA1_ITGB1	COL4A2 - (ITGA1+ITGB1)	COLLAGEN	ECM-Receptor	0	0.000864933	Increased	1	0
Pericyte	T_cell	COL4A2	ITGA1_ITGB1	COL4A2 - (ITGA1+ITGB1)	COLLAGEN	ECM-Receptor	0	3.92E-05	Increased	1	0
Chondrocyte	Fibroblast	COL4A2	ITGA9_ITGB1	COL4A2 - (ITGA9+ITGB1)	COLLAGEN	ECM-Receptor	0.000503427	0	Decreased	0	1
Pericyte	Fibroblast	COL4A2	ITGA9_ITGB1	COL4A2 - (ITGA9+ITGB1)	COLLAGEN	ECM-Receptor	0.001674513	0.000988416	Decreased	0	0
Chondrocyte	Pericyte	COL4A2	ITGA9_ITGB1	COL4A2 - (ITGA9+ITGB1)	COLLAGEN	ECM-Receptor	3.03E-05	0	Decreased	0	1
Pericyte	Pericyte	COL4A2	ITGA9_ITGB1	COL4A2 - (ITGA9+ITGB1)	COLLAGEN	ECM-Receptor	9.99E-05	0	Decreased	0	1
Chondrocyte	Fibroblast	COL4A2	ITGAV_ITGB8	COL4A2 - (ITGAV+ITGB8)	COLLAGEN	ECM-Receptor	0.000464422	0	Decreased	0	1
Pericyte	Fibroblast	COL4A2	ITGAV_ITGB8	COL4A2 - (ITGAV+ITGB8)	COLLAGEN	ECM-Receptor	0.001549265	0.000896544	Decreased	0	0
Chondrocyte	Macrophage	COL4A2	CD44	COL4A2 - CD44	COLLAGEN	ECM-Receptor	3.02E-05	0	Decreased	0	1
Pericyte	Macrophage	COL4A2	CD44	COL4A2 - CD44	COLLAGEN	ECM-Receptor	0.000101128	9.15E-05	Decreased	0	0
Chondrocyte	T_cell	COL4A2	CD44	COL4A2 - CD44	COLLAGEN	ECM-Receptor	6.06E-05	0	Decreased	0	1
Pericyte	T_cell	COL4A2	CD44	COL4A2 - CD44	COLLAGEN	ECM-Receptor	0.000184098	0.000239897	Increased	0	0
Pericyte	Epithelial	COL4A2	CD44	COL4A2 - CD44	COLLAGEN	ECM-Receptor	0	8.20E-05	Increased	1	0
Pericyte	Epithelial	COL4A2	SDC1	COL4A2 - SDC1	COLLAGEN	ECM-Receptor	0	3.04E-05	Increased	1	0
Chondrocyte	Chondrocyte	COL4A2	SDC4	COL4A2 - SDC4	COLLAGEN	ECM-Receptor	1.46E-05	0	Decreased	0	1
Pericyte	Chondrocyte	COL4A2	SDC4	COL4A2 - SDC4	COLLAGEN	ECM-Receptor	4.94E-05	1.55E-05	Decreased	0	0
Chondrocyte	Pericyte	COL4A2	SDC4	COL4A2 - SDC4	COLLAGEN	ECM-Receptor	5.09E-05	0	Decreased	0	1
Pericyte	Pericyte	COL4A2	SDC4	COL4A2 - SDC4	COLLAGEN	ECM-Receptor	0.000162479	0.000107403	Decreased	0	0
Pericyte	Epithelial	COL4A2	SDC4	COL4A2 - SDC4	COLLAGEN	ECM-Receptor	0	0.000107473	Increased	1	0
Pericyte	T_cell	COL4A2	SDC4	COL4A2 - SDC4	COLLAGEN	ECM-Receptor	0	2.70E-05	Increased	1	0
Fibroblast	Pericyte	COL4A5	ITGA1_ITGB1	COL4A5 - (ITGA1+ITGB1)	COLLAGEN	ECM-Receptor	0.000554573	0	Decreased	0	1
Pericyte	Fibroblast	COL4A5	ITGA1_ITGB1	COL4A5 - (ITGA1+ITGB1)	COLLAGEN	ECM-Receptor	0	0.000254032	Increased	1	0
Pericyte	Pericyte	COL4A5	ITGA1_ITGB1	COL4A5 - (ITGA1+ITGB1)	COLLAGEN	ECM-Receptor	0	3.52E-05	Increased	1	0
Fibroblast	Fibroblast	COL4A5	ITGA9_ITGB1	COL4A5 - (ITGA9+ITGB1)	COLLAGEN	ECM-Receptor	0.004937334	0	Decreased	0	1
Fibroblast	Pericyte	COL4A5	ITGA9_ITGB1	COL4A5 - (ITGA9+ITGB1)	COLLAGEN	ECM-Receptor	0.000298214	0	Decreased	0	1
Pericyte	Fibroblast	COL4A5	ITGA9_ITGB1	COL4A5 - (ITGA9+ITGB1)	COLLAGEN	ECM-Receptor	0	0.000291167	Increased	1	0
Fibroblast	Fibroblast	COL4A5	ITGAV_ITGB8	COL4A5 - (ITGAV+ITGB8)	COLLAGEN	ECM-Receptor	0.004551791	0	Decreased	0	1
Pericyte	Fibroblast	COL4A5	ITGAV_ITGB8	COL4A5 - (ITGAV+ITGB8)	COLLAGEN	ECM-Receptor	0	0.000263517	Increased	1	0
Fibroblast	Macrophage	COL4A5	CD44	COL4A5 - CD44	COLLAGEN	ECM-Receptor	0.00029542	0	Decreased	0	1
Fibroblast	T_cell	COL4A5	CD44	COL4A5 - CD44	COLLAGEN	ECM-Receptor	0.000607556	0	Decreased	0	1
Pericyte	Macrophage	COL4A5	CD44	COL4A5 - CD44	COLLAGEN	ECM-Receptor	0	2.73E-05	Increased	1	0
Pericyte	Epithelial	COL4A5	CD44	COL4A5 - CD44	COLLAGEN	ECM-Receptor	0	2.42E-05	Increased	1	0
Pericyte	T_cell	COL4A5	CD44	COL4A5 - CD44	COLLAGEN	ECM-Receptor	0	7.42E-05	Increased	1	0
Pericyte	Epithelial	COL4A5	SDC1	COL4A5 - SDC1	COLLAGEN	ECM-Receptor	0	8.83E-06	Increased	1	0
Fibroblast	Chondrocyte	COL4A5	SDC4	COL4A5 - SDC4	COLLAGEN	ECM-Receptor	0.000143193	0	Decreased	0	1
Fibroblast	Pericyte	COL4A5	SDC4	COL4A5 - SDC4	COLLAGEN	ECM-Receptor	0.000504558	0	Decreased	0	1
Pericyte	Epithelial	COL4A5	SDC4	COL4A5 - SDC4	COLLAGEN	ECM-Receptor	0	3.20E-05	Increased	1	0
Pericyte	Chondrocyte	COL4A5	SDC4	COL4A5 - SDC4	COLLAGEN	ECM-Receptor	0	4.52E-06	Increased	1	0
Pericyte	T_cell	COL4A5	SDC4	COL4A5 - SDC4	COLLAGEN	ECM-Receptor	0	7.82E-06	Increased	1	0.01
Pericyte	Pericyte	COL4A5	SDC4	COL4A5 - SDC4	COLLAGEN	ECM-Receptor	0	3.25E-05	Increased	1	0
Fibroblast	Pericyte	COL6A1	ITGA1_ITGB1	COL6A1 - (ITGA1+ITGB1)	COLLAGEN	ECM-Receptor	0.004952996	0.004113395	Decreased	0	0
Epithelial	Pericyte	COL6A1	ITGA1_ITGB1	COL6A1 - (ITGA1+ITGB1)	COLLAGEN	ECM-Receptor	3.87E-05	0	Decreased	0	1
Chondrocyte	Pericyte	COL6A1	ITGA1_ITGB1	COL6A1 - (ITGA1+ITGB1)	COLLAGEN	ECM-Receptor	0.000162107	5.80E-05	Decreased	0	0
Pericyte	Pericyte	COL6A1	ITGA1_ITGB1	COL6A1 - (ITGA1+ITGB1)	COLLAGEN	ECM-Receptor	0.000103963	0.000102182	Decreased	0	0
Fibroblast	Fibroblast	COL6A1	ITGA1_ITGB1	COL6A1 - (ITGA1+ITGB1)	COLLAGEN	ECM-Receptor	0	0.032095283	Increased	1	0
Fibroblast	Fibroblast	COL6A1	ITGA9_ITGB1	COL6A1 - (ITGA9+ITGB1)	COLLAGEN	ECM-Receptor	0.04800713	0.036544975	Decreased	0	0
Fibroblast	Pericyte	COL6A1	ITGA9_ITGB1	COL6A1 - (ITGA9+ITGB1)	COLLAGEN	ECM-Receptor	0.002848231	0	Decreased	0	1
Fibroblast	Fibroblast	COL6A1	ITGAV_ITGB8	COL6A1 - (ITGAV+ITGB8)	COLLAGEN	ECM-Receptor	0.044481154	0.033237439	Decreased	0	0
Fibroblast	Macrophage	COL6A1	CD44	COL6A1 - CD44	COLLAGEN	ECM-Receptor	0.002910365	0.00333356	Increased	0	0
Epithelial	Macrophage	COL6A1	CD44	COL6A1 - CD44	COLLAGEN	ECM-Receptor	2.19E-05	0	Decreased	0.01	1
Chondrocyte	Macrophage	COL6A1	CD44	COL6A1 - CD44	COLLAGEN	ECM-Receptor	9.19E-05	4.59E-05	Decreased	0	0
Fibroblast	T_cell	COL6A1	CD44	COL6A1 - CD44	COLLAGEN	ECM-Receptor	0.005058008	0.008384721	Increased	0	0
Epithelial	T_cell	COL6A1	CD44	COL6A1 - CD44	COLLAGEN	ECM-Receptor	4.07E-05	0	Decreased	0	1
Chondrocyte	T_cell	COL6A1	CD44	COL6A1 - CD44	COLLAGEN	ECM-Receptor	0.000169568	0.000120413	Decreased	0	0
Pericyte	T_cell	COL6A1	CD44	COL6A1 - CD44	COLLAGEN	ECM-Receptor	0.000110866	0.000212742	Increased	0	0
Pericyte	Macrophage	COL6A1	CD44	COL6A1 - CD44	COLLAGEN	ECM-Receptor	0	8.07E-05	Increased	1	0
Fibroblast	Epithelial	COL6A1	CD44	COL6A1 - CD44	COLLAGEN	ECM-Receptor	0	0.003017187	Increased	1	0
Chondrocyte	Epithelial	COL6A1	CD44	COL6A1 - CD44	COLLAGEN	ECM-Receptor	0	4.11E-05	Increased	1	0
Pericyte	Epithelial	COL6A1	CD44	COL6A1 - CD44	COLLAGEN	ECM-Receptor	0	7.21E-05	Increased	1	0
Fibroblast	Epithelial	COL6A1	SDC1	COL6A1 - SDC1	COLLAGEN	ECM-Receptor	0	0.001142932	Increased	1	0
Chondrocyte	Epithelial	COL6A1	SDC1	COL6A1 - SDC1	COLLAGEN	ECM-Receptor	0	1.52E-05	Increased	1	0
Pericyte	Epithelial	COL6A1	SDC1	COL6A1 - SDC1	COLLAGEN	ECM-Receptor	0	2.67E-05	Increased	1	0
Fibroblast	Chondrocyte	COL6A1	SDC4	COL6A1 - SDC4	COLLAGEN	ECM-Receptor	0.001427947	0.000579375	Decreased	0	0
Epithelial	Chondrocyte	COL6A1	SDC4	COL6A1 - SDC4	COLLAGEN	ECM-Receptor	1.07E-05	0	Decreased	0	1
Chondrocyte	Chondrocyte	COL6A1	SDC4	COL6A1 - SDC4	COLLAGEN	ECM-Receptor	4.49E-05	0	Decreased	0	1
Pericyte	Chondrocyte	COL6A1	SDC4	COL6A1 - SDC4	COLLAGEN	ECM-Receptor	2.79E-05	0	Decreased	0	1
Fibroblast	Pericyte	COL6A1	SDC4	COL6A1 - SDC4	COLLAGEN	ECM-Receptor	0.004564089	0.003841213	Decreased	0	0
Epithelial	Pericyte	COL6A1	SDC4	COL6A1 - SDC4	COLLAGEN	ECM-Receptor	3.55E-05	0	Decreased	0	1
Chondrocyte	Pericyte	COL6A1	SDC4	COL6A1 - SDC4	COLLAGEN	ECM-Receptor	0.000148711	5.39E-05	Decreased	0	0
Pericyte	Pericyte	COL6A1	SDC4	COL6A1 - SDC4	COLLAGEN	ECM-Receptor	9.50E-05	9.49E-05	Decreased	0	0
Fibroblast	Epithelial	COL6A1	SDC4	COL6A1 - SDC4	COLLAGEN	ECM-Receptor	0	0.003916524	Increased	1	0
Chondrocyte	Epithelial	COL6A1	SDC4	COL6A1 - SDC4	COLLAGEN	ECM-Receptor	0	5.39E-05	Increased	1	0
Pericyte	Epithelial	COL6A1	SDC4	COL6A1 - SDC4	COLLAGEN	ECM-Receptor	0	9.47E-05	Increased	1	0
Fibroblast	Pericyte	COL6A2	ITGA1_ITGB1	COL6A2 - (ITGA1+ITGB1)	COLLAGEN	ECM-Receptor	0.005086042	0.00418435	Decreased	0	0
Epithelial	Pericyte	COL6A2	ITGA1_ITGB1	COL6A2 - (ITGA1+ITGB1)	COLLAGEN	ECM-Receptor	3.56E-05	0	Decreased	0	1
Chondrocyte	Pericyte	COL6A2	ITGA1_ITGB1	COL6A2 - (ITGA1+ITGB1)	COLLAGEN	ECM-Receptor	0.000188725	6.57E-05	Decreased	0	0
Fibroblast	Fibroblast	COL6A2	ITGA1_ITGB1	COL6A2 - (ITGA1+ITGB1)	COLLAGEN	ECM-Receptor	0	0.032703264	Increased	1	0
Fibroblast	Fibroblast	COL6A2	ITGA9_ITGB1	COL6A2 - (ITGA9+ITGB1)	COLLAGEN	ECM-Receptor	0.049429284	0.037231735	Decreased	0	0
Fibroblast	Pericyte	COL6A2	ITGA9_ITGB1	COL6A2 - (ITGA9+ITGB1)	COLLAGEN	ECM-Receptor	0.002930891	0	Decreased	0	1
Fibroblast	Fibroblast	COL6A2	ITGAV_ITGB8	COL6A2 - (ITGAV+ITGB8)	COLLAGEN	ECM-Receptor	0.045806469	0.033865769	Decreased	0	0
Fibroblast	Macrophage	COL6A2	CD44	COL6A2 - CD44	COLLAGEN	ECM-Receptor	0.002997888	0.003394106	Increased	0	0
Epithelial	Macrophage	COL6A2	CD44	COL6A2 - CD44	COLLAGEN	ECM-Receptor	2.00E-05	0	Decreased	0.04	1
Chondrocyte	Macrophage	COL6A2	CD44	COL6A2 - CD44	COLLAGEN	ECM-Receptor	0.000108411	5.22E-05	Decreased	0	0
Fibroblast	T_cell	COL6A2	CD44	COL6A2 - CD44	COLLAGEN	ECM-Receptor	0.005183236	0.008523248	Increased	0	0
Epithelial	T_cell	COL6A2	CD44	COL6A2 - CD44	COLLAGEN	ECM-Receptor	3.75E-05	0	Decreased	0	1
Chondrocyte	T_cell	COL6A2	CD44	COL6A2 - CD44	COLLAGEN	ECM-Receptor	0.000195678	0.000136039	Decreased	0	0
Pericyte	T_cell	COL6A2	CD44	COL6A2 - CD44	COLLAGEN	ECM-Receptor	9.57E-05	0.000170945	Increased	0	0
Pericyte	Macrophage	COL6A2	CD44	COL6A2 - CD44	COLLAGEN	ECM-Receptor	0	6.42E-05	Increased	1	0.01
Fibroblast	Epithelial	COL6A2	CD44	COL6A2 - CD44	COLLAGEN	ECM-Receptor	0	0.003073355	Increased	1	0
Chondrocyte	Epithelial	COL6A2	CD44	COL6A2 - CD44	COLLAGEN	ECM-Receptor	0	4.68E-05	Increased	1	0
Fibroblast	Epithelial	COL6A2	SDC1	COL6A2 - SDC1	COLLAGEN	ECM-Receptor	0	0.001165214	Increased	1	0
Chondrocyte	Epithelial	COL6A2	SDC1	COL6A2 - SDC1	COLLAGEN	ECM-Receptor	0	1.74E-05	Increased	1	0
Pericyte	Epithelial	COL6A2	SDC1	COL6A2 - SDC1	COLLAGEN	ECM-Receptor	0	2.11E-05	Increased	1	0
Fibroblast	Chondrocyte	COL6A2	SDC4	COL6A2 - SDC4	COLLAGEN	ECM-Receptor	0.001471491	0.000590539	Decreased	0	0
Epithelial	Chondrocyte	COL6A2	SDC4	COL6A2 - SDC4	COLLAGEN	ECM-Receptor	9.75E-06	0	Decreased	0	1
Chondrocyte	Chondrocyte	COL6A2	SDC4	COL6A2 - SDC4	COLLAGEN	ECM-Receptor	5.30E-05	0	Decreased	0	1
Pericyte	Chondrocyte	COL6A2	SDC4	COL6A2 - SDC4	COLLAGEN	ECM-Receptor	2.38E-05	0	Decreased	0	1
Fibroblast	Pericyte	COL6A2	SDC4	COL6A2 - SDC4	COLLAGEN	ECM-Receptor	0.004688506	0.003908179	Decreased	0	0
Epithelial	Pericyte	COL6A2	SDC4	COL6A2 - SDC4	COLLAGEN	ECM-Receptor	3.26E-05	0	Decreased	0	1
Chondrocyte	Pericyte	COL6A2	SDC4	COL6A2 - SDC4	COLLAGEN	ECM-Receptor	0.000173412	6.11E-05	Decreased	0	0
Pericyte	Pericyte	COL6A2	SDC4	COL6A2 - SDC4	COLLAGEN	ECM-Receptor	8.16E-05	7.59E-05	Decreased	0	0
Fibroblast	Epithelial	COL6A2	SDC4	COL6A2 - SDC4	COLLAGEN	ECM-Receptor	0	0.003987783	Increased	1	0
Chondrocyte	Epithelial	COL6A2	SDC4	COL6A2 - SDC4	COLLAGEN	ECM-Receptor	0	6.13E-05	Increased	1	0
Pericyte	Epithelial	COL6A2	SDC4	COL6A2 - SDC4	COLLAGEN	ECM-Receptor	0	7.54E-05	Increased	1	0
Fibroblast	Pericyte	COL6A3	ITGA1_ITGB1	COL6A3 - (ITGA1+ITGB1)	COLLAGEN	ECM-Receptor	0.005073158	0.004338881	Decreased	0	0
Chondrocyte	Pericyte	COL6A3	ITGA1_ITGB1	COL6A3 - (ITGA1+ITGB1)	COLLAGEN	ECM-Receptor	0.0001573	6.48E-05	Decreased	0	0
Fibroblast	Fibroblast	COL6A3	ITGA1_ITGB1	COL6A3 - (ITGA1+ITGB1)	COLLAGEN	ECM-Receptor	0	0.034034386	Increased	1	0
Fibroblast	Fibroblast	COL6A3	ITGA9_ITGB1	COL6A3 - (ITGA9+ITGB1)	COLLAGEN	ECM-Receptor	0.049291234	0.038734625	Decreased	0	0
Fibroblast	Pericyte	COL6A3	ITGA9_ITGB1	COL6A3 - (ITGA9+ITGB1)	COLLAGEN	ECM-Receptor	0.002922871	0	Decreased	0	1
Fibroblast	Fibroblast	COL6A3	ITGAV_ITGB8	COL6A3 - (ITGAV+ITGB8)	COLLAGEN	ECM-Receptor	0.0456778	0.035241275	Decreased	0	0
Fibroblast	Macrophage	COL6A3	CD44	COL6A3 - CD44	COLLAGEN	ECM-Receptor	0.002989388	0.003526344	Increased	0	0
Chondrocyte	Macrophage	COL6A3	CD44	COL6A3 - CD44	COLLAGEN	ECM-Receptor	8.90E-05	5.15E-05	Decreased	0	0
Fibroblast	T_cell	COL6A3	CD44	COL6A3 - CD44	COLLAGEN	ECM-Receptor	0.005171132	0.008824255	Increased	0	0
Epithelial	T_cell	COL6A3	CD44	COL6A3 - CD44	COLLAGEN	ECM-Receptor	1.61E-05	0	Decreased	0	1
Chondrocyte	T_cell	COL6A3	CD44	COL6A3 - CD44	COLLAGEN	ECM-Receptor	0.000164803	0.000134244	Decreased	0	0
Pericyte	T_cell	COL6A3	CD44	COL6A3 - CD44	COLLAGEN	ECM-Receptor	3.93E-05	0	Decreased	0.02	1
Fibroblast	Epithelial	COL6A3	CD44	COL6A3 - CD44	COLLAGEN	ECM-Receptor	0	0.003196203	Increased	1	0
Chondrocyte	Epithelial	COL6A3	CD44	COL6A3 - CD44	COLLAGEN	ECM-Receptor	0	4.61E-05	Increased	1	0
Fibroblast	Epithelial	COL6A3	SDC1	COL6A3 - SDC1	COLLAGEN	ECM-Receptor	0	0.001214082	Increased	1	0
Chondrocyte	Epithelial	COL6A3	SDC1	COL6A3 - SDC1	COLLAGEN	ECM-Receptor	0	1.72E-05	Increased	1	0
Pericyte	Epithelial	COL6A3	SDC1	COL6A3 - SDC1	COLLAGEN	ECM-Receptor	0	7.78E-06	Increased	1	0
Fibroblast	Chondrocyte	COL6A3	SDC4	COL6A3 - SDC4	COLLAGEN	ECM-Receptor	0.001467261	0.000615006	Decreased	0	0
Epithelial	Chondrocyte	COL6A3	SDC4	COL6A3 - SDC4	COLLAGEN	ECM-Receptor	3.90E-06	0	Decreased	0	1
Chondrocyte	Chondrocyte	COL6A3	SDC4	COL6A3 - SDC4	COLLAGEN	ECM-Receptor	4.35E-05	0	Decreased	0	1
Pericyte	Chondrocyte	COL6A3	SDC4	COL6A3 - SDC4	COLLAGEN	ECM-Receptor	9.33E-06	0	Decreased	0	1
Fibroblast	Pericyte	COL6A3	SDC4	COL6A3 - SDC4	COLLAGEN	ECM-Receptor	0.004676454	0.004054104	Decreased	0	0
Epithelial	Pericyte	COL6A3	SDC4	COL6A3 - SDC4	COLLAGEN	ECM-Receptor	1.36E-05	0	Decreased	0	1
Chondrocyte	Pericyte	COL6A3	SDC4	COL6A3 - SDC4	COLLAGEN	ECM-Receptor	0.000144259	6.03E-05	Decreased	0	0
Pericyte	Pericyte	COL6A3	SDC4	COL6A3 - SDC4	COLLAGEN	ECM-Receptor	3.27E-05	0	Decreased	0	1
Fibroblast	Epithelial	COL6A3	SDC4	COL6A3 - SDC4	COLLAGEN	ECM-Receptor	0	0.004143433	Increased	1	0
Chondrocyte	Epithelial	COL6A3	SDC4	COL6A3 - SDC4	COLLAGEN	ECM-Receptor	0	6.04E-05	Increased	1	0
Fibroblast	Pericyte	COL9A1	ITGA1_ITGB1	COL9A1 - (ITGA1+ITGB1)	COLLAGEN	ECM-Receptor	0.000636375	0.000454453	Decreased	0	0
Macrophage	Pericyte	COL9A1	ITGA1_ITGB1	COL9A1 - (ITGA1+ITGB1)	COLLAGEN	ECM-Receptor	6.37E-05	3.09E-05	Decreased	0	0
Epithelial	Pericyte	COL9A1	ITGA1_ITGB1	COL9A1 - (ITGA1+ITGB1)	COLLAGEN	ECM-Receptor	9.09E-06	4.17E-05	Increased	0	0
Chondrocyte	Pericyte	COL9A1	ITGA1_ITGB1	COL9A1 - (ITGA1+ITGB1)	COLLAGEN	ECM-Receptor	0.000304654	0.000137775	Decreased	0	0
T_cell	Pericyte	COL9A1	ITGA1_ITGB1	COL9A1 - (ITGA1+ITGB1)	COLLAGEN	ECM-Receptor	1.48E-05	4.10E-05	Increased	0.01	0
Pericyte	Pericyte	COL9A1	ITGA1_ITGB1	COL9A1 - (ITGA1+ITGB1)	COLLAGEN	ECM-Receptor	2.12E-05	0	Decreased	0	1
Epithelial	Fibroblast	COL9A1	ITGA1_ITGB1	COL9A1 - (ITGA1+ITGB1)	COLLAGEN	ECM-Receptor	0	0.000300462	Increased	1	0
Chondrocyte	Fibroblast	COL9A1	ITGA1_ITGB1	COL9A1 - (ITGA1+ITGB1)	COLLAGEN	ECM-Receptor	0	0.001107024	Increased	1	0
Chondrocyte	T_cell	COL9A1	ITGA1_ITGB1	COL9A1 - (ITGA1+ITGB1)	COLLAGEN	ECM-Receptor	0	5.11E-05	Increased	1	0
Macrophage	Fibroblast	COL9A1	ITGA9_ITGB1	COL9A1 - (ITGA9+ITGB1)	COLLAGEN	ECM-Receptor	0.000570548	0	Decreased	0	1
Chondrocyte	Fibroblast	COL9A1	ITGA9_ITGB1	COL9A1 - (ITGA9+ITGB1)	COLLAGEN	ECM-Receptor	0.003042704	0.001257172	Decreased	0	0
Fibroblast	Pericyte	COL9A1	ITGA9_ITGB1	COL9A1 - (ITGA9+ITGB1)	COLLAGEN	ECM-Receptor	0.000342616	0	Decreased	0	1
Macrophage	Pericyte	COL9A1	ITGA9_ITGB1	COL9A1 - (ITGA9+ITGB1)	COLLAGEN	ECM-Receptor	3.44E-05	0	Decreased	0	1
Chondrocyte	Pericyte	COL9A1	ITGA9_ITGB1	COL9A1 - (ITGA9+ITGB1)	COLLAGEN	ECM-Receptor	0.000179335	0	Decreased	0	1
Epithelial	Fibroblast	COL9A1	ITGA9_ITGB1	COL9A1 - (ITGA9+ITGB1)	COLLAGEN	ECM-Receptor	0	0.000344461	Increased	1	0
Fibroblast	Fibroblast	COL9A1	ITGAV_ITGB8	COL9A1 - (ITGAV+ITGB8)	COLLAGEN	ECM-Receptor	0.005231578	0.003388405	Decreased	0.01	0
Macrophage	Fibroblast	COL9A1	ITGAV_ITGB8	COL9A1 - (ITGAV+ITGB8)	COLLAGEN	ECM-Receptor	0.000526158	0.000230801	Decreased	0	0
Chondrocyte	Fibroblast	COL9A1	ITGAV_ITGB8	COL9A1 - (ITGAV+ITGB8)	COLLAGEN	ECM-Receptor	0.002824536	0.00114564	Decreased	0	0
Epithelial	Fibroblast	COL9A1	ITGAV_ITGB8	COL9A1 - (ITGAV+ITGB8)	COLLAGEN	ECM-Receptor	0	0.000311699	Increased	1	0
T_cell	Fibroblast	COL9A1	ITGAV_ITGB8	COL9A1 - (ITGAV+ITGB8)	COLLAGEN	ECM-Receptor	0	0.000306222	Increased	1	0.01
Fibroblast	Macrophage	COL9A1	CD44	COL9A1 - CD44	COLLAGEN	ECM-Receptor	0.000339586	0.000352023	Increased	0	0
Macrophage	Macrophage	COL9A1	CD44	COL9A1 - CD44	COLLAGEN	ECM-Receptor	3.42E-05	2.40E-05	Decreased	0	0
Epithelial	Macrophage	COL9A1	CD44	COL9A1 - CD44	COLLAGEN	ECM-Receptor	4.86E-06	3.23E-05	Increased	0.01	0
Chondrocyte	Macrophage	COL9A1	CD44	COL9A1 - CD44	COLLAGEN	ECM-Receptor	0.000185373	0.000113425	Decreased	0	0
T_cell	Macrophage	COL9A1	CD44	COL9A1 - CD44	COLLAGEN	ECM-Receptor	7.88E-06	3.18E-05	Increased	0.02	0
Pericyte	Macrophage	COL9A1	CD44	COL9A1 - CD44	COLLAGEN	ECM-Receptor	1.13E-05	0	Decreased	0.01	1
Fibroblast	T_cell	COL9A1	CD44	COL9A1 - CD44	COLLAGEN	ECM-Receptor	0.000696231	0.000961902	Increased	0	0
Macrophage	T_cell	COL9A1	CD44	COL9A1 - CD44	COLLAGEN	ECM-Receptor	6.95E-05	6.54E-05	Decreased	0	0
Epithelial	T_cell	COL9A1	CD44	COL9A1 - CD44	COLLAGEN	ECM-Receptor	9.93E-06	8.81E-05	Increased	0	0
Chondrocyte	T_cell	COL9A1	CD44	COL9A1 - CD44	COLLAGEN	ECM-Receptor	0.000304241	0.00027738	Decreased	0	0
T_cell	T_cell	COL9A1	CD44	COL9A1 - CD44	COLLAGEN	ECM-Receptor	1.63E-05	8.68E-05	Increased	0	0
Pericyte	T_cell	COL9A1	CD44	COL9A1 - CD44	COLLAGEN	ECM-Receptor	2.33E-05	0	Decreased	0	1
Fibroblast	Epithelial	COL9A1	CD44	COL9A1 - CD44	COLLAGEN	ECM-Receptor	0	0.000311782	Increased	1	0
Macrophage	Epithelial	COL9A1	CD44	COL9A1 - CD44	COLLAGEN	ECM-Receptor	0	2.12E-05	Increased	1	0
Epithelial	Epithelial	COL9A1	CD44	COL9A1 - CD44	COLLAGEN	ECM-Receptor	0	2.87E-05	Increased	1	0
Chondrocyte	Epithelial	COL9A1	CD44	COL9A1 - CD44	COLLAGEN	ECM-Receptor	0	0.000103474	Increased	1	0
T_cell	Epithelial	COL9A1	CD44	COL9A1 - CD44	COLLAGEN	ECM-Receptor	0	2.82E-05	Increased	1	0
Fibroblast	Epithelial	COL9A1	SDC1	COL9A1 - SDC1	COLLAGEN	ECM-Receptor	0	0.000113394	Increased	1	0
Macrophage	Epithelial	COL9A1	SDC1	COL9A1 - SDC1	COLLAGEN	ECM-Receptor	0	7.73E-06	Increased	1	0
Epithelial	Epithelial	COL9A1	SDC1	COL9A1 - SDC1	COLLAGEN	ECM-Receptor	0	1.04E-05	Increased	1	0
Chondrocyte	Epithelial	COL9A1	SDC1	COL9A1 - SDC1	COLLAGEN	ECM-Receptor	0	3.98E-05	Increased	1	0
T_cell	Epithelial	COL9A1	SDC1	COL9A1 - SDC1	COLLAGEN	ECM-Receptor	0	1.03E-05	Increased	1	0
Fibroblast	Chondrocyte	COL9A1	SDC4	COL9A1 - SDC4	COLLAGEN	ECM-Receptor	0.000164635	5.81E-05	Decreased	0	0.02
Macrophage	Chondrocyte	COL9A1	SDC4	COL9A1 - SDC4	COLLAGEN	ECM-Receptor	1.66E-05	3.96E-06	Decreased	0	0.01
Epithelial	Chondrocyte	COL9A1	SDC4	COL9A1 - SDC4	COLLAGEN	ECM-Receptor	2.36E-06	5.35E-06	Increased	0	0
Chondrocyte	Chondrocyte	COL9A1	SDC4	COL9A1 - SDC4	COLLAGEN	ECM-Receptor	9.14E-05	2.01E-05	Decreased	0	0
T_cell	Chondrocyte	COL9A1	SDC4	COL9A1 - SDC4	COLLAGEN	ECM-Receptor	3.82E-06	5.25E-06	Increased	0	0
Pericyte	Chondrocyte	COL9A1	SDC4	COL9A1 - SDC4	COLLAGEN	ECM-Receptor	5.46E-06	0	Decreased	0	1
Fibroblast	Pericyte	COL9A1	SDC4	COL9A1 - SDC4	COLLAGEN	ECM-Receptor	0.00057912	0.000420469	Decreased	0	0
Macrophage	Pericyte	COL9A1	SDC4	COL9A1 - SDC4	COLLAGEN	ECM-Receptor	5.80E-05	2.86E-05	Decreased	0	0
Epithelial	Pericyte	COL9A1	SDC4	COL9A1 - SDC4	COLLAGEN	ECM-Receptor	8.28E-06	3.86E-05	Increased	0	0
Chondrocyte	Pericyte	COL9A1	SDC4	COL9A1 - SDC4	COLLAGEN	ECM-Receptor	0.000281936	0.000129064	Decreased	0	0
T_cell	Pericyte	COL9A1	SDC4	COL9A1 - SDC4	COLLAGEN	ECM-Receptor	1.35E-05	3.80E-05	Increased	0	0
Pericyte	Pericyte	COL9A1	SDC4	COL9A1 - SDC4	COLLAGEN	ECM-Receptor	1.93E-05	0	Decreased	0	1
Fibroblast	Epithelial	COL9A1	SDC4	COL9A1 - SDC4	COLLAGEN	ECM-Receptor	0	0.000412948	Increased	1	0
Macrophage	Epithelial	COL9A1	SDC4	COL9A1 - SDC4	COLLAGEN	ECM-Receptor	0	2.81E-05	Increased	1	0
Epithelial	Epithelial	COL9A1	SDC4	COL9A1 - SDC4	COLLAGEN	ECM-Receptor	0	3.79E-05	Increased	1	0
Chondrocyte	Epithelial	COL9A1	SDC4	COL9A1 - SDC4	COLLAGEN	ECM-Receptor	0	0.000133334	Increased	1	0
T_cell	Epithelial	COL9A1	SDC4	COL9A1 - SDC4	COLLAGEN	ECM-Receptor	0	3.73E-05	Increased	1	0
Chondrocyte	T_cell	COL9A1	SDC4	COL9A1 - SDC4	COLLAGEN	ECM-Receptor	0	3.55E-05	Increased	1	0
Fibroblast	Pericyte	COL9A2	ITGA1_ITGB1	COL9A2 - (ITGA1+ITGB1)	COLLAGEN	ECM-Receptor	0.000624092	0.000506685	Decreased	0	0
Macrophage	Pericyte	COL9A2	ITGA1_ITGB1	COL9A2 - (ITGA1+ITGB1)	COLLAGEN	ECM-Receptor	5.99E-05	3.21E-05	Decreased	0	0
Epithelial	Pericyte	COL9A2	ITGA1_ITGB1	COL9A2 - (ITGA1+ITGB1)	COLLAGEN	ECM-Receptor	9.33E-06	4.95E-05	Increased	0	0
Chondrocyte	Pericyte	COL9A2	ITGA1_ITGB1	COL9A2 - (ITGA1+ITGB1)	COLLAGEN	ECM-Receptor	0.000267146	0.000125052	Decreased	0	0
T_cell	Pericyte	COL9A2	ITGA1_ITGB1	COL9A2 - (ITGA1+ITGB1)	COLLAGEN	ECM-Receptor	2.91E-05	4.39E-05	Increased	0	0
Pericyte	Pericyte	COL9A2	ITGA1_ITGB1	COL9A2 - (ITGA1+ITGB1)	COLLAGEN	ECM-Receptor	2.96E-05	2.61E-05	Decreased	0	0
Epithelial	Fibroblast	COL9A2	ITGA1_ITGB1	COL9A2 - (ITGA1+ITGB1)	COLLAGEN	ECM-Receptor	0	0.000357159	Increased	1	0
Chondrocyte	Fibroblast	COL9A2	ITGA1_ITGB1	COL9A2 - (ITGA1+ITGB1)	COLLAGEN	ECM-Receptor	0	0.000992963	Increased	1	0
Chondrocyte	T_cell	COL9A2	ITGA1_ITGB1	COL9A2 - (ITGA1+ITGB1)	COLLAGEN	ECM-Receptor	0	4.57E-05	Increased	1	0
Macrophage	Fibroblast	COL9A2	ITGA9_ITGB1	COL9A2 - (ITGA9+ITGB1)	COLLAGEN	ECM-Receptor	0.000535974	0	Decreased	0	1
Chondrocyte	Fibroblast	COL9A2	ITGA9_ITGB1	COL9A2 - (ITGA9+ITGB1)	COLLAGEN	ECM-Receptor	0.002625002	0.001128855	Decreased	0	0
T_cell	Fibroblast	COL9A2	ITGA9_ITGB1	COL9A2 - (ITGA9+ITGB1)	COLLAGEN	ECM-Receptor	0.000260835	0	Decreased	0	1
Fibroblast	Pericyte	COL9A2	ITGA9_ITGB1	COL9A2 - (ITGA9+ITGB1)	COLLAGEN	ECM-Receptor	0.000335942	0	Decreased	0	1
Macrophage	Pericyte	COL9A2	ITGA9_ITGB1	COL9A2 - (ITGA9+ITGB1)	COLLAGEN	ECM-Receptor	3.23E-05	0	Decreased	0	1
Chondrocyte	Pericyte	COL9A2	ITGA9_ITGB1	COL9A2 - (ITGA9+ITGB1)	COLLAGEN	ECM-Receptor	0.000155274	0	Decreased	0	1
T_cell	Pericyte	COL9A2	ITGA9_ITGB1	COL9A2 - (ITGA9+ITGB1)	COLLAGEN	ECM-Receptor	1.57E-05	0	Decreased	0	1
Pericyte	Pericyte	COL9A2	ITGA9_ITGB1	COL9A2 - (ITGA9+ITGB1)	COLLAGEN	ECM-Receptor	1.59E-05	0	Decreased	0	1
Epithelial	Fibroblast	COL9A2	ITGA9_ITGB1	COL9A2 - (ITGA9+ITGB1)	COLLAGEN	ECM-Receptor	0	0.000409383	Increased	1	0
Macrophage	Fibroblast	COL9A2	ITGAV_ITGB8	COL9A2 - (ITGAV+ITGB8)	COLLAGEN	ECM-Receptor	0.000494248	0.000239933	Decreased	0	0
Chondrocyte	Fibroblast	COL9A2	ITGAV_ITGB8	COL9A2 - (ITGAV+ITGB8)	COLLAGEN	ECM-Receptor	0.002434277	0.001027885	Decreased	0	0
T_cell	Fibroblast	COL9A2	ITGAV_ITGB8	COL9A2 - (ITGAV+ITGB8)	COLLAGEN	ECM-Receptor	0.000240544	0.000327714	Increased	0	0
Fibroblast	Fibroblast	COL9A2	ITGAV_ITGB8	COL9A2 - (ITGAV+ITGB8)	COLLAGEN	ECM-Receptor	0	0.003782016	Increased	1	0
Epithelial	Fibroblast	COL9A2	ITGAV_ITGB8	COL9A2 - (ITGAV+ITGB8)	COLLAGEN	ECM-Receptor	0	0.000370498	Increased	1	0
Pericyte	Fibroblast	COL9A2	ITGAV_ITGB8	COL9A2 - (ITGAV+ITGB8)	COLLAGEN	ECM-Receptor	0	0.000194855	Increased	1	0.01
Fibroblast	Macrophage	COL9A2	CD44	COL9A2 - CD44	COLLAGEN	ECM-Receptor	0.000332945	0.00039273	Increased	0	0
Macrophage	Macrophage	COL9A2	CD44	COL9A2 - CD44	COLLAGEN	ECM-Receptor	3.21E-05	2.49E-05	Decreased	0	0
Epithelial	Macrophage	COL9A2	CD44	COL9A2 - CD44	COLLAGEN	ECM-Receptor	4.99E-06	3.84E-05	Increased	0.02	0
Chondrocyte	Macrophage	COL9A2	CD44	COL9A2 - CD44	COLLAGEN	ECM-Receptor	0.000159493	0.000102302	Decreased	0	0
T_cell	Macrophage	COL9A2	CD44	COL9A2 - CD44	COLLAGEN	ECM-Receptor	1.56E-05	3.40E-05	Increased	0	0
Pericyte	Macrophage	COL9A2	CD44	COL9A2 - CD44	COLLAGEN	ECM-Receptor	1.58E-05	2.02E-05	Increased	0	0
Fibroblast	T_cell	COL9A2	CD44	COL9A2 - CD44	COLLAGEN	ECM-Receptor	0.000682932	0.001071869	Increased	0	0
Macrophage	T_cell	COL9A2	CD44	COL9A2 - CD44	COLLAGEN	ECM-Receptor	6.54E-05	6.79E-05	Increased	0	0
Epithelial	T_cell	COL9A2	CD44	COL9A2 - CD44	COLLAGEN	ECM-Receptor	1.02E-05	0.000104415	Increased	0	0
Chondrocyte	T_cell	COL9A2	CD44	COL9A2 - CD44	COLLAGEN	ECM-Receptor	0.000270002	0.000253011	Decreased	0	0
T_cell	T_cell	COL9A2	CD44	COL9A2 - CD44	COLLAGEN	ECM-Receptor	3.18E-05	9.28E-05	Increased	0	0
Pericyte	T_cell	COL9A2	CD44	COL9A2 - CD44	COLLAGEN	ECM-Receptor	3.24E-05	5.52E-05	Increased	0	0
Fibroblast	Epithelial	COL9A2	CD44	COL9A2 - CD44	COLLAGEN	ECM-Receptor	0	0.000347937	Increased	1	0
Macrophage	Epithelial	COL9A2	CD44	COL9A2 - CD44	COLLAGEN	ECM-Receptor	0	2.21E-05	Increased	1	0
Epithelial	Epithelial	COL9A2	CD44	COL9A2 - CD44	COLLAGEN	ECM-Receptor	0	3.41E-05	Increased	1	0
Chondrocyte	Epithelial	COL9A2	CD44	COL9A2 - CD44	COLLAGEN	ECM-Receptor	0	9.30E-05	Increased	1	0
T_cell	Epithelial	COL9A2	CD44	COL9A2 - CD44	COLLAGEN	ECM-Receptor	0	3.01E-05	Increased	1	0
Pericyte	Epithelial	COL9A2	CD44	COL9A2 - CD44	COLLAGEN	ECM-Receptor	0	1.79E-05	Increased	1	0
Fibroblast	Epithelial	COL9A2	SDC1	COL9A2 - SDC1	COLLAGEN	ECM-Receptor	0	0.000126611	Increased	1	0
Macrophage	Epithelial	COL9A2	SDC1	COL9A2 - SDC1	COLLAGEN	ECM-Receptor	0	8.03E-06	Increased	1	0
Epithelial	Epithelial	COL9A2	SDC1	COL9A2 - SDC1	COLLAGEN	ECM-Receptor	0	1.24E-05	Increased	1	0
Chondrocyte	Epithelial	COL9A2	SDC1	COL9A2 - SDC1	COLLAGEN	ECM-Receptor	0	3.56E-05	Increased	1	0
T_cell	Epithelial	COL9A2	SDC1	COL9A2 - SDC1	COLLAGEN	ECM-Receptor	0	1.10E-05	Increased	1	0
Pericyte	Epithelial	COL9A2	SDC1	COL9A2 - SDC1	COLLAGEN	ECM-Receptor	0	6.52E-06	Increased	1	0
Fibroblast	Chondrocyte	COL9A2	SDC4	COL9A2 - SDC4	COLLAGEN	ECM-Receptor	0.00016141	6.48E-05	Decreased	0	0.01
Macrophage	Chondrocyte	COL9A2	SDC4	COL9A2 - SDC4	COLLAGEN	ECM-Receptor	1.56E-05	4.11E-06	Decreased	0	0
Epithelial	Chondrocyte	COL9A2	SDC4	COL9A2 - SDC4	COLLAGEN	ECM-Receptor	2.42E-06	6.36E-06	Increased	0	0
Chondrocyte	Chondrocyte	COL9A2	SDC4	COL9A2 - SDC4	COLLAGEN	ECM-Receptor	7.84E-05	1.80E-05	Decreased	0	0
T_cell	Chondrocyte	COL9A2	SDC4	COL9A2 - SDC4	COLLAGEN	ECM-Receptor	7.58E-06	5.62E-06	Decreased	0	0.01
Pericyte	Chondrocyte	COL9A2	SDC4	COL9A2 - SDC4	COLLAGEN	ECM-Receptor	7.66E-06	3.34E-06	Decreased	0	0.01
Fibroblast	Pericyte	COL9A2	SDC4	COL9A2 - SDC4	COLLAGEN	ECM-Receptor	0.000567922	0.000468856	Decreased	0	0
Macrophage	Pericyte	COL9A2	SDC4	COL9A2 - SDC4	COLLAGEN	ECM-Receptor	5.46E-05	2.97E-05	Decreased	0	0
Epithelial	Pericyte	COL9A2	SDC4	COL9A2 - SDC4	COLLAGEN	ECM-Receptor	8.49E-06	4.58E-05	Increased	0	0
Chondrocyte	Pericyte	COL9A2	SDC4	COL9A2 - SDC4	COLLAGEN	ECM-Receptor	0.000246654	0.000116998	Decreased	0	0
T_cell	Pericyte	COL9A2	SDC4	COL9A2 - SDC4	COLLAGEN	ECM-Receptor	2.65E-05	4.06E-05	Increased	0	0
Pericyte	Pericyte	COL9A2	SDC4	COL9A2 - SDC4	COLLAGEN	ECM-Receptor	2.70E-05	2.41E-05	Decreased	0	0
Fibroblast	Epithelial	COL9A2	SDC4	COL9A2 - SDC4	COLLAGEN	ECM-Receptor	0	0.000460709	Increased	1	0
Macrophage	Epithelial	COL9A2	SDC4	COL9A2 - SDC4	COLLAGEN	ECM-Receptor	0	2.92E-05	Increased	1	0
Epithelial	Epithelial	COL9A2	SDC4	COL9A2 - SDC4	COLLAGEN	ECM-Receptor	0	4.51E-05	Increased	1	0
Chondrocyte	Epithelial	COL9A2	SDC4	COL9A2 - SDC4	COLLAGEN	ECM-Receptor	0	0.000120231	Increased	1	0
T_cell	Epithelial	COL9A2	SDC4	COL9A2 - SDC4	COLLAGEN	ECM-Receptor	0	3.99E-05	Increased	1	0
Pericyte	Epithelial	COL9A2	SDC4	COL9A2 - SDC4	COLLAGEN	ECM-Receptor	0	2.37E-05	Increased	1	0
Chondrocyte	T_cell	COL9A2	SDC4	COL9A2 - SDC4	COLLAGEN	ECM-Receptor	0	3.17E-05	Increased	1	0
Chondrocyte	Pericyte	COL9A3	ITGA1_ITGB1	COL9A3 - (ITGA1+ITGB1)	COLLAGEN	ECM-Receptor	0.000213345	9.08E-05	Decreased	0	0
Chondrocyte	Fibroblast	COL9A3	ITGA1_ITGB1	COL9A3 - (ITGA1+ITGB1)	COLLAGEN	ECM-Receptor	0	0.000698956	Increased	1	0
Chondrocyte	T_cell	COL9A3	ITGA1_ITGB1	COL9A3 - (ITGA1+ITGB1)	COLLAGEN	ECM-Receptor	0	3.19E-05	Increased	1	0
Chondrocyte	Fibroblast	COL9A3	ITGA9_ITGB1	COL9A3 - (ITGA9+ITGB1)	COLLAGEN	ECM-Receptor	0.002048883	0.000796822	Decreased	0	0
Chondrocyte	Pericyte	COL9A3	ITGA9_ITGB1	COL9A3 - (ITGA9+ITGB1)	COLLAGEN	ECM-Receptor	0.000121802	0	Decreased	0	1
Chondrocyte	Fibroblast	COL9A3	ITGAV_ITGB8	COL9A3 - (ITGAV+ITGB8)	COLLAGEN	ECM-Receptor	0.001897323	0.000724054	Decreased	0	0
Chondrocyte	Macrophage	COL9A3	CD44	COL9A3 - CD44	COLLAGEN	ECM-Receptor	0.000124026	7.31E-05	Decreased	0	0
Chondrocyte	T_cell	COL9A3	CD44	COL9A3 - CD44	COLLAGEN	ECM-Receptor	0.000219422	0.000186219	Decreased	0	0
Chondrocyte	Epithelial	COL9A3	CD44	COL9A3 - CD44	COLLAGEN	ECM-Receptor	0	6.59E-05	Increased	1	0
Chondrocyte	Epithelial	COL9A3	SDC1	COL9A3 - SDC1	COLLAGEN	ECM-Receptor	0	2.48E-05	Increased	1	0
Chondrocyte	Chondrocyte	COL9A3	SDC4	COL9A3 - SDC4	COLLAGEN	ECM-Receptor	6.08E-05	1.26E-05	Decreased	0	0
Chondrocyte	Pericyte	COL9A3	SDC4	COL9A3 - SDC4	COLLAGEN	ECM-Receptor	0.00019633	8.47E-05	Decreased	0	0
Chondrocyte	Epithelial	COL9A3	SDC4	COL9A3 - SDC4	COLLAGEN	ECM-Receptor	0	8.58E-05	Increased	1	0
Chondrocyte	T_cell	COL9A3	SDC4	COL9A3 - SDC4	COLLAGEN	ECM-Receptor	0	2.20E-05	Increased	1	0
Fibroblast	Macrophage	COMP	CD47	COMP - CD47	THBS	ECM-Receptor	0.001158532	0.000630271	Decreased	0	0
Chondrocyte	Macrophage	COMP	CD47	COMP - CD47	THBS	ECM-Receptor	6.16E-05	2.29E-05	Decreased	0	0
Fibroblast	T_cell	COMP	CD47	COMP - CD47	THBS	ECM-Receptor	0.000665569	0.000802335	Increased	0	0
Chondrocyte	T_cell	COMP	CD47	COMP - CD47	THBS	ECM-Receptor	3.54E-05	2.91E-05	Decreased	0	0
Chondrocyte	Pericyte	COMP	CD47	COMP - CD47	THBS	ECM-Receptor	2.08E-05	0	Decreased	0.01	1
Fibroblast	Fibroblast	COMP	CD47	COMP - CD47	THBS	ECM-Receptor	0	0.002804367	Increased	1	0.02
Fibroblast	Epithelial	COMP	CD47	COMP - CD47	THBS	ECM-Receptor	0	0.000694839	Increased	1	0
Chondrocyte	Epithelial	COMP	CD47	COMP - CD47	THBS	ECM-Receptor	0	2.52E-05	Increased	1	0
Fibroblast	Chondrocyte	COMP	CD47	COMP - CD47	THBS	ECM-Receptor	0	0.000197081	Increased	1	0
Chondrocyte	Chondrocyte	COMP	CD47	COMP - CD47	THBS	ECM-Receptor	0	7.17E-06	Increased	1	0
Fibroblast	Pericyte	COMP	CD47	COMP - CD47	THBS	ECM-Receptor	0	0.000158052	Increased	1	0.02
Fibroblast	Epithelial	COMP	SDC1	COMP - SDC1	THBS	ECM-Receptor	0	0.000137517	Increased	1	0
Chondrocyte	Epithelial	COMP	SDC1	COMP - SDC1	THBS	ECM-Receptor	0	5.02E-06	Increased	1	0
Fibroblast	Chondrocyte	COMP	SDC4	COMP - SDC4	THBS	ECM-Receptor	0.000229602	7.04E-05	Decreased	0	0
Chondrocyte	Chondrocyte	COMP	SDC4	COMP - SDC4	THBS	ECM-Receptor	1.22E-05	2.57E-06	Decreased	0	0
Fibroblast	Pericyte	COMP	SDC4	COMP - SDC4	THBS	ECM-Receptor	0.000803495	0.000508685	Decreased	0	0
Chondrocyte	Pericyte	COMP	SDC4	COMP - SDC4	THBS	ECM-Receptor	4.27E-05	1.85E-05	Decreased	0	0
Fibroblast	Epithelial	COMP	SDC4	COMP - SDC4	THBS	ECM-Receptor	0	0.00050006	Increased	1	0
Chondrocyte	Epithelial	COMP	SDC4	COMP - SDC4	THBS	ECM-Receptor	0	1.82E-05	Increased	1	0
Fibroblast	T_cell	COMP	SDC4	COMP - SDC4	THBS	ECM-Receptor	0	0.000121697	Increased	1	0
Chondrocyte	T_cell	COMP	SDC4	COMP - SDC4	THBS	ECM-Receptor	0	4.45E-06	Increased	1	0.03
T_cell	Pericyte	CTSG	PARD3	CTSG - PARD3	PARs	Secreted Signaling	0	1.65E-05	Increased	1	0
Fibroblast	Fibroblast	CXCL12	ACKR3	CXCL12 - ACKR3	CXCL	Secreted Signaling	0.002389434	0	Decreased	0	1
Epithelial	Pericyte	DLL1	NOTCH2	DLL1 - NOTCH2	NOTCH	Cell-Cell Contact	0	7.24E-06	Increased	1	0
Epithelial	Epithelial	DSC2	DSG2	DSC2 - DSG2	DESMOSOME	Cell-Cell Contact	0	1.54E-05	Increased	1	0
Fibroblast	Chondrocyte	FGF7	FGFR2	FGF7 - FGFR2	FGF	Secreted Signaling	0.000192531	9.17E-05	Decreased	0	0
Fibroblast	Epithelial	FGF7	FGFR2	FGF7 - FGFR2	FGF	Secreted Signaling	0	0.000251766	Increased	1	0
Fibroblast	T_cell	FN1	ITGA4_ITGB1	FN1 - (ITGA4+ITGB1)	FN1	ECM-Receptor	0.001851159	0.00181347	Decreased	0	0
Epithelial	T_cell	FN1	ITGA4_ITGB1	FN1 - (ITGA4+ITGB1)	FN1	ECM-Receptor	6.01E-06	0	Decreased	0	1
Chondrocyte	T_cell	FN1	ITGA4_ITGB1	FN1 - (ITGA4+ITGB1)	FN1	ECM-Receptor	7.03E-05	2.36E-05	Decreased	0	0
Pericyte	T_cell	FN1	ITGA4_ITGB1	FN1 - (ITGA4+ITGB1)	FN1	ECM-Receptor	7.24E-05	7.10E-05	Decreased	0	0
Fibroblast	Pericyte	FN1	ITGA4_ITGB1	FN1 - (ITGA4+ITGB1)	FN1	ECM-Receptor	0.001953212	0	Decreased	0	1
Epithelial	Pericyte	FN1	ITGA4_ITGB1	FN1 - (ITGA4+ITGB1)	FN1	ECM-Receptor	6.25E-06	0	Decreased	0	1
Chondrocyte	Pericyte	FN1	ITGA4_ITGB1	FN1 - (ITGA4+ITGB1)	FN1	ECM-Receptor	7.39E-05	0	Decreased	0	1
Pericyte	Pericyte	FN1	ITGA4_ITGB1	FN1 - (ITGA4+ITGB1)	FN1	ECM-Receptor	7.61E-05	0	Decreased	0	1
Fibroblast	Macrophage	FN1	ITGA4_ITGB1	FN1 - (ITGA4+ITGB1)	FN1	ECM-Receptor	0	0.000976466	Increased	1	0
Macrophage	Macrophage	FN1	ITGA4_ITGB1	FN1 - (ITGA4+ITGB1)	FN1	ECM-Receptor	0	1.50E-05	Increased	1	0
Chondrocyte	Macrophage	FN1	ITGA4_ITGB1	FN1 - (ITGA4+ITGB1)	FN1	ECM-Receptor	0	1.26E-05	Increased	1	0
Pericyte	Macrophage	FN1	ITGA4_ITGB1	FN1 - (ITGA4+ITGB1)	FN1	ECM-Receptor	0	3.82E-05	Increased	1	0
Macrophage	T_cell	FN1	ITGA4_ITGB1	FN1 - (ITGA4+ITGB1)	FN1	ECM-Receptor	0	2.80E-05	Increased	1	0
Fibroblast	Fibroblast	FN1	ITGAV_ITGB1	FN1 - (ITGAV+ITGB1)	FN1	ECM-Receptor	0.072745124	0.055491226	Decreased	0	0
Fibroblast	Chondrocyte	FN1	ITGAV_ITGB1	FN1 - (ITGAV+ITGB1)	FN1	ECM-Receptor	0.003507268	0	Decreased	0	1
Fibroblast	Fibroblast	FN1	ITGAV_ITGB8	FN1 - (ITGAV+ITGB8)	FN1	ECM-Receptor	0.03657642	0.028208474	Decreased	0	0
Pericyte	Fibroblast	FN1	ITGAV_ITGB8	FN1 - (ITGAV+ITGB8)	FN1	ECM-Receptor	0	0.001107579	Increased	1	0
Fibroblast	Macrophage	FN1	CD44	FN1 - CD44	FN1	ECM-Receptor	0.002389322	0.00284577	Increased	0	0
Chondrocyte	Macrophage	FN1	CD44	FN1 - CD44	FN1	ECM-Receptor	9.01E-05	3.78E-05	Decreased	0	0
Pericyte	Macrophage	FN1	CD44	FN1 - CD44	FN1	ECM-Receptor	9.28E-05	0.000112536	Increased	0	0
Fibroblast	T_cell	FN1	CD44	FN1 - CD44	FN1	ECM-Receptor	0.004284757	0.007252142	Increased	0	0
Epithelial	T_cell	FN1	CD44	FN1 - CD44	FN1	ECM-Receptor	1.52E-05	0	Decreased	0	1
Chondrocyte	T_cell	FN1	CD44	FN1 - CD44	FN1	ECM-Receptor	0.00016661	0.000100096	Decreased	0	0
Pericyte	T_cell	FN1	CD44	FN1 - CD44	FN1	ECM-Receptor	0.000170886	0.000291505	Increased	0	0
Macrophage	Macrophage	FN1	CD44	FN1 - CD44	FN1	ECM-Receptor	0	4.54E-05	Increased	1	0.05
Fibroblast	Epithelial	FN1	CD44	FN1 - CD44	FN1	ECM-Receptor	0	0.00256649	Increased	1	0
Chondrocyte	Epithelial	FN1	CD44	FN1 - CD44	FN1	ECM-Receptor	0	3.38E-05	Increased	1	0
Pericyte	Epithelial	FN1	CD44	FN1 - CD44	FN1	ECM-Receptor	0	0.000101049	Increased	1	0
Macrophage	T_cell	FN1	CD44	FN1 - CD44	FN1	ECM-Receptor	0	0.000122757	Increased	1	0
Fibroblast	Epithelial	FN1	SDC1	FN1 - SDC1	FN1	ECM-Receptor	0	0.000965522	Increased	1	0
Macrophage	Epithelial	FN1	SDC1	FN1 - SDC1	FN1	ECM-Receptor	0	1.48E-05	Increased	1	0
Chondrocyte	Epithelial	FN1	SDC1	FN1 - SDC1	FN1	ECM-Receptor	0	1.25E-05	Increased	1	0
Pericyte	Epithelial	FN1	SDC1	FN1 - SDC1	FN1	ECM-Receptor	0	3.77E-05	Increased	1	0
Fibroblast	Chondrocyte	FN1	SDC4	FN1 - SDC4	FN1	ECM-Receptor	0.00116945	0.00049031	Decreased	0	0
Epithelial	Chondrocyte	FN1	SDC4	FN1 - SDC4	FN1	ECM-Receptor	3.67E-06	0	Decreased	0	1
Chondrocyte	Chondrocyte	FN1	SDC4	FN1 - SDC4	FN1	ECM-Receptor	4.40E-05	0	Decreased	0	1
Pericyte	Chondrocyte	FN1	SDC4	FN1 - SDC4	FN1	ECM-Receptor	4.54E-05	1.92E-05	Decreased	0	0.02
Fibroblast	Pericyte	FN1	SDC4	FN1 - SDC4	FN1	ECM-Receptor	0.003809067	0.003298181	Decreased	0	0
Epithelial	Pericyte	FN1	SDC4	FN1 - SDC4	FN1	ECM-Receptor	1.28E-05	0	Decreased	0	1
Chondrocyte	Pericyte	FN1	SDC4	FN1 - SDC4	FN1	ECM-Receptor	0.000145945	4.46E-05	Decreased	0	0
Pericyte	Pericyte	FN1	SDC4	FN1 - SDC4	FN1	ECM-Receptor	0.000150018	0.000131364	Decreased	0	0
Fibroblast	Epithelial	FN1	SDC4	FN1 - SDC4	FN1	ECM-Receptor	0	0.003342588	Increased	1	0
Macrophage	Epithelial	FN1	SDC4	FN1 - SDC4	FN1	ECM-Receptor	0	5.33E-05	Increased	1	0.04
Chondrocyte	Epithelial	FN1	SDC4	FN1 - SDC4	FN1	ECM-Receptor	0	4.44E-05	Increased	1	0
Pericyte	Epithelial	FN1	SDC4	FN1 - SDC4	FN1	ECM-Receptor	0	0.000132142	Increased	1	0
Fibroblast	T_cell	FN1	SDC4	FN1 - SDC4	FN1	ECM-Receptor	0	0.000857873	Increased	1	0.05
Macrophage	Pericyte	FN1	SDC4	FN1 - SDC4	FN1	ECM-Receptor	0	5.40E-05	Increased	1	0
Pericyte	Fibroblast	HBEGF	EGFR	HBEGF - EGFR	EGF	Secreted Signaling	0.000114938	9.06E-05	Decreased	0	0
Pericyte	Pericyte	HBEGF	EGFR	HBEGF - EGFR	EGF	Secreted Signaling	5.53E-06	5.01E-06	Decreased	0	0
Pericyte	Epithelial	HBEGF	EGFR	HBEGF - EGFR	EGF	Secreted Signaling	0	1.18E-05	Increased	1	0
Fibroblast	Pericyte	HSPG2	DAG1	HSPG2 - DAG1	HSPG	ECM-Receptor	0	0.000588656	Increased	1	0
Chondrocyte	Pericyte	HSPG2	DAG1	HSPG2 - DAG1	HSPG	ECM-Receptor	0	1.08E-05	Increased	1	0.02
Pericyte	Pericyte	HSPG2	DAG1	HSPG2 - DAG1	HSPG	ECM-Receptor	0	5.11E-06	Increased	1	0.05
Macrophage	Fibroblast	IGF2	IGF1R	IGF2 - IGF1R	IGF	Secreted Signaling	9.37E-05	0	Decreased	0	1
Macrophage	Macrophage	IGF2	IGF1R	IGF2 - IGF1R	IGF	Secreted Signaling	1.30E-05	0	Decreased	0	1
Macrophage	Pericyte	IGF2	IGF1R	IGF2 - IGF1R	IGF	Secreted Signaling	9.48E-06	0	Decreased	0	1
Chondrocyte	Fibroblast	IGF2	IGF1R	IGF2 - IGF1R	IGF	Secreted Signaling	0	2.77E-05	Increased	1	0.03
Chondrocyte	Macrophage	IGF2	IGF1R	IGF2 - IGF1R	IGF	Secreted Signaling	0	3.08E-06	Increased	1	0
Chondrocyte	Epithelial	IGF2	IGF1R	IGF2 - IGF1R	IGF	Secreted Signaling	0	2.72E-06	Increased	1	0
Chondrocyte	Chondrocyte	IGF2	IGF1R	IGF2 - IGF1R	IGF	Secreted Signaling	0	1.28E-06	Increased	1	0.01
Chondrocyte	Pericyte	IGF2	IGF1R	IGF2 - IGF1R	IGF	Secreted Signaling	0	5.99E-06	Increased	1	0
Macrophage	Macrophage	IL1B	IL1R2	IL1B - IL1R2	IL1	Secreted Signaling	0	9.06E-05	Increased	1	0
Pericyte	Pericyte	JAG1	NOTCH1	JAG1 - NOTCH1	NOTCH	Cell-Cell Contact	2.55E-05	0	Decreased	0	1
Pericyte	Fibroblast	JAG1	NOTCH2	JAG1 - NOTCH2	NOTCH	Cell-Cell Contact	0.000404076	0	Decreased	0	1
Pericyte	Chondrocyte	JAG1	NOTCH2	JAG1 - NOTCH2	NOTCH	Cell-Cell Contact	1.79E-05	0	Decreased	0	1
Pericyte	Pericyte	JAG1	NOTCH2	JAG1 - NOTCH2	NOTCH	Cell-Cell Contact	7.91E-05	1.01E-05	Decreased	0	0
Chondrocyte	Chondrocyte	JAM3	JAM3	JAM3 - JAM3	JAM	Cell-Cell Contact	0	8.35E-07	Increased	1	0.01
Fibroblast	Fibroblast	LAMA2	ITGA1_ITGB1	LAMA2 - (ITGA1+ITGB1)	LAMININ	ECM-Receptor	0	0.003951981	Increased	1	0
Fibroblast	T_cell	LAMA2	ITGA1_ITGB1	LAMA2 - (ITGA1+ITGB1)	LAMININ	ECM-Receptor	0	0.000177192	Increased	1	0.01
Fibroblast	Pericyte	LAMA2	ITGA1_ITGB1	LAMA2 - (ITGA1+ITGB1)	LAMININ	ECM-Receptor	0	0.000548774	Increased	1	0
Fibroblast	Fibroblast	LAMA2	ITGA9_ITGB1	LAMA2 - (ITGA9+ITGB1)	LAMININ	ECM-Receptor	0	0.004530935	Increased	1	0
Fibroblast	Fibroblast	LAMA2	ITGAV_ITGB8	LAMA2 - (ITGAV+ITGB8)	LAMININ	ECM-Receptor	0	0.004099829	Increased	1	0
Fibroblast	Macrophage	LAMA2	CD44	LAMA2 - CD44	LAMININ	ECM-Receptor	0	0.000425569	Increased	1	0
Fibroblast	Epithelial	LAMA2	CD44	LAMA2 - CD44	LAMININ	ECM-Receptor	0	0.000377121	Increased	1	0
Fibroblast	T_cell	LAMA2	CD44	LAMA2 - CD44	LAMININ	ECM-Receptor	0	0.001160396	Increased	1	0
Fibroblast	Pericyte	LAMA2	DAG1	LAMA2 - DAG1	LAMININ	ECM-Receptor	0	9.73E-05	Increased	1	0
Fibroblast	Pericyte	LAMA4	ITGA1_ITGB1	LAMA4 - (ITGA1+ITGB1)	LAMININ	ECM-Receptor	0.000685025	0.000594885	Decreased	0	0
Chondrocyte	Pericyte	LAMA4	ITGA1_ITGB1	LAMA4 - (ITGA1+ITGB1)	LAMININ	ECM-Receptor	4.03E-05	0	Decreased	0	1
Pericyte	Pericyte	LAMA4	ITGA1_ITGB1	LAMA4 - (ITGA1+ITGB1)	LAMININ	ECM-Receptor	3.63E-05	6.75E-05	Increased	0	0
Fibroblast	Fibroblast	LAMA4	ITGA1_ITGB1	LAMA4 - (ITGA1+ITGB1)	LAMININ	ECM-Receptor	0	0.004288321	Increased	1	0
Pericyte	Fibroblast	LAMA4	ITGA1_ITGB1	LAMA4 - (ITGA1+ITGB1)	LAMININ	ECM-Receptor	0	0.000494856	Increased	1	0
Pericyte	T_cell	LAMA4	ITGA1_ITGB1	LAMA4 - (ITGA1+ITGB1)	LAMININ	ECM-Receptor	0	2.23E-05	Increased	1	0
Fibroblast	Fibroblast	LAMA4	ITGA9_ITGB1	LAMA4 - (ITGA9+ITGB1)	LAMININ	ECM-Receptor	0.006113517	0.004916142	Decreased	0	0
Chondrocyte	Fibroblast	LAMA4	ITGA9_ITGB1	LAMA4 - (ITGA9+ITGB1)	LAMININ	ECM-Receptor	0.000360476	0	Decreased	0	1
Pericyte	Fibroblast	LAMA4	ITGA9_ITGB1	LAMA4 - (ITGA9+ITGB1)	LAMININ	ECM-Receptor	0.000324792	0.000566528	Increased	0.01	0
Fibroblast	Pericyte	LAMA4	ITGA9_ITGB1	LAMA4 - (ITGA9+ITGB1)	LAMININ	ECM-Receptor	0.000369074	0	Decreased	0	1
Chondrocyte	Pericyte	LAMA4	ITGA9_ITGB1	LAMA4 - (ITGA9+ITGB1)	LAMININ	ECM-Receptor	2.17E-05	0	Decreased	0	1
Pericyte	Pericyte	LAMA4	ITGA9_ITGB1	LAMA4 - (ITGA9+ITGB1)	LAMININ	ECM-Receptor	1.96E-05	0	Decreased	0	1
Fibroblast	Fibroblast	LAMA4	ITGAV_ITGB8	LAMA4 - (ITGAV+ITGB8)	LAMININ	ECM-Receptor	0.0056369	0.004448659	Decreased	0	0
Chondrocyte	Fibroblast	LAMA4	ITGAV_ITGB8	LAMA4 - (ITGAV+ITGB8)	LAMININ	ECM-Receptor	0.00033243	0	Decreased	0	1
Pericyte	Fibroblast	LAMA4	ITGAV_ITGB8	LAMA4 - (ITGAV+ITGB8)	LAMININ	ECM-Receptor	0.000299498	0.000513179	Increased	0	0
Fibroblast	Macrophage	LAMA4	CD44	LAMA4 - CD44	LAMININ	ECM-Receptor	0.000365926	0.000461585	Increased	0	0
Chondrocyte	Macrophage	LAMA4	CD44	LAMA4 - CD44	LAMININ	ECM-Receptor	2.16E-05	0	Decreased	0	1
Pericyte	Macrophage	LAMA4	CD44	LAMA4 - CD44	LAMININ	ECM-Receptor	1.94E-05	5.29E-05	Increased	0	0
Fibroblast	T_cell	LAMA4	CD44	LAMA4 - CD44	LAMININ	ECM-Receptor	0.000748855	0.001257291	Increased	0	0
Chondrocyte	T_cell	LAMA4	CD44	LAMA4 - CD44	LAMININ	ECM-Receptor	4.39E-05	0	Decreased	0	1
Pericyte	T_cell	LAMA4	CD44	LAMA4 - CD44	LAMININ	ECM-Receptor	3.97E-05	0.000141605	Increased	0	0
Fibroblast	Epithelial	LAMA4	CD44	LAMA4 - CD44	LAMININ	ECM-Receptor	0	0.000409143	Increased	1	0
Pericyte	Epithelial	LAMA4	CD44	LAMA4 - CD44	LAMININ	ECM-Receptor	0	4.71E-05	Increased	1	0
Fibroblast	Pericyte	LAMA4	DAG1	LAMA4 - DAG1	LAMININ	ECM-Receptor	0	0.000105644	Increased	1	0
Pericyte	Pericyte	LAMA4	DAG1	LAMA4 - DAG1	LAMININ	ECM-Receptor	0	1.22E-05	Increased	1	0
Pericyte	Pericyte	LAMA5	ITGA1_ITGB1	LAMA5 - (ITGA1+ITGB1)	LAMININ	ECM-Receptor	0.000114146	9.57E-05	Decreased	0	0
Pericyte	Fibroblast	LAMA5	ITGA1_ITGB1	LAMA5 - (ITGA1+ITGB1)	LAMININ	ECM-Receptor	0	0.00071027	Increased	1	0
Pericyte	T_cell	LAMA5	ITGA1_ITGB1	LAMA5 - (ITGA1+ITGB1)	LAMININ	ECM-Receptor	0	3.21E-05	Increased	1	0
Pericyte	Fibroblast	LAMA5	ITGA9_ITGB1	LAMA5 - (ITGA9+ITGB1)	LAMININ	ECM-Receptor	0.001052632	0.000812285	Decreased	0	0
Pericyte	Pericyte	LAMA5	ITGA9_ITGB1	LAMA5 - (ITGA9+ITGB1)	LAMININ	ECM-Receptor	6.31E-05	0	Decreased	0	1
Pericyte	Fibroblast	LAMA5	ITGAV_ITGB8	LAMA5 - (ITGAV+ITGB8)	LAMININ	ECM-Receptor	0.000972401	0.00073637	Decreased	0	0
Pericyte	Macrophage	LAMA5	CD44	LAMA5 - CD44	LAMININ	ECM-Receptor	6.33E-05	7.55E-05	Increased	0	0
Pericyte	T_cell	LAMA5	CD44	LAMA5 - CD44	LAMININ	ECM-Receptor	0.000121303	0.000199563	Increased	0	0
Pericyte	Epithelial	LAMA5	CD44	LAMA5 - CD44	LAMININ	ECM-Receptor	0	6.74E-05	Increased	1	0
Pericyte	Pericyte	LAMA5	DAG1	LAMA5 - DAG1	LAMININ	ECM-Receptor	0	1.76E-05	Increased	1	0
Fibroblast	Pericyte	LAMB1	ITGA1_ITGB1	LAMB1 - (ITGA1+ITGB1)	LAMININ	ECM-Receptor	0.001975838	0.001499231	Decreased	0	0
Chondrocyte	Pericyte	LAMB1	ITGA1_ITGB1	LAMB1 - (ITGA1+ITGB1)	LAMININ	ECM-Receptor	4.74E-05	1.33E-05	Decreased	0	0.02
Pericyte	Pericyte	LAMB1	ITGA1_ITGB1	LAMB1 - (ITGA1+ITGB1)	LAMININ	ECM-Receptor	3.72E-05	2.32E-05	Decreased	0.02	0.01
Fibroblast	Fibroblast	LAMB1	ITGA1_ITGB1	LAMB1 - (ITGA1+ITGB1)	LAMININ	ECM-Receptor	0	0.011023114	Increased	1	0
Fibroblast	T_cell	LAMB1	ITGA1_ITGB1	LAMB1 - (ITGA1+ITGB1)	LAMININ	ECM-Receptor	0	0.000496854	Increased	1	0
Fibroblast	Fibroblast	LAMB1	ITGA9_ITGB1	LAMB1 - (ITGA9+ITGB1)	LAMININ	ECM-Receptor	0.01806636	0.012616096	Decreased	0	0
Fibroblast	Pericyte	LAMB1	ITGA9_ITGB1	LAMB1 - (ITGA9+ITGB1)	LAMININ	ECM-Receptor	0.001085236	0	Decreased	0	1
Fibroblast	Fibroblast	LAMB1	ITGAV_ITGB8	LAMB1 - (ITGAV+ITGB8)	LAMININ	ECM-Receptor	0.016681074	0.011430442	Decreased	0	0
Fibroblast	Macrophage	LAMB1	CD44	LAMB1 - CD44	LAMININ	ECM-Receptor	0.00108529	0.001176155	Increased	0	0
Chondrocyte	Macrophage	LAMB1	CD44	LAMB1 - CD44	LAMININ	ECM-Receptor	2.55E-05	1.03E-05	Decreased	0.05	0
Fibroblast	T_cell	LAMB1	CD44	LAMB1 - CD44	LAMININ	ECM-Receptor	0.002114861	0.0031389	Increased	0	0
Chondrocyte	T_cell	LAMB1	CD44	LAMB1 - CD44	LAMININ	ECM-Receptor	5.16E-05	2.81E-05	Decreased	0	0
Pericyte	T_cell	LAMB1	CD44	LAMB1 - CD44	LAMININ	ECM-Receptor	4.06E-05	4.90E-05	Increased	0	0
Pericyte	Macrophage	LAMB1	CD44	LAMB1 - CD44	LAMININ	ECM-Receptor	0	1.79E-05	Increased	1	0
Fibroblast	Epithelial	LAMB1	CD44	LAMB1 - CD44	LAMININ	ECM-Receptor	0	0.001047916	Increased	1	0
Chondrocyte	Epithelial	LAMB1	CD44	LAMB1 - CD44	LAMININ	ECM-Receptor	0	9.14E-06	Increased	1	0.03
Pericyte	Epithelial	LAMB1	CD44	LAMB1 - CD44	LAMININ	ECM-Receptor	0	1.59E-05	Increased	1	0.01
Fibroblast	Pericyte	LAMB1	DAG1	LAMB1 - DAG1	LAMININ	ECM-Receptor	0	0.000273123	Increased	1	0
Chondrocyte	Pericyte	LAMB1	DAG1	LAMB1 - DAG1	LAMININ	ECM-Receptor	0	2.36E-06	Increased	1	0.03
Pericyte	Pericyte	LAMB1	DAG1	LAMB1 - DAG1	LAMININ	ECM-Receptor	0	4.10E-06	Increased	1	0.05
Fibroblast	Pericyte	LAMB2	ITGA1_ITGB1	LAMB2 - (ITGA1+ITGB1)	LAMININ	ECM-Receptor	0.000734108	0.001590619	Increased	0	0
Pericyte	Pericyte	LAMB2	ITGA1_ITGB1	LAMB2 - (ITGA1+ITGB1)	LAMININ	ECM-Receptor	0.000117455	0.000158831	Increased	0	0
Fibroblast	Fibroblast	LAMB2	ITGA1_ITGB1	LAMB2 - (ITGA1+ITGB1)	LAMININ	ECM-Receptor	0	0.011718672	Increased	1	0
Pericyte	Fibroblast	LAMB2	ITGA1_ITGB1	LAMB2 - (ITGA1+ITGB1)	LAMININ	ECM-Receptor	0	0.001212539	Increased	1	0
Fibroblast	T_cell	LAMB2	ITGA1_ITGB1	LAMB2 - (ITGA1+ITGB1)	LAMININ	ECM-Receptor	0	0.000528481	Increased	1	0
Pericyte	T_cell	LAMB2	ITGA1_ITGB1	LAMB2 - (ITGA1+ITGB1)	LAMININ	ECM-Receptor	0	5.52E-05	Increased	1	0
Chondrocyte	Pericyte	LAMB2	ITGA1_ITGB1	LAMB2 - (ITGA1+ITGB1)	LAMININ	ECM-Receptor	0	1.37E-05	Increased	1	0.05
Fibroblast	Fibroblast	LAMB2	ITGA9_ITGB1	LAMB2 - (ITGA9+ITGB1)	LAMININ	ECM-Receptor	0.006557532	0.013409887	Increased	0	0
Pericyte	Fibroblast	LAMB2	ITGA9_ITGB1	LAMB2 - (ITGA9+ITGB1)	LAMININ	ECM-Receptor	0.001084615	0.001383302	Increased	0	0
Fibroblast	Pericyte	LAMB2	ITGA9_ITGB1	LAMB2 - (ITGA9+ITGB1)	LAMININ	ECM-Receptor	0.000395805	0	Decreased	0	1
Pericyte	Pericyte	LAMB2	ITGA9_ITGB1	LAMB2 - (ITGA9+ITGB1)	LAMININ	ECM-Receptor	6.50E-05	0	Decreased	0	1
Fibroblast	Fibroblast	LAMB2	ITGAV_ITGB8	LAMB2 - (ITGAV+ITGB8)	LAMININ	ECM-Receptor	0.006046612	0.012151173	Increased	0	0
Pericyte	Fibroblast	LAMB2	ITGAV_ITGB8	LAMB2 - (ITGAV+ITGB8)	LAMININ	ECM-Receptor	0.001002026	0.001256308	Increased	0	0
Fibroblast	Macrophage	LAMB2	CD44	LAMB2 - CD44	LAMININ	ECM-Receptor	0.000392555	0.001249245	Increased	0	0
Pericyte	Macrophage	LAMB2	CD44	LAMB2 - CD44	LAMININ	ECM-Receptor	6.53E-05	0.000127205	Increased	0	0
Fibroblast	T_cell	LAMB2	CD44	LAMB2 - CD44	LAMININ	ECM-Receptor	0.000801861	0.003327081	Increased	0	0
Pericyte	T_cell	LAMB2	CD44	LAMB2 - CD44	LAMININ	ECM-Receptor	0.00012468	0.000326872	Increased	0	0
Chondrocyte	Macrophage	LAMB2	CD44	LAMB2 - CD44	LAMININ	ECM-Receptor	0	1.06E-05	Increased	1	0.01
Fibroblast	Epithelial	LAMB2	CD44	LAMB2 - CD44	LAMININ	ECM-Receptor	0	0.001113626	Increased	1	0
Chondrocyte	Epithelial	LAMB2	CD44	LAMB2 - CD44	LAMININ	ECM-Receptor	0	9.40E-06	Increased	1	0.05
Pericyte	Epithelial	LAMB2	CD44	LAMB2 - CD44	LAMININ	ECM-Receptor	0	0.000114464	Increased	1	0
Chondrocyte	T_cell	LAMB2	CD44	LAMB2 - CD44	LAMININ	ECM-Receptor	0	2.89E-05	Increased	1	0
Fibroblast	Pericyte	LAMB2	DAG1	LAMB2 - DAG1	LAMININ	ECM-Receptor	0	0.00029053	Increased	1	0
Chondrocyte	Pericyte	LAMB2	DAG1	LAMB2 - DAG1	LAMININ	ECM-Receptor	0	2.43E-06	Increased	1	0.03
Pericyte	Pericyte	LAMB2	DAG1	LAMB2 - DAG1	LAMININ	ECM-Receptor	0	3.04E-05	Increased	1	0
Fibroblast	Pericyte	LAMC1	ITGA1_ITGB1	LAMC1 - (ITGA1+ITGB1)	LAMININ	ECM-Receptor	0.002307581	0.002337081	Increased	0	0
Chondrocyte	Pericyte	LAMC1	ITGA1_ITGB1	LAMC1 - (ITGA1+ITGB1)	LAMININ	ECM-Receptor	0.000116331	4.73E-05	Decreased	0	0
Pericyte	Pericyte	LAMC1	ITGA1_ITGB1	LAMC1 - (ITGA1+ITGB1)	LAMININ	ECM-Receptor	0.000147623	0.000122044	Decreased	0	0
Fibroblast	Fibroblast	LAMC1	ITGA1_ITGB1	LAMC1 - (ITGA1+ITGB1)	LAMININ	ECM-Receptor	0	0.017507106	Increased	1	0
Pericyte	Fibroblast	LAMC1	ITGA1_ITGB1	LAMC1 - (ITGA1+ITGB1)	LAMININ	ECM-Receptor	0	0.000916279	Increased	1	0
Fibroblast	Fibroblast	LAMC1	ITGA9_ITGB1	LAMC1 - (ITGA9+ITGB1)	LAMININ	ECM-Receptor	0.021233693	0.020005357	Decreased	0	0
Chondrocyte	Fibroblast	LAMC1	ITGA9_ITGB1	LAMC1 - (ITGA9+ITGB1)	LAMININ	ECM-Receptor	0.001073377	0	Decreased	0	1
Pericyte	Fibroblast	LAMC1	ITGA9_ITGB1	LAMC1 - (ITGA9+ITGB1)	LAMININ	ECM-Receptor	0.001380158	0.00104683	Decreased	0	0
Fibroblast	Pericyte	LAMC1	ITGA9_ITGB1	LAMC1 - (ITGA9+ITGB1)	LAMININ	ECM-Receptor	0.001273815	0	Decreased	0	1
Chondrocyte	Pericyte	LAMC1	ITGA9_ITGB1	LAMC1 - (ITGA9+ITGB1)	LAMININ	ECM-Receptor	6.44E-05	0	Decreased	0	1
Pericyte	Pericyte	LAMC1	ITGA9_ITGB1	LAMC1 - (ITGA9+ITGB1)	LAMININ	ECM-Receptor	8.25E-05	0	Decreased	0	1
Fibroblast	Fibroblast	LAMC1	ITGAV_ITGB8	LAMC1 - (ITGAV+ITGB8)	LAMININ	ECM-Receptor	0.019612778	0.018146667	Decreased	0	0
Chondrocyte	Fibroblast	LAMC1	ITGAV_ITGB8	LAMC1 - (ITGAV+ITGB8)	LAMININ	ECM-Receptor	0.000991597	0	Decreased	0	1
Pericyte	Fibroblast	LAMC1	ITGAV_ITGB8	LAMC1 - (ITGAV+ITGB8)	LAMININ	ECM-Receptor	0.001275997	0.000949705	Decreased	0	0
Fibroblast	Macrophage	LAMC1	CD44	LAMC1 - CD44	LAMININ	ECM-Receptor	0.001276787	0.001852434	Increased	0	0
Chondrocyte	Macrophage	LAMC1	CD44	LAMC1 - CD44	LAMININ	ECM-Receptor	6.46E-05	3.73E-05	Decreased	0	0
Pericyte	Macrophage	LAMC1	CD44	LAMC1 - CD44	LAMININ	ECM-Receptor	8.32E-05	9.69E-05	Increased	0	0
Fibroblast	T_cell	LAMC1	CD44	LAMC1 - CD44	LAMININ	ECM-Receptor	0.002456768	0.004850921	Increased	0	0
Epithelial	T_cell	LAMC1	CD44	LAMC1 - CD44	LAMININ	ECM-Receptor	1.01E-05	0	Decreased	0	1
Chondrocyte	T_cell	LAMC1	CD44	LAMC1 - CD44	LAMININ	ECM-Receptor	0.000123568	9.88E-05	Decreased	0	0
Pericyte	T_cell	LAMC1	CD44	LAMC1 - CD44	LAMININ	ECM-Receptor	0.000155111	0.000253059	Increased	0	0
Fibroblast	Epithelial	LAMC1	CD44	LAMC1 - CD44	LAMININ	ECM-Receptor	0	0.001658575	Increased	1	0
Chondrocyte	Epithelial	LAMC1	CD44	LAMC1 - CD44	LAMININ	ECM-Receptor	0	3.33E-05	Increased	1	0
Pericyte	Epithelial	LAMC1	CD44	LAMC1 - CD44	LAMININ	ECM-Receptor	0	8.68E-05	Increased	1	0
Fibroblast	Pericyte	LAMC1	DAG1	LAMC1 - DAG1	LAMININ	ECM-Receptor	0	0.000436199	Increased	1	0
Chondrocyte	Pericyte	LAMC1	DAG1	LAMC1 - DAG1	LAMININ	ECM-Receptor	0	8.71E-06	Increased	1	0.02
Pericyte	Pericyte	LAMC1	DAG1	LAMC1 - DAG1	LAMININ	ECM-Receptor	0	2.28E-05	Increased	1	0
Fibroblast	Macrophage	MIF	CD74_CD44	MIF - (CD74+CD44)	MIF	Secreted Signaling	0.001112066	0.000771787	Decreased	0	0
Epithelial	Macrophage	MIF	CD74_CD44	MIF - (CD74+CD44)	MIF	Secreted Signaling	1.42E-05	6.26E-05	Increased	0	0
Chondrocyte	Macrophage	MIF	CD74_CD44	MIF - (CD74+CD44)	MIF	Secreted Signaling	5.61E-05	1.50E-05	Decreased	0	0
T_cell	Macrophage	MIF	CD74_CD44	MIF - (CD74+CD44)	MIF	Secreted Signaling	3.54E-05	6.69E-05	Increased	0	0
Pericyte	Macrophage	MIF	CD74_CD44	MIF - (CD74+CD44)	MIF	Secreted Signaling	4.97E-05	4.72E-05	Decreased	0	0
Fibroblast	Fibroblast	MIF	ACKR3	MIF - ACKR3	MIF	Secreted Signaling	0.003117369	0.003504717	Increased	0	0
Epithelial	Fibroblast	MIF	ACKR3	MIF - ACKR3	MIF	Secreted Signaling	0	0.000285043	Increased	1	0
T_cell	Fibroblast	MIF	ACKR3	MIF - ACKR3	MIF	Secreted Signaling	0	0.000304334	Increased	1	0
Pericyte	Fibroblast	MIF	ACKR3	MIF - ACKR3	MIF	Secreted Signaling	0	0.00021492	Increased	1	0.01
Epithelial	Epithelial	MPZL1	MPZL1	MPZL1 - MPZL1	MPZ	Cell-Cell Contact	0	5.99E-06	Increased	1	0
Epithelial	Epithelial	NAMPT	INSR	NAMPT - INSR	VISFATIN	Secreted Signaling	0	8.05E-06	Increased	1	0
Epithelial	Fibroblast	NECTIN1	CADM3	NECTIN1 - CADM3	NECTIN	Cell-Cell Contact	0	0.000133469	Increased	1	0
Fibroblast	Fibroblast	NEGR1	NEGR1	NEGR1 - NEGR1	NEGR	Cell-Cell Contact	0.005485319	0.00282372	Decreased	0	0
Epithelial	Epithelial	NRG1	ERBB3	NRG1 - ERBB3	NRG	Secreted Signaling	0	1.08E-05	Increased	1	0
Macrophage	Fibroblast	PDGFB	PDGFRA	PDGFB - PDGFRA	PDGF	Secreted Signaling	0.000382597	0.000132088	Decreased	0	0
Macrophage	Chondrocyte	PDGFB	PDGFRA	PDGFB - PDGFRA	PDGF	Secreted Signaling	0	7.55E-07	Increased	1	0
Macrophage	Fibroblast	PDGFB	PDGFRB	PDGFB - PDGFRB	PDGF	Secreted Signaling	0.000121406	2.79E-05	Decreased	0	0
Macrophage	Chondrocyte	PDGFB	PDGFRB	PDGFB - PDGFRB	PDGF	Secreted Signaling	7.24E-06	0	Decreased	0	1
Macrophage	Pericyte	PDGFB	PDGFRB	PDGFB - PDGFRB	PDGF	Secreted Signaling	2.54E-05	2.71E-06	Decreased	0	0
Chondrocyte	Fibroblast	PDGFC	PDGFRA	PDGFC - PDGFRA	PDGF	Secreted Signaling	0	4.78E-05	Increased	1	0
Chondrocyte	Chondrocyte	PDGFC	PDGFRA	PDGFC - PDGFRA	PDGF	Secreted Signaling	0	2.74E-07	Increased	1	0
Chondrocyte	Chondrocyte	PECAM1	PECAM1	PECAM1 - PECAM1	PECAM1	Cell-Cell Contact	0	1.54E-06	Increased	1	0
Fibroblast	Fibroblast	PTN	NCL	PTN - NCL	PTN	Secreted Signaling	0.009243967	0	Decreased	0	1
Chondrocyte	Fibroblast	PTN	NCL	PTN - NCL	PTN	Secreted Signaling	0.000720418	0	Decreased	0	1
Fibroblast	T_cell	PTN	NCL	PTN - NCL	PTN	Secreted Signaling	0.000356822	0	Decreased	0	1
Chondrocyte	T_cell	PTN	NCL	PTN - NCL	PTN	Secreted Signaling	2.78E-05	0	Decreased	0	1
Fibroblast	Pericyte	PTN	NCL	PTN - NCL	PTN	Secreted Signaling	0.000437407	0	Decreased	0.03	1
Chondrocyte	Pericyte	PTN	NCL	PTN - NCL	PTN	Secreted Signaling	3.41E-05	0	Decreased	0	1
Fibroblast	Fibroblast	PTN	SDC2	PTN - SDC2	PTN	Secreted Signaling	0.018959543	0	Decreased	0	1
Chondrocyte	Fibroblast	PTN	SDC2	PTN - SDC2	PTN	Secreted Signaling	0.001463915	0	Decreased	0	1
Fibroblast	Chondrocyte	PTN	SDC2	PTN - SDC2	PTN	Secreted Signaling	0.001071113	0	Decreased	0	1
Chondrocyte	Chondrocyte	PTN	SDC2	PTN - SDC2	PTN	Secreted Signaling	8.24E-05	0	Decreased	0	1
Chondrocyte	Pericyte	PTN	SDC2	PTN - SDC2	PTN	Secreted Signaling	5.04E-05	0	Decreased	0.02	1
Fibroblast	Chondrocyte	PTN	SDC3	PTN - SDC3	PTN	Secreted Signaling	0.000146274	0	Decreased	0	1
Chondrocyte	Chondrocyte	PTN	SDC3	PTN - SDC3	PTN	Secreted Signaling	1.15E-05	0	Decreased	0	1
Fibroblast	Pericyte	PTN	SDC3	PTN - SDC3	PTN	Secreted Signaling	2.34E-05	0	Decreased	0	1
Chondrocyte	Pericyte	PTN	SDC3	PTN - SDC3	PTN	Secreted Signaling	1.84E-06	0	Decreased	0	1
Fibroblast	Chondrocyte	PTN	SDC4	PTN - SDC4	PTN	Secreted Signaling	0.000170541	0	Decreased	0	1
Chondrocyte	Chondrocyte	PTN	SDC4	PTN - SDC4	PTN	Secreted Signaling	1.34E-05	0	Decreased	0	1
Fibroblast	Pericyte	PTN	SDC4	PTN - SDC4	PTN	Secreted Signaling	0.000599613	0	Decreased	0	1
Chondrocyte	Pericyte	PTN	SDC4	PTN - SDC4	PTN	Secreted Signaling	4.66E-05	0	Decreased	0	1
Fibroblast	Fibroblast	SEMA3A	NRP1_PLXNA1	SEMA3A - (NRP1+PLXNA1)	SEMA3	Secreted Signaling	0.002191638	0	Decreased	0	1
Fibroblast	Macrophage	SEMA3A	NRP1_PLXNA1	SEMA3A - (NRP1+PLXNA1)	SEMA3	Secreted Signaling	0.000239658	0	Decreased	0	1
Fibroblast	Macrophage	SEMA3C	NRP1_NRP2	SEMA3C - (NRP1+NRP2)	SEMA3	Secreted Signaling	0.001080934	0	Decreased	0	1
Chondrocyte	Macrophage	SEMA3C	NRP1_NRP2	SEMA3C - (NRP1+NRP2)	SEMA3	Secreted Signaling	2.00E-05	0	Decreased	0	1
Fibroblast	Fibroblast	SEMA3C	NRP1_PLXNA1	SEMA3C - (NRP1+PLXNA1)	SEMA3	Secreted Signaling	0.00942711	0	Decreased	0	1
Fibroblast	Macrophage	SEMA3C	NRP1_PLXNA1	SEMA3C - (NRP1+PLXNA1)	SEMA3	Secreted Signaling	0.001025839	0	Decreased	0	1
Fibroblast	Macrophage	SEMA3C	NRP2_PLXNA1	SEMA3C - (NRP2+PLXNA1)	SEMA3	Secreted Signaling	0.000849168	0	Decreased	0	1
Chondrocyte	Macrophage	SEMA3C	NRP2_PLXNA1	SEMA3C - (NRP2+PLXNA1)	SEMA3	Secreted Signaling	1.57E-05	0	Decreased	0	1
Fibroblast	Fibroblast	SEMA3C	NRP2_PLXNA1	SEMA3C - (NRP2+PLXNA1)	SEMA3	Secreted Signaling	0	0.006935694	Increased	1	0
Fibroblast	Chondrocyte	SEMA3C	NRP2_PLXNA1	SEMA3C - (NRP2+PLXNA1)	SEMA3	Secreted Signaling	0	0.000163389	Increased	1	0
Fibroblast	Macrophage	SEMA3C	PLXND1	SEMA3C - PLXND1	SEMA3	Secreted Signaling	0.001076804	0	Decreased	0	1
Chondrocyte	Macrophage	SEMA3C	PLXND1	SEMA3C - PLXND1	SEMA3	Secreted Signaling	1.99E-05	0	Decreased	0	1
Fibroblast	Pericyte	SEMA3C	PLXND1	SEMA3C - PLXND1	SEMA3	Secreted Signaling	0.000424033	0	Decreased	0	1
Chondrocyte	Pericyte	SEMA3C	PLXND1	SEMA3C - PLXND1	SEMA3	Secreted Signaling	7.80E-06	0	Decreased	0	1
Fibroblast	Fibroblast	SEMA3D	NRP1_PLXNA1	SEMA3D - (NRP1+PLXNA1)	SEMA3	Secreted Signaling	0.003810864	0	Decreased	0	1
Fibroblast	Macrophage	SEMA3D	NRP1_PLXNA1	SEMA3D - (NRP1+PLXNA1)	SEMA3	Secreted Signaling	0.000416265	0	Decreased	0	1
Fibroblast	Macrophage	SEMA3D	NRP2_PLXNA1	SEMA3D - (NRP2+PLXNA1)	SEMA3	Secreted Signaling	0.00034385	0	Decreased	0	1
Fibroblast	Fibroblast	SEMA3D	NRP2_PLXNA1	SEMA3D - (NRP2+PLXNA1)	SEMA3	Secreted Signaling	0	0.002602708	Increased	1	0
Pericyte	Macrophage	SEMA3F	NRP2_PLXNA1	SEMA3F - (NRP2+PLXNA1)	SEMA3	Secreted Signaling	9.76E-06	0	Decreased	0	1
Epithelial	Fibroblast	SEMA4G	PLXNB2	SEMA4G - PLXNB2	SEMA4	Cell-Cell Contact	0	0.000158362	Increased	1	0
Epithelial	Epithelial	SEMA4G	PLXNB2	SEMA4G - PLXNB2	SEMA4	Cell-Cell Contact	0	1.23E-05	Increased	1	0
Epithelial	Pericyte	SEMA4G	PLXNB2	SEMA4G - PLXNB2	SEMA4	Cell-Cell Contact	0	8.61E-06	Increased	1	0
Epithelial	Fibroblast	SEMA5A	PLXNA1	SEMA5A - PLXNA1	SEMA5	Cell-Cell Contact	9.33E-06	9.72E-05	Increased	0.03	0
Pericyte	Fibroblast	SEMA5A	PLXNA1	SEMA5A - PLXNA1	SEMA5	Cell-Cell Contact	0.000158297	0.000127107	Decreased	0	0
Epithelial	Macrophage	SEMA5A	PLXNA1	SEMA5A - PLXNA1	SEMA5	Cell-Cell Contact	7.86E-07	0	Decreased	0.03	1
Pericyte	Macrophage	SEMA5A	PLXNA1	SEMA5A - PLXNA1	SEMA5	Cell-Cell Contact	1.33E-05	0	Decreased	0	1
Epithelial	Epithelial	SEMA5A	PLXNA1	SEMA5A - PLXNA1	SEMA5	Cell-Cell Contact	0	4.68E-06	Increased	1	0
Pericyte	Epithelial	SEMA5A	PLXNA1	SEMA5A - PLXNA1	SEMA5	Cell-Cell Contact	0	6.12E-06	Increased	1	0
Epithelial	Chondrocyte	SEMA5A	PLXNA1	SEMA5A - PLXNA1	SEMA5	Cell-Cell Contact	0	1.86E-06	Increased	1	0
Pericyte	Chondrocyte	SEMA5A	PLXNA1	SEMA5A - PLXNA1	SEMA5	Cell-Cell Contact	0	2.44E-06	Increased	1	0
Pericyte	Fibroblast	SEMA5B	PLXNA1	SEMA5B - PLXNA1	SEMA5	Cell-Cell Contact	0.000161374	0.000102705	Decreased	0	0
Pericyte	Macrophage	SEMA5B	PLXNA1	SEMA5B - PLXNA1	SEMA5	Cell-Cell Contact	1.36E-05	0	Decreased	0	1
Pericyte	Epithelial	SEMA5B	PLXNA1	SEMA5B - PLXNA1	SEMA5	Cell-Cell Contact	0	4.94E-06	Increased	1	0
Pericyte	Chondrocyte	SEMA5B	PLXNA1	SEMA5B - PLXNA1	SEMA5	Cell-Cell Contact	0	1.97E-06	Increased	1	0
Epithelial	Fibroblast	SEMA6D	PLXNA1	SEMA6D - PLXNA1	SEMA6	Cell-Cell Contact	0	8.37E-05	Increased	1	0
Epithelial	Epithelial	SEMA6D	PLXNA1	SEMA6D - PLXNA1	SEMA6	Cell-Cell Contact	0	4.03E-06	Increased	1	0
Epithelial	Chondrocyte	SEMA6D	PLXNA1	SEMA6D - PLXNA1	SEMA6	Cell-Cell Contact	0	1.60E-06	Increased	1	0
Macrophage	Fibroblast	TGFB1	TGFbR1_R2	TGFB1 - (TGFBR1+TGFBR2)	TGFb	Secreted Signaling	9.74E-05	6.38E-05	Decreased	0	0
T_cell	Fibroblast	TGFB1	TGFbR1_R2	TGFB1 - (TGFBR1+TGFBR2)	TGFb	Secreted Signaling	3.32E-05	9.08E-05	Increased	0	0
Macrophage	Chondrocyte	TGFB1	TGFbR1_R2	TGFB1 - (TGFBR1+TGFBR2)	TGFb	Secreted Signaling	0	5.73E-07	Increased	1	0
T_cell	Chondrocyte	TGFB1	TGFbR1_R2	TGFB1 - (TGFBR1+TGFBR2)	TGFb	Secreted Signaling	0	8.16E-07	Increased	1	0
Fibroblast	Fibroblast	TGFB2	TGFbR1_R2	TGFB2 - (TGFBR1+TGFBR2)	TGFb	Secreted Signaling	0.000354618	0	Decreased	0	1
Pericyte	Fibroblast	TGFB2	TGFbR1_R2	TGFB2 - (TGFBR1+TGFBR2)	TGFb	Secreted Signaling	3.44E-05	3.04E-05	Decreased	0	0
Fibroblast	Fibroblast	TGFB3	TGFbR1_R2	TGFB3 - (TGFBR1+TGFBR2)	TGFb	Secreted Signaling	0.000334638	0.000200299	Decreased	0	0
Pericyte	Fibroblast	TGFB3	TGFbR1_R2	TGFB3 - (TGFBR1+TGFBR2)	TGFb	Secreted Signaling	3.44E-05	2.94E-05	Decreased	0	0
Fibroblast	Chondrocyte	TGFB3	TGFbR1_R2	TGFB3 - (TGFBR1+TGFBR2)	TGFb	Secreted Signaling	0	1.80E-06	Increased	1	0
Chondrocyte	Fibroblast	THBS1	CD47	THBS1 - CD47	THBS	ECM-Receptor	0.001123988	0.000550465	Decreased	0	0
Pericyte	Fibroblast	THBS1	CD47	THBS1 - CD47	THBS	ECM-Receptor	0.000270468	0	Decreased	0.01	1
Fibroblast	Macrophage	THBS1	CD47	THBS1 - CD47	THBS	ECM-Receptor	0.00106736	0.000643192	Decreased	0	0
Chondrocyte	Macrophage	THBS1	CD47	THBS1 - CD47	THBS	ECM-Receptor	0.000273107	0.000114101	Decreased	0	0
Pericyte	Macrophage	THBS1	CD47	THBS1 - CD47	THBS	ECM-Receptor	7.00E-05	4.45E-05	Decreased	0	0
Chondrocyte	Epithelial	THBS1	CD47	THBS1 - CD47	THBS	ECM-Receptor	1.92E-05	0.000126837	Increased	0	0
Chondrocyte	Chondrocyte	THBS1	CD47	THBS1 - CD47	THBS	ECM-Receptor	6.06E-05	3.67E-05	Decreased	0	0
Fibroblast	T_cell	THBS1	CD47	THBS1 - CD47	THBS	ECM-Receptor	0.000613494	0.000818797	Increased	0	0
Chondrocyte	T_cell	THBS1	CD47	THBS1 - CD47	THBS	ECM-Receptor	0.000153094	0.000145997	Decreased	0	0
Pericyte	T_cell	THBS1	CD47	THBS1 - CD47	THBS	ECM-Receptor	4.02E-05	5.67E-05	Increased	0	0
Chondrocyte	Pericyte	THBS1	CD47	THBS1 - CD47	THBS	ECM-Receptor	9.64E-05	3.09E-05	Decreased	0	0
Pericyte	Pericyte	THBS1	CD47	THBS1 - CD47	THBS	ECM-Receptor	2.37E-05	0	Decreased	0.02	1
Epithelial	Macrophage	THBS1	CD47	THBS1 - CD47	THBS	ECM-Receptor	0	4.02E-05	Increased	1	0.02
Fibroblast	Epithelial	THBS1	CD47	THBS1 - CD47	THBS	ECM-Receptor	0	0.000709104	Increased	1	0
Pericyte	Epithelial	THBS1	CD47	THBS1 - CD47	THBS	ECM-Receptor	0	4.91E-05	Increased	1	0
Pericyte	Chondrocyte	THBS1	CD47	THBS1 - CD47	THBS	ECM-Receptor	0	1.40E-05	Increased	1	0.01
Epithelial	T_cell	THBS1	CD47	THBS1 - CD47	THBS	ECM-Receptor	0	5.12E-05	Increased	1	0.02
Fibroblast	Epithelial	THBS1	SDC1	THBS1 - SDC1	THBS	ECM-Receptor	0	0.000140377	Increased	1	0
Epithelial	Epithelial	THBS1	SDC1	THBS1 - SDC1	THBS	ECM-Receptor	0	8.75E-06	Increased	1	0
Chondrocyte	Epithelial	THBS1	SDC1	THBS1 - SDC1	THBS	ECM-Receptor	0	2.73E-05	Increased	1	0
Pericyte	Epithelial	THBS1	SDC1	THBS1 - SDC1	THBS	ECM-Receptor	0	9.78E-06	Increased	1	0
Fibroblast	Chondrocyte	THBS1	SDC4	THBS1 - SDC4	THBS	ECM-Receptor	0.000211267	7.19E-05	Decreased	0	0
Chondrocyte	Chondrocyte	THBS1	SDC4	THBS1 - SDC4	THBS	ECM-Receptor	5.78E-05	1.38E-05	Decreased	0	0
Pericyte	Chondrocyte	THBS1	SDC4	THBS1 - SDC4	THBS	ECM-Receptor	1.39E-05	5.00E-06	Decreased	0	0
Fibroblast	Pericyte	THBS1	SDC4	THBS1 - SDC4	THBS	ECM-Receptor	0.000740405	0.000519118	Decreased	0	0
Chondrocyte	Pericyte	THBS1	SDC4	THBS1 - SDC4	THBS	ECM-Receptor	0.000187594	9.23E-05	Decreased	0	0
Pericyte	Pericyte	THBS1	SDC4	THBS1 - SDC4	THBS	ECM-Receptor	4.85E-05	3.60E-05	Decreased	0	0
Fibroblast	Epithelial	THBS1	SDC4	THBS1 - SDC4	THBS	ECM-Receptor	0	0.000510374	Increased	1	0
Epithelial	Epithelial	THBS1	SDC4	THBS1 - SDC4	THBS	ECM-Receptor	0	3.19E-05	Increased	1	0
Chondrocyte	Epithelial	THBS1	SDC4	THBS1 - SDC4	THBS	ECM-Receptor	0	9.39E-05	Increased	1	0
Pericyte	Epithelial	THBS1	SDC4	THBS1 - SDC4	THBS	ECM-Receptor	0	3.54E-05	Increased	1	0
Chondrocyte	T_cell	THBS1	SDC4	THBS1 - SDC4	THBS	ECM-Receptor	0	2.42E-05	Increased	1	0
Pericyte	T_cell	THBS1	SDC4	THBS1 - SDC4	THBS	ECM-Receptor	0	8.65E-06	Increased	1	0.04
Epithelial	Pericyte	THBS1	SDC4	THBS1 - SDC4	THBS	ECM-Receptor	0	3.24E-05	Increased	1	0
Chondrocyte	Fibroblast	TNC	ITGA9_ITGB1	TNC - (ITGA9+ITGB1)	TENASCIN	ECM-Receptor	0.000446408	0.000140367	Decreased	0	0
Pericyte	Fibroblast	TNC	ITGA9_ITGB1	TNC - (ITGA9+ITGB1)	TENASCIN	ECM-Receptor	0.000269226	0	Decreased	0	1
Chondrocyte	Pericyte	TNC	ITGA9_ITGB1	TNC - (ITGA9+ITGB1)	TENASCIN	ECM-Receptor	2.69E-05	0	Decreased	0	1
Pericyte	Pericyte	TNC	ITGA9_ITGB1	TNC - (ITGA9+ITGB1)	TENASCIN	ECM-Receptor	1.63E-05	0	Decreased	0	1
Chondrocyte	Epithelial	TNC	SDC1	TNC - SDC1	TENASCIN	ECM-Receptor	0	4.26E-06	Increased	1	0
Chondrocyte	Chondrocyte	TNC	SDC4	TNC - SDC4	TENASCIN	ECM-Receptor	1.30E-05	2.18E-06	Decreased	0	0
Pericyte	Chondrocyte	TNC	SDC4	TNC - SDC4	TENASCIN	ECM-Receptor	7.81E-06	0	Decreased	0	1
Chondrocyte	Pericyte	TNC	SDC4	TNC - SDC4	TENASCIN	ECM-Receptor	4.53E-05	1.57E-05	Decreased	0	0
Pericyte	Pericyte	TNC	SDC4	TNC - SDC4	TENASCIN	ECM-Receptor	2.75E-05	0	Decreased	0	1
Chondrocyte	Epithelial	TNC	SDC4	TNC - SDC4	TENASCIN	ECM-Receptor	0	1.55E-05	Increased	1	0
Chondrocyte	T_cell	TNC	SDC4	TNC - SDC4	TENASCIN	ECM-Receptor	0	3.77E-06	Increased	1	0
Fibroblast	Fibroblast	TNXB	ITGA9_ITGB1	TNXB - (ITGA9+ITGB1)	TENASCIN	ECM-Receptor	0.02673723	0.034687564	Increased	0	0
Fibroblast	Pericyte	TNXB	ITGA9_ITGB1	TNXB - (ITGA9+ITGB1)	TENASCIN	ECM-Receptor	0.001600309	0	Decreased	0	1
Fibroblast	Epithelial	TNXB	SDC1	TNXB - SDC1	TENASCIN	ECM-Receptor	0	0.001082822	Increased	1	0
Chondrocyte	Epithelial	TNXB	SDC1	TNXB - SDC1	TENASCIN	ECM-Receptor	0	6.58E-06	Increased	1	0
Fibroblast	Chondrocyte	TNXB	SDC4	TNXB - SDC4	TENASCIN	ECM-Receptor	0.000785358	0.000549234	Decreased	0	0
Epithelial	Chondrocyte	TNXB	SDC4	TNXB - SDC4	TENASCIN	ECM-Receptor	3.98E-06	0	Decreased	0	1
Chondrocyte	Chondrocyte	TNXB	SDC4	TNXB - SDC4	TENASCIN	ECM-Receptor	5.77E-06	0	Decreased	0	1
Fibroblast	Pericyte	TNXB	SDC4	TNXB - SDC4	TENASCIN	ECM-Receptor	0.002632533	0.003659198	Increased	0	0
Epithelial	Pericyte	TNXB	SDC4	TNXB - SDC4	TENASCIN	ECM-Receptor	1.38E-05	0	Decreased	0	1
Chondrocyte	Pericyte	TNXB	SDC4	TNXB - SDC4	TENASCIN	ECM-Receptor	2.04E-05	2.41E-05	Increased	0	0
Fibroblast	Epithelial	TNXB	SDC4	TNXB - SDC4	TENASCIN	ECM-Receptor	0	0.003723377	Increased	1	0
Fibroblast	T_cell	TNXB	SDC4	TNXB - SDC4	TENASCIN	ECM-Receptor	0	0.000962642	Increased	1	0.05
Fibroblast	Fibroblast	WNT11	FZD4	WNT11 - FZD4	ncWNT	Secreted Signaling	0.001852145	0	Decreased	0	1
Fibroblast	Macrophage	WNT11	FZD4	WNT11 - FZD4	ncWNT	Secreted Signaling	0.000160431	0	Decreased	0	1
Fibroblast	Pericyte	WNT11	FZD4	WNT11 - FZD4	ncWNT	Secreted Signaling	7.97E-05	0	Decreased	0	1
Fibroblast	Fibroblast	WNT5A	FZD4	WNT5A - FZD4	ncWNT	Secreted Signaling	0.004143482	0.010754569	Increased	0	0
Fibroblast	Macrophage	WNT5A	FZD4	WNT5A - FZD4	ncWNT	Secreted Signaling	0.000358717	0	Decreased	0.01	1
Fibroblast	Chondrocyte	WNT5A	FZD9	WNT5A - FZD9	ncWNT	Secreted Signaling	0	0.000211152	Increased	1	0
Epithelial	Chondrocyte	WNT5A	FZD9	WNT5A - FZD9	ncWNT	Secreted Signaling	0	2.85E-06	Increased	1	0
Chondrocyte	Chondrocyte	WNT5A	FZD9	WNT5A - FZD9	ncWNT	Secreted Signaling	0	1.42E-06	Increased	1	0
