# Supplementary material for: Deciphering infected cell types, hub gene networks and cell-cell communication in infectious bronchitis virus via single-cell RNA sequencing
Source: PLoS Pathog. 2024 May 14;20(5):e1012232. doi: 10.1371/journal.ppat.1012232 (PMC11125504; doi:10.1371/journal.ppat.1012232)
Supplement: S13 Table — (XLS) [file ppat.1012232.s028.xls]

Gene	Module	Control-BursaB_cell1	Control-BursaB_cell2	Control-BursaB_cell3	Control-BursaB_cell4	Control-BursaB_cell5	Control-BursaB_cell6	Control-BursaB_cell7	Control-BursaB_cell8	Control-BursaCD8_T_cell	Control-BursaDendritic_cell	Control-BursaERC	Control-BursaIFE1	Control-BursaMacrophage	Control-BursaIFE2	Control-Trachea-Chondrocyte	Control-Trachea-Endothelial_cell	Control-Trachea-Epithelial	Control-Trachea-Fibroblast1	Control-Trachea-Fibroblast2	Control-Trachea-Fibroblast3	Control-Trachea-Fibroblast4	Control-Trachea-Fibroblast5	Control-Trachea-Fibroblast6	Control-Trachea-Fibroblast7	Control-Trachea-Fibroblast8	Control-Trachea-Macrophage	Control-Trachea-T_cell	Control-Kidney-CD4_T	Control-Kidney-CD8_T1	Control-Kidney-CD8_T2	Control-Kidney-CD8_T3	Control-Kidney-Distal_Collecting_tubule	Control-Kidney-Gamma_delta_T	Control-Kidney-Intercalated_cell	Control-Kidney-Macrophage	Control-Kidney-Proximal_tubule1	Control-Kidney-Proximal_tubule2	Control-Kidney-Proximal_tubule3	Control-Kidney-Proximal_tubule4	Control-Kidney-Proximal_tubule5	Control-Kidney-Proximal_tubule6	Control-Kidney-Proximal_tubule7	Control-Kidney-Proximal_tubule8	Control-Kidney-Proximal_tubule9	IBV-Trachea-Chondrocyte	IBV-Trachea-Endothelial_cell	IBV-Trachea-Epithelial	IBV-Trachea-Fibroblast1
ncbi_63549479	blue	17.18430144	16.78834508	17.94519177	16.48934759	16.04130604	16.53393159	84.21017845	12.78177571	25.74404215	17.01408398	24.71083158	25.89613369	32.0741871	44.59195077	17.48033664	28.01038734	13.94396915	14.67859881	9.701670855	8.260549449	7.906060948	6.470677963	13.57429549	15.09667773	14.24745806	28.5800767	21.93157561	47.69604063	195.8372332	13.94285607	14.06044194	68.40141211	23.17997624	52.7296318	47.8497265	111.3090509	128.4817685	50.43888923	167.7987111	156.941189	100.8881173	106.6532181	225.9863542	266.8828505	26.00193138	39.3114622	30.38011013	14.21440009
ncbi_63549482	blue	5.184324606	4.910846244	5.489717371	5.28849442	5.143458635	4.738031896	30.37198628	1.556750123	10.7243428	5.651128048	5.285408733	6.834846146	8.775752455	10.77865139	6.268583054	12.00814372	3.688020037	4.033692602	3.013564722	2.450448672	3.257477349	2.06353377	3.309558206	2.742408931	2.644477345	6.817787346	6.763909788	26.84308683	86.55499828	8.244612114	6.054615238	31.33269765	12.22809844	25.25579146	18.40588976	52.51917441	69.57076793	22.55562795	67.18764836	77.96658234	44.19335535	47.33236683	104.7709467	121.9268205	7.87340005	11.77644154	6.542282585	3.655771022
ncbi_63549487	blue	61.07282246	48.91101451	50.11275761	49.89727765	42.06883446	51.49524268	314.2544832	42.15455656	94.70245341	48.33388983	136.2040877	124.6134183	97.34854313	162.3428168	41.668246	82.98258768	31.73195456	41.96642388	26.72735616	22.12713945	19.89500316	15.99664278	30.87807347	36.97427624	42.90942477	76.60760504	55.79744171	128.2720581	489.9283914	54.70777896	45.37063675	187.4152783	76.77805014	157.1473026	150.3719449	266.7258208	334.2875246	135.9532984	461.2119627	534.5763832	252.1533321	282.9224158	598.7315013	726.9133117	58.23631926	79.72149724	122.5326825	33.6118792
ncbi_63549489	blue	71.99899482	62.39009327	62.82620479	56.61276342	52.88014456	63.26930708	405.8133443	50.80114357	106.630299	55.83803982	171.485567	154.2829654	78.36341319	201.9028813	41.45714615	115.300707	52.79394212	69.43805187	42.46926961	31.82290725	33.91013651	26.89261258	51.72635331	55.51843139	54.82191534	90.51874254	60.10755022	172.887852	582.0369553	58.96230068	64.73932755	232.1686005	81.83169653	204.8569524	160.1700289	375.6668548	514.0538737	170.2633138	457.8804096	645.4379854	311.4375744	380.6091733	722.4154908	843.7929589	36.36048869	45.44273032	77.08777222	21.69486793
ncbi_63549490	blue	0.563073448	0.378280785	0.406015157	0.388017318	0.347016295	0.521630757	2.987001005	2.361903102	0.4327274	0.439984494	0.772435156	0.723468617	0.267015098	0.706980689	0.191906169	0.842599239	0	0.352041469	0.253655179	0.137300112	0.243673209	0.165053424	0.320671469	0.098251684	0.788074987	0.34049038	0.273058954	1.182454492	3.590755244	0.509684012	0.196980305	1.023324666	0.151714963	0.520544672	0.768564098	2.128191128	2.588265348	1.095548418	2.866402858	2.945570566	2.042690879	2.154402559	4.854498248	5.602084317	0.170384946	0.410496328	0.630772882	0.236221371
ncbi_63549466	blue	43.46345919	34.11108697	34.58953536	32.26471556	27.53057686	35.15250442	207.9711601	24.48417955	60.33536557	33.24323648	84.38471596	80.07982308	58.30114057	92.43219416	29.72636033	52.16319575	27.63872059	34.3115516	21.0110139	16.95389067	17.60154979	12.0379069	24.75723424	26.67157902	27.55157364	45.14140187	32.48014155	95.6641943	306.1764638	38.53548281	32.30555781	115.4562009	51.81926203	82.91929894	90.89398953	189.2430267	233.5568627	84.79715237	263.1130428	274.5487711	158.6939947	181.4590933	385.6367846	450.5441024	36.81811013	47.18268419	69.77634695	23.5661668
ncbi_63549467	blue	62.75486602	47.51707421	46.84069145	45.680251	39.16428709	49.2036415	300.7718478	47.75457527	86.08804268	50.68815852	117.9551047	138.3553608	119.8934618	166.9047776	41.59797589	87.22581847	45.82208272	55.16988983	32.95771026	27.22241344	27.56960489	18.91328943	38.83151873	47.71395598	56.97546277	83.73094245	51.12100166	141.4249542	551.462699	50.29824403	54.77863627	222.7344148	85.61072775	206.8658324	151.9154613	328.8930353	385.643181	152.2768373	478.8737421	508.8142497	289.9047788	323.4376033	675.3503359	801.4056445	60.7826576	64.20258882	115.8306593	30.24774946
ncbi_63549491	blue	5.30939878	4.289058437	4.429040626	3.819385643	3.556849941	3.973320491	29.03980274	8.597655443	7.764658329	4.214435972	11.98205714	15.27203336	5.726961208	21.17049128	6.653209722	8.969200287	3.656754849	5.175066848	3.078492513	2.039509984	2.32201866	1.886582109	3.635985833	4.170446769	5.41263742	7.720420627	5.976214808	11.42479055	41.16480545	3.404531881	3.883263492	16.05266165	4.322450507	11.21146469	11.67389077	26.3253232	34.49576591	12.57288418	32.32052097	46.96521935	21.87730052	26.15626002	54.12559381	60.20440776	3.809613842	5.569196073	10.12448712	2.768876672
ncbi_63549492	blue	1.866039205	1.741711688	1.881640652	1.58249642	1.647983388	1.694620345	12.98590032	1.503194288	1.649398803	1.457433396	3.10547777	2.707432015	1.595120973	2.371556457	1.572971993	3.544085877	1.192690473	1.437671146	1.089685841	0.926282217	1.145235194	0.685800569	1.323185249	0.803615679	1.079727937	1.620418128	1.552855974	5.423105184	17.49679805	1.920923121	1.418196322	7.412379846	1.57622631	4.130880857	4.182626045	11.25834013	16.03091854	4.770118459	13.82397939	28.55999771	9.086835899	11.15519855	23.13319394	26.70391049	1.633704696	3.031195615	2.213899794	0.934084984
ncbi_63549470	blue	13.93755587	12.39732784	13.02529955	11.74039941	11.1876291	13.19711435	78.12564117	6.659574757	18.57360409	10.69724356	26.9300272	21.15399624	20.11911237	26.85613311	11.13215803	21.13039224	6.838711591	10.89072118	7.044018189	6.004596102	6.690893051	4.344723187	9.636568793	10.64379059	11.66465704	15.66456649	12.02853704	35.09331549	122.8887829	10.77696142	11.41379763	56.92315293	16.70805344	37.52109253	27.24011369	70.93193107	102.5753329	31.95733812	102.0492625	149.1996289	60.54522534	67.16597392	146.2576809	173.812627	12.25617736	18.30526303	17.78782152	6.579822976
ncbi_63549495	blue	21.88910116	18.94204854	19.49839796	18.25404392	16.95050182	19.62428755	111.4186677	18.04526785	32.99356877	17.25519459	38.40193335	37.08444147	35.77208755	50.75258503	16.9386257	34.97442417	16.18605048	18.12668311	11.70752323	9.706137697	9.919095499	7.359649956	14.41954957	15.02988142	19.77528608	29.96676545	16.48314341	50.6994481	183.6764255	20.64649623	15.6973339	76.56250849	27.83064838	54.29668584	49.55351365	104.9981507	129.5891235	51.85236264	165.5062387	188.1098097	95.03334001	105.9991802	230.4487845	269.0959485	18.32742269	26.86350277	27.6411216	10.41498958
ncbi_63549472	blue	26.8882683	23.39407549	23.72256613	21.43650272	18.89559665	25.46132419	145.551852	10.89725086	38.99729937	22.80662841	68.31177642	52.50308558	45.83332731	70.66969946	21.68117029	49.84965226	24.20262459	31.47420725	19.92366194	16.28301455	18.70749162	12.75338415	23.83639964	26.80023209	21.81056822	31.9556129	25.72167148	73.13409611	247.5030908	23.1637738	19.83022946	108.5775965	31.90568724	73.22882363	56.69351527	163.4609069	212.5344612	71.59915135	202.86663	243.8346611	133.098885	157.1306127	306.3409137	353.5168834	22.10162025	33.85198097	37.58947979	13.99668637
ncbi_63549497	blue	25.68293861	21.62600832	18.5151911	17.93792021	15.38556754	22.47566061	155.9724759	13.42394905	31.63260625	15.64245851	36.53127476	41.3023593	16.07709956	77.93555345	8.617779318	10.18394516	7.592824003	8.025176155	5.024212184	3.3417258	3.932692769	3.150090883	6.967786567	8.093120552	7.232800414	12.01256404	13.6424183	51.34327319	140.0019267	17.44073738	17.61201925	73.00577487	21.32119454	39.51518052	34.1436232	86.35316694	173.3485907	46.43947825	116.2002123	232.355921	78.72607936	85.30512642	191.5491425	221.3621454	17.06140718	8.523150444	37.70407433	8.844080917
ncbi_770305	brown	0.363408229	0.405431049	0.493432242	0.415162477	0.438482006	0.275828834	0.852239869	0	0.283691779	0.633088644	0.328338063	0.639013568	0.475125753	0.34042243	0.452307565	0.266832242	0.109447509	0.310175135	0.325923353	0.341137237	0.288887789	0.26946414	0.415198389	0.749468866	0.158051731	0.241766724	0.444006315	0.506896017	0.286394981	0.729857153	0.418382631	0.259207945	0.076398601	0.260016124	0.25541271	0.222392416	0.263076352	0.211291472	0.19974182	0.157960415	0.284549175	0.266965764	0.134757359	0.114504275	0.401617928	0.435611942	0.296698542	0.322271613
ncbi_101749117	brown	0.007533436	0.046777618	0.0608999	0.020952026	0.048910306	0.013438151	0.188187665	0	0	0.023081013	0.004373489	0	0.038553771	0.052877562	0.027431325	0.019812377	0	0	0.017105531	0.004632031	0.010565519	0.026053574	0.171336657	0.039595649	0	0	0	0.008117344	0.15359317	0	0	0.020639428	0	0.015015353	0	0.012638657	0.032690787	0.008882935	0.010876663	0	0.129467458	0.057015716	0.054642196	0.008888451	0.028455007	0.041038996	0.266459304	0.04338617
ncbi_124417654	lightyellow	0.014276651	0.00535722	0.005283847	0.033887115	0.014675788	0.005428705	0	0	0.225732925	0.012154626	0.170598981	0.382264738	0.015326704	0.833574272	0	0.016225653	0	0.02500526	0.061113623	0.02514572	0.036906631	0.026260573	0.084717275	0	0.045527389	0.090157863	0	0.052989871	0	0.055795787	0.020740003	0.129046824	0.270846799	0.051569065	0.138956437	0.030434745	0.014355589	0.014730319	0.011686685	0	0.008168266	0.063783016	0	0.005859528	0	0.054185687	0.222156224	0.003701481
ncbi_124417647	black	0.220227729	0.103450343	0.128678567	0.370897486	0.114502058	0.220454093	1.142140015	0	0.323829887	0.06728804	0.03309637	0.124724173	0.191245528	0.089615919	0	0.112360807	0	0.01941669	0.02555929	0.040947063	0.041340593	0.008715691	0.024409088	0.099960283	0.120378774	0.557356557	0.077899214	0.137062416	0.082181887	0.346666508	0.256867952	0.133802729	0.210362252	0.077150608	0.822921042	0.014236994	0.015471666	0.00153443	0.006238652	0	0	0.029862328	0.005680058	0.003781066	0.036206697	0.327122996	0.427170796	0.043014909
ncbi_100857569	midnightblue	0.005876013	0.002066702	0.011895953	0	0.005017312	0.006318397	0	0	0.149414296	0	0.051928247	0.108642275	0	0.179052625	0.023291293	0.024580654	0	0.022160963	0.016815873	0.005402748	0	0.0114439	0.005327787	0	0	0	0.122177837	0.00261503	0	0	0.219585514	0.039417575	0.050068093	0.004571532	0	0.014580871	0.008356163	0.006202559	0.009137966	0	0.003258911	0.014562769	0.008167532	0	0.048191842	0	0.100986187	0.016822843
ncbi_121106485	green	0	0	0	0.006481427	0	0	0	0	0	0	0	0	0	0	0	0.118353767	0	0.006251224	0.004741132	0.005252225	0.012993645	0	0.007291675	0	0.074250074	0	0	0	0	0	0	0	0	0	0	0.003360283	0.002037179	0	0.004631851	0.098280098	0	0.003836427	0	0	0	0.084954079	0.00903375	0.003788194
ncbi_124417659	green	0.000828066	0	0.001882776	0	0.00268737	0.020546888	0.017028523	0	0	0.011345162	0	0	0	0	0	0	0	0	0	0.004982673	0	0.03934706	0	0	0	0	0	0.003682362	0.022720067	0	0	0	0	0	0	0.001933578	0.003913894	0	0.003087221	0	0	0	0	0	0.053989835	0.022449927	0.031994197	0.020824916
ncbi_121109236	tan	0.009617498	0.001621228	0.003743172	0.00211425	0.010617729	0	0.061139643	0	0	0	0.005151474	0.023018774	0	0	0.106054432	0.799145673	0.094289809	0.009844936	0.003719835	0	0.015909001	0	0.007062027	0	0	0.079094857	0.032871813	0	0	0	0	0.010681364	0	0	0	0	0.004307225	0	0.003766178	0	0	0.008668997	0	0.004476264	0.406938887	0.524947185	0.09468215	0.133604125
ncbi_124417648	black	0.001111757	0.001126087	0.001311002	0.003914956	0	0.004680005	0	0	0	0	0	0	0.026918263	0	0	0	0	0.005604219	0.002810945	0.014603406	0	0.020889473	0.018229174	0	0	0	0	0	0	0	0.04103911	0	0	0	0	0	0	0	0	0	0	0	0	0	0.293303818	0.010654892	0.078494228	0.050759382
ncbi_417816	tan	0.122026697	0.066958426	0.027819345	0.077714653	0.042426177	0.109172814	0.185518685	0	0.201448542	0.059597828	0.069586913	0.099006935	0.087892893	0.192753325	0.207645621	1.40335493	0.200706487	0.150371795	0.183577901	0.213431873	0.298292076	0.042730788	0.252177987	0	0.26249183	0.263406318	0.231890812	0.157832831	0.030072307	0.188681057	0	0.038557089	0.168658991	0.019914523	0.501757742	0.035104871	0.022714007	0.021895208	0.043296306	0.098566838	0.017735537	0.027423298	0.024273987	0.011024723	0.102996938	0.866605725	0.19567999	0.100862412
ncbi_107055489	black	0.579454381	0.432503091	0.251656051	0.29326183	0.255625642	0.571794018	1.037288268	0	0.328570097	0.292458725	0.383422748	0.528215354	0.338595379	0.373651372	0.380945958	0.58837808	0.601063006	0.348516393	0.283127429	0.396902814	0.310090139	0.259332195	0.297802885	0.147900328	0.331563637	0.443925877	0.244319613	0.28329914	0.19532309	0.31317188	0.140211107	0.231390562	0.338476295	0.243759551	0.903200433	0.128079103	0.122909495	0.082011688	0.130821565	0	0.084353871	0.165179809	0.114676903	0.146752417	1.09446423	1.159636787	1.223980692	0.897295666
ncbi_121109244	blue	0.952012588	0.673712076	0.465523714	0.240936638	0.281033496	0.776621723	0.838481649	0.751597144	0.3121753	0.402257049	0.169252028	0.171853224	0.198066547	0.263278504	0.508842623	1.182149746	0.094289809	0.157701515	0.093530174	0.195708034	0.17240794	0.133973292	0.16801627	0.250407375	0.229984125	0.311515998	0.098946142	0.130027245	0.025345284	0.32867595	0.167171837	0.184358578	0.111926807	0.06034475	0.674306206	0.039731182	0.033849768	0.019406472	0.053444447	0	0.028999761	0.043803242	0.035687257	0.004990102	1.05980529	2.313325262	1.073214337	0.659719505
ncbi_121109239	black	0.904403733	0.551568993	0.319594754	0.736103326	0.363839325	0.397910966	0.888180959	0	0.689289699	0.257568983	0.272654434	0.215777871	0.368080189	0.804341545	0.3801263	0.537575444	0.33306688	0.372043823	0.392353339	0.36818117	0.29920765	0.344502024	0.379848492	0.225936052	0.338425516	0.295905259	0.341489973	0.169344184	0.063455941	0.319546056	0.45498164	0.213138011	0.386549515	0.188791895	0.568072215	0.041036878	0.067816843	0.047176658	0.062655741	0.185549386	0.062354094	0.057187036	0.013077229	0.013561438	0.241094157	0.256971461	0.121926783	0.222150696
ncbi_107049847	blue	1.653024979	1.225618625	0.929606726	0.739984563	0.877862308	1.291783322	2.533391136	2.096436059	1.134593436	0.729371303	1.749744097	1.696628414	1.901146114	2.074190501	1.17775857	1.589441942	1.251453994	0.982282752	0.906058392	0.879277828	1.414473038	0.878049937	0.87573459	0.443067384	1.29926671	0.943670665	1.165082309	1.100970926	0.580448932	0.963295483	1.73106336	1.13289923	1.73857982	0.84519901	1.197215824	0.30726636	0.268760463	0.176550501	0.265460839	0.949368228	0.226818589	0.531790688	0.251166358	0.248226465	2.127852291	2.552757698	1.71827179	1.614198306
ncbi_121109247	darkred	0.362466091	0.282473907	0.263905332	0.242654744	0.157142828	0.357707441	0.335507716	0	0.110915552	0.344568427	0.368059178	0.293968754	0.281606298	0.428764852	0.656780092	0.681287204	0.912181222	0.591006344	0.640959092	0.571292171	0.682676075	0.648024288	0.579988931	0.294280852	0.624600775	0.534134028	0.121859815	0.190616023	0.070769969	0.591966326	0.129387953	0.175326827	0.31498973	0.340243441	0.884298494	0.056992464	0.055780137	0.039463325	0.033963465	0	0.067284415	0.113138987	0.060748236	0.038506544	0.735718984	1.231795465	0.84399478	0.639193818
ncbi_426868	darkred	1.007853699	0.675888349	0.575997177	0.87361076	0.598709942	0.733091042	0.961681407	0.805152979	0.821957833	0.582661121	1.028030941	2.758984444	1.103446833	1.380910979	0.708337608	0.776100499	0.762551479	1.672258549	1.62983929	1.460689944	1.455185835	1.219149266	1.005314309	1.926815807	1.039750224	1.186880429	0.919407614	0.692858642	0.284306124	0.821316598	0.720576558	1.420880964	1.312666046	0.271312009	0.729859403	0.339591509	0.397444437	0.379974353	0.415108582	0.198306105	0.30125583	0.516973635	0.274273775	0.280374476	1.217804461	0.9349987	0.888157074	1.736117823
ncbi_426867	pink	2.850108983	1.225400647	1.211233027	2.27432489	1.287728577	1.433434213	1.139667556	6.873798098	2.482921696	1.083783664	0.325374864	0.236794958	2.512019997	0.428411493	0	0	0	0	0	0.004278862	0	0	0	0	0	1.548876938	0.815570498	1.129289427	0.49868811	1.623671341	2.367212072	0.00433086	1.834966343	0	1.448914118	0.002095645	0.002269375	0.014799098	0	0	0	0	0.033213984	0.020495732	0.141665604	0	0.007517836	0.003135814
ncbi_426866	brown	0.127561065	0.17491902	0.115704028	0.176039967	0.156506898	0.167854434	0.061816393	0	0.027946524	0.130364915	0.079290782	0.032998477	0	0.03257902	0.075664564	0.019004696	0	0.057462754	0.087641112	0.071129365	0.137250766	0.081854765	0.117380142	0.091743119	0.350168244	0.043387978	0.072241611	0.060085684	0.040498521	0.097685692	0.072397406	0.040993556	0	0.086939947	0	0.073599584	0.074020136	0.080749366	0.072826193	0	0.057826995	0.055907458	0.011810977	0.021285624	0.148090978	0.088503083	0.087014492	0.088062561
ncbi_426865	grey	0.068858811	0.084113818	0.076760586	0.088512647	0.083500201	0.108145476	0.032685079	0	0.008377932	0.085722692	0.079246732	0.042152063	0.036459625	0.010455778	0.053682335	0.006430078	0	0.075607681	0.078390413	0.061347066	0.047835006	0.062510006	0	0	0.290308908	0	0	0.055415373	0.053110232	0.106762326	0	0.046735369	0.055683008	0.194676451	0.078841969	0.043032012	0.049752828	0.039133365	0.04849136	0.039449755	0.052447699	0.063780136	0.037533765	0.045135358	0	0	0.164908572	0.104749759
ncbi_426863	brown	0.095513683	0.058714608	0.051317609	0.021902826	0.036163701	0.037334813	0.230929482	0	0	0.271643641	0.074023584	0.113043103	0.040136328	0.068719636	0.116148127	0.045531239	0	0.072968958	0.178356633	0.111024619	0.047394149	0.133323138	0.118428002	0.09432911	0	0.234333667	0.199424984	0.070429028	0.133555362	0.089758324	0.090406612	0.157169929	0	0.052949279	0.297259659	0.111941011	0.078260784	0.063187643	0.107636115	0	0.090963764	0.181649016	0.168714194	0.09748476	0.337699415	0.113550749	0.121112246	0.169618747
ncbi_101748950	tan	0	0	0	0	0	0.010610305	0	0	0.057103048	0	0.010052042	0	0.017115404	0	0.165521803	1.226217397	0.094289809	0.030299616	0.099325735	0.063907244	0.052507806	0.092761945	0.152387419	0.045363506	0.165782493	0	0.060445605	0.03601625	0.007456443	0.031101007	0	0.235167893	0	0.062624686	0.162032536	0.005980682	0.011025994	0.005596835	0.013693559	0.157960415	0.01909955	0.036162132	0.028121198	0.005675556	0.523260517	1.025159037	0.065973292	0.160021472
ncbi_396265	brown	0.084806306	0.142487484	0.197367581	0.104857451	0.155006311	0.115066866	0.050904184	0	0.079015272	0.181666682	0.038056922	0	0.0392439	0.095867857	0	0.091980724	0	0.104514063	0.139007116	0.077542971	0.063819628	0.062718022	0.158073247	0	0.162709192	0.019772068	0	0.058242736	0.033021296	0.076370806	0.030675788	0.062616893	0.070287899	0.033231587	0	0.006718088	0.021279214	0.038144295	0.004440528	0	0.02171158	0.009389071	0	0	0.228231641	0.005327446	0.05709156	0.05127167
ncbi_430581	brown	0.16896668	0.16902822	0.160514714	0.139046091	0.147580944	0.218626237	0.145598164	0	0.205078892	0.071936599	0.12444207	0.111303993	0.174495414	0.073146709	0.252398836	0.103091769	0	0.041823688	0.04712012	0.096563262	0.034574659	0.017521117	0.062712234	0	0.241592578	0.157135098	0.127796658	0.087527881	0.0501167	0.115225374	0.057358377	0.101315838	0.174739638	0.093382808	0.453407215	0.068640926	0.048427189	0.080696955	0.058171242	0.034233093	0.028911293	0.04765631	0.099164557	0.027799056	0.046937779	0.100970507	0.15504398	0.112677625
ncbi_426252	pink	0.152433409	0.198813377	0.197586226	0.085269596	0.192637566	0.252759719	0.509790302	0.805152979	0.21915283	0.13254997	0.139639323	0.123572015	0.059496846	0.120320616	0.050225135	0.150320376	0.257201646	0.164573304	0.068753388	0.103535828	0.072958528	0.105837517	0.122975678	0.157350796	0.126085032	0.129117799	0.451499191	0.039073557	0.132827524	0.275153604	0.03533444	0.187616701	0.107680644	0.102644499	0.08464462	0.094428878	0.117302041	0.088092284	0.120577737	0.2226279	0.116847996	0.150929498	0.095233385	0.085296482	0.173611111	0.201634543	0.156549417	0.105457056
ncbi_430580	pink	0.873743312	0.920226121	0.816419457	0.633986415	0.838535139	0.705713751	1.100986735	2.848033203	1.29347919	0.807122491	0.302784131	0.355522718	0.544063971	0.291419786	0.698953352	0.442994097	0.484777972	0.288313605	0.307909902	0.232330338	0.32485901	0.324018935	0.291864681	0.306373314	0.315748542	0.857278003	0.684999242	0.748762729	0.352513993	1.07478369	0.838302178	0.57753757	0.665472254	0.274133404	0.909859431	0.17333693	0.222635066	0.308203481	0.263115858	0.235585096	0.186729279	0.353724612	0.180180195	0.212195681	0.644459453	0.279387114	0.51496941	0.590810186
ncbi_417071	black	0.700007087	0.413282255	0.475344829	0.721858272	0.443940301	0.473024235	0.897341616	0.751597144	0.616140616	0.673895868	0.403982599	0.320669413	0.762943716	0.408717529	0.232176929	0.141621838	0	0.266441776	0.284281674	0.289165695	0.312252837	0.225942238	0.242283934	0.276933845	0.190136373	0.343201467	1.066966185	0.956467664	0.596145189	1.138170971	0.888290461	0.190250732	0.872800844	0.208597522	0.497641338	0.320223972	0.308507113	0.192159076	0.319951561	0.241958137	0.318413546	0.764406458	0.235442241	0.29389162	0.346696118	0.196043856	0.231720673	0.3500084
ncbi_121109253	pink	0.044789951	0.014723748	0.009437212	0.024757205	0.01471806	0.030640069	0.459620247	0.805152979	0.162416761	0.104084256	0.005700344	0.054783421	0.098784945	0.059233741	0	0	0	0.003357947	0.007840222	0.015335991	0.006783391	0	0	0	0	0.02473417	0	0.055098706	0.121353403	0	0.048692242	0.069947768	0.056014878	0.018735539	0	0.146742214	0.167830109	0.049455943	0.112690255	0.146886016	0.041894446	0.316380942	0.093073958	0.119080634	0	0.036708847	0.03239454	0.033379112
ncbi_112532887	blue	0.007309117	0.001086739	0.00142024	0.008904307	0.00466427	0	0	0	0.143760782	0	0.01497837	0.118284721	0.205542947	0.011238784	0	0	0	0.00476347	0	0	0	0	0	0	0	0	0	0.200503262	0.291691488	0	0.018507209	0.034451151	0.04352595	0.067424278	0	0.616102101	0.403055196	0.513454161	0.612875074	0.078157973	0.621870853	0.749044922	0.721125138	0.558080823	0	0	0.229690183	0.007258657
ncbi_429380	darkred	0.049433132	0.120487712	0.174241829	0.141268035	0.155656266	0.108118203	0.267930268	0	0.086721164	0.186494465	0.144907456	0.066611627	0.357886901	0.065941719	0.308916294	0.088653227	0	0.189813958	0.232893389	0.215795995	0.124555365	0.136599873	0.283156846	0.072621697	0.119819795	0.060969466	0.014881993	0.049382822	0.225308138	0	0.029141832	0.142277829	0.382328971	0.094566734	0.039300606	0.103168573	0.065879385	0.047121543	0.082500328	0.062707719	0.095659152	0.135455725	0.077243771	0.055715297	0.422407951	0.529690607	0.179995261	0.397702906
ncbi_426276	brown	0.026927557	0.738406448	0.65914301	0.217077322	0.578643397	0.111692604	0.186732948	0	0.25926233	0.495175933	0.040456269	0.184140211	0.046816773	0.105232401	0.096265715	0.044722644	0	0.01662253	0.013153552	0.025793492	0.069233925	0.047576088	0.548038559	0.099960283	0	0.089378608	0.039378041	0.037805944	0.579913509	0.05527916	0.176843694	0.028898552	0	0	0.241427493	0.116842661	0.161338286	0.041379285	0.125893012	0	0.257312996	0.30728796	0.16040209	0.156356455	0.168596959	0	0.290859972	0.037805565
ncbi_429671	brown	0.200609236	0.184218284	0.127487605	0.174765325	0.156593436	0.178592935	0.099603236	0	0.130945635	0.217649291	0.083829469	0.176243835	0.042084895	0.212017653	0.030304864	0.029041654	0.31709792	0.117262471	0.104743461	0.11503572	0.135993786	0.1636803	0.153473941	0.22334465	0.046915758	0.165058352	0.013304206	0.176813267	0.119476519	0.240667342	0.198111303	0.075199769	0	0.182336672	0	0.224305773	0.2030794	0.348268702	0.171074099	0.075158585	0.229999371	0.167653278	0.096802194	0.099911668	0.199327579	0.040121971	0.146432836	0.193420287
ncbi_426277	green	0.114902916	0.126107388	0.175680263	0.101271061	0.123879535	0.115703633	0.2910109	0	0.056068351	0.171409483	0.069692456	0.050420177	0.037884241	0.020598638	0.015424529	0.082662126	0	0.034864492	0.022453953	0.024522109	0.032898984	0.02365437	0.025792382	0.015091811	0.045398417	0.072154666	0	0.066448137	0	0.207822686	0.024385173	0.143903244	0	0.085325002	0	0.014411628	0.013242607	0.024956415	0.017206256	0.441618089	0.015014682	0.010238129	0	0.002579921	0	0.034216626	0.083672687	0.048615708
ncbi_112532892	saddlebrown	0.018081312	0.025484314	0.03513465	0.047268396	0.037932008	0.018332142	0.089962891	0	0.089150598	0.026802453	0.004722746	0.053718176	0.010279996	0.043772105	0.092226249	0	0	0.132642725	0.065579051	0.005005794	0.013649734	0	0.03928572	0	0	0.094314234	0.148663515	0.006240345	0.004716845	0.059845121	0	0.044826968	0	0.042002901	0.046310876	0.035373185	0.001204148	0.029120011	0.021403936	0.07889951	0.011531214	0.038866444	0.020645204	0.009998639	0	0	0	0.030664807
ncbi_395949	darkred	0	0	0	0.008446953	0.003401219	0	0.050934651	0	0	0	0.068519809	0.073505857	0	0.167784473	0.726547184	0.377439905	0.994995402	0.748425236	1.011308838	0.818762105	0.796337263	0.77870453	0.808849741	0.509885036	1.21164484	0.257341451	0.014881993	0.030696263	0.114963978	0	0	0.149076881	0	0.105517788	0	0.099155236	0.088235977	0.109210734	0.093660613	0.264401951	0.13999096	0.148103518	0.11592188	0.114912383	0.413264016	0.21032883	0.241471587	0.768027336
ncbi_416675	lightcyan	0.181406057	0.158041182	0.123022916	0.159374943	0.145692072	0.199468048	0.225936055	0	0.112719082	0.08274037	0.172022216	0.094873464	0.491139237	0.419112481	0.338668589	0.177617724	0.108804457	0.138172429	0.238215075	0.165114848	0.093413743	0.137471711	0.116749814	0.119293697	0.210652574	0.17136584	0.136906174	0.150737788	0.114068558	0.078363113	0.279456943	0.450005939	0	0.18972989	0.087071608	0.125331353	0.149563564	0.253401647	0.177368533	0.064442125	0.235209057	0.131901359	0.114623941	0.083127415	0.076654561	0.05059944	0.169279041	0.109190951
ncbi_768819	brown	0.037756457	0.07887092	0.05632052	0.073682614	0.050432343	0.086005605	0.045415781	0	0.031726082	0	0	0	0.067536167	0.026625273	0	0	0	0.042694721	0.02511203	0.018933371	0.038375721	0	0.065491035	0	0	0	0.031795087	0	0.010484697	0	0.07457308	0.053734307	0.101501423	0	0	0.002603353	0.003770291	0.006044247	0	0	0.013985806	0.003926669	0.005611282	0.005675556	0.041745984	0	0	0.019791309
ncbi_416677	green	0.547437555	1.083993163	0.870421767	0.541495322	0.727253405	1.176550121	1.12711473	0.751597144	1.254254474	0.407635734	0.27504406	0.521037731	0.681549781	0.406458742	0.327664669	0.366315626	0	0.294769941	0.262472851	0.213229424	0.299120391	0.403393926	0.34339818	0.297792561	0.535294128	0.334010426	0.6729917	0.506915672	0.395745134	0.393640698	0.34788367	0.250186388	0.79628952	0.186634425	0.644732719	0.155411596	0.172039178	0.131137998	0.106910637	0.098280098	0.103376063	0.163911791	0.057097073	0.104892521	0.510681678	0.343282226	0.590181021	0.416305975
ncbi_416678	lightyellow	2.22950566	0.897861829	0.920866044	0.9566248	0.586076292	1.674196741	0.843839519	0	2.402039379	0.576692626	1.850509412	0.76723002	1.060371126	4.591931248	2.025174561	1.64540556	0.311759571	0.893874652	1.099288059	0.781792514	0.923968503	0.896279672	0.718565404	0.684609839	0.690120552	1.797308642	3.295868276	1.946375766	0.831421557	3.121763703	1.686130547	1.140984855	1.885396	1.245114443	3.144649086	1.128796103	0.797815212	1.172502031	0.809839891	1.080022995	0.904281653	0.741424281	0.571817176	0.530659212	1.308091049	2.130819242	1.346273794	1.010067151
ncbi_416679	brown	0.075054329	0.147811681	0.191024256	0.158231229	0.17214754	0.178189953	0.082914567	0	0.040426691	0.105878329	0.031367236	0.080953105	0.019604151	0.068829384	0.056093585	0.054721477	0	0.067346731	0.066100832	0.046225971	0.058320404	0.049692734	0.068267084	0.124853263	0	0.024903321	0.060891698	0.104266204	0.03530145	0.080503631	0.066554578	0.102084302	0.081722777	0.116266029	0.128725141	0.056373897	0.06830534	0.116807131	0.070556129	0	0.060035713	0.07380121	0.076118771	0.012121609	0.039956527	0.0324058	0.070347101	0.080394601
ncbi_427683	pink	0.160123753	0.154962169	0.14903698	0.11199776	0.130158562	0.132830394	0.12796794	0.805152979	0.14275396	0.061056454	0.20033065	0.16955814	0.169225653	0.355617287	0.079893333	0.041133804	0.21872266	0.149991124	0.15210208	0.159179562	0.233285219	0.141758466	0.233350191	0	0.101481632	0.092204757	0.015024264	0.064509234	0.056529809	0.031101007	0.029045395	0.171860307	0.083172533	0.259448749	0.078841969	0.08658626	0.071101923	0.102544294	0.090431898	0.071784932	0.08107453	0.105638802	0.059113882	0.056842252	0.282317282	0.070621278	0.075072278	0.110297227
ncbi_416681	brown	0.142603259	0.184568356	0.159219591	0.223819628	0.190618117	0.179302458	0.122603369	0	0.105300532	0.193838288	0.182725928	0.121970846	0.139697212	0.093191054	0.061021584	0.109629053	0	0.098141703	0.108739974	0.111724199	0.098058321	0.043056339	0.222708473	0.053883828	0.365900663	0.08850351	0.091513375	0.102957121	0.17385885	0.075841738	0	0.234965794	0.052505566	0.15897301	0.117457745	0.124164252	0.13581642	0.071212569	0.09070811	0.034233093	0.119764018	0.164620901	0.101556902	0.088035646	0.109072844	0.088002926	0.115270213	0.182202354
ncbi_416684	grey	0.015228458	0.024053582	0.039922749	0.030148535	0.0221689	0.015879619	0	0	0	0.027191542	0.015598461	0	0.079169497	0.081303358	0	0.028106896	0	0.009487774	0.009178493	0.017159297	0.011140398	0.025580929	0.063780172	0	0	0	0.013452432	0.005692465	0.003630722	0	0.080528265	0	0.080035856	0.006664392	0.170840879	0.018807098	0.028032003	0.01714075	0.024613051	0.039449755	0.002434716	0.008531831	0	0.0066724	0	0.086878863	0.080727317	0.033606887
ncbi_427684	blue	0.003443727	0.005714081	0.008565037	0.003852845	0.014682994	0.005302368	0	0	0	0	0	0.00341792	0	0.075915441	0	0.03050022	0	0.051948245	0.055398394	0.018418425	0.031887744	0.063434067	0.10125501	0	0	0.04671151	0	0.042229777	0.106326409	0	0.020740003	0.07026484	0	0.040398429	0	0.066198491	0.085867463	0.059690824	0.138576862	0	0.122962015	0.105111551	0.109903549	0.115525621	0	0.012848978	0.023407114	0.017641208
ncbi_416685	brown	0.315254539	0.382047487	0.297063086	0.343522841	0.340703361	0.381628082	0.2425635	0	0.782942928	0.31635704	0.386396068	0.513917818	0.402227056	0.365000124	0.072290499	0.176911869	0	0.204639286	0.113903451	0.163552876	0.251380952	0.19800689	0.182331544	0.112499812	0.061459793	0.030425094	0.0825559	0.123950247	0.301297965	0.328694735	0.124091577	0.248368426	0.043154788	0.359286549	0.707143372	0.222198101	0.197598308	0.153054826	0.169706313	0.3636224	0.185449746	0.369580951	0.170086561	0.119299068	0.291555691	0.227981067	0.327019689	0.185105473
ncbi_416686	darkgrey	0.005148585	0.001324221	0.000917045	0.003723118	0	0.008750514	0	0	0	0	0.018892695	0	0.043233708	0	0	0.016691593	0	0	0.006462353	0.018079586	0	0	0	0	0	0	0.013452432	0	0.022937621	0.121839781	0	0.010213357	0	0	0.32839644	0.000997631	0.006429845	0	0.003850363	0	0	0.006614037	0	0.00995081	0	0.01166774	0.009670824	0.014354101
ncbi_416687	pink	0.292943791	0.209318481	0.108253113	0.111323181	0.129620666	0.255856565	0.266552285	0.751597144	0.115209705	0.113624754	0.288236887	0.289017972	0.20298948	0.100441008	0.138685197	0.107661202	0	0.050675609	0.090493098	0.093254352	0.038918073	0.029937605	0.072870808	0.110823902	0	0.041030983	0.117634047	0.134905869	0.072016323	0.324784493	0.033239966	0.065369504	0.497925223	0.0601117	0.170668969	0.084374213	0.051974593	0.089447832	0.067340108	0	0.10393779	0.038243796	0.091715671	0.068900266	0.036140747	0.136777176	0.145116232	0.09822897
ncbi_416688	brown	0.596781878	0.34842999	0.314573851	0.505836791	0.284725326	0.498285707	0.350199477	0	0.147306455	0.202679629	0.088697586	0.147611423	0.059644563	0.068640527	0.032583452	0	0	0.040935242	0.045196013	0.03624246	0.006345512	0.039605865	0.028851053	0	0	0.070674981	0.162115947	0.214991665	0.03438148	0.03471017	0.03671639	0.034005398	0	0.045186141	0.32839644	0.01794663	0.028964176	0.026925322	0.056118512	0	0.030020933	0.046939627	0.035174714	0.014495536	0.181708603	0.061553181	0.060310183	0.043845733
ncbi_395854	brown	2.063932876	2.857068942	3.429774203	2.192012164	2.994410913	2.860800816	1.40151425	3.006388576	1.368481314	2.712944825	2.076256185	1.245550175	1.719648253	1.603030325	1.919940674	1.07617744	1.017627669	1.431774235	1.403140714	1.169189295	1.242713755	0.996185298	1.563797908	1.320518828	0.58863659	1.166805116	0.848636712	1.431770102	0.969791496	1.284044242	1.159471908	0.885934234	1.071680649	1.230378862	2.11385989	1.608499854	1.511856916	2.248853137	1.350502425	0.636821204	2.001505834	0.867115289	1.159904671	0.7530818	0.712105768	0.898225365	1.429605221	1.297074031
ncbi_416689	darkorange	0.253944083	0.144121756	0.141083211	0.255723916	0.14016343	0.170389889	0.444118733	0.805152979	0.154114644	0.112701646	0.264915184	0.157886959	0.222717489	0.130891963	0.215262153	0.180446658	0	0.088710562	0.115713069	0.120937889	0.14230019	0.12244406	0.146962434	0.093193697	0.235859884	0.097007248	0.13943789	0.122634771	0.051254762	0.195522341	0.115462698	0.084117344	0.041638907	0.170638474	0.124357541	0.100329151	0.108044441	0.091875786	0.095737169	0.341515741	0.079349861	0.105947485	0.060959141	0.078137495	0.146601314	0.14515752	0.243125407	0.164998819
ncbi_416691	blue	0.036351961	0.011553677	0.026191152	0.037630074	0.017574844	0.016456168	0.125816929	0	0.015580401	0.307815434	0.031018368	0.12571197	0	0.08889847	0.105374816	0.07577395	0.238640703	0.083549437	0.039927084	0.040022488	0.014625744	0.005096326	0.02308691	0.024092206	0.066519437	0	0.149322319	0.292102865	0.255926341	0.110906394	0.01442273	0.118326251	0.041638907	0.040541112	0.232128177	0.348870348	0.272439406	0.334202097	0.281571688	0	0.251765593	0.330533648	0.162699487	0.255801906	0.038784945	0.043129584	0.133332126	0.027959503
ncbi_416692	darkolivegreen	0.004490931	0.020702834	0.005267514	0.002349381	0.00120239	0	0	0	0	0	0.36889909	1.014835506	0	1.038331959	0	0.03909564	1.467290906	0	0.003935719	0.01004859	0	0.034818827	0	0	0	0.025349378	0	0	0	0	0	0.053601191	0	0.147482914	0	0	0.003854493	0	0.01200238	0	0.008723723	0.004454105	0	0	0.097406396	0.014789311	3.825731503	0.065619799
ncbi_416693	darkolivegreen	0.045667397	0.425231604	0.212105573	0.135727057	0.266043621	0.060952994	0.421624671	0.751597144	0.051134141	0.184151835	0.745580548	2.825024988	0.900024943	1.820473993	4.264734838	2.734567093	3.363905119	1.629954117	2.005583055	0.834355598	0.780562052	1.492695662	1.92359201	0.630821884	1.541809056	2.429476702	1.131763259	1.060737021	1.641366707	0.476592188	0.154667595	2.357642256	0.145487558	2.41205104	1.802492675	2.405638085	2.234741314	1.900933928	2.032802539	1.354412573	2.061313893	3.245852549	1.587800864	1.566158719	4.952635863	3.374456987	9.379769364	1.29604297
ncbi_416698	blue	0.240064974	0.261452391	0.25233236	0.310622857	0.261189906	0.205190175	0.095127986	0	0.085818131	0.301045647	0.249696164	0.144953554	0.297270735	0.348536114	0.116888621	0.312515783	0.358422939	0.21802218	0.263301446	0.16020695	0.244641285	0.268852718	0.436141629	0.326267607	0.135556199	0.092381087	0.151897645	0.108256728	0.237485192	0.198436663	0.272259306	0.147370615	0.304178426	0.330425689	0.10946548	0.3057147	0.180214239	0.387044857	0.442201176	0.171255512	0.408921707	0.356252599	0.343401384	0.417795538	0.171872781	0.084625292	0.076448001	0.111128265
ncbi_416700	pink	0.290610348	0.204941188	0.193285736	0.270904494	0.210932446	0.198609164	0.624543807	0.751597144	0.266339039	0.122202436	0.489184605	0.245182505	0.376624227	0.502940477	0.342723163	0.316971535	0.374363582	0.262009343	0.239988222	0.160909772	0.241625353	0.182095429	0.377407052	0.01796419	0.338498612	0.272767166	0.337724692	0.344933824	0.12139558	0.308501028	0.327945174	0.213880145	0.129216138	0.231182326	0.308139957	0.245250371	0.201959118	0.28428173	0.237685725	0.170351771	0.223068157	0.186244555	0.225596754	0.145645329	0.104572639	0.379128394	0.12828709	0.227486258
ncbi_418435	grey60	0.384773364	0.742360692	0.853503964	0.677843084	0.884160161	0.556431003	0.484148254	0	0.280441074	0.655840888	0.695091494	0.520795149	0.640272878	1.147439683	0.737292429	0.626536989	0.21872266	0.695210352	0.845912333	0.70336136	0.714203474	0.813288752	0.892717011	0.88041634	0.87710065	0.475104239	0.607645868	1.034331176	0.813652355	1.137189947	1.005256709	1.659903395	0.619294101	2.065519221	0.374760936	1.082642028	1.081937381	1.6700118	1.053101571	1.484301214	1.483096941	0.696454377	0.730827838	0.590278384	0.980273965	0.566960558	0.806266163	0.662429188
ncbi_418250	black	0.342963776	0.380249423	0.350721564	0.456733174	0.390982838	0.327733451	0.541113916	0	0.417142232	0.379656218	0.343165003	0.239066026	0.146689579	0.301431107	0.176546571	0.560016141	0.31709792	0.243039687	0.335528774	0.238278173	0.262419958	0.166036471	0.156042311	0.124610903	0.355726929	0.262406661	0.225080249	0.378191501	0.278121169	1.111802391	0.236751073	0.153844254	0.176313001	0.230843271	0.235971278	0.35336081	0.395393664	0.348636652	0.30753081	0.040081606	0.395155314	0.277926767	0.214382812	0.23716142	0.254300233	0.278438628	0.133433745	0.287533312
ncbi_101750931	blue	0.00651719	0.003535819	0.00287046	0.001786876	0.00281753	0.008290843	0.094352725	0	0	0	0.004433379	0	0	0	0	0.110295725	0	0.022718032	0.039089121	0.028807617	0.101525517	0.023465731	0.050282927	0	0.107494518	0	0.038168813	0.037887146	0.02531835	0	0	0.013305884	0	0.013181483	0	0.073295528	0.094041779	0.047537389	0.078935332	0	0.091060802	0.21325406	0.134135823	0.114459487	0	0.057096354	0	0.0498891
ncbi_395873	white	0.038399138	0.008524598	0.016056556	0.076324618	0.012717556	0.016846828	0.045252964	0	0.279974583	0.024289805	1.173173114	0.647964126	3.831388699	0.134068349	0	0	0	0	0.003541315	0	0	0	0	0	0	0.404245528	0.066206285	0.111956393	0.17333309	0	0.114085819	5.121077691	0	0.07309313	0.369221681	0.013734599	0.007552041	0.065344905	0.00691971	0	0.03129866	0.036614399	0.012722596	0.016760602	0	0	0	0.008214937
ncbi_395294	black	0.009081535	0.00505368	0.001765134	0.054764971	0.015644566	0.019167002	0.069286125	0	5.803397086	0	0.094308723	0	2.274069094	0	0.031211084	0	0	0	0	0	0	0	0	0	0	0.435014509	4.696209056	0	0.533577624	0	0	0.029914146	2.496783612	0	0.425279119	0	0	0	0.006404222	0	0	0	0	0	0.039956527	0.009347052	0	0.010528898
ncbi_418247	steelblue	0.853407366	0.332774659	0.183830206	0.524966365	0.226731726	0.280667802	0.816925261	2.415458937	0.644181853	0.269050717	0.252601957	0.33522244	1.231497924	0.865420068	0.400588241	0.44064323	0	0.214673282	0.28600151	0.294941905	0.12520063	0.081477579	0.144965975	0.082661122	0.13219153	0.757292102	0.530929796	0.27952276	0.1253675	0.532500802	0.217089035	0.641342621	0.989018736	0.181515582	1.199548738	0.045259212	0.199358867	0.006613944	0.017963577	0.160326425	0.014782066	0.066401102	0.038760702	0.032481446	0.077006964	0.334301649	0.237208516	0.203608848
ncbi_418248	brown	0.7975333	0.939702577	0.928107957	1.067579466	1.009512783	0.966116923	0.514456077	1.556750123	0.704011323	0.695785921	0.606180507	0.439508118	0.564866872	0.54852775	0.300766868	0.253142122	0.690020148	0.369553915	0.575207832	0.378657325	0.290203382	0.310275099	0.436234446	0.353275666	0.493037859	0.280391787	0.639691915	0.488818653	0.205917438	0.54424531	0.228948238	0.490429231	0.395168726	0.414904267	0.556453592	0.234826927	0.216049032	0.393869724	0.194203789	0.203917886	0.274201399	0.29167463	0.178808855	0.171388887	0.772402649	0.183732628	0.475186146	0.383579568
ncbi_776459	black	0.017179894	0.003804936	0.003657503	0.070495192	0.021102605	0.009349901	0.018129736	0	2.198472584	0.036842997	0.007606182	0	0	0.023145213	0.300756107	0	0.453547669	0.291604325	0.077232884	0.056363368	0.0359984	0.179566645	0.225710185	0	0.383738014	0.043525277	3.007920679	1.71967309	0.198276587	3.741587489	0.57971342	0	2.034350413	0.021769418	0.330251163	0	0.007263061	0	0.007024504	0	0	0	0	0.038676662	0.171372157	0.050804227	0.030688954	0.452935127
ncbi_425485	brown	0.047180496	0.025682861	0.019903568	0.101081252	0.05441378	0.013979267	0.043759846	0	0.379063305	0	0.007606182	0.025262988	0	0	0.117184852	0.0512137	0.540982193	0.165468997	0.330499086	0.134219749	0.14271175	0.118631384	0.191262512	0.189515742	0.066519437	0.014479512	0.104981574	0.030684233	0.204588653	0.237399881	0.340555141	0.088899253	0.052505566	0.040330547	0.083597362	0.093883565	0.052365598	0.075054194	0.120549348	0	0.087810469	0.227249851	0.059738627	0.107642028	0.17921147	0.058608235	0.017724651	0.279755048
ncbi_419112	lightcyan	0.17360456	0.081626238	0.023797894	0.198640469	0.068036665	0.10629785	0.233184559	0	0.044151132	0.0742324	0.372325259	0.042114484	1.151311321	0.023454853	0.103991182	0.10149734	0	0.007805826	0.108032649	0	0.066182308	0	0.065567717	0.027394183	0.314798909	0.031072333	0.040280676	0	0	0.040208441	0.034447561	0	0	0	0.083597362	0	0	0	0	0	0	0	0	0	0.032664367	0.23590351	0.07725976	0.050514835
ncbi_419111	darkred	0.013417786	0.006099847	0	0.002788463	0.002595808	0.005272843	0	0	0	0	0	0	0.044748736	0	0.974399628	0.46176543	1.519748595	0.889743929	0.665646045	0.898625283	0.913189354	1.836629752	0.529521663	0.621541138	0.223922794	0.053394506	0	0.024572972	0.107784647	0	0	0	0	0	0	0.098202237	0.044408578	0.085043405	0.172561097	0.294840295	0.069012639	0.165043262	0.112725514	0.078313706	0.138672278	0.604738255	0.031579801	0.825604742
ncbi_419109	brown	0.392285425	0.397276452	0.404170921	0.307028057	0.368546298	0.40348239	0.57453112	0	0.190579257	0.225506624	0.233635154	0.212499228	0.346438891	0.218150108	0.096734482	0.180628141	0.33306688	0.2060397	0.213432517	0.210864655	0.190505462	0.206752245	0.18051037	0	0	0.080389766	0.132657393	0.266346462	0.188362497	0.265413451	0.614584031	0.274711172	0.114145182	0.178240573	0.218509945	0.114368844	0.144802676	0.180463862	0.091727538	0	0.206737377	0.168156849	0.087118548	0.078391083	0.112315054	0.257877322	0.296114241	0.256311937
ncbi_419108	grey60	1.712383286	2.487759401	2.776043393	2.197580321	2.959997011	3.038989453	0.50538869	0	1.26204664	2.411735599	1.01394475	0.683360229	1.785786595	1.914047488	0.914641328	0.764607697	1.820202969	1.097674203	1.230103578	1.296167734	1.2176477	1.173078654	0.973366797	0.923455273	0.894782946	0.562708458	0.516281466	2.388341549	1.27389526	0.886734827	1.077033983	2.532062019	1.021933631	5.516932539	1.93727272	2.797027554	2.367602506	5.452768445	2.595822176	0.855471397	3.520583664	1.586556664	1.418665703	1.136895474	1.051957425	1.076672693	0.790336408	0.991488075
ncbi_419107	brown	1.423632061	1.688509515	1.744497267	1.483207642	1.77583296	1.743125192	1.1576115	1.556750123	0.869004066	1.417037163	0.701935042	0.590082256	0.63016196	0.788515849	1.207600262	1.271248079	1.179723712	1.014798331	0.885425876	0.765705108	0.854804947	0.968983405	1.16315595	0.791749047	0.995236034	1.136174448	1.030046321	0.888075116	0.732937032	1.797265767	1.75461806	1.993646501	1.168742219	0.770026925	0.896613715	0.518525936	0.483694143	0.680359573	0.551173072	0.735899165	0.743953052	0.379791485	0.401962472	0.328565578	0.672901682	0.991647012	0.705290223	1.158061057
ncbi_419106	black	0.006962929	0.022192194	0.004580768	0.002709091	0.078034009	0	0	0	0.833536005	0	0.468258595	0.726309941	0	1.104686899	0.091155566	0.144426062	0.594628998	0.241810478	0.342480877	0.033190764	0.010168109	0.021585451	0.222386206	0	0.177897958	0	1.385772159	1.354121712	0.760485142	1.897654442	1.704400792	5.11324223	4.377671513	1.911453085	0.258005922	0.022452745	0.017675927	0.033138625	0.017582739	1.343655607	0.016750727	0.041840867	0.074796939	0.042463603	0.08935959	0.027755605	0.356272881	0.163541131
ncbi_374111	blue	0.433599025	0.294934411	0.285858071	0.266447813	0.31754419	0.222219384	0.514476737	0.751597144	0.364514238	0.31817762	0.057548726	0.04142941	0.537661236	0.04640645	0.124935802	0.010828957	0.582087936	0.247169771	0.299989599	0.256198912	0.26276255	0.110224906	0.196868476	0.15060992	0.054952905	0.165005674	0.445919028	0.122045731	0.164885499	0.45910649	0.328900643	0	0.279259468	0	0.252203271	0	0.00357646	0.003591312	0.003851911	0	0	0	0	0.003781066	0.050353111	0	0.080542165	0.391204558
ncbi_419104	midnightblue	0.101997507	0.082958146	0.065570926	0.079306158	0.069284625	0.161024208	0.052645433	0	0.020790107	0.027012491	0.645178092	0.35117698	0	0.546868498	0.541360982	0.424710472	0	0.244062675	0.299999973	0.205107028	0.239461741	0.174047206	0.317899443	0	0.234854369	0.224407909	0.504870141	0.087978171	0.108348782	0.315963533	0	0.294733043	0.075794325	0.175378248	0.463832814	0.082539936	0.075828142	0.050466839	0.068151559	0.566902861	0.081406367	0.136307785	0.032690695	0.057886072	0.515665679	0.317849262	0.413944836	0.289081251
ncbi_419098	blue	0.116594519	0.135334438	0.142878744	0.119848555	0.154554198	0.136122252	0.092651694	0	0.021931465	0.20496522	0.114548302	0.083089235	0.030140295	0.018492971	0.120848951	0.189331844	0.33306688	0.140812547	0.222192073	0.140853212	0.145592484	0.110167209	0.110323025	0.033429989	0.020823789	0.09433049	0	0.96897704	0.38949923	0.199025864	0.107183848	0.300404603	0.038940203	0.54909744	0.376125273	1.171824852	1.113036821	1.573586169	0.964274693	0.098675218	1.413956607	0.717846121	0.603268102	0.5529562	0.141946948	0.165175518	0.006891001	0.159468859
ncbi_419101	tan	0.011844664	0.001570987	0.01991553	0.024014367	0.010531573	0.004984051	0	0	0	0	0.708261291	0.118215834	0	0.139220226	0.26487689	1.539250364	0.094289809	0.021366345	0.040188916	0.031028448	0.054319222	0.036415726	0.042964642	0.04810861	0	0.013572351	0.015024264	0.08012868	0.035738274	0	0	0.445252818	0	0.562912973	0	0.031711657	0.077901406	0.054033879	0.039341087	0	0.062890801	0.060636993	0.012411083	0.0441642	0.286599397	1.473247102	0.103953916	0.012793348
ncbi_419100	black	1.682921755	1.493204428	1.297203707	1.089019242	1.209116218	1.58346013	1.699219455	2.415458937	1.006058441	0.941035482	0.989717516	0.96798684	0.59779797	0.987188434	0.199904001	0.727613416	0.079184087	0.605676625	0.638005809	0.484662352	0.623388886	0.518899696	0.531515865	0.390706799	0.367129525	0.601577645	1.102752698	0.732625472	0.480845383	2.467755225	1.451245002	0.659542885	1.379014181	0.643730958	1.189316021	0.353887348	0.360984154	0.456641317	0.357244682	0.698446573	0.453500262	0.460859801	0.256853162	0.255862798	1.105476012	0.744317046	0.891285047	0.717208703
ncbi_426076	blue	0.059524342	0.072563756	0.053953214	0.080309416	0.082119755	0.095569958	0.017738045	0	0.084232894	0.073741392	0	0.075996614	0.072314946	0.104660545	0.186785703	0.116127188	0.249575721	0.090185713	0.160190513	0.113372227	0.053839145	0.099783202	0.193419352	0.182436166	0	0.008561101	0	0.431616494	0.416878744	0	0.044774549	0.335286944	0.379911186	0.23477659	0	0.894825869	0.764172209	1.080342833	0.862453348	0.84513184	0.927660055	0.553929206	0.658940328	0.624072073	0	0.074973889	0.07382651	0.100295862
ncbi_426369	pink	0.071136507	0.059820102	0.098681833	0.125685233	0.061853503	0.044771212	0.055292252	0.751597144	0.141111677	0.08063925	0.007701289	0.048414887	0.076994148	0.036498126	0.344170942	0.101169328	0.888413282	0.204345538	0.162345831	0.236706662	0.236253021	0.253206757	0.258158986	0.139415632	0.167614938	0.094719912	0	0.110387304	0.068209375	0	0.02521305	0.081024034	0.193218427	0.143841956	0.078841969	0.055611725	0.057425147	0.048375431	0.049821641	0	0.10893201	0.077501562	0.042997719	0.078775346	0.049006025	0.005913381	0.056621866	0.143698817
ncbi_426368	blue	0.049898862	0.093341489	0.140040562	0.101566006	0.176273898	0.087988843	0.045402248	0	0.094522524	0.133933905	0.134675843	0.129466073	0.13958691	0.151428389	0.139462711	0.062640656	0.459136823	0.165306751	0.076481861	0.194843421	0.110639623	0.144661046	0.172118364	0.245462011	0	0.082319739	0.045045451	0.222540781	0.136788657	0	0.063978995	0.208778638	0.093283371	0.184631058	0.061832594	0.235934584	0.263930635	0.367935272	0.232144614	0.039449755	0.534398897	0.13559404	0.1105553	0.118717663	0.244574424	0.101763484	0.236224273	0.148467172
ncbi_426366	darkred	0.109965802	0.112728387	0.193971233	0.164539599	0.217204512	0.137738033	0.167765145	0	0.156326704	0.376701154	0.095337447	0.105957728	0.093231325	0.091206717	0.13705195	0.053701919	0.357500358	0.246715925	0.230919453	0.229634001	0.190247902	0.141308035	0.193807744	0.48115201	0.045398417	0.087898742	0.015024264	0.175053708	0.065677978	0.165165897	0.167264514	0.21700622	0.326295792	0.17354058	0.255598252	0.185829386	0.167802273	0.174398388	0.112870803	0.138016593	0.120045998	0.142011022	0.08108166	0.062075672	0.117587833	0.112433639	0.23104393	0.232465283
ncbi_425522	darkred	0.010410067	0.007972477	0.00105524	0.012613308	0.009031002	0.028823498	0.06350416	0	0.627793419	0.292584525	0.022367978	0.085694632	0.676194333	0.020353582	1.427154231	1.514067701	3.52669816	4.427993938	7.695514923	2.159694244	0.981656645	0.693434231	5.501883198	0.573683038	3.629317583	4.499653492	0.996381594	0.534118463	0.233212027	1.241812708	1.925102655	1.644176305	0.660775758	0.101920446	1.389889195	0.026878698	0.53601235	0.044478648	0.013972507	0.482488862	0.044018148	0.059595323	0.037144895	0.050275207	2.13030694	1.654582022	1.710912724	5.10940045
ncbi_374079	black	0.767362112	0.373989018	0.451101263	0.688413791	0.442258292	0.478354778	0.35112165	0	0.788647325	0.531983477	1.007686829	0.515158995	1.069718064	0.536324053	0.301255832	0.329471976	0.932132443	0.291093075	0.299290574	0.349260575	0.320475549	0.365409713	0.38509074	0.278780475	0.239472305	0.505545167	1.078749599	0.757661919	0.459002332	1.620732928	0.816255422	0.765604218	0.4471055	0.425247739	1.074328577	0.439147534	0.451190721	0.666501904	0.404408595	0.41749817	0.573437834	0.31602653	0.418621209	0.221407896	1.035326681	0.455840389	0.66612332	0.399502267
ncbi_429525	brown	0.018127057	0.166329973	0.365512964	0.120596238	0.263169337	0.031651983	0.091911858	0	0.047071832	0.462967478	0.00809895	0.127378556	0.064523862	0.092137438	0.051767873	0.011062326	0	0.024546232	0.029241486	0.075509579	0.073976074	0.089597924	0.422191559	0.027345192	0.095580364	0.045611242	0.018762536	0.046935828	0.145005785	0	0.115116943	0.024113469	0.052380154	0	0.039300606	0.00583986	0.009838099	0.00520214	0.017622942	0	0.199601704	0.019660095	0.007644488	0.005036445	0.109592904	0	0.026895159	0.010455513
ncbi_426601	blue	0.111566946	0.052235288	0.091419898	0.100546386	0.118036673	0.104562376	0.088776585	0	0.008813104	0.110233688	0.635523731	0.248695486	0.174370882	0.657369007	0.123779913	0.138000657	0.286368843	0.302942582	0.292089453	0.23545127	0.291069861	0.338244394	0.136111232	0.19841214	0.489392297	0.277134342	0.067076582	1.975954783	1.69107079	0.442422009	0.553580064	0.493894484	0.308232971	2.286566245	0.650070676	2.651990432	2.291360705	4.458990894	3.065884487	0.912244293	3.594248974	1.513628288	1.712340645	1.61398306	0.188378069	0.329637574	0.295937573	0.286089317
ncbi_426612	lightyellow	0.450122944	1.23389691	1.202519609	0.877976597	1.422570689	0.711433016	0.56817429	0	0.271988053	1.014455067	0.576325815	0.418503245	0.359164842	3.424395107	0.722610469	0.220239568	0.433572476	0.569832024	0.505125057	0.507791717	0.478149326	0.560557965	1.036494784	0.488905315	0.357202943	0.396352432	0.199757988	0.230149701	0.505110655	0.100026939	0.411525345	0.45854955	0.476769429	0.545884105	0.935981278	0.344280432	0.435767291	0.638559593	0.374470682	0.462246683	0.722939133	0.334399326	0.234977944	0.2663495	0.603246741	0.362374868	0.245975894	0.49805666
ncbi_419037	brown	0.841850286	0.57634586	0.74160182	0.947801367	0.881455428	0.69386532	0.79842967	0	0.310994319	1.077338253	0.803588296	0.53974433	0.204896061	0.407768058	0.282995991	0.530540636	0.079184087	0.226890636	0.208992554	0.186169395	0.112341339	0.252925364	0.194779764	0.146538929	0	0.298205361	0.089226123	0.665459	0.543574311	0.335836049	0.261781874	0.539780987	0.350322056	0.322222067	0.184507355	0.656147572	0.488687891	1.048395462	0.623028958	0.149942905	0.713050876	0.5412036	0.379375803	0.506554316	0.215079036	0.411593786	0.72714045	0.264559094
ncbi_419036	brown	0.281448373	0.302146573	0.244803116	0.248822118	0.271417153	0.297118074	0.094279091	0	0.196462813	0.349211058	0.352901414	0.0639317	0.274286768	0.186517451	0.210036015	0.190663504	0.484777972	0.242993293	0.160792816	0.14840108	0.149566389	0.127779698	0.169690639	0.118173968	0	0.259028123	0.24334783	0.198985406	0.119794395	0.179038473	0.118569033	0.164213356	0.182786064	0.251238629	0.783392088	0.201618763	0.163172509	0.237717399	0.223110914	0.39600684	0.186216338	0.140131913	0.136017717	0.204140522	0.051085818	0.204917328	0.051751743	0.163766455
ncbi_419035	darkred	0	0.008007989	0.001553168	0.001614138	0	0	0	0	0	0	0.222916222	0.226197872	0	0.079503059	0.382900832	0.686151758	0.218895018	0.349583131	0.163507629	0.182751072	0.422838658	0.640763674	0.272576114	0.056528614	0.84396312	0.068609297	0.266604918	0.050794675	0.048617773	0	0	0.241721174	0.095520733	0.067683817	0	0.124827783	0.138562273	0.1173067	0.124939683	0.499741902	0.184320291	0.203974259	0.088038805	0.114987254	0.056596939	0.60495397	0.179285351	0.261535897
ncbi_426376	black	0.583688267	0.222189664	0.156323755	0.558527043	0.136432617	0.465739224	0.257966628	0	0.67884311	0.250825289	1.714715405	0.465216604	1.109044771	0.442465361	0.847789052	0.192529947	0.467145887	0.147486501	0.149297902	0.118892774	0.166277253	0.014595877	0.249377579	0.106481168	0.07852499	0.218862884	0.773585854	0.505991293	0.287276941	0.931914759	0.720945412	0.029879175	0.983648239	0.336938644	1.455487837	0.002895102	0.010243168	0	0	0	0	0.004106655	0	0.002872729	0.186139995	0.158996127	0.304513852	0.117187527
ncbi_418802	brown	0.13211959	0.421992929	0.495814541	0.26621558	0.465297439	0.204238372	0.169453755	0	0.0948832	0.247694401	0.135965292	0.165365258	0.026256781	0.110045615	0.027714727	0.03044185	0.194931774	0.089183463	0.084307246	0.071923283	0.117073487	0.097690524	0.15855702	0	0.061459793	0.113046733	0.151396076	0.12836418	0.126303219	0.096671586	0.166279104	0.128785379	0.248651463	0.117554324	0	0.049993152	0.078363123	0.065486987	0.049643534	0.517759138	0.102073695	0.092449915	0.080906821	0.05135482	0.287449776	0.051160646	0.173238701	0.096285168
ncbi_426314	brown	0.199637257	0.466075489	0.637299551	0.345234428	0.544012463	0.279961847	0.202563988	0	0.425143608	0.562203287	1.123369522	0.253978601	0.182500852	0.177716245	0.08893016	0.179648706	0	0.144012853	0.180194794	0.17054445	0.171047908	0.070397434	0.291427627	0.086544234	0.303103069	0.230822471	0.14586113	0.142569452	0.182267343	0.252118742	0.414492858	0.020344543	0.427784139	0.143055521	0	0.118558866	0.106567182	0.132474169	0.127343772	0.100026007	0.178707717	0.070902214	0.131577035	0.054487942	0.054810138	0.136208609	0.137193916	0.189660997
ncbi_430764	blue	0.007869795	0.023044847	0.005852511	0.011024273	0.017238364	0.004766876	0	0	0	0.040620282	0.020132674	0.015973216	0.042669944	0.047683047	0	0	0	0.046412253	0	0.025286541	0	0	0.007023557	0	0.081108263	0	0	0.024661069	0.031876558	0	0	0.035715386	0.052505566	0.006845892	0	0.018007687	0.019499809	0.004410132	0.014059137	0	0	0.048897424	0.012961931	0.002948882	0	0	0.034402328	0.019714517
ncbi_418647	green	0.563992929	0.434247741	0.336488589	0.272405567	0.335959496	0.64808717	0.524803405	0	0.074140108	0.287835389	0.274058711	0.234291197	0.095157357	0.120318838	0.017151629	0	0	0.068137012	0.053034486	0.042757967	0	0.008743536	0.064812837	0.178388866	0	0	0	0.193239906	0.242408283	0.206972386	0.34128125	0.209763142	0.042985608	0.104040704	0.261158089	0.230678576	0.116964237	0.205625056	0.218325787	0.075158585	0.177859367	0.332930002	0.33432278	0.150192921	0	0	0.204467733	0.06273318
ncbi_418646	black	0.328854866	0.278595762	0.163052762	0.203469501	0.155554751	0.272136111	0.594545586	0	0.890262745	0.071615539	0.168497692	0.185315572	0.485629619	0.046967534	0.205311485	0.188752609	0.374363582	0.197057131	0.186475831	0.166032641	0.178809644	0.203522925	0.184785901	0.093429518	0.65833433	0.132290965	0.150734184	0.399564438	0.175297421	0.362447456	0.581287899	0.211518789	0.30257955	0.103709117	0	0.078211516	0.072527027	0.047967317	0.043578255	0	0.04764579	0.135091115	0.022780261	0.050748799	0.066958795	0.195326072	0.178217878	0.272945663
ncbi_396332	darkred	0	0	0.007829443	0.016712738	0	0	0	0	0	0	0.008260558	0	0	0	1.342787979	0.154683113	1.93892217	5.339964658	4.038376927	1.22694777	1.194115438	3.218431754	3.295423673	11.37301794	8.110604334	0.113247107	0.254767999	0.090433622	0.322641901	0	0.034826217	0.018798406	0.075446644	0.009487621	0.427356822	0.250138233	0.105083668	0.25018083	0.412062815	0	0.199216359	0.369351545	0.373128781	0.223481863	0.721462531	0.118088744	0.252986408	4.544642465
ncbi_395825	darkred	0	0.00250981	0.012685204	0	0.002557913	0.022332926	0	0	0	0	0.006325783	0.198333762	0	0.38866723	0.591482283	0.082718807	0.484777972	1.449518398	1.661750001	1.251351106	0.531091117	0.951887259	1.389606255	1.380472901	1.354265934	0.096674511	0.073980616	0.14763636	0.16669627	0.090842198	0	0.077517225	0	0.038300304	0.098280098	0.148466433	0.60228408	0.209999052	0.178595143	0.160326425	0.229737194	0.144965347	0.215716176	0.181802999	0.324584531	0.011421314	0.112839862	1.160065102
ncbi_768444	darkred	0	0	0.002689613	0	0	0	0	0	0	0	0	0	0	0	1.091337024	1.184924707	0.727376923	0.907255106	1.392122016	1.129152054	0.868316867	0.513178077	0.739842933	0.289087972	0.243715237	0.063953318	0.148766559	0.251895908	0.159559952	0	0	0.008816709	0.168907506	0.013211785	0	0.245810507	0.890940457	0.336380539	0.273260589	0.034233093	0.286107521	0.232799317	0.150306201	0.217724307	0.685524266	0.78142725	0.150293793	0.789914863
ncbi_374090	darkred	0	0	0.008019825	0	0.024577029	0	0	0	0	0	0.332680923	0.00341792	0.051684127	0.012601061	3.056589457	0.244937105	1.607868717	5.084740633	4.231827695	6.223977916	1.958302281	2.134379833	4.808398924	8.476621534	5.704282118	0.326514416	0.12366294	0	0	0	0.339285138	0.006741497	0	0.037776879	0	0	0	0	0	0.801642891	0	0.003792476	0	0.026813318	2.244886007	0.213329561	0.479765238	5.178980654
ncbi_417730	tan	0	0	0.004051785	0	0	0	0	0	0.112933098	0	0	0.079122764	0.782339165	0.038188928	0.844730885	9.012201888	0	0.016580116	0.011014637	0.007952633	0.516584325	0.069284225	0.092657559	0.061738304	0.140747274	0.394696578	0.166333448	0	0	0	0	0.02045805	0	0	0	0.005165791	0.001921572	0.02565959	0.006897178	0.034233093	0.002860445	0.005004163	0.008887356	0.011071803	0.918819984	7.17953262	0	0.014148215
ncbi_396368	pink	2.024128122	1.016722392	0.963888019	1.898317176	1.043016186	1.391620121	1.574084203	4.458339161	3.197095735	0.824732297	1.128917294	0.515679824	1.188549258	3.099840276	1.304436196	1.454411106	0.094289809	0.638694582	0.536173982	0.932471767	1.00690058	1.109160465	0.460848176	0.418548005	0.864194868	0.767514453	1.973042017	1.213211207	0.493822071	1.154487268	1.072761171	0.277858745	2.129927745	1.574285586	0.628789445	0.194801504	0.187727621	0.360700429	0.320886814	0.384613517	0.334231201	0.302505333	0.167999158	0.192104387	0.548848193	1.321403015	0.232159859	0.674391826
ncbi_121109477	black	0.002448157	0.002060795	0.001302974	0	0.00189283	0.005366218	0	0	0	0	0	0	0	0	0.023414323	0.111437376	0	0.023453674	0.031134607	0.018011661	0	0.009310857	0.010323444	0	0	0	0	0.040623984	0.007291553	0.062764395	0.039002418	0	0.119933355	0.015641852	0	0.005135278	0	0.008811441	0.00207474	0.075158585	0.0153774	0.002600699	0.007835333	0	0	0	0	0.009429274
ncbi_417728	black	0.648727438	0.359440979	0.385158074	0.253830761	0.256753548	0.370895745	1.025930046	0	1.03346847	0.26074007	0.212391887	0.347409984	0.051098018	0.103153454	0.531475675	0.258977689	0.539444069	0.543116658	0.650023588	0.649602331	0.414195336	0.263425599	0.801900541	0.559094139	0.201146039	1.029009898	0.565247714	1.489504301	0.303248836	3.884265761	1.550296173	0.245148986	2.208380243	0.099659108	1.166362938	0.054231079	0.096517159	0.053301992	0.067105166	0.574471625	0.081333231	0.168430749	0.083745503	0.092090993	0.38383225	0.170851365	0.563253731	0.74596068
ncbi_417727	pink	0.39482709	0.305737001	0.372465731	0.214502155	0.370529766	0.436940135	0.258709606	2.096436059	0.457183873	0.318981197	0.364160002	0.154652709	0.102441548	0.305249748	0.290308688	0.159541155	0	0.20024807	0.199593964	0.188395389	0.23039192	0.234172517	0.210134506	0.322623886	0.112614406	0.156064055	0.160219624	0.202907483	0.162328049	0.091275889	0.111979674	0.199704355	0.235163266	0.273595674	0.055134694	0.225093326	0.171545985	0.320959183	0.207440385	0.509602639	0.24016343	0.166284389	0.150841375	0.131289339	0.189950242	0.201753289	0.224839039	0.170758546
ncbi_768780	black	1.845208116	1.734667747	1.631450375	1.552555135	1.360904303	1.322257342	2.586710053	2.901589038	3.435906494	1.518757954	1.219829605	1.437291191	1.229400607	1.033934398	0.76378486	1.333883164	1.101998931	0.867378313	0.952044873	1.021434562	1.377733656	1.320951943	1.073348825	0.506757214	1.901485901	1.187535966	3.246271128	1.546256098	0.677236665	2.430285782	2.039452187	1.304548208	3.28313332	0.398780029	0.287610442	0.372168705	0.398308266	0.347641825	0.379144986	0.672999612	0.454042436	0.743619135	0.362460874	0.360241184	1.250454414	2.085587062	1.325657993	0.880541385
ncbi_417725	blue	0.302194311	0.277354221	0.24831323	0.307003793	0.285332854	0.347489092	0.589296897	0	0.784056856	0.763423772	0.761329533	0.57970935	0.905885703	0.980256039	0.840854167	1.995748909	0.88173872	0.714968018	0.770172887	0.4629479	0.864792473	0.696785134	0.406191766	0.650104076	1.390689444	0.400527535	1.072399379	1.087120308	0.163955902	1.007980245	3.317359224	0.27430252	0.724276663	0.249180232	0.197363603	0.091586265	0.080164905	0.095361183	0.093761384	0.527856517	0.095034438	0.178957608	0.079168831	0.110889953	0.637315228	2.076124908	0.574988144	0.800573131
ncbi_417724	black	0.194356073	0.044063886	0.078866633	0.120095119	0.038192749	0.059648434	0.184808371	0	0.107070035	0.170502984	0.354976559	0.164257011	0.315710404	0.166591578	0.079065759	0.078728231	0	0.034505143	0.052742342	0.05025553	0.036101324	0.050725755	0.049130677	0.200006444	0.051834957	0.127106556	0	0.207061459	0.065637979	0.422580687	0.181073424	0.096934222	0	0.201067393	0	0.02513657	0.033562734	0.012441901	0.046726562	0	0.039102986	0.055644497	0.008134234	0.029981601	0.038784945	0.096137681	0.115629385	0.024530702
ncbi_768821	darkred	0.205341625	0.045516254	0.093559502	0.25221354	0.027695331	0.093240221	0.144945931	0	0.105143119	0.84666256	0.272395318	0.161784647	1.088639695	0	1.174550033	0.516112474	8.396423493	8.544077476	2.300612905	1.53893192	15.48334187	7.44350368	5.814695872	4.525439736	12.12052192	3.686742896	0.279973121	0.360940219	0.046187522	1.560726905	0.388896286	0	0.560000893	0	4.816630684	0	0.002037542	0	0.001557495	0.098280098	0	0	0	0	1.994128482	0.189309188	0.155866462	5.353607311
ncbi_417722	darkred	0.03156123	0.046089461	0.042692866	0.028968895	0.035970182	0.018825142	0	0	0.021931208	0.027535677	0.150006178	0.053180245	0.033432964	0.171156244	0.230872589	0.122016827	0.385802469	0.205675975	0.175115137	0.100809072	0.167010573	0.12062564	0.154605642	0	0.076312576	0.251322477	0.036056046	0.123913431	0.046662932	0	0.031823823	0.058051739	0.043154788	0.073061635	0.140024562	0.114584628	0.082826239	0.18454421	0.15778947	0.039449755	0.100609667	0.041895923	0.041645093	0.06016394	0.025174713	0.103562902	0.166601614	0.270574949
ncbi_417720	darkred	0.038243236	0.020405153	0.052016063	0.045748064	0.046825326	0.055685732	0	0	0.036493116	0.036004186	0.026149341	0.035333503	0.01119436	0.06743735	0.055149289	0.011955745	0	0.053386295	0.037905634	0.046577812	0.048698424	0.058925855	0.100044512	0	0.274711165	0	0	0	0.015075699	0.119690242	0.02521305	0.022119	0.107851596	0.004322773	0	0.026113804	0.035564046	0.006208602	0.024336029	0	0.03902408	0.033345322	0	0.006065988	0.058977098	0.057760732	0	0.069406102
ncbi_417719	greenyellow	0.94191632	0.37005629	0.295914025	0.446922958	0.195021051	0.604650873	0.518267052	0.805152979	0.044528981	0.202347674	1.368595341	0.223737017	0.317048637	0.990564457	0.162194911	0.118740409	0.483168039	0.395487783	0.538098174	0.309720957	0.195850358	0.108785614	0.380597021	0.098733531	0.362151751	0.912719618	0.04422059	0.069823381	0.007936823	0.047262106	0.045114059	0.14449117	0.052505566	0.236826146	0.587617981	0.067531289	0.080687111	0.062826538	0.050498302	0	0.085211613	0.066100684	0.02617038	0.042377761	0.500612521	0.237269699	0.246137247	0.275613147
ncbi_417718	brown	1.106458812	1.19312921	0.914276005	1.103330254	1.063314121	1.247717027	0.781685922	0.805152979	0.627966232	0.957180269	0.332758271	0.23061488	0.701503379	0.540451889	0.252580972	0.231582019	0	0.184309596	0.219537729	0.195677227	0.141545656	0.164761315	0.291841689	0.178111629	0.107275988	0.167963188	0.097098737	0.65806863	0.344454163	0.534618511	0.454617641	0.498964047	0.754127553	1.156252837	0.571173045	0.485485971	0.613491355	0.707027418	0.437847768	0.269195102	0.496129378	0.331881598	0.338313321	0.268540341	0.502865666	0.175603674	0.341280714	0.18261551
ncbi_417717	brown	1.622337582	3.556090573	3.908936847	2.678734153	4.061626308	3.215240281	1.443355105	0	1.372747876	3.151723439	0.957663382	0.738703515	0.565435433	0.888675775	0.622931423	0.673752607	1.645712349	0.821853908	0.728003664	0.662285175	0.677972782	0.66343356	1.113974804	1.035202376	0.649957484	0.681172365	0.675031673	0.562165521	0.712370642	0.977098917	1.090521007	0.537010599	1.004139977	0.828048019	1.467916665	0.524857286	0.529406994	0.677423754	0.525061237	0.920770528	0.602020685	0.36214904	0.439804994	0.412938334	0.386319745	0.714842568	0.669333316	0.602975184
ncbi_417716	brown	1.085009716	1.594645361	1.755743976	1.223479086	1.552860323	1.666985499	0.591002326	0	0.885996689	1.529647697	1.191056777	0.955733982	1.228726544	1.010703837	0.624839169	0.841486195	0.257201646	0.631958757	0.67013839	0.611949576	0.694801123	0.553166002	0.832575859	0.433727224	0.918249838	0.677579538	0.101172374	0.606177307	0.484423677	0.524696899	0.424488793	0.548314502	0.683050463	0.79452092	0.54006256	0.627605916	0.570841335	0.882919632	0.565336489	0.4673563	0.722196422	0.311760839	0.417083704	0.269934957	0.899226401	0.509742504	0.831417262	0.651686382
ncbi_417715	greenyellow	0.694608405	0.434316805	0.333821609	0.280113483	0.242864403	0.548173896	0.693027024	0.805152979	0.320342067	0.508889998	1.954363891	0.155114055	1.084671453	1.574792053	0.036202488	0.115931957	0.282869427	0.095447618	0.087136277	0.075765931	0.042721963	0.099995663	0.138033428	0.052908373	0	0.332484389	0	0.138573318	0.007639361	0.638250169	0.027944639	0.093918304	0	0.365045837	0.333339565	0.035820944	0.039163468	0	0.019998072	0	0.003090469	0.037873615	0.087771219	0.00461335	0.108047563	0.156415906	0.046514389	0.103423911
ncbi_417714	brown	0.137170754	0.38271059	0.579221566	0.35079962	0.482635685	0.134936488	0.454887082	0	0.392808049	0.428573652	0.105114015	0.052157552	0.196691418	0.07625286	0.090461717	0.065657498	0	0.157613667	0.09534177	0.110615352	0.087835771	0.080401181	0.324796686	0.032081278	0.020823789	0.055248871	0.052247969	0.202267538	0.129753908	0.107609035	0.274024742	0.119393362	0.148040507	0.10215321	0.091438655	0.046483591	0.042052678	0.046778785	0.033656631	0	0.081492918	0.045289278	0.013457717	0.045952354	0.052644825	0.060340375	0.043062121	0.113600992
ncbi_107051628	black	0.275013716	0.133853336	0.130581043	0.189380298	0.100666756	0.20406164	0.727042261	0	0.417677783	0.203196615	0.225049903	0.270867386	0.103441134	0.665270643	0.321432964	0.779292413	0.648847552	0.493793721	0.323868334	0.27310437	0.202975834	0.58172761	0.2475022	0.274140478	0.539074122	0.435487625	1.244769411	0.535935608	0.296891576	1.185002418	0.443586166	0.513252701	0.369622928	0.61395105	1.360407751	0.268305462	0.259460769	0.099108087	0.193008167	0.684803798	0.219044423	0.488881025	0.21261522	0.239808155	0.989743936	0.960052929	0.529607793	0.430512985
ncbi_417712	black	3.779606353	2.018794216	1.358351479	1.781982034	1.242757887	2.553676715	4.558601713	4.192872117	3.371943771	1.115280151	2.202852603	1.858560406	2.131474966	2.192639567	2.587142425	3.12888361	2.157685725	1.787208562	1.777716597	1.57806575	2.041856559	1.693910084	1.396374411	1.39278852	1.178553705	2.340257008	6.93046291	2.452060325	1.899557869	4.076779059	3.473626861	2.526924405	2.893857799	1.670293042	2.082959077	0.910100933	1.212345366	0.455153663	0.994601081	2.841466022	0.472534544	2.542954308	0.815217985	1.007149963	2.365477365	2.84866712	2.352422006	2.311573584
ncbi_417711	blue	1.073553116	0.804453207	0.590741242	0.790104402	0.811633174	0.703934535	0.836370616	0	0.837933413	0.921712545	0.56333862	0.381475309	1.166596041	0.164402304	0.223682912	0.334890973	0.210119348	0.609833675	0.518548077	0.39026099	0.45566847	0.347576919	0.461851024	0.381145925	1.100351383	0.174295069	1.171765777	0.550775363	0.19579116	1.010986328	0.685474582	0.555413735	0.72056336	0.216687547	0	0.10489002	0.056547131	0.095968403	0.122241579	0.648387477	0.094755022	0.166390696	0.112595166	0.056036769	0.251605027	0.281070847	0.701825577	0.678338187
ncbi_101752215	darkred	0.029669486	0.014681574	0.015414205	0.046653124	0.011171284	0.036216849	0.028759599	0	0	0.01401862	0.022830568	0.070735683	0.089867762	0	0	0	0	0	0	0.006450989	0	0	0	0	0	0	0	0.006568191	0.042118566	0	0	0.059085856	0	0.022173296	0	0.026889928	0.042816484	0.006030873	0.03217681	0	0.015430073	0.066134392	0.004224586	0.028815924	0	0	0.04157664	0.003023789
ncbi_417709	pink	0.203702934	0.339391105	0.439818667	0.403823315	0.445824868	0.306415784	0.270933684	2.096436059	0.097810498	0.297481838	0.284109458	0.332774045	0.338936041	0.235519333	0.067964576	0.291404099	0	0.115759809	0.135482614	0.180477762	0.147731454	0.117091521	0.160936591	0.283106821	0	0.051473561	0.447546728	0.253260879	0.190855267	0.329820011	0.250167975	0.177052165	0.102448247	0.109177628	0.203513501	0.135869941	0.149021604	0.140581636	0.103146066	0.340390769	0.171572411	0.10679987	0.089024964	0.055122331	0.041745984	0.093290759	0.24071943	0.222283106
ncbi_427848	blue	0.112594664	0.071466081	0.142891474	0.046457048	0.108107742	0.071248514	0.209317051	0	0.401156186	0.066024467	0.031088795	0.123911591	0.221003559	0.260360408	0.061196973	0.062996115	0	0.142901868	0.171278531	0.303910818	0.201459014	0.157143341	0.205128004	0.249226533	0.174685296	0.037195769	0.045045451	0.122559531	0.032825233	0.328371315	0	0.109898624	0.176404225	0.155875168	0	0.032768221	0.03294916	0.026255574	0.06812017	0.383923349	0.024769525	0.090889126	0.009705829	0.02416067	0.024708929	0.11696047	0.253725016	0.188576176
ncbi_769240	blue	0.042284786	0.022603341	0.034485723	0.023665762	0.031011196	0.022675228	0.021351553	0	0	0.023955274	0.051245256	0.009179196	0.008303889	0.161210633	0.126516039	0	0	0.071296608	0.017798627	0.007619862	0.010536564	0.095296296	0.021681892	0	0.102074147	0.018897197	0.037963919	0.110540484	0.031940982	0.119690242	0.172950536	0.073027954	0	0.033587416	0	0.055027907	0.047568025	0.097253621	0.065319817	0.186335771	0.029492481	0.059031333	0.052054216	0.04178903	0	0	0.031130739	0.098616269
ncbi_427847	black	0.38064631	0.188208825	0.198914632	0.323959877	0.146541557	0.203037507	0.668447411	0	0.667801348	0.15606235	0.284584584	0.157543462	0.595264262	0.188502552	0.071662439	0.248897228	0	0.227457513	0.29381707	0.23358805	0.228456054	0.391654732	0.332421198	0.311231538	0.045527389	0.446085209	0.871636594	0.62810918	0.210634178	0.214259792	0.273274103	0.634414547	1.016685535	0.139989843	1.324738171	0.216914102	0.220393225	0.072611942	0.164210915	0.161274557	0.09794404	0.37307485	0.153014559	0.14546739	0.171548622	0.702907409	0.289183042	0.363441094
ncbi_427846	blue	0.035392198	0.011459454	0.039500811	0.028543295	0.035011194	0.01515187	0.107398476	0	0.287319296	0	0.089107954	0.131326413	0	0.221449764	0	0.075503016	0.389863548	0.019128501	0	0.022024326	0.066678712	0.068457504	0	0.043708013	0	0.008830849	0	0.169840117	0.516275782	0.106277026	0	0.220420922	0.164763829	0.178970374	0	0.404981037	0.398874971	0.039141875	0.299814673	0.098566838	0.110733874	0.921356001	0.429880083	0.395202669	0	0.016351198	0.026569533	0.022096143
ncbi_417707	darkorange	0.135180544	0.240991613	0.42025212	0.45349045	0.401968402	0.194788461	0.476815324	0.805152979	0.726943875	0.443638454	0.710981328	0.838597898	1.045362732	0.670886244	0.487032271	0.590542735	1.731274795	0.105369558	0.187423371	0.186477613	0.124375045	0.207375402	0.257265128	0.564293377	0.071783386	0.457774371	0.217814317	0.436023949	0.239885502	0.675111061	0.419908025	1.260465572	0.15138064	1.11082829	0.657542923	0.329259692	0.531412986	0.464625569	0.318232179	0	0.438272523	0.313583211	0.161488731	0.174768344	0.490511705	0.758721137	1.279530458	0.214377772
ncbi_101750427	lightcyan	0.396329912	0.509652923	0.27965664	0.249298558	0.368449619	0.41713939	0.507058078	0	0.213185925	0.234728369	0.379161963	0.139828766	0.884838129	0.151341643	0.108216742	0.339888868	0.21872266	0.156993754	0.166649883	0.20189381	0.200319794	0.333400732	0.271336303	0	0.083503123	0.424728584	0.230154766	0.253250724	0.170447304	0.202509365	0.188790909	0.080406415	0.184909094	0.083841557	0.585114398	0.258198258	0.213949493	0.266965524	0.194798015	0	0.273822527	0.299723186	0.207040676	0.1272037	0.233951213	0.156233625	0.422163727	0.174928751
ncbi_417706	pink	3.194412887	2.292224955	1.763623181	2.03938012	1.670883606	2.198629841	3.625172821	7.252816528	2.060375476	1.384180055	1.307169376	0.799992622	1.011651158	1.113420298	0.204366263	0.296369192	0.990327598	0.117570073	0.13235186	0.126682881	0.138571435	0.108620965	0.075043964	0.076691675	0.209502666	0.772674629	2.412666944	0.99847596	0.585776249	2.006332498	1.852844189	0.877300748	1.930872799	0.777475822	1.541495998	0.447191026	0.431983194	0.770826233	0.576587496	1.42943875	0.467261082	0.487229761	0.314910377	0.230282984	0.356912498	0.60870017	0.362820181	0.302565666
ncbi_769420	violet	0.004521834	0.004434168	0.004738726	0	0.004224016	0.016176976	0	0	0	0	0	0	0	0	0.239363698	0.138449752	0	0.018916852	0.051150075	0.04236389	0.15799317	0	0.039597289	0.028107573	0	0.056419909	0.241547785	0	0.012529491	0	0	0.093331533	0	0.010331913	0	0.002723747	0.004448474	0	0	0	0.003034809	0.008418707	0	0.013218561	0.125350983	0.133065973	0	0.032228939
ncbi_417705	blue	0.504346559	0.454274156	0.298553756	0.27223434	0.249920812	0.538023642	0.657912168	0	0.394770111	0.224913685	0.428292884	0.233874463	0.551127288	0.27063111	0.391198069	0.335669584	0.728883232	0.326155501	0.495825773	0.40132568	0.575825619	0.443057134	0.376261271	0.442350247	0.143863353	0.748453856	0.919567304	0.405116457	0.178169516	0.277366261	0.145842317	0.117599338	0.286647053	0.148982149	0.799928142	0.134438884	0.118983081	0.161673827	0.131242837	0.388421073	0.179482739	0.141732429	0.112946064	0.056213259	0.9290329	0.465725371	0.521833939	0.518877846
ncbi_417704	pink	0.266040129	0.241831231	0.177396225	0.255841731	0.2053125	0.154557839	0.258859445	2.096436059	0.201582923	0.20998749	0.254073576	0.228251048	0.217690855	0.227081428	0.081980501	0.18460706	0.311759571	0.153466313	0.131731217	0.259378461	0.21532056	0.176558846	0.249819227	0.040486813	0.250738815	0.114806096	0.49238255	0.193405202	0.280246081	0.599839349	0.180949532	0.189426905	0.199435138	0.103623419	0.096456199	0.141565847	0.176299815	0.172416534	0.181112448	0.23333138	0.195590461	0.120269185	0.055224937	0.094060056	0.166367403	0.322649337	0.211037478	0.210895929
ncbi_769352	brown	0.081479586	0.284174284	0.396260739	0.210406615	0.276120473	0.171169796	0.140390679	0	0.133812837	0.595480107	0.087628903	0.015879804	0.303150668	0.07061422	0.217866486	0.31475017	0.188631596	0.219498746	0.1950999	0.265799939	0.129418371	0.197931285	0.30008506	0.163785315	0.181869788	0.061076768	0.169753674	0.05884613	0.072052609	0.041184804	0.115624636	0.093570297	0.105271116	0.051838018	0.187894854	0.044439906	0.094211512	0.111756314	0.05311083	0	0.169153909	0.06050727	0.04497112	0.062582734	0	0.234316701	0.017680026	0.155212468
ncbi_417702	lightcyan	0.884936569	0.600777934	0.668858822	0.530105974	0.503088757	0.736386832	0.633778052	0	0.615633412	0.691348789	0.834882763	0.280528064	1.646867882	0.503076731	0.395762545	0.878805731	1.048376936	0.528382956	0.563922782	0.486436483	0.601563294	0.217105687	0.702086492	0.807787999	0.440761229	1.217472849	0.501276539	0.541369003	0.408217046	1.369333746	1.037669429	0.389515277	0.30175719	0.223628433	0.849283538	0.546788445	0.40032618	0.470506007	0.60519363	0.245493787	0.363447101	0.539034679	0.407816389	0.466719634	0.457007655	1.185330542	0.685770353	0.68778448
ncbi_417701	brown	0.308914714	0.540657685	0.414528093	0.287986055	0.385318991	0.451108943	0.568301024	0	0.625899775	0.271206039	0.273602078	0.143640971	0.492964152	0.284673916	0.160673536	0.256204786	0	0.11001025	0.12011795	0.127993025	0.107169461	0.110242191	0.20612619	0.105117225	0.202274061	0.422649495	0.222187056	0.26714499	0.134115797	0.305915683	0.154868585	0.150131085	0.798656514	0.125044617	0.265160231	0.050163267	0.106916498	0.082845419	0.067228869	0.100026007	0.081918053	0.081591214	0.015818245	0.040549739	0.302555452	0.137786619	0.16474335	0.148809694
ncbi_417699	grey60	0.766758632	0.867668122	0.987098218	0.905698193	1.072805489	0.620896928	0.755254619	0	0.403855544	1.444408517	0.498899144	0.685800601	0.465205491	0.687709481	0.512583989	0.4986322	0.768504812	0.608273148	0.562075415	0.608280931	0.581017547	0.614510059	0.773636195	0.545607812	0.20363729	0.54674968	0.403153861	1.226507145	0.775827094	0.438496397	0.812474888	1.650611477	0.261568136	2.974751477	0.420523727	1.539406309	1.642388708	2.277457716	1.459744491	1.132465467	1.72126874	0.758973721	0.921128506	0.602987397	0.774744507	0.776619377	0.855479953	0.507547588
ncbi_396478	darkred	0.824434303	0.272704803	0.141133297	0.364653833	0.255967452	0.43803295	1.031081256	1.610305958	0.058188105	0.117815034	0.099303844	0.188607708	0.242560098	0.052415874	4.124391167	2.989524345	2.726561512	2.975541707	2.905196901	4.108147218	2.992027516	11.49904871	2.862852359	2.387649519	2.686173	0.230128428	0.195082434	0.276732659	0.551516098	0.061091363	0.01358345	1.629477197	0.052505566	0.657893375	0.534396853	0.821000868	1.050999454	0.408316232	0.467388256	3.272498247	0.441553234	0.69672648	0.697625551	0.640280808	1.939504653	1.589038023	0.441028797	2.960094676
ncbi_121108798	green	0.040791533	0.029529761	0.018274766	0.00806946	0.021581318	0.019155707	0.077229824	0	0.007712265	0	0	0	0.016796927	0	0	0.068522541	0	0.007073192	0.026036528	0	0.030515528	0.011105558	0.020555217	0	0	0	0	0	0	0	0.125452787	0.023043953	0	0.009960358	0.098280098	0.001101768	0.002024362	0	0.022901355	0	0	0	0	0.002860229	0	0.022303307	0.024215485	0.023539813
ncbi_112533030	green	0.168904606	0.03780831	0.027609343	0.092682421	0.026168641	0.098057402	0.277197504	0	0.020613426	0.052357041	0.013561134	0	0.019779381	0	0.012774133	0.106805583	0	0.018538782	0.005854006	0.041262812	0.034570035	0.03811647	0.005994866	0	0	0	0	0.013358218	0.007639361	0	0	0.047815055	0	0	0	0.001394589	0.011780485	0	0.001686335	0	0	0.014612224	0	0	0	0.025366032	0	0.022621979
ncbi_417697	pink	0.504390974	0.545516307	0.689732475	0.645311376	0.583453939	0.501240093	0.734345044	2.096436059	0.547642887	0.593419853	0.328225798	0.329397095	0.587892425	0.288430422	0.676473153	0.345810555	0	0.546094727	0.451809491	0.589025753	0.451301683	0.470703025	0.808016029	0.782248271	0.296758432	0.345287453	0.550784509	0.357151719	0.511296916	0.787961734	0.391408508	0.819923795	0.484408338	0.478462717	0.471671515	0.727913816	0.561746867	0.653612717	0.613449947	0.734462059	0.718565607	0.688663284	0.577215045	0.531011854	0.485177105	0.473974277	0.442017473	0.502150556
ncbi_427844	green	0.478757943	0.652781224	0.715521674	0.347231508	0.500420472	0.812583153	0.963522686	0.751597144	0.103687869	0.434641871	0.148147513	0.265198162	0.225462143	0.024561214	0.146839232	0.304694009	0.745712155	0.277311214	0.44636793	0.363480366	0.243389959	0.240308497	0.294726747	0.530522987	0.115085393	0.30375693	0.013452432	0.128981535	0.324628682	0	0.013442848	0.255482906	0	0.067544564	0.195884672	0.326401492	0.210115266	0.291935953	0.315524549	0.034233093	0.273061366	0.569002568	0.196524163	0.308534867	0.283764715	0.303902007	0.037410257	0.351307562
ncbi_769652	green	0.07764081	0.095385068	0.083802995	0.104402414	0.098662006	0.059028752	0.203306106	0	0.113704882	0.325163763	0.537591568	0.466945236	0.400416502	0.451508672	0.583808327	0.314051803	0	0.462503389	0.462022122	0.517930299	0.408046054	0.404164439	0.428479465	0.182727924	1.017000696	0.519864151	0.205416378	0.426117036	0.616943488	0.415806947	0.082881904	0.96084812	0.37141948	0.81968	0.331883264	0.676451404	0.609115564	0.420206665	0.642656371	0.298332112	0.764674606	0.70339596	0.688730674	0.602390582	0.375460698	0.4810289	0.232429729	0.433465429
ncbi_121108850	white	0.03899477	0.015302142	0.017437707	0.052430972	0.021995199	0.035407481	0.036073315	0	0.087801904	0.26005097	0.211313572	0.442720976	0.426096761	0.104621751	0.133411528	0.046702366	0	0.112908206	0.027659526	0.080855192	0.049769233	0.052883368	0.121459062	0	0.061459793	0.161453316	0.022110295	0.07904243	0.06395327	0.080503631	0.102731609	0.353877461	0.186108836	0.237837531	0	0.059930885	0.056216009	0.024586965	0.02686917	0.700497658	0.021909963	0.15815426	0.052603234	0.061527824	0.079760763	0.131321639	0.049904184	0.146087117
ncbi_101748677	green	0.032806858	0.011312555	0.00988949	0.0058651	0.005592458	0.021324478	0	0	0	0.013286247	0.004710413	0	0	0	0	0.014960519	0	0	0	0	0	0	0.00991788	0	0	0.024830038	0	0	0	0.025773395	0	0.018740278	0	0	0	0.012266984	0.002060423	0.013377862	0.014961435	0	0.006961367	0.014686432	0.055671573	0.016837705	0	0.061991769	0	0.00328012
ncbi_417694	pink	0.464031175	0.148596987	0.229326266	0.258174328	0.126107584	0.205260265	0.22577046	1.556750123	0.894862064	0.155754639	0.193538731	0.105237172	0.526436313	0.061664096	0.383054402	1.004298845	0	0.223222139	0.276928583	0.247734078	0.403882532	0.563417454	0.231805522	0.261696626	0.535533628	1.352060454	0.506882243	0.5883939	0.371001971	0.253904167	0.868325129	0.078735029	1.178472754	0.182162132	0.546294845	0.410816716	0.166580063	0.624085434	0.627967998	0.074314699	0.509040541	0.409155025	0.443550279	0.45382244	0.050999595	0.429796678	0.122326692	0.400761628
ncbi_417692	blue	0.006050308	0.005014547	0.006932534	0.005174647	0.00120239	0.006268728	0	0	0	0	0.057409346	0.309932665	0	0.100283104	0.562336349	0.095173402	0.372856078	0.443963168	0.85573982	0.239811458	0.105828352	0.07720647	0.499927111	0.027919391	0.053300358	0.040717054	0.11554193	0.587110096	0.635356135	0.041207546	0	0.808856922	0.262795639	1.251788854	0.123969748	0.893126282	0.878265498	1.186453196	0.917931877	1.676071031	1.005874988	1.04149026	0.767679779	0.608069626	1.17764726	0.184819735	0.684787663	0.706930072
ncbi_417690	brown	0.333461543	0.493203875	0.606237324	0.238873692	0.440489434	0.558772217	0.365605614	0	0.033200457	0.503518379	0.264159872	0.085772639	0.056242629	0.168228895	0.382394022	0.390882995	0.188579618	0.066441242	0.138823084	0.123850115	0.13837605	0.07303219	0.162071197	0.032081278	0.199076286	0.117621793	0	0.036322396	0.024908392	0	0	0.030030689	0	0.024762875	0	0.104174466	0.129252792	0.057246187	0.053761312	0.366101233	0.049427351	0.072603653	0.03783858	0.053383917	1.125572573	0.51612178	0.39837426	0.114028721
ncbi_426734	brown	0.115772208	0.137796715	0.082831583	0.198962053	0.107447061	0.169651998	0.239210968	0	0.197315129	0.100082527	0.099469013	0.231441601	0.134817615	0.067708132	0.023586305	0.108489829	0	0.053538271	0.113765969	0.066485146	0.101361409	0.139161802	0.131973166	0.186055946	0	0.103471987	0.067295916	0.071687833	0.05520954	0.276685772	0.0351564	0.07001382	0	0.110953278	0.098280098	0.092827019	0.09607193	0.064166353	0.074362886	0.173438683	0.033590853	0.099450298	0.103344414	0.107930228	0.048191842	0.054416105	0.057270703	0.156798479
ncbi_425906	brown	0.241285254	0.477503956	0.92302851	0.58643701	0.954960519	0.663772493	0.081432985	0	0.288645426	0.717129613	0.105130598	0.156857477	0.629512689	0.085800476	0.122953653	0.126077619	0.358422939	0.215170253	0.233270637	0.293521536	0.264601538	0.41269403	0.277159473	0.239583897	0.148042873	0.077530808	0.013452432	0.293394721	0.291427486	0.21976955	0.200228319	0.221839473	0.095365763	0.299608703	0.107720315	0.312184855	0.315362254	0.527089629	0.226128546	0.064442125	0.501652246	0.158374888	0.174944673	0.108178572	0.145653853	0.095388119	0.207528303	0.212033759
ncbi_425204	brown	0.033573897	0.91383829	0.444396912	0.25369835	0.852043334	0.304513014	0.478103847	0	0.302371501	0.430098063	0.035832769	0.069303055	0	0.024174501	0.136388434	0	0	0.018087053	0	0.013060309	0	0.054938569	0.497505387	0	0.020823789	0	0.026608412	0	0.140993316	0	0.110281623	0.01459918	0.023893036	0	0	0	0.009856371	0	0.009878769	0	0.174876755	0.009735298	0.011926969	0	0.073215018	0	0.022249416	0.010976936
ncbi_425909	black	0.169766242	0.173166137	0.212610526	0.181921483	0.190102948	0.166442481	0.233433709	0	0.281314325	0.140629465	0.22095092	0.054421366	0.122652042	0.069008209	0.056979105	0.084781089	0	0.082024729	0.146076111	0.118432516	0.082589262	0.064877846	0.108722134	0.020704834	0.061459793	0.015723369	0.174072301	0.286449433	0.085654337	0.150393711	0.258225813	0.214836299	0.346155992	0.203521103	0	0.108718172	0.115074002	0.145793786	0.071665769	0.146886016	0.109441257	0.152210741	0.106952445	0.048308676	0.134321943	0.272730868	0.13648251	0.124568382
ncbi_426068	blue	0.162768105	0.432014815	0.348019613	0.188527114	0.349882374	0.284242906	0.616802835	0	0.146372027	0.392493528	0.231755094	0.690198856	0.062019959	0.709830732	0.033612316	0.008748493	1.149646569	0	0	0.006989732	0	0.046443111	0.007243395	0	0	0	0	0.264299929	0.626749293	0	0	0.833275164	0.336032033	0.278441249	0	0.753751904	0.72527568	0.473641974	0.713785866	0.813420799	0.485679677	1.195403889	0.950108903	0.744969729	0.215612131	0.191110689	1.747273995	0.041636573
ncbi_429558	darkred	0.086481445	0.113357088	0.080142043	0.129112641	0.123325562	0.081161334	0.039408867	0	0.058331083	0.105520825	0.008935784	0.041812681	0.166429911	0.056015191	0.079065759	0.021146488	0.31709792	0.079291146	0.111770754	0.10142918	0.037282462	0.006326647	0.157593133	0.065019929	0.135709867	0	0.037574915	0	0.044690436	0.196613103	0.030583846	0.003370749	0	0.008767956	0	0.004361517	0.02755496	0.009749669	0.006880772	0	0.027377007	0	0.008547418	0.005513974	0.150376936	0.066310241	0.106525615	0.045837463
ncbi_425953	brown	0.378985197	0.589639986	0.805958327	0.583274723	0.642724685	0.588273619	0.572321714	0	0.233949045	0.663818495	0.051583612	0.226467208	0.542723884	0.79014581	0.224798192	0.235927658	0.247133254	0.304192952	0.312819372	0.351648633	0.194577729	0.184810384	0.401995721	0.102288286	0.306462189	0.078591889	1.069058379	0.197713619	0.501997594	0.499033419	1.218253758	0.109018442	0.617614782	0.183677393	0.492253979	0.164302021	0.259318571	0.114793988	0.115942101	0.310298818	0.328960668	0.184207091	0.163502415	0.107816414	0.37091184	0.15793202	0.723794732	0.226198148
ncbi_425523	brown	0.427375957	0.291364552	0.391121526	0.404094229	0.324682935	0.417373723	0.191454666	0	0.846289785	0.832154781	0.120943909	0.16603231	0.237853158	0.225601257	0.338417431	0.436582947	0.383593244	0.325677334	0.39511189	0.434128756	0.207015975	0.476403724	0.258406489	0.239165695	0.28958125	0.287864778	0.507802703	0.388805816	0.184673835	0.168698187	0.301392423	0.352930574	0	0.438072922	0.314248756	0.318660875	0.289340021	0.356285006	0.272041975	0.071784932	0.291022735	0.334512977	0.213543743	0.135024838	0.517946076	0.186480549	0.172236792	0.402161629
ncbi_428128	blue	0.519947764	0.424190139	0.317322632	0.392554168	0.365608873	0.410020399	0.544125616	0	0.545077352	0.394901211	0.288690442	0.357300828	0.831485077	0.111753713	0.649404933	0.305579608	0	0.490513351	0.522746995	0.449071167	0.426325025	0.502730443	0.473276411	0.283171729	0.453803558	1.052184512	0.079318788	0.264674493	0.137838226	0.46655976	0.519862919	0.223674994	0.069544898	0.177028858	0.757355975	0.097298056	0.145418089	0.138884717	0.095710132	0	0.095270402	0.146473765	0.138154139	0.062668522	0.261540751	0.473539407	0.121343512	0.506036626
ncbi_417731	black	1.997041349	1.499495678	1.14111419	1.228384515	1.038924805	1.955644579	2.447575874	0.751597144	2.546601213	1.107639044	1.243527399	1.332378957	1.186414734	2.349213066	1.280503184	2.301185584	1.375605172	1.285912211	1.259441551	0.834273956	1.329211947	1.384407717	0.924321506	0.783119845	1.634615276	1.121946755	1.32192402	1.90664132	0.808342535	2.764427177	2.681534063	1.216612689	2.657699945	0.705423266	3.226913739	0.406317765	0.429897236	0.201845882	0.258692333	1.889736068	0.262007573	0.938527869	0.275567828	0.276579259	1.906715695	2.234545612	1.327583503	1.33025424
ncbi_417734	pink	0.669376922	0.840721623	1.01178101	0.656740633	0.950003339	1.031570894	0.455768919	2.096436059	0.772155822	0.775405645	0.562255761	0.538796875	0.4210139	0.426507555	0.545860707	0.589231624	0	0.611275134	0.540222098	0.445426362	0.505250864	0.370088935	0.720955687	0.56958864	0.49401639	0.316186217	0.566304167	0.577499332	0.337647911	1.081962812	0.881018965	0.513189908	1.296501923	0.650084584	0.582588453	0.264690594	0.306243204	0.319786856	0.231891293	1.219665337	0.362075424	0.203762022	0.254394268	0.232719605	0.204572576	0.666089366	0.617122901	0.50593085
ncbi_417733	darkred	0.066309536	0.095518621	0.135957901	0.207187638	0.180834213	0.11970927	0.020272051	0	0.040843993	0.193194387	0.064219378	0.180584638	0.120690657	0.094012877	0.564427005	0.181758629	0.304379283	0.603745505	0.707764212	0.604321905	0.728447319	0.869898616	0.542231639	0.771602767	0.590510792	0.17808793	0.232570118	0.231796227	0.24037303	0.191089741	0.196079611	0.1290497	0.410992283	0.141802515	0.084428386	0.18684506	0.203842449	0.098796283	0.178015619	0.437485755	0.149422469	0.276110091	0.204803154	0.174901214	0.30100878	0.246977982	0.277155057	0.412581862
ncbi_417735	darkred	0.166478088	0.250212804	0.29667274	0.523776521	0.543482319	0.280426499	0.128988284	0	0.141179351	0.278274138	0.108022441	0.374479974	0.376936942	0.14548551	0.331624919	0.347711474	0.543186228	0.594043321	0.590641334	0.562331899	0.653911768	1.132878592	0.81716061	0.376616928	0.910721475	0.148463819	0.441008784	0.319622464	0.572027781	0.15773112	0.615053154	0.361303924	0.696448238	0.24459472	0.147020921	0.6703993	0.752345323	0.378789635	0.482912592	0.216736384	0.583779784	0.862402021	0.620176946	0.593147131	0.501893891	0.419268906	0.305020683	0.456261024
ncbi_768655	darkgrey	0.149250552	0.160550774	0.162934688	0.24271731	0.185606971	0.125417114	0.149185565	0	1.225158118	0.488295804	1.915403528	1.140423016	1.055048901	0.639595896	3.165390659	8.244888673	2.762185286	1.71779256	2.084423222	2.848856637	3.883278913	3.249040935	1.612345615	1.081241161	3.51494262	9.64969481	2.187635694	1.355083565	0.30339927	0.818786516	2.484066588	0.831954854	3.889689158	1.293899094	3.471707175	0.227384874	0.261373691	0.081804052	0.125204338	1.014797413	0.18359196	0.306353	0.148330516	0.156608386	3.994359826	8.490929413	2.451422754	2.027347428
ncbi_426934	midnightblue	0.010956253	0.010948807	0.021542619	0.015239676	0.009599497	0.004788722	0	0	0	0.011345162	0.108106607	0.19421033	0	0	0.062594088	0	0	0.027615675	0.023818551	0.032589845	0	0.017081666	0.132655066	0.03840231	0	0	0	0	0.004795535	0	0	0.118806226	0	0.069913474	0	0	0	0.005423052	0.008865515	0	0.002872379	0.006300403	0	0.008091001	0	0.008565985	0.037248105	0.024905404
ncbi_417746	greenyellow	0.187340829	0.45506076	0.735093096	0.513824666	0.673692679	0.272011389	0.290877738	0	0.370299374	1.010297729	4.111483367	0.302261807	0.757529116	0.276035909	0.082748873	0.09781809	0	0.127356083	0.113968103	0.130485931	0.133303852	0.307424491	0.164944768	0.039595649	0.416915208	0.11240838	0.468159473	0.123253727	0.204951752	0.750348592	0.264821041	0.177727291	0.060098356	0.179829323	0.235632319	0.08958604	0.100623919	0.131232713	0.078794323	0	0.130828559	0.069209111	0.066345528	0.08240427	0.27756604	0.097645716	0.589931846	0.094385397
ncbi_417745	blue	0.094335297	0.080415901	0.149678079	0.107562254	0.085545796	0.020620503	0.078209301	0	0.115371917	0.148122978	0.411388614	0.11388912	0.101558264	0.172866158	0.015763944	0.136021044	0	0.046766008	0.060890217	0.031158775	0.070077132	0.047074399	0.077968649	0.129571295	0.057542697	0.21450334	0	0.077866213	0.12944871	0	0.116798983	0.08513234	0.190537727	0.250253708	0	0.134863788	0.14258769	0.201053417	0.122475024	0.269730809	0.20082167	0.080750601	0.127168909	0.059288297	0	0.165721856	0.117175875	0.034358983
ncbi_769701	blue	0.186122225	0.197952052	0.218066251	0.136054275	0.17357789	0.140452842	0.249376603	0	0.136660567	0.125186483	0.16877802	0.182664793	0.161218179	0.179795871	0.108014406	0.183569924	0.210119348	0.109476388	0.169369105	0.097923995	0.178409227	0.140522053	0.23680975	0.136349115	0.074250074	0.097682561	0.051891982	0.01109849	0.044330863	0.15746038	0.079223232	0.100667838	0.25188103	0.038905615	0.093713686	0.038542242	0.057455133	0.068414725	0.080615488	0	0.08402752	0.067294451	0.06530827	0.056370164	0.105997055	0.317899599	0.015298192	0.135436956
ncbi_417742	pink	0.045835614	0.053642192	0.062754925	0.063264776	0.079306113	0.070610475	0.055643719	0.751597144	0.116366803	0.119004216	0.092057512	0.034904101	0.110509068	0.048220134	0.044863065	0.090736013	0.303582271	0.093507772	0.098793443	0.039077526	0.118518809	0.09269394	0.042715911	0.100915248	0	0.053897896	0.055972268	0.064223254	0.125308858	0	0.028906747	0.091088326	0	0.070373396	0	0.030288881	0.052949253	0.033560703	0.037742254	0	0.030901483	0.052841181	0.008997837	0.039295778	0.115596594	0.076309343	0.010611994	0.06799589
ncbi_769763	brown	0	0.003920883	0.002758509	0.001922516	0.00257414	0.003444309	0	0	0	0	0.195309506	0.007843667	0.096597825	0	0.02458063	0.043930703	0	0.044070264	0.06795625	0.087123731	0.052198734	0.035327458	0.091725761	0.027038939	0.15742084	0.117853336	0.032871813	0	0.006453166	0	0	0.124695718	0	0.067955137	0.090255559	0	0.002406715	0.001609062	0.006214579	0	0.002531133	0.004785898	0	0	0.066043219	0.057176818	0.025852259	0.071835904
ncbi_417739	saddlebrown	0.03970561	0.103121348	0.070935589	0.012369759	0.052517756	0.015583666	0.123836927	0	0.067989187	0.067733957	0.117321543	0.028434519	0.005339182	0.105173487	0.042905013	0.053407207	0.109447509	0.027440592	0.056508768	0.040443423	0.046400046	0	0.091102024	0	0	0.080935907	0.756512912	0.014440183	0.031428124	0	0.043329434	0.503685134	0.301058544	0.462492298	0.085611482	0.004466049	0.002615832	0.003699183	0.011804672	0.071784932	0.010747004	0	0	0	0.036206697	0.183817522	0.146742149	0.013105952
ncbi_425938	brown	0.010843441	0.029259101	0.066402508	0.026221717	0.079133849	0	0.030327844	0	0	0.134104124	3.900246103	2.959529946	0.010279996	1.514984763	0.738863428	1.254797486	0.420564028	1.222219056	1.113721343	1.192332856	1.381769364	1.647741119	1.262226442	0.806635803	0.952501292	0.536608074	0.022110295	0.57592087	0.977178166	0.041207546	0.02521305	2.671079454	0.036753896	1.738453586	0.301811446	1.422009862	1.757118763	0.581671352	1.200712939	1.988355354	1.017872074	2.271779244	1.488365617	1.489335749	0.647210205	2.081253477	1.869395601	1.424021052
ncbi_417747	black	0.17365741	0.219931167	0.186691748	0.115016503	0.196025422	0.160243479	0.207127536	0	0.53035443	0.15753385	0.056051185	0.259160419	0.047531567	0.048860385	0.087711223	0.171984496	0	0.116724799	0.11803559	0.051662959	0.095273442	0.115158764	0.159512927	0.038792017	0	0.074959165	0.067851133	0.330189499	0.171670147	0.538506891	0.234700913	0.143066167	0.256062735	0.051484355	0	0.04983295	0.060042125	0.067497732	0.060007636	0.100026007	0.089461237	0.065792142	0.029112003	0.068004139	0	0.159446592	0.129628493	0.055536877
ncbi_404538	green	0.171945987	0.197837178	0.211698442	0.237166025	0.228754974	0.133102668	0.106055284	0	0.45424204	0.284208654	0.078554229	0.17033665	0.151158103	0.072569252	0.043926549	0.039020518	0.27448397	0.178850491	0.092320708	0.098194845	0.064201001	0.077100133	0.217820314	0.085324628	0.106896994	0.057679486	0.038036842	0.094261856	0.17381328	0.06942034	0.069553338	0.08850491	0.13121681	0.062620389	0.058135141	0.154276694	0.104990727	0.096990425	0.107157396	0.146886016	0.106887855	0.182241521	0.123471741	0.103247935	0.140422197	0.07060971	0.018610884	0.158100611
ncbi_769134	darkred	0.16950829	0.124166278	0.090062016	0.056636171	0.048584737	0.231394724	0.083531657	0	0.010063663	0.023157958	0.030631108	0.024498255	0.047381014	0.05257755	0.040196095	0.119596017	0	0.159729297	0.137996082	0.209205605	0.223885084	0.100723049	0.205754438	0.135317063	0.027476453	0.123133991	0	0.005100331	0.080108001	0.040208441	0	0.382238176	0	0.01988208	0	0.0181236	0.007100349	0.020561148	0.005047784	0	0.027154818	0.02030955	0.011459831	0.006475216	0.269237183	0.058307435	0.015816278	0.355448646
ncbi_417750	darkred	0.077053236	0.147781526	0.19533998	0.174565149	0.169980527	0.116587256	0.100040657	0	0.174181395	0.282001558	1.707772469	0.833378541	0.064512467	1.172706107	0.899749543	1.224387754	0.413213614	0.757017158	0.975675001	0.682069529	0.935639712	0.811380204	0.901630464	0.924720251	0.774192344	0.401109442	0.379643595	0.511084415	0.316585116	0.243101335	0.449520392	1.65855685	0.784453316	0.926096926	0	0.568420158	0.322403003	0.828550661	0.578126226	0.286639917	0.750863755	0.487582434	0.441259179	0.280428596	1.073248675	1.014367592	0.732658844	0.997657672
ncbi_417753	grey60	0.684315122	1.325213444	1.79978232	1.151202843	1.671675967	1.113072218	0.432530297	0	0.907959739	1.632217979	0.581517686	0.354892739	0.278538291	1.92888481	0.412170643	0.808433126	2.735087981	0.402944296	0.594239362	0.582021942	0.457096394	0.502675319	0.672384822	0.575649019	0.146264537	0.333443561	0.464277947	1.507325198	0.801964416	0.692003694	0.806248953	2.641058156	1.104186771	4.058042527	1.143559689	1.990764449	1.741411043	2.775852097	1.720245305	1.626983556	2.00403956	1.248332682	1.255832701	0.998247628	0.437623059	0.720975313	1.074259495	0.589786176
ncbi_417754	skyblue	0.017145874	0.009680041	0.006424458	0.029298423	0.003713555	0.005919717	0	0	0	0	0.029835472	0.024340161	0.1010734	0.132550282	0	0.007762312	0	0.007763732	0.01296863	0.003248699	0	0.019092716	0.011793428	0	0	0	0	0	0.004127294	0	0	0.105547884	0	0.109549901	0	0.004519598	0.001234054	0	0.030238682	0	0.004597669	0.021274099	0.036513674	0.00815575	0	0.018921619	0.006891001	0.004774969
ncbi_427854	skyblue	0.600719791	0.773063389	0.895098676	0.922348784	0.910991853	0.705063003	0.452405816	0	0.706828597	1.520767302	0.733611342	0.563842065	5.603137098	7.100492707	1.317799929	0.384257208	0.297906747	0.559004492	0.556024154	0.600299721	0.340056717	0.435518728	0.791271138	0.829864976	1.27741047	1.500614467	1.201779035	0.523529428	1.208251943	0.664148771	0.773896574	1.71624094	0.354788592	19.2231435	1.395106322	1.055552311	1.138180412	0.781707411	0.817925524	0.79153473	0.805765902	1.203973533	1.136362357	0.927221491	1.134587986	0.623955927	0.346647531	0.861991168
ncbi_417756	midnightblue	0	0.002213931	0.02318561	0.002114992	0.001071552	0	0	0	0	0	0.164039519	0.461883516	0	0.028012102	0	0.006430078	0	0.019739967	0.011946416	0.004808686	0	0	0.008661488	0	0.093831516	0	0	0.030294917	0.011026076	0	0	0.130309278	0	0.12279098	0	0.048984575	0.072444755	0.025965041	0.046375467	0	0.0271557	0.069128644	0.030100173	0.037670985	0.096989448	0.121511626	0.127641507	0.01750218
ncbi_417757	midnightblue	0.00115045	0.007147102	0.002046635	0	0	0	0	0	0	0	0.852794446	0.39438035	0	1.037354172	0.150281441	0.848414687	0.353668057	0.033910078	0.103714932	0.135939782	0.038758213	0.031585924	0.006191234	0.027345192	0	0.017647796	0.045045451	0.012471032	0.022196619	0	0	0.065195327	0	0.307998798	0	0.016968249	0.053577726	0.019230552	0.030716057	0	0.028201304	0.048973099	0	0.01932014	0.121202504	0.697166233	0.33514768	0.220297007
ncbi_417758	darkred	0.124651122	0.038366243	0.068286391	0.087451739	0.05262638	0.070802007	0.23751252	0	0.420699166	0.076152474	1.194916721	1.225884619	0.647255403	0.43641704	0.736835319	1.236542552	1.002734246	0.923894263	1.14292228	1.145121756	1.117702091	1.366336427	1.224376579	2.235311353	0.450939976	0.31121347	0.908846668	0.252380992	0.299899736	0.267324575	0.731053519	0.635423691	0.337190934	0.527051308	0.196984545	0.259109887	0.259145886	0.174806592	0.268082814	0.763123329	0.173776032	0.32455495	0.18289871	0.277953169	1.230443016	1.123119733	1.165431801	1.187958092
ncbi_417762	pink	0.316072717	0.239887937	0.261319792	0.247669787	0.268490941	0.335676848	0.312493289	1.556750123	0.456785984	0.251545259	0.235669538	0.337823977	0.707246123	0.271084582	0.134129621	0.252063006	0.33306688	0.313581697	0.351162884	0.387823794	0.40323633	0.401059733	0.364178611	0.32556653	0.057542697	0.285916446	0.35809416	0.246619543	0.091730405	0.637654229	0.284923353	0.111486467	0.163425931	0.124045033	0.523961486	0.075215064	0.078120844	0.108438934	0.051119475	0.382177441	0.136292248	0.114188123	0.074082721	0.075531044	0.117296772	0.216432713	0.31367195	0.542077775
ncbi_417763	lightcyan	0.033500019	0.037115664	0.040595197	0.024025382	0.025161392	0.031174249	0.030327844	0	0.099402693	0.026794715	0.120931311	0.146367394	1.947616412	0.496414746	0.146129496	0.303634436	0	0.186938896	0.113834566	0.095831366	0.152669481	0.084815619	0.078925828	0.044784393	0.057577153	0.0905588	0.258122868	0.196863562	0.159585307	0.142763697	0.057271962	0.265418342	0	0.144648714	0.045127779	0.097189594	0.087254755	0.138848538	0.11544478	0.073682848	0.219406947	0.097573435	0.120157888	0.101603111	0.115737986	0.412999446	0.298801411	0.143283565
ncbi_417764	lightyellow	0.183872861	0.163203337	0.106579998	0.157398211	0.117771281	0.097604921	0.443987111	0	0.327051716	0.15190521	0.057931942	0.224327846	0.069160305	0.971741169	0.304349025	0.289391107	0	0.170787291	0.223416265	0.208428263	0.24826035	0.151508057	0.173767449	0.015091811	0.061459793	0.347521891	0.378130929	0.234215669	0.217061655	0.380789997	0.22433132	0.342054423	0.044968882	0.142555689	0.341681758	0.114289083	0.196825521	0.100709351	0.149673233	0	0.12294527	0.300080079	0.172795365	0.173237883	0.217255323	0.433618987	0.2846214	0.166817959
ncbi_417765	brown	0.662647001	1.708904482	2.101115183	1.159624559	2.144968101	1.062828415	0.492842483	0.805152979	0.537406185	1.847049271	0.53028186	0.292052704	0.414802513	0.907186053	0.396428531	0.608262842	0.311898722	0.437117317	0.521304932	0.51259835	0.397899103	0.565773558	0.985977997	0.463666776	0.228153748	0.336099056	0.23658364	0.245009117	0.441201905	0.530655361	0.423069287	0.32319089	0.591217685	0.393832809	0.354597324	0.292173829	0.289075281	0.370720727	0.195935012	0.443631065	0.645721481	0.254621875	0.198408566	0.21685934	0.61558305	0.477738869	0.834150666	0.367295623
ncbi_417766	darkred	0	0	0	0	0	0	0	0	0	0	0.039180582	0.016983811	0	0.059565811	0.234756805	0.302050454	0.32488629	0.321828559	0.288282993	0.160823438	0.341594431	0.059826858	0.581269749	0.051296673	0.382193411	0.027680895	0.11263925	0	0.00897579	0	0	0	0	0	0.213920747	0.006337284	0.005624444	0.02558626	0.001316554	0.034233093	0.026019039	0.01849384	0	0.004307382	0.580372026	0.227821405	0.109445386	0.422183144
ncbi_100049619	lightyellow	0	0.009770469	0.006456201	0.003914956	0.001653397	0	0	0	0	0	0	0.076124839	0	4.221125549	0	0.419217299	0	0	0	0	0.007411025	0	0.007140246	0	0.057013843	0	0	0.158025655	0.163946713	0	0	0.025913289	0.044968882	0.037485291	0	0.183108709	0.204541438	0.110225057	0.123046914	0.132799931	0.129307484	0.248277367	0.317029353	0.275045765	0.095785441	0.612295947	0.053958488	0
ncbi_417770	blue	0.03408266	0.049347924	0.098498597	0.135021469	0.080061399	0.028640252	0.149099303	0	0.080464539	0.060675806	0.016382512	0.023401564	0.571369517	0.295767115	0.357460004	0.049925378	0	0.334399954	0.27785398	0.179983089	0.124205314	0.103962929	0.321593287	0.788996767	0.092607176	0.017011779	0.894487195	0.159915817	0.434228442	0	0.592156458	0.547248657	0	0.572111931	0.138956437	0.552332474	0.399004235	0.181953161	0.566929688	0.715369518	0.37482242	1.093968771	0.531214186	0.584049193	0.452344483	0.064814656	0.180347894	0.30283595
ncbi_417771	brown	3.544198639	3.026504179	2.814245145	2.535221139	2.602590456	3.603017266	0.944770968	0.751597144	1.386908225	2.708470381	4.392477176	1.360977092	3.98852196	2.05642564	1.254454887	1.577921657	2.196746829	1.443856161	1.404877906	1.190491536	1.136451491	1.098270123	1.470826608	1.505390279	1.559766399	1.270132817	1.290075274	1.46902913	0.776198916	1.686960138	1.627830406	1.37757544	0.91488496	2.122272806	2.101688867	0.810535826	0.78663953	1.063841938	0.691791368	0.83192074	0.830323172	0.339061621	0.387916312	0.380884593	1.84749607	1.285118319	1.2859448	1.310482455
ncbi_396134	darkred	0.004580017	0.002092491	0.001042977	0	0.001330532	0	0	0	0	0	0.518637001	0.099629667	0	0.075329231	0.304653549	0.05367349	0	0.307740749	0.049901565	0.039338261	0.03658159	0	0.30096151	0.224863458	2.202797063	0.023840005	0	0	0.026315244	0	0	0.36076993	0	0.108226329	0	0.008108898	0.006717247	0	0	0.439321464	0	0	0.017073937	0	0.025174713	0.028706899	0.486164469	0.282499446
ncbi_417772	tan	0.00435123	0.000970686	0	0.012441652	0.003870334	0.047646274	0	0	0	0	1.447291149	0.080758676	0.1010734	0.053704878	1.284117379	3.653612265	0.621254722	0.376771532	0.705497661	0.549369639	0.337083381	0.09246221	0.463758456	0.015091811	1.094532032	0.132711142	0.019322775	0	0	0	0	0.096436824	0	0.036912927	0.061832594	0	0	0	0	0	0.004429483	0	0.005983925	0	0.766922841	3.354103769	0.755782185	0.671268468
ncbi_395332	darkred	0.42805725	0.336200159	0.277380125	0.38607912	0.346362071	0.272227318	0.068698393	0	0.767573498	0.184406605	1.044356138	0.600053617	0.46419401	0.879982556	0.364108818	0.598183268	0.754904775	2.208980496	2.374899636	1.479150329	1.234857369	0.629716108	2.182598023	1.575164834	3.922613567	0.472231245	0.439525459	0.45918701	0.192318208	0.387759885	0.736377947	0.317214054	0.161793637	0.402027961	1.141496933	0.043633413	0.06482887	0.065894714	0.070861694	0.310298818	0.08929879	0.062923415	0.022861626	0.071005329	0.703636025	0.270081057	1.205386232	1.874121216
ncbi_417774	blue	0.602449282	0.408391501	0.311514129	0.473640004	0.43754128	0.441775119	0.533586266	2.848033203	0.094306709	0.736460456	0.859424956	0.538924492	0.555310921	0.075277804	1.161027042	0.534813858	0.079184087	0.896834009	1.310752134	0.372616631	0.846842821	1.180057833	1.21148773	0.475558735	1.041124387	0.548806184	0.196729296	0.097362366	0.062174877	0.242707322	0.139458951	0.154067221	0.052380154	0.049502835	0.346863618	0.059332975	0.068650266	0.049206009	0.020179353	0.2226279	0.07493245	0.003032803	0.012009012	0.002783878	1.906916175	0.482701605	0.86475691	1.032865476
ncbi_769935	darkred	0.002286829	0	0	0	0	0	0.018044353	0	0	0	0.105219835	0.044843585	0	0.034239883	2.11136445	0.072463982	0.426545429	1.132663447	4.440473361	0.612536802	0.119855609	0.192580545	1.992899926	0.417698589	0.276039221	0.124992589	0.116389278	0.023830335	0.032108543	0	0	0.047569596	0	0.020974914	0	0.017898691	0.058451113	0.003402574	0.021426607	0	0.01950083	0.080504766	0.01936334	0.022116271	1.499372451	0.161431076	0.490270269	1.449105236
ncbi_107052650	darkred	0.63825037	0.509566558	0.601209021	0.750883471	0.732167491	0.559953056	0.276065428	0	0.252316081	1.284410452	1.112894158	0.480482538	0.930399745	0.560838377	1.469364646	0.710050229	0.666852884	0.852673808	1.074064729	1.192705945	1.308777462	1.10312495	0.961195212	0.887528756	1.281201261	0.550143882	0.403486596	0.344011437	0.195869419	0.138900317	0.398873368	0.987210497	0.23378782	1.735608695	0.26059605	0.386938952	0.307421596	0.448333408	0.314245056	0.592302531	0.494553677	0.174180569	0.231132611	0.201348405	0.676304633	0.699784347	0.661537661	0.707231726
ncbi_417776	greenyellow	0.281196843	0.19299658	0.218941786	0.185004696	0.167723018	0.303651941	0.272853186	0.805152979	0.135532754	0.437835495	1.982754016	0.237883685	0.209833767	0.30552482	0.214984964	0.231162185	0.660286439	0.21090854	0.157122278	0.139152939	0.121161591	0.137181044	0.166771457	0.099770313	0.151032095	0.067276118	0.037461181	0.110971331	0.125399781	0.369403748	0.085211109	0.163713233	0	0.30890638	0.219270995	0.103828221	0.11711785	0.120313757	0.061899549	0.034233093	0.08596412	0.13383963	0.078633606	0.039036537	0.263277095	0.323414286	0.256837495	0.163352376
ncbi_417777	pink	0.67634872	0.831217286	0.79660862	0.556832623	0.608304889	0.714648121	0.897203362	2.848033203	0.339407764	0.775346106	0.52567277	0.375760239	0.311620341	0.419709932	0.425953267	0.305019914	0.372856078	0.311699077	0.207730147	0.234999655	0.209439849	0.347520171	0.427860356	0.339239538	0	0.384289582	0.234265947	0.382208436	0.320843943	0.337660594	0.643062513	0.253702339	0.157912184	0.173757753	0.556391046	0.158193054	0.170808409	0.070401121	0.157675297	0.163008963	0.161359263	0.208992966	0.146175123	0.21990171	0.654078364	0.368876993	0.760742627	0.345577459
ncbi_417778	tan	0	0.004819867	0.001256918	0.001463988	0.008857921	0	0	0	0	0	0.025926617	0	0	0	0.066156075	0.407546807	0	0.053434398	0.042471248	0.036921869	0.061931177	0.06706168	0.069616982	0.027394183	0.107254708	0.008830849	0.058002285	0	0.00663948	0	0	0	0.088486178	0	0	0.001410756	0	0	0	0.567794685	0	0	0	0	0.074224696	0.364616887	0.013917613	0.019050404
ncbi_395226	darkgrey	1.168889415	1.709389634	2.024925904	1.658038235	2.140706632	1.088459163	1.765610372	0	3.091331818	2.332950703	2.184487704	0.814536154	1.704115697	1.48264007	3.37519703	3.952403086	4.732219213	2.405063927	4.00997607	3.593321005	3.440772441	6.130116894	2.763728214	1.994300725	2.014517314	9.166352717	9.597830839	1.8155459	0.9313402	1.553810011	1.331666093	0.608725601	3.23803842	0.863483373	2.404220838	0.993535586	0.45198199	1.436215772	1.017904959	0.795378932	1.351314224	0.780631917	0.60309861	0.57667321	3.324371071	3.135990706	2.376224354	1.597532409
ncbi_427859	blue	0.063644261	0.110352315	0.126804223	0.165283022	0.136018406	0.074929162	0.061675623	0	0.017843151	0.132871081	0.287154316	0.094704854	0.05431467	0.074668767	0	0.045105186	0.094289809	0.202642332	0.10971505	0.135855703	0.102367183	0.071210945	0.165430179	0.061286413	0.15919511	0.155214228	0.025925609	0.034759767	0.042534108	0.258867457	0.310788908	0.093254294	0	0.034243218	0.618331224	0.054869138	0.063165207	0.12765747	0.057386156	0	0.11282386	0.075638472	0.032158689	0.024960887	0.347054893	0.029898584	0.003710738	0.132295439
ncbi_417779	lightcyan	0.010941212	0.00582969	0.028841494	0.022351078	0.00401758	0	0.068554192	0	0.293726549	0.355745666	1.556477171	0.071691538	2.715833774	0.01052007	0.02478923	0.364976897	0	0.040770587	0.088227392	0.055476302	0.06674072	0.044886626	0.091696979	0	0	1.697236357	0.045045451	0.012656458	0.01784875	0	0.162208015	0.057904408	0	0	0	0.011744882	0.010918582	0.012248933	0.029194499	0	0.034588813	0.072261048	0	0	0.101732067	0.479284553	0.008099632	0.135136607
ncbi_417780	black	0.090138833	0.168229857	0.168254316	0.168040899	0.168086886	0.173246746	0.276612102	0	0.064435378	0.232395552	0.149452933	0.217271946	0.047629991	0.050231305	0.203649147	0.005216536	0	0.032016171	0.073031488	0.056602484	0.124502574	0.103289512	0.034352927	0.032590806	0.107254708	0.11449757	0.129702641	0.104973681	0.092891488	0.322090435	0.076932865	0.112877194	0.445340917	0.275150486	0	0.162213307	0.133257727	0.183325749	0.128455068	0	0.11058587	0.206103614	0.097900436	0.067273167	0.046937779	0.088761908	0.148982765	0.091858216
ncbi_417783	darkred	0.269390262	0.211537886	0.258391917	0.146776363	0.194929815	0.383964436	0.293479835	0	0.287662032	0.122260834	0.222004416	0.236443601	0.007782967	0.132861297	0.724588437	0.375542496	0.200706487	0.416920101	0.478578655	0.42708878	0.506971768	0.404555324	0.344956735	0.552411679	1.295930539	0.327959157	0.45123335	0.130191511	0.135835593	0.162306248	0.32300887	0.16271254	0.443695779	0.490961841	0.244405853	0.12130485	0.120713135	0.057491815	0.095242633	0.071784932	0.168222807	0.143694912	0.110025791	0.092154452	0.106223737	0.371589544	0.420894059	0.361455189
ncbi_417784	brown	0.329499568	0.363144661	0.553114262	0.351543666	0.387970338	0.380481252	0.42869394	0.805152979	0.242943706	0.369302949	0.151366898	0.084999023	0.274297563	0.112001747	0.652047591	0.510884577	0	0.169481527	0.164734265	0.121790429	0.150880086	0.174411348	0.222475955	0.183871871	0.152653125	0.194463452	0.223556717	0.202547918	0.003851834	0.273820046	0.430150864	0.105286858	0.45174794	0.120612496	0.085611482	0.051129974	0.054850053	0.077006615	0.03491797	0.034233093	0.102231292	0.070147642	0.049112161	0.056851297	0.300564529	0.330724245	0.18783474	0.227961835
ncbi_417785	brown	0.415861631	0.196983068	0.106148989	0.2308688	0.129355312	0.206643528	0.413571853	0.805152979	0.224593311	0.171832165	0.274821081	0.261765424	0.1499324	0.209670812	0.144821615	0.46826108	0.395816352	0.375073236	0.365094966	0.279519475	0.322825013	0.339332162	0.251592888	0.114381503	0.395768798	0.269956021	0.304442173	0.486501115	0.449064147	0.477806547	0.280739025	0.208905816	0.519525048	0.293134108	0.078841969	0.230775627	0.195727487	0.31443076	0.220788911	0.397200628	0.251081209	0.188128447	0.150213483	0.164565347	0.660665153	0.429684737	0.186249708	0.434074939
ncbi_417789	pink	0.564172899	0.49789368	0.508863934	0.597849842	0.498489507	0.578628136	0.346824433	2.361903102	0.804998885	0.692245562	0.201001608	0.130098625	0.529612476	0.135066179	0.483974018	0.949443303	0	0.389893239	0.519945551	0.291572061	0.477157962	0.413876205	0.397869948	0.645613933	0.753903739	1.17328695	0.2086444	0.23801391	0.181265723	0.917845946	0.320924834	0.289138146	0.655639419	0.146136931	0.366155308	0.060950805	0.060649455	0.03609459	0.048618463	0.984283795	0.130939208	0.078769509	0.065826827	0.053405965	0.208419005	0.685930745	0.183602992	0.325883477
ncbi_417790	brown	1.626543261	1.202994616	1.585094447	1.573971365	1.576818173	1.629527524	1.283181719	0	0.91324598	1.810426461	0.801910033	1.234012632	1.383117152	0.965962546	0.721361862	1.094546898	1.495550706	0.50867003	0.533374082	0.512583316	0.632504647	0.438591761	0.6830692	0.436867657	0.920306999	1.461564054	0.572648542	0.855277873	0.42947953	0.717526521	1.200492606	0.527097172	0.686418377	0.596716781	0.807632587	0.474134075	0.494905458	0.650896286	0.475547041	0.186335771	0.526933991	0.510980727	0.413844435	0.351940071	0.83904983	1.20133562	0.811465051	0.710032432
ncbi_417791	pink	0.837201756	1.194562195	1.139323268	0.936806071	1.182051816	0.917904489	0.362061181	3.653186182	0.385838873	0.752106367	0.805287654	0.266520532	1.076796406	0.518389239	0.988431448	0.658709825	0.31709792	0.439188614	0.594910237	0.497962551	0.439325101	0.517606544	0.724420324	0.323966357	0.90079334	0.347486116	0.786402614	0.497255132	0.403406558	0.438965958	1.091931176	0.373073081	0.299440127	0.447932617	0.584772081	0.361516035	0.344952021	0.491783835	0.271736577	0.071784932	0.609064757	0.208399672	0.266524983	0.15852474	0.455652667	0.330641917	0.425672915	0.422300348
ncbi_417792	pink	0.185913479	0.19946689	0.124631587	0.20824975	0.209061256	0.146469535	0.114071377	1.556750123	0.265796055	0.220025404	0.13858287	0.085232601	0.031332149	0.12402744	0.247521561	0.064441631	0.436684445	0.175804089	0.167720758	0.176971819	0.047521348	0.103967273	0.210481576	0.066305383	0.223561225	0.307540193	0.331606133	0.123659327	0.117727716	0.032495914	0.194601867	0.069690288	0.361073236	0.068078869	0.08464462	0.044284962	0.043959428	0.094235755	0.025518013	0.034233093	0.032108708	0.049846074	0.068878115	0.010501908	0.065054204	0.128876186	0.134846833	0.262891462
ncbi_417793	darkred	0.115260918	0.026644959	0.040749802	0.026263623	0.003848293	0.027352519	0.050709939	0	0.052429355	0	0.047463591	0.090891174	0.1342372	0.016768479	1.075233784	1.499757341	2.383032273	1.691135799	0.880777503	1.309911413	2.284904139	1.661025397	1.42944561	0.452665239	3.704840886	0.223741294	1.028080073	0.003021674	0.066577065	0.247108827	0.084430935	0.00309404	0.962971087	0.226846816	0.327579881	0.008495383	0.062143154	0.0025426	0.003796661	0	0	0	0.012086958	0	1.267250619	0.87443281	0.265201106	0.839967514
ncbi_417795	pink	0.227785171	0.128819751	0.149305717	0.211815639	0.166518784	0.112915565	0.266538803	0.751597144	0.038150011	0.098671409	0.117628358	0.24583	0.151441277	0.115441222	0.13411202	0.095604554	0.33306688	0.113322642	0.138997917	0.103721109	0.030596293	0.125138053	0.105532203	0.315769319	0.147009021	0.128301966	0	0.262120177	0.139828909	0.041207546	0.009253604	0.115332393	0.15861347	0.227739874	0.057935749	0.148602204	0.128585144	0.151386239	0.115976234	0.418795032	0.149281866	0.143377326	0.09442379	0.072052348	0.329624236	0.226077051	0.158468531	0.192525228
ncbi_417796	green	0.170572214	0.110505304	0.107361126	0.147229758	0.093033249	0.126323624	0.22732315	0	0.020179385	0.134108689	0.120383565	0.209882766	0.187615239	0.088573843	0.104515563	0.074338601	0.200706487	0.047215647	0.113627683	0.048969984	0.028769293	0.061676691	0.044626654	0.178941329	0	0.158296203	0.018008349	0.026440928	0.045620383	0	0.146750796	0.006043684	0.138949011	0.050880202	0.361556697	0.067252157	0.044822859	0.048928624	0.042417885	0.098280098	0.018510738	0.112861132	0.091259675	0.033950995	0.059241223	0.046612946	0.104711314	0.12130583
ncbi_417797	blue	0.07461877	0.038528583	0.034070364	0.078991745	0.032325772	0.042382861	0.074137151	0	0.009592694	0.014551275	0.785752139	1.085194119	0.114575261	0.758205886	0.247779005	0.371405841	0.33306688	0.345293323	0.288972973	0.311420915	0.379182318	0.359116098	0.369505275	0.125182385	0.546400421	0.040553408	0.083001993	0.364107112	0.26534429	0.166763946	0.056106144	0.392429248	0.147180031	0.332013359	0	0.516053434	0.466839542	0.754156133	0.438887805	0.039449755	0.774469859	0.261565837	0.256468929	0.20311382	0.356466998	0.660931386	0.289271057	0.323055783
ncbi_417802	darkred	0.003821538	0.001282028	0.009530405	0.005454957	0.00662074	0	0	0	0	0	0.197155875	0.954166141	0	0.294938393	0.256957214	1.333345994	3.294010909	1.51657475	1.333294114	0.352003256	0.833381815	0.45357006	0.895069515	0.226985754	0.863343632	0.553488148	0.159830364	0.091082922	0.159226697	0	0	0.426159599	0	0.04498737	0	0.153421461	0.475847993	0.090066415	0.078864766	0.836785022	0.131709797	0.251499414	0.266138038	0.134788464	0.318641742	0.577919944	0.343863304	1.047583402
ncbi_124417320	pink	0.022081286	0.008105777	0.010054429	0.017092412	0.011254994	0.007816642	0	2.096436059	0	0	0.007315472	0	0	0	0.024998938	0.175198804	0	0.010326785	0	0.002683825	0	0	0	0	0	0	0.265299842	0.045054885	0	0	0.08144649	0.004139193	0.056014878	0.012562025	0	0.002583757	0	0	0.003224194	0	0	0.007285062	0	0	0	0.032278056	0	0.017993209
ncbi_417804	black	0.720386382	0.671478704	0.453670791	0.623263643	0.535541321	0.746114976	1.090428363	0	1.235560695	0.494834327	0.298804559	0.469347209	0.429145991	0.372937999	0.436313445	0.462231828	0.589539787	0.333357958	0.467651305	0.38761359	0.512010143	0.500126262	0.428744976	0.49406758	0.259538014	0.610917746	0.85776221	0.657748036	0.275719301	0.543686842	0.485530648	0.398248289	0.968778187	0.25912549	0.260116507	0.164586594	0.211502071	0.234309546	0.164965127	0	0.176210826	0.359900378	0.175807007	0.138711039	0.628240831	0.428873396	0.630488601	0.496842929
ncbi_417805	brown	2.168748387	2.006371072	2.048977646	2.376593305	2.143257027	1.772001854	2.344803497	0.805152979	2.236961095	2.616518998	0.980841755	1.13130257	0.911921232	0.865762839	1.001815956	1.240126081	0	0.95763151	1.03309176	0.653831938	0.666593067	0.866535484	1.198926636	0.821164042	0.889278669	1.073551657	1.186650878	1.11163454	1.113761965	1.594871003	1.604000564	1.273785344	0.639386813	0.803312843	2.343209095	0.83749428	0.808858849	0.873972174	0.691593476	0.958043878	0.823566163	0.943550388	0.572736633	0.453675471	0.923571824	0.828045289	1.05782067	0.863811505
ncbi_417806	blue	2.943592154	1.820447158	1.303212441	2.77303107	1.802665402	1.427684758	2.536247239	4.458339161	2.08269537	1.76755548	0.966563656	1.571923777	0.785585836	1.735456906	2.065528702	0.86811785	2.32327236	1.900663844	2.295648869	2.349687121	1.814302788	1.141818279	1.756022222	1.510425374	2.180080083	0.402771093	1.405539676	1.106239674	0.431400073	1.975547992	1.689579668	0.961387212	1.430836286	0.276232148	0.88193307	0.003343212	0.011327888	0.00175974	0	0.746281514	0.018324106	0.004822531	0.03983301	0.012414968	1.426756536	0.837922869	2.624838004	3.200082864
ncbi_101749506	pink	0.040711207	0.020122636	0.018608042	0.035106684	0.018252847	0.018533392	0.118112826	2.096436059	0.012034274	0.01362602	0	0.047319338	0	0	0.095980894	0.062581184	0	0.046471418	0.046346897	0.038519766	0.018947074	0.008181545	0.07036991	0	0.066519437	0.023562468	0	0.049843705	0.047775352	0.06942034	0.014501791	0.058275058	0.139680411	0.006112339	0.385801662	0	0	0.007331163	0	0	0	0.011668317	0	0	0.036140747	0.026166503	0.103761232	0.018387152
ncbi_417807	darkred	1.788891625	1.618092592	1.259931292	1.452415997	1.037892907	1.043731171	2.277009998	2.361903102	10.58720326	2.220888591	2.033453283	2.29309765	0.580740713	1.94722377	8.710789425	10.57429884	13.03022965	8.481547406	9.997241664	8.991344246	11.09450459	12.82761485	8.216920848	4.546393365	7.716977264	6.437818402	9.102210685	5.081157506	1.223056671	7.436282149	3.699165718	1.967334832	11.38591832	1.141953608	3.517369173	0.106534727	0.138433721	0.049346888	0.077755922	0.610273148	0.107075837	0.202721712	0.078391444	0.164796945	9.555318492	10.57656251	7.525461653	6.10874462
ncbi_417811	brown	0.414216466	0.546591984	0.46877518	0.630963331	0.618674634	0.4687802	0.319122006	0	0.499197004	0.361165982	0.181207241	0.243918856	0.094279914	0.206332876	0.501068837	0.332787132	0.32641337	0.38498137	0.339903841	0.539315953	0.396806701	0.389019481	0.460416825	0.22793742	0.165782493	0.303645986	0.358864652	0.329063549	0.219211464	0.491453261	0.396643165	0.230393225	0.416715681	0.263145661	0.244647507	0.204984495	0.259334932	0.284330543	0.176495091	0.075158585	0.210575519	0.126277262	0.139793338	0.13232081	0.439802716	0.276280781	0.350159363	0.526759052
ncbi_417812	brown	0.540144071	0.49612404	0.54677296	0.491734803	0.592487064	0.555591024	0.284260352	0.751597144	0.309966208	0.619634669	0.261159649	0.333764032	0.184684607	0.309394465	0.184457228	0.113934518	0	0.2278875	0.200614058	0.227591473	0.249265531	0.303849201	0.179065462	0.210116493	0.081108263	0.138998372	0.03434704	0.497711422	0.22935983	0.227457215	0.150836235	0.1946445	0.159813612	0.382746596	0.201333143	0.468461386	0.320594046	0.704907555	0.41798595	0.103891879	0.504448203	0.334005903	0.202587201	0.258895795	0.077327514	0.198152998	0.275497509	0.146944628
ncbi_417813	darkred	0	0.001087972	0.015257471	0.00261129	0.03879361	0	0	0	0	0	0.365832931	0.079026068	0	0.014973803	0.641034848	0.09783186	0.289303435	0.696071527	0.960371692	0.997108573	0.68836701	0.65753639	0.658979984	0.238232729	0.668115331	0.077224218	0.129594111	0	0	0	0	0.024737168	0	0	0	0.000827477	0.031178284	0	0	0	0	0	0	0	0.847831662	0.151153037	0.60231893	0.784470368
ncbi_417815	skyblue	0.006201363	0.020315944	0.034054476	0	0.033265681	0	0.054821556	0	0	0.26005097	0.877357075	0.345448722	0.048833767	1.02418968	0.689135706	0.309854019	1.293146255	0.822086793	1.158979723	1.189692877	0.428249622	1.033363238	0.726878629	0.541117722	0	2.992475922	0.014881993	0	0.012529491	0	0	4.022244863	0.221513379	3.597616151	1.216354377	0.01431488	0.020557008	0.024851432	0.086239062	0.2226279	0.044248668	0.036430677	0.026052202	0.095418757	0.528115251	0.204221926	0.419959705	1.369946236
ncbi_395644	green	2.591206602	1.88266057	1.582085399	2.42827403	1.718487664	2.483313347	3.08192478	1.503194288	2.185769169	1.337378606	0.860934194	0.752844694	1.186554686	0.702888572	0.573476504	1.007198881	0.785694786	0.702213551	0.695886422	0.535516293	0.918596779	0.665896173	0.705901424	0.396993836	0.559321915	1.167345051	1.215593439	0.936867122	0.571052654	2.082651648	1.431454032	0.417122856	2.136375389	0.43144087	0.576190355	0.238811156	0.266365469	0.319277695	0.263793492	0.075158585	0.264212844	0.332399726	0.203593792	0.179481166	0.972701675	0.72361622	0.685616333	0.733611709
ncbi_101750768	green	0.014183389	0.007508584	0.010640099	0.016090019	0.015590675	0.0262823	0.062582139	0	0.020790107	0	0	0.014558499	0	0.013724556	0.090693076	0	0	0.011396319	0.079479215	0.029671876	0.042616061	0.02995884	0	0	0	0.069798304	0	0.027746124	0.026313011	0.050068343	0	0.004222242	0	0.036225185	0	0.024767044	0.033713079	0.031180807	0.045390269	0	0.008853526	0.041701241	0.060391614	0.011277213	0	0	0.021274151	0.021524224
ncbi_417818	darkred	0.307695985	0.162454629	0.241890033	0.194639202	0.16238303	0.155076909	0.443086902	0	0.351426541	0.099902253	0.133896584	0.207580447	0.11228589	0.369137319	0.544973471	0.634953687	0.898211269	0.43244572	0.424754236	0.434684455	0.41204994	0.426823579	0.423938248	0.622904123	0.288204488	0.533861843	0.348052336	0.249647841	0.118291496	0.208653851	0.551780657	0.163411659	0.150817669	0.096817052	0.18389158	0.105017479	0.125162584	0.128097321	0.112171455	0.795653874	0.093077178	0.130226517	0.074470653	0.064214383	0.358300909	0.481673159	0.267410807	0.533895278
ncbi_124417589	blue	0.074554166	0.064111459	0.061967228	0.182555071	0.077584581	0.08920512	0.265527459	0	0.228434652	0.049673034	0.029118666	0.134268751	0.109628365	0.06773868	0.140824774	0.186755928	0	0.082678393	0.052617249	0.090147064	0.10357512	0.111855635	0.064535728	0.227292285	0	0.0323968	0	0.13532981	0.056615553	0	0.142720595	0.049219193	0.068140315	0.041352181	0.039300606	0.045342976	0.049661936	0.01873288	0.035548732	0	0.029263968	0.067635171	0.033786669	0.02566601	0.074698468	0.160668357	0.114751212	0.245364378
ncbi_771760	black	0.007314706	0.005263877	0.021934724	0.042461337	0.009706631	0	0.107684812	0	0.391128578	0	0.434233511	0.420770122	0.375125546	0.385558413	0	0	0	0	0.004146143	0	0	0	0	0	0	0.109123552	0.211139818	0.146401312	0.153155816	0.356255649	0.013442848	0.14283119	0.582448825	0.274345465	0.117457745	0.058021106	0.102016961	0.028177637	0.036367424	0.146886016	0.067222454	0.056744542	0.039226333	0.016541156	0	0	0.008215226	0.005208767
ncbi_417820	brown	0.042890941	0.031493602	0.048566614	0.058659307	0.050276209	0.022035458	0.018044353	0	0.018965996	0.02389638	0.057733067	0.047893251	0	0.11098045	0.090495179	0.080919212	0.301277416	0.128913243	0.155114235	0.166644051	0.078120061	0.138918254	0.1632608	0.124504714	0.328747416	0.023955214	0	0.038866231	0.059058345	0.097615259	0.138162234	0.088869215	0.018459448	0.147644883	0.096456199	0.097041286	0.123470902	0.141866669	0.14198671	0	0.114986883	0.124593072	0.152414458	0.148982603	0.028455007	0.055520176	0.100868098	0.118670648
ncbi_417821	darkred	0.020516739	0.010157637	0.013397576	0.046285916	0.011598873	0.008253804	0	0	0	0	0.395942753	0.122033629	0	0.084410167	0.148268703	0.635354489	0.622256911	0.2802079	0.359785499	0.26382662	0.309595797	0.164262621	0.257480973	0.161920177	0.027476453	0.091774553	0.243786916	0.035108037	0.058317545	0	0.076372922	0.04297128	0	0.03467542	0	0.088603784	0.140001158	0.05481153	0.056750814	0.36486698	0.120172444	0.120811355	0.02985321	0.051138779	0.35999149	0.282651358	0.604898492	0.301994123
ncbi_417822	green	0.400273481	0.481928329	0.45758949	0.492173726	0.466496054	0.412971058	0.232376317	0.751597144	0.390431424	0.594845321	0.268049583	0.185217865	0.321413633	0.269178469	0.149251463	0.182146074	0.194931774	0.172541063	0.195718781	0.16072001	0.157393116	0.195078105	0.121915113	0.220137089	0.239296599	0.176882942	0.188326153	0.28858671	0.172971239	0.279057465	0.122471039	0.174255765	0.494057768	0.400466281	0.179691627	0.207820322	0.163974594	0.259400353	0.155078802	0	0.25857349	0.203097874	0.112451617	0.070468004	0.139812486	0.215325726	0.234366001	0.202321339
ncbi_417823	brown	18.50030817	14.24231908	16.21569543	21.56555965	16.1699135	15.47019015	5.578106581	16.6981168	10.00638054	15.53474554	5.286848266	5.133524765	6.463034358	6.84921653	11.5378568	7.359431161	10.58498918	10.05533559	10.57823841	9.611409385	9.172449138	7.756123532	8.351045511	9.077205221	8.976280337	8.504427871	9.327588776	9.22594867	5.45130245	13.80445942	16.32417174	7.011536045	10.21983794	11.32451328	11.31341549	7.755849326	7.698827524	8.936762764	5.663272957	4.22174433	8.252649651	3.96859311	3.7150595	3.107518972	7.990803204	6.530011551	7.570619938	6.491156161
ncbi_417824	brown	0.431379511	0.51475031	0.833157232	1.093305171	0.950876428	0.581784382	0.447944797	0	0.55539717	1.149999737	0.631503452	0.388831276	0.642512192	0.629120164	0.650009428	0.565183462	0.579891044	0.459300676	0.714416446	0.774469774	0.852922718	0.661693882	0.620368205	0.720056601	0.808275978	0.431951295	0.548133275	0.434881718	0.42815068	0.275634356	0.362504793	0.569124626	0.35855448	0.827391184	0.674703029	0.50620254	0.519158251	0.581985223	0.410090864	0.41402427	0.593486593	0.350564568	0.312357836	0.312005359	0.625058324	0.724316619	0.557275175	0.600585757
ncbi_124417168	black	0.019035157	0.002705936	0.010153145	0.017178568	0.013301045	0.012005962	0	0	0.007712265	0.012462084	0	0	0	0	0.021304291	0.028067757	0	0.00355639	0.008923417	0.004648665	0	0	0.006191234	0.039578567	0	0.038491888	0.015024264	0.063375242	0	0.308667599	0	0.073116816	0	0	0.057935749	0.001275058	0.002033192	0.007178403	0.002135066	0	0	0.012559665	0	0	0	0.030735941	0	0.005782657
ncbi_417825	black	0.539014851	0.502488431	0.416555563	0.509662741	0.452397347	0.471043233	0.643125996	1.610305958	0.463856074	0.469458113	0.672467048	0.737560551	0.739161676	0.771111931	0.341520264	0.43809673	1.089361899	0.274243904	0.323809622	0.307980306	0.246362847	0.221303105	0.396321919	0.598209755	0.601103342	0.280297783	0.512397284	1.098906395	0.476811573	1.839133442	0.757336657	0.410703386	1.129354455	0.283994009	1.021609463	0.163963408	0.144997893	0.101648322	0.120332707	0.354520612	0.152261549	0.135922918	0.081654298	0.144864484	0.357308481	0.627255772	0.4533458	0.431534523
ncbi_417828	tan	0.79591098	0.918487095	1.080335621	0.764125091	1.113674929	0.96393826	1.310962269	2.096436059	0.167162729	0.830332395	2.492394595	0.77784014	1.557122502	1.123599529	0.461688959	2.73419227	1.411892446	0.104718428	0.066549045	0.162818031	0.104627426	0.185550112	0.155317142	0.166359049	0	1.057468752	0.179239819	0.331657284	0.354452159	0.321994262	0.110646874	0.598835082	0.354831961	0.559021194	0.179290339	0.505488689	0.338477977	0.825767137	0.628035618	0.265752478	0.598302558	0.533328337	0.587738253	0.309023805	0.281055105	3.512254656	0.844482669	0.104729621
ncbi_417829	pink	5.385228138	2.917039605	1.776787643	2.537292106	1.889398675	3.738908439	4.921084658	8.756010816	0.934324447	2.109097313	2.650047546	1.471355055	2.76636569	0.842159025	0.580060001	0.657879067	0.870952812	0.681178699	0.625586495	0.62702772	0.802539431	0.751250987	0.39881207	0.750048664	0.598678625	3.339862682	1.233433084	0.677727128	1.535034142	0.88578136	0.650633513	1.016537059	0.406590009	1.407855858	2.303523496	1.711890464	1.53394159	0.886055973	1.539103502	0.438634016	1.137784538	2.157508626	2.484879904	1.984044717	0.423014998	1.02807771	1.738468238	0.879495799
ncbi_417830	midnightblue	0.115447997	0.117916181	0.14190627	0.072089803	0.161731631	0.100226558	0.111219514	0	0.272547639	0.182218325	0.969122329	0.492887865	0	1.027899846	0.175558257	0.291374284	0	0	0	0	0	0	0	0	0	0	0.160592952	0.002535847	0.079930688	0	0.183374694	0.175226317	0	0.144206879	0	0.041145218	0.056826025	0.037016793	0.024661885	0	0.019005979	0.005271592	0.021727618	0.034828253	0.156749659	0.657681114	0.286599278	0.010523416
ncbi_417832	blue	0.666615806	0.426822724	0.393781601	0.670357656	0.484034343	0.460795533	1.15326852	1.503194288	0.9035592	0.488419756	0.63631275	0.366624107	0.552194583	0.837556589	0.897446428	1.180336253	1.09185405	0.771975366	0.763551217	0.623465277	0.677027295	0.589181022	0.926752194	0.520854838	1.177298986	0.729823811	1.138069501	0.744644112	0.62803807	1.208725886	0.412219443	0.669671687	0.847414776	0.204294122	0.093713686	0.215411927	0.215452683	0.136150437	0.2284893	0.164468131	0.216981302	0.273119979	0.15353545	0.25043104	0.709871085	1.286869521	0.663293024	0.675451527
ncbi_417833	tan	0.015164867	0.007843554	0.007667214	0.036112413	0.004154434	0.011754473	0	0	0	0	0.065647504	0	0	0.017149124	0.302667012	0.581133227	0	0.052230012	0.095894917	0.259691046	0.094025286	0.019884393	0.059929346	0.033941221	0	0.112110689	0	0.056548691	0.069534456	0	0	0.032103888	0	0.015909001	0	0.153962538	0.040887598	0.154395955	0.239465648	0	0.183974265	0.118562319	0.103907992	0.131319332	0.45886235	1.242024259	0.046964108	0.064391639
ncbi_395851	white	0.003961765	0.00193529	0.00387562	0.015203408	0.011959857	0	0	0	0	0	0.094664245	0.024504185	0	0.067947855	0.117956093	0.030427784	1.060699607	0.1609158	0.146076574	0.046891	0.01618432	0.005096326	0.149943712	0.038792017	0.039254479	0	0.038036842	0.102614255	0.177393261	0	0.332407673	0.752268525	0	0.23198221	0	0.191759587	0.283610101	0.171975802	0.15098058	0.522440621	0.209193376	0.251607683	0.077852064	0.178909798	0	0.052113733	0.866317311	0.129557961
ncbi_771027	brown	0.871393915	1.2546045	1.710791312	1.73268427	1.656754416	1.393818895	0.784212026	2.308347267	0.485921244	1.891696284	1.782466312	0.935241364	1.172005577	1.408041602	1.134412835	0.886729207	0.67693241	0.965033579	1.067279951	0.955456349	1.020955984	0.789256007	0.997419891	1.094616057	0.985366484	1.310689591	1.042378706	1.057271664	0.609886506	1.199850867	1.441030454	1.081798649	1.328431516	1.760405056	0.565504551	1.041389292	1.022284645	1.524936891	0.778536742	1.032999665	0.97218726	0.664361355	0.576405422	0.566851921	0.830419541	0.754673413	1.672072638	1.070271907
ncbi_771874	greenyellow	0.457964205	0.317594728	0.28754016	0.375730735	0.318964308	0.395057828	0.360187978	0	0.249940099	0.301936248	2.134688756	0.439024597	0.77731344	0.525339182	0.283007825	0.368626526	0.520273344	0.29467109	0.434987811	0.520793652	0.440626654	0.413152877	0.443299052	0.375246629	0.765441559	0.117115602	0.146260336	0.301455164	0.434765844	0.309217468	0.57516737	0.453609304	0.154169414	0.498513732	0.226811076	0.477570254	0.412687255	0.285784285	0.423916786	0.114396305	0.494113031	0.566868215	0.446238563	0.373336433	0.242805974	0.650866654	0.56754479	0.416123485
ncbi_417836	darkorange	0.131306413	0.079367068	0.117816206	0.136570974	0.080008455	0.099986141	0.21074536	0	0.403441591	0.389825117	0.794115996	0.606316366	0.774791416	0.207283641	0.072718628	0.0563666	0	0.103394825	0.133211585	0.10088694	0.081377678	0.081163895	0.110202435	0.042080211	0.057577153	0.22035959	0.126041864	0.54692471	0.164252775	0.724425758	0.52596663	0.226524988	0.676247775	0.137694494	0.715377676	0.072839918	0.075643081	0.030665527	0.065843467	0	0.067747947	0.126123327	0.057755563	0.068063188	0.188774312	0.237324619	0.446269844	0.186318151
ncbi_427863	lightyellow	0.085470447	0.017289807	0.012579219	0.071348203	0.019235245	0.011022547	0.30950227	0	0.017719605	0.026408228	0.010861038	0	0	0.452059086	0.130514517	0.023342119	0	0.006089152	0	0.00671885	0	0	0	0	0	0.059990105	0	0	0	0	0	0.334108682	0	0.05333812	0	0.003456424	0.11383404	0.007176124	0.003358206	0.494464665	0.011962495	0.037551861	0.006839608	0.019446393	0	0.043361304	0.062907834	0
ncbi_417837	brown	0.49374069	0.662839307	0.877332498	0.805267981	0.780011214	0.533505171	0.687076196	0.805152979	0.83310484	0.662664146	0.478523473	0.539689098	0.251349198	0.587831434	0.327214062	0.344533057	0	0.485798149	0.504206004	0.348929697	0.447384954	0.344902479	0.561744033	0.397772511	0.23814221	0.345965686	0.188752123	0.178373165	0.36965394	0.417715888	0.391999666	0.322090237	0.269887099	0.3894943	0.32839644	0.236397589	0.297464605	0.344074055	0.237030784	0.157689334	0.362559542	0.191685774	0.11613553	0.143292082	0.408788093	0.48342558	0.4933313	0.441544068
ncbi_427864	darkred	0.226733647	0.085174258	0.069121617	0.256640261	0.074905039	0.142058944	0.159555628	0	0.564994755	0.078923035	0.365174203	0.242551925	0.29726922	0.396296604	0.483064662	0.767788843	0.504579483	0.514319724	1.097997789	0.693656781	0.289224428	0.528177576	0.623308983	0.099050644	0.484150507	0.992393368	0.214404998	0.332251758	0.236184957	0.195148634	0.25983099	0.377946417	0.041403067	0.396675769	0.73399705	0.09188479	0.102696816	0.10662654	0.085108403	0.319073577	0.09000751	0.176563669	0.03132311	0.107368328	0.199825579	0.414831489	0.450173165	0.545533248
ncbi_417839	brown	0.40819245	0.479985623	0.649857075	0.364919322	0.579513153	0.441661572	0.436697695	0	0.505530758	0.590174442	0.146078994	0.147629686	0.347791152	0.268312545	0.11061286	0.057401508	0.079184087	0.288797011	0.199555742	0.135784494	0.25328943	0.145767379	0.159726652	0.292639896	0.085053606	0.04381988	0.078145147	0.255352763	0.12539836	0.913676583	0.296702305	0.119860985	0.633003731	0.136614411	0.555352544	0.119670846	0.094045968	0.093097664	0.166818941	0.339424085	0.247246749	0.142221727	0.188317812	0.052564365	0.1448519	0.185975148	0.173011564	0.244486104
ncbi_417840	blue	1.170469292	1.197975029	1.44604309	1.215461157	1.42869073	1.66005947	0.928346558	2.361903102	1.402998323	1.150836049	1.171517902	0.967419013	2.083708237	0.789598068	1.289796284	2.09316393	2.198141456	1.426589329	1.062388787	0.836189321	1.722745824	1.413854889	1.440727655	1.272322749	2.37547533	1.588183245	3.54759064	1.703562615	0.655156488	1.851737193	1.714425451	0.258557589	3.832008991	0.413669297	2.211942802	0.373111534	0.362397244	0.599568101	0.353981265	0.507280342	0.420352828	0.275762421	0.355281599	0.273902979	1.320347752	1.765306186	0.797545686	1.461705653
ncbi_101751988	brown	0.302140771	0.599123976	0.627050134	0.496088608	0.653904817	0.453264764	0.245230063	0	0.202177242	0.739035956	0.130649359	0.126430224	0.214386932	0.311712786	0.333781837	0.233671686	0	0.249953039	0.241007663	0.194327861	0.119540661	0.160135488	0.4517674	0.284408122	0.372705032	0.332567561	0.155771389	0.201642485	0.261991567	0.107609035	0.228961356	0.153662845	0.475894754	0.16898763	0.27679332	0.19217	0.172854215	0.201946228	0.159967238	0.298961175	0.382678502	0.223553469	0.117509173	0.098647568	0.052921175	0.377722434	0.279598999	0.181322779
ncbi_417842	darkred	0.217100727	0.12570298	0.197519249	0.327603722	0.220107249	0.170893383	0.201495655	0	0.611007037	0.214431737	0.81545739	0.92617825	0.507111457	0.199900314	1.381216004	0.207821588	0.079184087	0.655285716	0.507158708	0.566755492	0.307006908	0.754281275	0.468266862	0.575987176	0.448065277	0.248172942	1.161363403	0.345891597	0.186932474	0.185329225	0.771793535	0.424012743	0.271417217	0.257614763	1.154460159	0.242173681	0.092254726	0.204737222	0.25268284	0	0.288097028	0.379462517	0.291594653	0.130961242	0.85051798	0.219159616	0.434497432	0.660752873
ncbi_395609	blue	1.172278276	0.767672361	0.746764749	0.91649836	0.692008501	1.022710611	1.761005305	0	0.9115804	0.51098253	1.021531961	1.335956196	1.494468716	0.811262772	0.510665182	0.823612387	1.119813899	0.973601598	0.951930477	0.816445897	0.990510076	1.190609745	0.790035287	0.331048481	1.135948955	1.249263037	0.641008017	0.597908315	0.319156502	1.161125429	0.798282595	0.585164604	1.043791396	0.697950545	0.874700774	0.301107636	0.290047877	0.214309891	0.319273499	0.946432892	0.260968699	0.554534003	0.292055247	0.229806824	1.059134163	0.839564067	0.786740633	0.922476085
ncbi_417844	black	1.851447922	1.936776661	2.09636344	1.896270225	1.876671885	1.835754041	2.174496204	1.610305958	1.918125936	1.914297089	1.994206568	2.658514776	1.419797227	1.991595758	1.018606462	0.474553565	1.335318726	0.722377136	0.645313254	0.654471456	0.793764622	0.531497343	0.732165272	0.429449994	0.358201394	0.968799437	2.105983214	1.012069481	0.710393519	1.479843555	1.375225035	1.311517121	1.983030751	0.812683951	0.419822224	0.510648959	0.477049566	0.366135436	0.50251038	1.833759456	0.448514936	0.857602456	0.338379733	0.399392777	1.346668863	0.851008446	1.806545534	0.905219269
ncbi_107052751	green	0.03864254	0.025973936	0.044960956	0.031870113	0.025059279	0.048979554	0	0	0	0	0.045731552	0.029946575	0	0	0	0	0	0.008058031	0.011189324	0	0	0	0.026389681	0	0.102074147	0	0	0.039364822	0.017613138	0	0	0.004795542	0	0.04533521	0	0.005014688	0.004185745	0	0	0	0.011742367	0.00439893	0	0.003644485	0.086805556	0.011382987	0.041582153	0.015899211
ncbi_396218	midnightblue	0.572866269	0.687379938	1.945793068	0.751941092	0.473026497	0.405969375	1.527726521	0	0.510371516	6.835486843	26.14687687	115.0567098	1.130995122	3.995139105	0.075210265	0.017804366	3.431454965	0.032192278	0.028634322	0.018278455	0.032171494	0.007205976	0.055465833	0	0	0	0.033202515	0.064594476	0.016417929	0	0.134384111	0.012155247	0	0	0.096456199	0.003577228	0.007526245	0	0.008933277	0	0.004128921	0	0.010588689	0.001896483	0.34417801	0.013608108	3.198220389	0.041540457
ncbi_771226	brown	0.517115329	0.734122589	0.866861731	0.683357932	0.738968859	0.479636325	0.729003332	0	0.470776522	0.930155887	0.448982186	0.594105322	0.553681368	0.219434278	0.196661565	0.347240059	0.249575721	0.2599438	0.209922343	0.205289184	0.179932897	0.166572503	0.329459833	0.239694482	0.291467115	0.340608301	0.111556483	0.235363398	0.200236999	0.890519816	0.373812225	0.195767461	0.778128585	0.124573148	0.10326292	0.086303039	0.073538606	0.086131694	0.075389405	0.071784932	0.052307162	0.053730752	0.041126065	0.048813536	0.163841894	0.201078372	0.242617522	0.284842453
ncbi_417845	darkred	0.194805751	0.087472003	0.145212483	0.205956502	0.113788644	0.118209261	0.46210679	0	0.319567375	0.41298548	0.371331933	0.182719965	0.360110982	0.456489483	0.885659927	0.405780433	0.771246901	0.379418202	0.320138465	0.342724658	0.434482284	0.373380048	0.357409824	0.639718256	0.239384623	0.209609864	0.047772335	0.194277431	0.143150265	0.277709599	0.168070516	0.108559533	0.083015109	0.159562484	0.173361302	0.079272511	0.132356545	0.09773844	0.082321633	0.217633734	0.10824137	0.145371789	0.034144935	0.064859633	0.526250287	0.235237382	0.153368341	0.503845936
ncbi_417846	brown	1.5940261	2.905159557	4.422727302	4.177938444	5.095721904	2.729875573	1.241699839	2.415458937	2.223058523	4.067106789	0.870825905	0.902243421	1.484857903	0.952511156	1.127935133	0.697739647	1.668700856	0.977208811	0.951686523	0.920820758	0.82835452	1.087401913	1.904841365	1.545229823	0.839012794	1.145403464	0.683563601	2.170899645	1.105453259	1.728010584	2.17378832	0.815962406	1.450851394	1.471369554	1.117085082	1.595955178	1.473283934	2.265414004	1.224776053	0.113764454	1.931654759	0.657808044	0.877404941	0.674421161	0.995881206	0.752787577	1.762830107	0.937488069
ncbi_417850	blue	0.063462047	0.059753952	0.0745586	0.047150873	0.052348261	0.048665823	0	0	0.060859828	0.036325679	0.306465663	0.07471524	0	0.193736392	0.015317924	0	0	0.035058374	0	0.014111538	0	0	0	0	0.177897958	0.048742445	0.015024264	0.833316625	0.424145091	0.134705534	0	0.566319532	0.133193976	1.01936044	0.107720315	1.120117068	1.165563589	1.478146785	0.995454965	1.003857727	1.212929092	0.867553142	0.717856144	0.401947303	0.110636868	0	0.159168344	0.002704502
ncbi_417851	blue	0.75925806	0.645801538	0.640486278	0.592339744	0.512676815	0.675985658	0.900140543	0	0.633525947	0.818794591	0.559986584	0.586486067	0.532511598	0.933694779	0.616168914	0.568508061	0.27448397	0.478376185	0.548535162	0.444136083	0.514068473	0.604380994	0.501266334	0.31983886	0.19560846	0.82794791	0.685479562	0.590685953	0.235860715	1.412230264	0.837205936	0.381994853	0.885666054	0.412971875	0.76311572	0.197996167	0.195672796	0.163675749	0.21827348	0.461080815	0.188473466	0.263199435	0.17728101	0.130383984	0.354375107	0.468379533	0.288468499	0.506306942
ncbi_417853	tan	0.001946591	0.001729928	0	0.001766281	0.067079879	0.01102062	0	0	0.225539511	0	0.052338059	0.017131971	0	0.193849228	0.868415479	12.4250389	0.298027127	0.028113023	0.016004108	0.019023919	0.038024259	0.019157088	0.047701605	0	0	0.041317306	0.124120678	0.275367926	0.082928437	0.373654105	0.419019719	0.055975409	0.454992269	0.217497601	0	0.030128807	0.267401989	0.00703672	0.001913142	0.620597636	0.016847406	0.038805157	0.033831556	0.020130955	0.930173486	14.01530347	0.117579255	0.028078355
ncbi_417854	midnightblue	0.001170438	0.020151701	0.026353239	0.005303764	0.007500217	0.005245461	0	0	0.040767572	0	0.805828902	2.766880717	0.069599193	0.393785556	0	0	0	0.002967024	0	0.008603224	0	0	0	0	0	0	0.053059968	0.04752663	0.135366243	0.041207546	0.017088175	2.409653989	0	0.783885285	0.098280098	0.223757105	0.516725624	0.062402265	0.014310898	1.285653475	0.150146615	0.128770514	0.25472392	0.125871945	0.041571053	0	0.193763726	0.019662861
ncbi_427867	darkred	0	0.003318189	0.00094503	0.006744939	0	0	0	0	0	0	0	0.029899564	0	0.194184192	0.191998842	0.151272121	0	0.026912796	0.593834527	0.018923069	0	0.033374718	0.38880769	0.027394183	0.316990702	0.019772068	0.019322775	0.004367392	0	0	0	0.126167716	0	0.013211785	0	0.004225919	0.25627273	0.005620438	0.001456563	0.93320412	0.004429483	0	0	0	0.355221519	0.151888816	0.076530997	0.051236089
ncbi_417855	black	1.58828657	0.98565484	0.925690921	1.151549859	0.871170926	1.194378208	2.933314591	0.805152979	1.668885553	0.702797234	1.11422379	1.638636168	1.832956875	0.809506796	0.35721557	0.622659396	1.52681595	0.761918643	0.785629891	0.854426232	0.895364079	0.999379822	0.804946119	0.964865729	0.511987217	0.986430512	1.362847545	1.353654717	0.693879187	3.627031036	1.34354299	1.083022426	1.196607784	0.35201666	0.715675842	0.439418378	0.420852431	0.164529103	0.484900366	1.834379926	0.248228155	1.316391228	0.420173209	0.581178231	0.797040711	1.403219557	1.156499858	1.185043679
ncbi_417856	brown	0.084731394	0.063202614	0.095553098	0.065616962	0.085149216	0.069596902	0.041495498	0	0.032478955	0.085589812	0.419404492	0.169289967	0.121724865	0.322531566	0.268750811	0.275644518	0	0.161899016	0.239892964	0.20539806	0.199439373	0.163819407	0.178307109	0.246421142	0.027476453	0.230648577	0.659419033	0.138063747	0.251079901	0.093761986	0.089178088	0.340741182	0.043154788	0.325950235	0.254802155	0.32200057	0.265684732	0.214299047	0.231532857	0	0.256972215	0.352315803	0.391893067	0.248258068	0.056596939	0.228279255	0.046038219	0.180740755
ncbi_771383	brown	1.444798043	1.031806807	1.090682389	0.985585477	0.953649143	1.624642295	1.159170726	0	0.779411382	1.159572618	1.73702651	0.420025879	0.864423913	0.50352323	0.562453648	0.339599692	0.094289809	0.378453075	0.596683722	0.552599924	0.607097345	0.644449653	0.410881808	0.171591715	0.224785701	1.126116485	1.162792003	0.40151465	0.228275794	0.663446817	0.321912433	0.394294457	0.766291143	0.529020637	0.382544882	0.254171588	0.232875049	0.43066214	0.173924753	0.282039743	0.262318095	0.117245973	0.087790859	0.198419	0.554528698	0.569729527	0.405187683	0.485319424
ncbi_417857	greenyellow	0.402341588	0.35129818	0.358834644	0.469633228	0.312872382	0.439404321	0.368000158	0	0.494531758	0.117961761	2.304142425	0.384978703	0.962201397	0.284993433	0.348639473	0.447695678	0.786857836	0.34809734	0.317768693	0.426610405	0.453752036	0.456788496	0.364791581	0.328050109	0.608444319	0.692969901	0.382461181	0.431767749	0.121685074	0.450231583	0.148877141	0.275881267	0.513389474	0.233063067	0.19727757	0.237048857	0.258552442	0.372486668	0.198419487	0.875291435	0.213493425	0.243011961	0.254371698	0.12922203	0.404316226	0.386954007	0.513333847	0.528330824
ncbi_417860	green	0.307898432	0.149405648	0.13623002	0.421500631	0.166703263	0.184913879	0.199885531	0	0.068489143	0.179441678	0.179829373	0.216600745	0.084103698	0.073747473	0.142115555	0.168015138	0.311759571	0.111769635	0.149631289	0.181983129	0.130508723	0.078074211	0.185439757	0.130605219	0	0.132117648	0.087593034	0.0897441	0.188603153	0.206460279	0.097090709	0.282297513	0.319076847	0.187806404	0	0.148935598	0.0982303	0.101221724	0.127411831	0.040081606	0.106559567	0.112769212	0.10780206	0.086731159	0.13027568	0.085730316	0.109160506	0.16278142
ncbi_417862	black	0.402337568	0.151986322	0.101443274	0.273240818	0.123623783	0.300647506	0.666412069	0	0.909997465	0.035169153	0.860271292	0.52829154	0.241275209	0.058609789	0.187054757	0	0	0.074821996	0.027171944	0.066023583	0.007128569	0.02300611	0.022393366	0	0	0.292539018	0.392581812	0.933528406	0.324728047	1.40622467	0.605843802	0.416696959	1.24257123	0.014313084	0.231662582	0	0.010247526	0.002868716	0.003296955	0.071784932	0	0.038523176	0.013069767	0.013372382	0.178654594	0	0.338474593	0.025698295
ncbi_417863	pink	0.429494978	0.635887977	0.498089005	0.61862682	0.67174949	0.646724115	0.204617819	2.096436059	0.277967248	0.489889431	0.292448171	0.293871046	0.328184075	0.202316279	0.28804392	0.153278918	0.698750699	0.208530089	0.304305375	0.218587411	0.396551664	0.22238777	0.208089742	0.139610475	0.224382585	0.244172914	0.208733735	0.36386058	0.135668029	0.442876798	0.289753732	0.308438932	0.506090562	0.244679204	0.057935749	0.139734901	0.104914102	0.156326745	0.151362728	0.3003003	0.141861117	0.080886118	0.091333515	0.067426517	0.134321943	0.079500058	0.146012675	0.304553986
ncbi_107052797	greenyellow	0.015537686	0.033317902	0.051728617	0.017561154	0.022656326	0.016653611	0	0	0.195742899	0.027662655	3.33628551	0.076497043	0.039276835	1.961634987	1.489444183	0.945943165	0.772291211	1.183188659	1.221948581	1.02943886	0.809320839	0.247720633	0.905557186	0.132012047	1.276033465	0.20147356	0.288376859	0.066484875	0	0.153681414	0.062220701	0.052762253	0	0.045252964	0	0.006176006	0	0.003742775	0.001297313	0.157799019	0	0	0	0.022248178	0.45019363	0.623905774	0.08169517	1.028302771
ncbi_417864	brown	1.553016645	2.907759319	3.565772233	3.418603672	3.710940181	2.180050481	1.27230447	0	5.128420343	4.757604099	1.341652249	1.239039456	1.556094687	1.169041199	3.01842626	2.621812039	1.482569718	1.810568629	2.306209718	1.915063276	1.960096203	1.789924291	3.502693115	1.246248778	2.252812689	4.35680766	4.623406187	2.612888163	1.387737018	4.28048094	4.187795542	1.776885303	3.955983476	5.034926162	1.694922783	0.751691168	0.94609707	0.800836439	0.607222595	1.660069762	1.244207098	0.461639305	0.551491485	0.482988628	2.176320558	2.014152813	1.896857396	1.429106533
ncbi_417865	black	0.023347422	0.04424853	0.055454071	0.02713648	0.019681968	0.023894032	0.039253101	0	0.060859828	0.094529609	0.070220626	0.135891239	0.116669327	0.046180927	0.046173168	0.110838917	0.210119348	0.062866938	0.033665395	0.034579949	0.080708165	0.067556304	0.024357365	0.025967484	0.076312576	0	0	0.024971851	0.046419318	0.040208441	0.089229946	0.160049311	0.176143169	0.107502259	0	0.016510611	0.061725613	0.018486418	0.011511079	0	0.021917399	0.034726096	0	0.023044225	0.073215018	0.043744999	0.107959642	0.0407363
ncbi_417866	blue	0.112435133	0.232651426	0.197302561	0.171364142	0.294097719	0.114917093	0.199535942	0	1.028852808	0.293190164	0.646286436	0.179214439	0.421764978	0.132648358	0.415248733	0.614435971	0.319566857	0.289533112	0.455152134	0.306118264	0.422232915	0.265626152	0.497984069	0.267820079	0.304288582	0.516161324	0.476830173	1.713586681	0.948836984	1.801424581	0.661386536	0.266324645	0.736501163	0.817432981	1.419772713	1.473348251	1.48258218	2.312108583	1.575542178	0.586487795	1.551412171	1.33983729	1.135973715	0.828567176	0.247532092	0.941773424	0.426302434	0.333545009
ncbi_417867	blue	0.390439278	0.351733281	0.372087445	0.441998789	0.28518456	0.264331398	0.57963597	0	0.506794105	0.398314907	0.487715049	0.19938045	0.284166418	0.383273677	0.275145971	0.130454816	0.27448397	0.177837035	0.343208438	0.32384928	0.373767865	0.278794235	0.26821491	0.140164838	0.194558282	0.400697494	0.388579802	0.33023682	0.156564344	0.483874197	0.536486516	0.093468908	0	0.108969069	0.745685157	0.112613698	0.107356466	0.07975547	0.115832449	0	0.119473136	0.200242195	0.111210493	0.127981638	0.298770056	0.290862063	0.131590669	0.229590684
ncbi_396128	darkred	0.007921499	0.004873986	0.015117851	0.003926829	0.033443514	0.021085251	0	0	0	0.418764367	0.684599305	0.365269353	0	0.06185044	0.718431962	0.170131864	1.258770301	0.364194249	0.676238714	1.577164344	0.702060988	0.220025946	0.47108708	0.70698996	0.119522564	0.125918099	0.205043869	0	0	0	0	0.127044274	0	0.061187826	0	0	0	0	0	0	0	0	0	0	0.169467795	0.101880047	1.292756459	0.243896359
ncbi_417868	brown	0.016082706	0.287803751	0.835240373	0.190339585	0.352500571	0.045948052	0.196533651	0	0.016755864	0.849151649	0	0.144552669	0.103675289	0	0.113559588	0.06752683	0	0.045879573	0.044590238	0.042024528	0.036739963	0.102592945	0.43158989	0	0	0	0.102239804	0	0.128298336	0	0.176472319	0.033770153	0.212566959	0.002913995	0	0.001126088	0.003384188	0	0	0	0.083123597	0.004764882	0	0.010944487	0	0	0.157299659	0.02455407
ncbi_417869	black	0.006140176	0.00106285	0.009281936	0	0.001236928	0	0	0	0.996191852	0.425887504	0.029315849	0.233961336	0.463379287	0	0.375712662	0.405195734	1.436500221	0.304734578	0.106498543	0.469727696	0.929999646	0.730671323	0.207557003	0.61069963	0.060039866	0.561924163	1.061851781	0.095608305	0.0844763	0.155634756	0.71326545	0.00433086	1.206876721	0	0.501237222	0.004833019	0	0	0.006404222	0	0	0	0	0.025363348	0.147441998	0.135357869	0.028067891	0.196477524
ncbi_417870	blue	0.006727934	0.012730871	0.051859997	0	0.045983363	0.006623613	0	0	0.05034689	0.013179085	1.179943062	0.625081321	0	0.441869489	0.311387457	0.081319889	0.341250341	0.00293146	0.012162265	0.038057219	0.021177674	0	0	0	0.093489398	0	0.943293045	0.233724826	0.208248802	0	0.049967521	0.274746268	0	0.147251574	0.115871499	0.497484836	0.437864772	0.442562476	0.376265905	0.22510149	0.552554313	0.337323397	0.253817652	0.222443872	0.032664367	0.088853814	0.99266914	0.01350636
ncbi_396020	black	2.276069851	2.041962876	2.00685719	1.590833405	1.539723381	2.07502507	1.813454405	3.167056081	2.103198587	1.470081643	1.483938098	0.936014479	1.124482342	0.881832566	1.210460164	1.106794592	1.062986193	1.203407714	1.723934154	1.040746268	1.842785468	1.124420806	1.567375831	0.945981889	1.341236477	0.983365221	2.79197439	1.954664137	0.809463866	3.541852142	2.115215897	0.730573347	1.820112259	0.798269045	1.238966595	0.550184118	0.667211353	0.650795639	0.497932682	0.58112298	0.651293029	0.668839506	0.42971964	0.422707629	1.578414992	1.820142466	1.244813114	1.289168656
ncbi_417871	brown	12.38152904	10.40991138	13.05578403	15.37676736	12.47232088	10.91398749	4.004174334	5.528959183	8.456192059	11.72468481	7.247988975	5.846645877	5.175707589	7.007238712	16.48157443	9.380110388	13.05105204	10.97983043	10.71038144	10.70675402	11.01270315	8.247212362	10.59880424	11.35963399	10.53068261	8.171712064	9.684318089	9.638268802	5.667325495	15.26601962	16.90498233	5.764487296	9.242279723	9.45324639	8.646160062	6.005363637	6.282176095	6.880200421	4.892877553	2.756319566	5.791270526	2.95736223	3.166271514	2.700972038	10.67427465	7.551199055	5.692168062	6.508944112
ncbi_772154	blue	0.004506481	0.00159031	0.01561245	0.010720157	0.008414988	0	0	0	0	0	0.010048757	0	0	0	0	0	0	0.005336236	0.011256013	0.036134022	0.038194611	0	0	0	0	0	0	0.011975343	0.064188022	0	0	0.031430876	0	0	0	0.008534355	0.243506298	0.018497098	0.005878479	0	0.012173159	0.010406261	0.016453515	0.013095958	0	0.026166503	0	0.010239497
ncbi_417875	blue	0	0.002436993	0	0	0	0	0	0	0	0	0.006063031	0.093576824	0	0	0.075553963	0.036339526	0.079184087	0.090015831	0.174418112	0.131031081	0.111460074	0.029084887	0.14986835	0.357579362	0.060039866	0.036783847	0	0.470738004	0.44818668	0.181860962	0.106849022	0.244067086	0	0.392691698	0.162032536	0.649338435	0.791629397	0.867111171	0.710720907	0.412728417	0.749651936	0.568480168	0.495331742	0.461662039	0.027689172	0.011466943	0.019400018	0.116038515
ncbi_417878	brown	0.230005022	0.300766939	0.387443019	0.501771216	0.412872512	0.33805228	0.108793169	0	0.184874476	0.449430036	0.269987255	0.22256629	0.201809728	0.140146942	0.266912395	0.143454588	0.27448397	0.237321967	0.346255037	0.244616788	0.199547371	0.273978024	0.317060604	0.197410006	0.14839739	0.058359402	0.08348221	0.283009253	0.119577195	0.184285326	0.271144886	0.202980329	0.118779933	0.327258867	0.317277178	0.160505071	0.137501966	0.234959866	0.128001291	0	0.242462063	0.100024307	0.067565917	0.071771672	0.028455007	0.047837913	0.189855309	0.204100673
ncbi_417879	darkred	0.064348226	0.039592918	0.051565021	0.084292583	0.053807933	0.032065551	0	0	0	0.054068547	0	0.080658778	0	0.109819361	0.117808109	0.119482796	0.257201646	0.147227929	0.243097199	0.189047668	0.126053585	0.151737471	0.164280061	0.077505454	0.263493167	0.106442179	0.050938039	0.089134174	0.093288049	0.031101007	0.148229268	0.127503076	0.25623943	0.108081456	0	0.060176205	0.062526883	0.063247674	0.056480312	0	0.077975053	0.198823802	0.05221277	0.046246775	0.084792321	0.088627156	0.039055991	0.222952703
ncbi_417880	darkred	0.007936969	0.002668711	0.004566498	0.053438086	0.004134597	0.006969418	0	0	0	0.088455096	0.165751489	0.354754461	0.278401757	0	1.364555962	1.324232909	0.984200754	1.865080859	2.893493228	1.095217589	1.61566523	1.968589522	2.071351767	0.308182858	1.220799883	1.890694437	0.022110295	0.003512104	0.022518028	0.132669983	0	0.097044689	0	0.221484631	0	0.026332622	0.06921942	0.016680374	0.032607048	0.039449755	0.020930413	0.049413679	0	0.004639002	0.682927452	0.980785641	0.080638711	1.991340152
ncbi_427872	blue	0	0	0	0	0.002081008	0	0	0	0	0	0.132197718	0.050308793	0	0	0.165549954	0.256236565	0	0.021583319	0.0089066	0.016249888	0.017742726	0.021133026	0.016093168	0	0.045527389	0	0	0.067654848	0.135596854	0	0.03533444	0.141526962	0	0.033703453	0	0.119764733	0.189780117	0.161177968	0.146170616	0.064442125	0.136283281	0.241849933	0.059877151	0.062561636	0.106837607	0.993675296	0.425042297	0.033733853
ncbi_417885	blue	0.028925276	0.037487831	0.022325229	0.041761215	0.030674875	0.013743417	0.016334798	0	0.035836373	0.093583049	0.059349808	0.091458556	0.027325689	0.048554335	0.113529526	0.042045058	0	0.052768544	0.058802989	0.022184243	0.044331065	0.081663077	0.037945326	0.042870616	0	0	0.047927809	0.150006455	0.168910049	0.082233461	0.240980083	0.206857452	0.036753896	0.173539936	0.23323757	0.124210361	0.123991504	0.180039444	0.086071712	0.475851182	0.142170209	0.127094207	0.102633153	0.054825656	0.255530509	0.048127003	0.065961992	0.101105024
ncbi_417886	white	0.096551676	0.099457305	0.140803645	0.110462206	0.130368204	0.042198552	0.228813485	0	0.031300944	0.191330229	0.230540272	0.068426947	0.138832206	0.174992195	0.026919753	0.049338481	0	0.142682755	0.091652411	0.05807147	0.197663001	0.146128586	0.17226448	0.066989832	0.365884187	0.148601017	0.055091608	0.122185741	0.110749306	0	0.100049885	0.375014642	0.058793095	0.253316111	0	0.152986254	0.149381199	0.180942622	0.147174327	0.557674356	0.227662841	0.215344305	0.06794259	0.121202009	0.028815122	0.08693429	0.23847618	0.113063247
ncbi_417887	green	0.791869501	0.705492409	0.504694446	0.587785629	0.491268439	0.697426088	1.408669388	0	0.477602918	0.661919311	0.245512395	0.22592811	0.470577034	0.229042836	0.526671532	0.131628714	0.079184087	0.3428673	0.268025624	0.347787623	0.368210035	0.185726169	0.495518937	0.271116677	0.378458626	0.140506146	0.152128716	0.276078473	0.279290617	0.509190306	0.528118195	0.545928449	0.467700729	0.14572737	0.132199387	0.190415341	0.178957959	0.120060426	0.137664889	0.749373263	0.277186657	0.321895899	0.205879163	0.167041907	0.569163536	0.45642501	0.434547677	0.38271853
ncbi_417888	darkred	0.241805175	0.174600856	0.166107726	0.186878258	0.156596814	0.163937922	0.301700175	0	0.086433651	0.172082276	0.493105135	0.611648721	0.48214593	0.302441288	0.498174208	0.408779294	0.746623429	0.637930607	0.669851685	0.588251102	0.756532304	0.614962196	0.847312382	1.092481948	1.519373831	0.188371328	0.254771972	0.27842064	0.367025202	0.650255427	0.499312813	0.51310853	0.194167813	0.282362638	0	0.319320171	0.375680634	0.198580699	0.349434512	0.134492652	0.320462408	0.736060973	0.601679463	0.441496478	0.458762501	0.512010942	0.30094225	0.665027303
ncbi_396028	tan	0	0	0.012946626	0.005591584	0	0	0	0	0	0	0.037547142	0.22998897	0	0.102934779	0.202186009	2.068071041	0	0.090448987	0.012639655	0.081792979	0.360745486	0.284696221	0.2105008	0.110609005	0.268700071	0.199502148	0	0.005685012	0	0	0	0.588912071	0	0.237810221	0	0.004799067	0.005220845	0.001222867	0.001601787	0.413392418	0	0	0.006192188	0	0.038784945	1.275916228	0.272396871	0.116939283
ncbi_374272	darkolivegreen	0.11127978	0.069546276	0.087397529	0.072375878	0.062801592	0.078091114	0.152989267	0	0.65768615	0.1562298	2.439120507	1.167303841	0.4531725	0.09919919	0.811403866	1.658580147	2.087549414	0.585033384	0.574672649	0.328865282	0.418347459	0.940562605	0.744208981	0.217080915	0.362665994	1.736157028	1.840918256	0.424006337	0.196570694	1.04541081	0.400296511	0.595410705	2.022196977	0.164573277	1.01118146	0.051744663	0.022021662	0.095123215	0.089149422	0.949368633	0.107699502	0.122995245	0.093236983	0.043861581	1.107879345	1.864486796	3.974632714	0.714758111
ncbi_101751742	darkgrey	0.026104521	0.009343143	0.007927198	0.005029984	0.013714181	0.013465501	0	0	0	0	0.11230094	0.013891822	0.099968001	0	0.045573926	0	0	0.017300175	0.036319143	0.003579258	0	0.031286004	0.058350615	0.123379032	0	0.232636089	0.107048603	0.033171829	0.033133964	0.155634756	0	0.038866666	0	0.007557037	0	0.038745937	0.014810288	0.016660756	0.044918407	0	0.01430583	0.047166361	0.004492274	0.029942	0.219193624	0.072166467	0.097638032	0.037822903
ncbi_417889	pink	0.223779663	0.263079681	0.314365199	0.194999755	0.295083302	0.214358102	0.094142871	0.805152979	0.040357614	0.281093425	0.27210841	0.099651055	0.102273219	0.179079835	0.083293577	0.10028735	0	0.076005174	0.054573915	0.095363525	0.149767182	0.066885385	0.231027739	0.077961136	0.020823789	0.0602296	0.114995778	0.107032404	0.142136663	0.40957926	0.245981402	0.12628357	0.280127898	0.167068985	0.138417872	0.136063053	0.162491708	0.18345733	0.126028161	0	0.227461105	0.03032395	0.089352669	0.077629524	0	0.031702152	0.157844538	0.091514632
ncbi_112533346	pink	0.31910078	0.229962817	0.232186253	0.241090488	0.200858971	0.250490611	0.313075693	3.059944411	0.316399046	0.21750978	0.572150461	0.551960337	0.033442974	0.487724061	0.23491514	0.242363171	0	0.306262371	0.251109867	0.248098049	0.277870517	0.191017883	0.276554484	0.216973486	0.061459793	0.317447093	0.300753848	0.22603433	0.341803419	0.081959887	0.161320755	0.186729597	0.291839448	0.152184968	0.199583894	0.279126436	0.314343425	0.135409585	0.272339311	0.458532818	0.182481517	0.322503637	0.262509502	0.259706123	0.309021036	0.257708095	0.778598253	0.239131546
ncbi_374244	black	0.558124583	0.498919907	0.469195197	0.524561469	0.387354436	0.39206856	1.024127085	0	0.963660067	0.608897234	0.095548569	0.27206406	1.991858304	0.317455122	0.603563677	0.911544227	0	0.642888795	0.608222234	0.41842862	0.624818992	0.602874536	0.713536066	0.194734613	0.218609508	1.324566982	1.628372084	2.163786343	1.34688946	2.763444648	1.961456842	0.300714849	2.65987504	0.432579776	1.588407318	0.556675009	0.401475892	0.356084941	0.512285068	0.331311102	0.562596885	0.951508595	0.918200135	0.540409426	1.43171497	0.738455037	1.052934187	0.597005066
ncbi_121109066	tan	0.078716563	0.042304446	0.032768003	0.029704812	0.01177248	0.004756401	0.157235236	0	1.44985254	0	0	0.011767087	0	0	0.369712269	2.090372192	0	0.129447009	0.11269997	0.22136534	0.069567207	0.280035757	0.089556538	0	0.061459793	0.054820354	0.59863032	0.192472272	0	0.582630787	0	0	0.257997936	0.006455632	0.161162952	0	0	0	0	0	0	0	0	0	0.410747704	0.842075429	0.049199735	0.099258298
ncbi_396295	black	10.18084027	5.961875832	4.359001716	5.1684189	4.66009412	7.031408214	3.245695499	5.421847513	16.45856935	4.08501066	7.848723574	4.563856619	3.697454597	5.211342273	6.826141758	7.796797341	4.794055511	2.877704102	3.760817757	5.411390984	4.066205051	5.599506964	2.95099202	2.484863347	1.630951161	5.380404646	14.89154534	7.113671057	2.680251207	16.62736781	9.852246747	2.454903293	13.56049804	2.320866173	6.253836402	0.818485809	1.552477035	1.337069518	0.674355237	2.219244678	0.896885374	0.469849268	0.512054732	0.446457758	6.506196498	6.602032102	4.212190047	3.217066924
ncbi_417896	pink	0.904297477	0.824231215	0.987198663	0.761879435	0.705700192	0.811317025	1.19249769	5.26349214	0.691630662	0.659135841	0.934899309	0.501781792	0.744351019	0.471833608	0.796649752	1.019953396	0.53832091	0.911036719	0.885626432	0.748884683	0.819321129	0.716524563	0.744372213	1.594245094	0.496319732	0.814773783	0.543090613	0.356323173	0.320945005	0.751900428	0.531378046	1.421364096	0.770379125	0.595634431	0.961009739	0.193034416	0.186319361	0.217088767	0.234285755	2.094234797	0.171638289	0.212316582	0.167267311	0.140674676	1.041481521	0.98525724	0.512851912	0.908678224
ncbi_417897	black	0.167267512	0.361009215	0.63678442	0.581341647	0.578566536	0.259484378	0.407042567	0.805152979	0.330144987	0.732200881	0.36446301	0.974697329	0.353890834	0.294853002	1.265568353	0.804189939	0.374363582	0.80148826	0.961694546	0.541911307	0.73135207	1.233987114	0.974160836	0.399998307	0.723100142	0.440350043	0.780802125	0.509978954	0.618665254	0.310766312	0.470146724	1.724019168	0.432957462	0.691795076	0.660337375	0.863998866	0.580591021	0.945104362	0.620093038	0.715460565	0.847743586	0.823203392	0.585240955	0.430372316	1.445233568	1.015202719	1.066812902	0.845112092
ncbi_417898	brown	1.404584754	2.507088495	2.71623935	1.88753453	2.474015375	2.216852189	0.841021676	0	1.508836168	2.430992122	1.605736352	1.01514994	2.538117692	1.489329044	0.608220694	0.560675775	2.01646476	0.640257141	0.686860466	0.578252621	0.844248634	0.678337984	1.063073165	0.686912436	0.334214204	0.630762928	0.868272882	0.879429837	0.689196976	1.03299377	1.407322137	0.997515196	1.187629772	3.485199256	0.852277431	0.69382722	0.795521742	1.394829566	0.639530243	1.208251367	1.2744288	0.447841888	0.406534498	0.299784613	0.99347304	0.596330016	1.054672842	0.727712181
ncbi_107052984	lightcyan	0.009438956	0.033769097	0.032379871	0.032882079	0.010685019	0.004827629	0	0	0.073519681	0.602807045	0.447138581	0.751909757	4.201436054	0.383885715	0.25860187	1.348031975	0.474948461	0.167146567	0.245912122	0.138611927	0.220540325	0.19984854	0.084896868	0.349757981	0.537769956	0.755200776	0.530523125	0.441132091	0	0	0	0.270428138	0.288605419	0.019489283	0.286746984	0.003423844	0.003960569	0	0	0.269730809	0	0	0	0	0.371204769	1.620201914	0.215239871	0.285967971
ncbi_395219	lightcyan	0.005395981	0.002779055	0.011030014	0.01855973	0.001488045	0.017516976	0.065681445	0	0.365058788	0.307815434	0.337325112	0.108679193	1.109852773	0	0.139233185	0.486774436	0.385802469	0.033495372	0.040030014	0.014703523	0.020621023	0.146050112	0.067936076	0.111466605	0	0.040070175	0.059824714	0.222026333	0	0.041889905	0	0.032218506	0	0.037562445	0	0	0	0	0	0	0	0	0	0	0.330136388	0.625785644	0.252358878	0.061833398
ncbi_107052933	black	0.003360682	0.004608588	0.00119813	0.002990256	0.004171496	0	0	0	0.151758885	0	0.006063031	0.035775103	0.047252726	0.08666731	0	0.036395665	0	0.012696781	0.013391162	0	0.15661653	0.028027687	0.023190954	0	0.020823789	0	0	0.07316121	0	0	0.015131569	0.041086935	0	0.005341196	0	0.002256038	0.001094586	0	0.008045557	0	0	0	0.012481216	0	0	0.109918735	0.049703766	0.032131695
ncbi_417900	greenyellow	0.033242822	0.020765147	0.007306439	0.034415219	0.012948847	0.017892182	0.121954096	0	0.011867802	0.012259499	0.150091525	0.112673787	0.066773016	0.065513962	0.167144011	0.101022706	0	0.081636705	0.056108638	0.060262427	0.124999207	0.085189554	0.043051078	0.206366599	0.236043481	0.058421837	0.082175088	0.066230075	0.006096948	0.131048436	0.118063754	0.105731959	0	0.192145285	0.066421792	0.070012161	0.070572405	0.052280226	0.06583691	0	0.059379707	0.074723245	0	0.046789868	0.064505166	0.237561988	0.036677141	0.102629672
ncbi_417901	darkgrey	0.082852285	0.030324818	0.062931007	0.115369611	0.040787522	0.037205698	0.198953253	0	0.328719304	0.691056993	0.172563221	0.425776075	2.726823625	0.091261829	0.169592029	0.040874552	0.094289809	0.005681367	0.005192318	0	0.015299777	0	0.009225935	0	0	2.08949283	0.558950374	0.309373782	0.088367939	0.184623862	0.133433358	0	1.200789754	0.003709618	1.605174081	0.028578795	0.037846488	0.045228046	0.021250593	0	0.033617387	0.014991327	0.015111407	0.016776414	0.143504953	0.09020773	0.180194096	0.038178561
ncbi_417904	brown	0.082212605	0.233713825	0.12974704	0.118208574	0.148778995	0.117561979	0.240127181	0	0.124419721	0.129826944	0.03357857	0.128498715	0.266389846	0.083104674	0	0.082921757	0	0.05578606	0.050402344	0.0219845	0.052984629	0.085676076	0.109226116	0	0	0.031729371	0.115418314	0.052595088	0.077220254	0.107998358	0.230436334	0.095252704	0	0.023881835	0	0.013798252	0.032749467	0.013440344	0.037050592	0	0.038777655	0.025348246	0.007829056	0.020564162	0	0.093859632	0.043768943	0.055431721
ncbi_417905	tan	0.040109737	0.007345515	0.021970732	0.202314047	0.030875768	0.015495728	0	0	0.175259127	0.028727925	0.04727165	0.043145066	0.400853384	0.34714369	0.28408163	3.08136862	0.282869427	0.024543819	0.014497891	0.021256131	0.029101967	0.032470902	0.018661972	0	0.110843055	0.135029486	0	0.107979327	0.198676181	0	0	0.251010392	0	0.148542296	0.10946548	0.093659781	0.107012701	0.101661693	0.151911908	0.078157973	0.122096896	0.204416245	0.127954869	0.08546272	0.353365571	2.888413146	0.085783164	0.012252523
ncbi_768769	brown	0.203714768	0.171477708	0.133323443	0.219206943	0.143135831	0.141228676	0.041949828	0	0.035722961	0.136830914	0.096954747	0.009626789	0.050149445	0.061643781	0.065776114	0.069782078	0	0.109865652	0.076500123	0.05839917	0.119846219	0.114106529	0.068284759	0.078153558	0.06036023	0.094230117	0.13091912	0.108415407	0.031696583	0.056750468	0.249286954	0.057379842	0.042985608	0.038156598	0.061832594	0.062606237	0.051694262	0.070253125	0.072566636	0	0.067807566	0.010726632	0.053564472	0.023389027	0.074362985	0.157267649	0.064622136	0.103605281
ncbi_417907	grey60	0.95376413	1.66121131	2.021666783	1.395853752	1.968927097	1.959292655	0.507408585	0.751597144	0.954688432	1.815191101	0.993181595	0.806520793	1.130441325	2.417357772	0.785189162	0.502355694	0.286368843	0.53589269	0.751897626	0.744414425	0.72621482	0.631561916	0.677054475	0.735199126	0.685471965	0.413139219	0.372002599	1.866274133	0.86020456	0.948058444	1.31303867	1.670630519	0.525702343	3.241591261	0.700884192	2.060609204	1.824583093	3.480368645	1.686945323	1.027675614	2.22082804	0.942273199	1.079622737	0.862155073	1.054699253	0.467039243	1.14171584	0.818483218
ncbi_373913	black	0.311739615	0.269193614	0.267246147	0.224857338	0.276017214	0.281691598	0.490477971	0	0.21891872	0.28061106	0.290202278	0.440189092	0.406354451	0.157526076	0.122173999	0.028538406	0.27448397	0.23720426	0.123737736	0.22345975	0.196746249	0.168834226	0.273869217	0.187959177	0.074250074	0.516924871	0.226686245	0.123484139	0.342434654	0.552421072	0.249252154	0.416269887	0.461415761	0.290507029	0.677866783	0.167103142	0.125280095	0.18808066	0.110939451	0.209593736	0.137572936	0.349253014	0.180742488	0.134429603	0.134321943	0.195033245	0.229416469	0.211115757
ncbi_417908	tan	0.038177779	0.026473463	0.034432011	0.057124223	0.03344489	0.024086206	0.011994003	0	0.098044956	0.466439852	0.163700595	0.149941503	0	0.034080956	0.335813276	0.835537713	0.410825835	0.208407059	0.160873024	0.102133428	0.408017058	0.370614263	0.223813512	0.632629949	0.357173911	0.401443415	0.168315384	0.051524701	0.198157034	0	0	0.199290685	0	0.018605021	0.273419583	0.122605739	0.132455538	0.092940813	0.106700525	0.366671621	0.111866417	0.161902483	0.052775642	0.067407061	0.212111587	1.082384841	0.492727641	0.192087625
ncbi_417911	brown	0.239984254	0.226223585	0.205361539	0.375301825	0.254304336	0.164377997	0.321059726	0	0.481287935	0.148381024	0.338516713	0.193890527	0.251176542	0.332205112	0.176235095	0.46975176	0.955843929	0.215882873	0.16424765	0.140596298	0.344947705	0.141047223	0.254134188	0.145559361	0.309374009	0.614196476	0.156744694	0.432912704	0.460073755	0.080503631	0.259990586	0.445037804	0.275997759	0.206927888	0.77480217	0.288432969	0.500838127	0.131871911	0.27092947	0	0.248837219	0.668568171	0.279051897	0.3676128	0	0.54546154	0.495435106	0.367894657
ncbi_417912	brown	0.840495293	1.32495267	2.068504692	1.772941905	2.100586163	1.417802782	0.640836081	0	0.951814456	2.092302184	0.851659693	1.130866694	1.006219135	0.545241304	0.903783791	0.874689756	0.962747177	0.850441485	0.873363509	0.779073951	1.102591376	0.831885943	1.114352855	0.753932273	0.753856613	1.934040705	0.798015616	1.408312001	1.181075435	1.361176069	0.903308865	1.23120074	1.379665931	1.257877747	0.603294267	1.374554041	1.098135613	2.403615736	1.810257031	1.09767775	2.044499888	0.824570068	1.19042207	1.05352712	0.865519045	1.190299642	1.087537923	0.862865994
ncbi_417913	black	0.784358225	0.455679773	0.44263447	0.579149445	0.370554935	0.666459566	0.697413385	0.751597144	0.870127737	0.869283514	0.223824226	0.428744113	0.318633264	0.519836642	0.632473165	0.486056218	0.753864479	0.312755607	0.306779256	0.277512698	0.23296371	0.542356531	0.358573922	0.085750906	0.421945309	0.862204315	0.589842971	0.737345062	0.373297054	0.904645752	0.395671905	0.230915052	1.281061949	0.108186742	0.519726615	0.283345088	0.290157412	0.13048205	0.263655741	1.218326464	0.153028203	0.635542267	0.142737611	0.279354475	0.259259194	0.368666051	0.463622102	0.23584468
ncbi_417914	white	0.001222881	0	0	0	0.030749173	0	0	0	0	0	0.066441738	0.059739077	0	0	0.090437389	0.182159105	0	0.012182128	0.010646431	0.010801489	0.006864129	0.028640795	0.016775596	0.149386151	0	0	0	0.003512104	0.033282329	0	0	0.542908796	0	0.108310336	0	0.008441304	0.021392599	0.016805086	0.020182088	0	0.027702462	0.004479644	0.03469933	0.01252841	0.461252285	0.397830244	0.007325385	0.047339653
ncbi_417916	brown	1.682844446	4.490886849	5.608486918	4.32350565	5.834818677	4.478274148	1.235561837	0	2.720780254	4.967581802	1.09576055	1.122237471	1.742085705	1.264215951	1.647307798	1.492857634	1.475582636	2.011162111	1.729456007	1.685584611	1.334674331	1.719763538	2.843123426	1.704390634	1.493104548	1.266378718	1.576572667	1.460386496	1.491209398	2.328715606	3.665130889	1.209071625	1.345360344	1.744433231	0.7145319	1.548068924	1.426584931	2.226785547	1.118773997	1.09115571	2.739711043	0.776096499	0.640623251	0.783789037	0.9631436	1.061270077	2.469195004	1.310378615
ncbi_417917	blue	0.003940997	0.007747017	0.004329788	0.014904547	0.005127208	0.009288355	0.019040728	0	0	0.023527462	0	0	0	0	0	0.032451307	0	0.003730701	0	0.005489815	0.012073299	0.011375943	0	0.021375377	0	0.03365332	0	0.137176913	0.126699921	0	0	0.071754556	0	0.024227788	0	0.166517664	0.178903425	0.238342892	0.212560687	0	0.301773521	0.246472701	0.130688767	0.211081332	0	0	0	0
ncbi_417918	darkgrey	0.352471319	0.59030404	0.712727599	0.630557771	0.61354413	0.375126874	0.369853942	0.805152979	1.129703257	1.269921923	0.23084083	0.455374313	3.766050453	0.094780067	0.500180144	0.513034571	0.094289809	0.17878213	0.219520148	0.251538672	0.279055329	0.540490034	0.717683599	0.485373783	0.555237084	13.66282835	0.30655109	0.287798729	0.263019242	0.276495402	0.766959014	0.212860082	0.605126285	0.233299924	3.117843441	0.278003961	0.277136532	0.407693197	0.242948205	0.132799931	0.591488625	0.093500753	0.200373773	0.141520443	0.338389432	0.543669762	0.524991852	0.299668932
ncbi_417919	black	1.577295117	1.020531211	0.746859795	1.02585564	0.72435533	1.438830142	1.409976059	0.805152979	2.697999503	0.832415279	0.282783162	0.394723579	0.686917721	0.080619556	1.103760463	1.634862957	0.812751365	0.559999762	0.634588236	0.372477837	0.49064215	0.367785168	0.497617532	0.387946193	0.751365437	0.830475423	0.931761433	0.886045446	0.180519216	1.687735433	1.057337345	0.112823034	1.2858225	0.086451618	0.339010072	0.050256249	0.026300888	0.020866567	0.025446418	0.157799019	0.029383598	0.036648381	0.010138316	0.024632151	1.308074438	2.049357779	0.388406149	0.592856787
ncbi_417920	black	1.568087585	1.073096416	0.85308374	1.459167529	1.070166565	1.24065037	1.872896979	2.848033203	4.01113052	0.875819652	2.849127164	1.119556972	2.369570899	1.469543391	1.199168219	3.324122019	0.740994197	0.805538868	0.777151222	1.233618191	1.219948351	0.778402851	0.94831676	1.275379885	1.010834211	0.77748348	2.32044416	3.286751184	0.997337809	3.67956059	2.455777003	0.249599162	2.622528825	0.333271956	1.064350842	0.312380126	0.206815023	0.176175443	0.270573045	0.062707719	0.29847809	0.54270153	0.148890089	0.263259302	1.417553483	2.903088743	1.516351497	0.960678541
ncbi_417921	darkred	0	0	0	0	0.037225647	0	0	0	0	0	0.10991861	0	0.015326704	0	0	0.038803646	0.249575721	0.085914894	0.046554103	0.076169784	0.064625722	0.052483897	0.038206486	0.04196849	0	0	0.052413923	0.015349138	0.029380029	0	0	0.014731663	0	0.012240951	0	0.036988619	0.018513963	0.010423648	0.043208815	0.034233093	0.016089244	0.126249638	0.039696178	0.063720751	0	0	0.040777008	0.057884852
ncbi_417922	pink	0.252656208	0.561364167	0.653561446	0.349753781	0.609377882	0.360705534	0.300512194	1.556750123	0.493755063	0.487524201	0.435945358	0.24026699	0.076606874	0.22796703	0.177898627	0.128924303	0.108804457	0.265937467	0.243626207	0.319119864	0.136787915	0.157104625	0.377036709	0.330599831	0.020823789	0.222310688	0.084763795	0.106363702	0.231385314	0.219337358	0.418033254	0.134243634	0.368038007	0.188391607	0.308750092	0.066156949	0.076154466	0.112277365	0.107977843	0	0.152308039	0.100334489	0.085564535	0.102340642	0.053076757	0.163338087	0.173026471	0.308637441
ncbi_417923	brown	0.72031342	5.724384605	5.121742447	2.093975644	4.34309926	2.255400568	3.073377923	0.751597144	1.606585456	3.949127301	0.583152854	1.253274501	0.928779926	0.739114258	0.792084012	1.201189943	0.856608903	0.58889266	0.545007028	0.784380806	0.633145061	0.815566794	2.992226919	0.275560733	0.890798933	0.772761725	0.967655913	0.484413051	0.992228552	0.49618004	1.265791808	0.424809547	1.373201165	0.310504851	0.925408152	0.213709448	0.23378248	0.308064881	0.230840376	0.450243206	0.721437522	0.272690837	0.088187102	0.156744076	0.692101103	0.84252881	1.040223343	0.622259218
ncbi_417924	grey60	3.333504788	3.797120915	4.872563238	3.94957281	4.625206376	4.055283639	1.27649076	4.35122749	2.679247218	4.527597331	1.962276767	1.588456686	2.786231364	3.023371864	2.306445268	3.163296554	1.427063372	2.264951253	2.115668003	2.391414319	2.566763082	2.707409497	2.681379958	2.476328985	2.198759151	1.933487848	2.594404298	3.707049278	2.4776051	2.835975371	3.290492458	4.980310033	3.531073275	9.795482542	2.396266249	3.765382373	3.212324737	5.247139399	3.219137022	2.242711194	4.710068634	1.827162182	2.017958356	1.950181439	1.670328933	3.600223059	2.029035677	1.939618971
ncbi_417925	darkred	0.044277397	0.039740742	0.097278416	0.049651791	0.051762046	0.03934839	0.030038356	0	0.08159349	0.088357327	0.145169925	0.092143414	0.01735367	0.166163943	0.469112254	0.221895877	1.389848283	0.590367137	0.666144752	1.103855582	0.545213207	0.706240816	0.62555428	0.901156153	0.376282543	0.163612351	0.014881993	0.105520225	0.076593301	0.097003333	0.046246554	0.18622618	0	0.072920979	0	0.100513195	0.103984281	0.029498524	0.11912021	0.507704723	0.062898024	0.188013648	0.057812022	0.113847056	0.400805438	0.121579994	0.159311921	0.594515571
ncbi_417926	darkorange	0.26200626	0.220618247	0.187303294	0.144042583	0.215767043	0.284788912	0.13580649	1.556750123	0.25653272	0.502470881	0.468060019	0.397638888	0.485914725	0.33868124	0.015317924	0.098424875	0.311759571	0.102333733	0.047104675	0.053457509	0.062073437	0.033047343	0.054635819	0.096364046	0.101481632	0.137984731	0.084612852	0.176680326	0.04901409	0.172937721	0.280504778	0.031855772	0.222632532	0.012705161	0.231125215	0.076950486	0.110550793	0.063544631	0.078484848	0	0.095086837	0.102784595	0.063627822	0.028319633	0.348763085	0.13406931	0.421863066	0.101049094
ncbi_417929	pink	0.267008966	0.165085107	0.169684761	0.172470228	0.153910811	0.350414733	0.244463813	1.610305958	0.266258137	0.660078221	0.109709754	0.08421841	0.073699073	0.030415698	0.152332395	0.06594441	0.341250341	0.211784824	0.305253906	0.213036107	0.149694523	0.138396586	0.192768059	0.093329956	0.369488488	0.090195703	0.082936134	0.203860812	0.157305414	0.182455703	0.059183874	0.288789749	0.190924598	0.136319226	0.205921679	0.26690728	0.478073307	0.338281856	0.241350682	0.59837719	0.352824512	0.283628527	0.188927445	0.196673305	0.406005731	0.137531034	0.160307629	0.1717744
ncbi_395348	brown	1.029695688	2.165532808	2.622301859	1.458714996	2.305978036	1.623335067	0.771973848	0.805152979	0.539784323	2.300925893	0.670249091	0.39741127	0.862187988	0.519434764	0.527967201	0.31627593	0	0.357618	0.571427662	0.517187454	0.386843649	0.691652033	1.009833267	0.400738716	0.244496687	0.590200001	0.350500493	0.492282876	0.564310554	0.3787971	0.89253025	0.515581386	0.594863	0.683824828	0.935941296	0.42893904	0.384040238	0.757569118	0.49752861	0.511078375	0.811715601	0.332257786	0.295593544	0.15822645	0.307021441	0.321626266	0.426083162	0.322791173
ncbi_417930	black	0.519965429	0.479247482	0.445360456	0.510899265	0.447180466	0.388067164	0.551782905	0	0.457126918	0.37832598	0.598768278	0.576403288	0.38570932	0.456561106	0.155262318	0.603092439	0.42999656	0.298642387	0.42845621	0.41812269	0.362407865	0.18004199	0.372281098	0.443788242	0.109776413	0.399113634	0.253900013	0.520457449	0.319297677	0.572234384	0.354400629	0.650231307	0.975291434	0.324990787	0.205153847	0.326987833	0.315740636	0.41270526	0.33462854	0.376217237	0.224513292	0.313863239	0.229202935	0.232352531	0.199066804	0.415519857	0.504197294	0.391884809
ncbi_417931	brown	0.0088025	0.366086022	0.124659496	0.072735521	0.224865097	0.099665733	0.216883704	0	0.028975661	0.605012638	0.041386345	0.058057191	0.155947053	0.047584251	0.240499213	0.040600924	0.218895018	0.040760677	0	0.023639437	0.053318508	0.024142518	0.392799963	0	0	0.120089257	0.039875111	0	0.020194017	0	0	0.013103535	0	0	0	0	0.005586345	0.007603585	0	0	0.041487144	0	0	0.006185909	0	0.046763006	0.081422338	0
ncbi_417933	green	3.480364458	1.598106077	1.050403493	1.866243111	1.097186173	2.000874254	2.581811331	0	0.648075386	0.651984665	0.538425588	0.416420809	0.608085077	0.258051814	0.085615114	0.332241284	0	0.148721652	0.260959548	0.22997055	0.156639815	0.231089019	0.165150974	0.159978453	0.234911801	0.144885498	0.340199136	0.257119324	0.105488277	0.566520458	0.399446556	0.388565349	0.19349731	0.169145866	0.222837031	0.163413059	0.210099864	0.135787809	0.120428914	0.497433977	0.180121495	0.189015356	0.093569767	0.117874162	0.252440614	0.191375227	0.201046491	0.265584547
ncbi_417934	brown	2.616148592	1.742303376	1.366149145	1.389597549	1.293807186	2.589037615	1.918419968	0	0.414250069	1.181578999	1.98458758	1.409030082	0.989914429	0.917019511	1.689629756	0.812907553	3.471102415	1.130030151	1.493833438	2.107452831	1.660485458	2.007271059	1.321915475	1.024066193	1.647678853	0.330007914	0.478973405	0.601424022	0.43444782	0.323092354	0.466417219	1.417373636	0.083015109	1.486543262	1.11222602	0.786292716	0.73525184	0.838539531	0.617420958	0.306458976	0.867766661	0.687890823	0.541548842	0.554232094	1.917385569	0.837933876	0.576255544	1.203136138
ncbi_417935	brown	0.293825867	0.901349295	0.785702145	0.452791905	0.846064967	0.581147592	0.456002591	0	0.677153826	0.594168917	0.178748348	0.413656934	0.160383238	0.109950956	0.039386456	0.427162254	0	0.246214749	0.221854534	0.216329455	0.334707573	0.255377972	0.55636878	0.24207087	0.186428246	0.125968644	0.121698369	0.143715773	0.109172782	0.119473613	0.163728606	0.165293603	0.333913765	0.10195988	0.252782636	0.177590728	0.120392051	0.170524979	0.12426418	0.039449755	0.259197421	0.157828234	0.161817419	0.154250004	0.336486921	0.29841381	0.293419554	0.359924612
ncbi_417936	blue	0.607988229	0.561933912	0.488227563	0.505154585	0.504127931	0.70334529	0.689075796	0	0.778841399	0.837910346	0.796763884	0.665677858	0.59275065	0.523151757	0.173593344	0.634064025	0.203094266	0.55647307	0.582158474	0.496713165	0.631696875	0.567663753	0.527716566	0.857967608	0.245762783	0.554459323	0.528081136	0.593140269	0.340481258	0.578975701	0.391973786	0.592068061	0.695552647	0.237032942	0.664571083	0.304284774	0.287876018	0.212215607	0.222770052	0.997848296	0.231515942	0.353650859	0.247387631	0.122533626	0.529279939	0.826051995	0.441113436	0.625201779
ncbi_417937	midnightblue	0.024498485	0.005560086	0	0	0.003685812	0	0.045193655	0	0	0	0.220092314	0.405253517	0	0.021159095	0.060877241	0.017000298	0.420564028	0.029297607	0.03527443	0.041589294	0.039724387	0.011467877	0.024791069	0	0	0.06133986	0.049853928	0	0.018937099	0	0.070933525	0.076757988	0	0	0	0.005643474	0.00280828	0	0	0	0	0	0	0	0	0.012005609	0.654728789	0.003572119
ncbi_417939	green	1.083320235	1.174687495	1.022253504	0.925454841	0.971634067	1.197326083	1.560767647	0.805152979	0.677816475	0.905794936	0.427906128	0.315169281	0.633846134	0.333875813	0.309312583	0.372295614	0	0.378996394	0.374803308	0.285133629	0.556220873	0.373860735	0.566119264	0.562070872	0.153963809	0.69976566	0.183774711	0.537533498	0.440153992	0.718347481	0.618335355	0.277797381	0.125151055	0.225235124	0.469181141	0.362415912	0.495800549	0.533000382	0.452179974	0	0.545997646	0.38796865	0.317944861	0.382420886	0.318227182	0.566705033	0.245599199	0.35461782
ncbi_417940	blue	0.016867706	0.018805647	0.021416073	0.032759765	0.00689315	0.009349901	0.024013063	0	0.020360379	0	0.097416299	0.034827907	0.439288837	0.245329764	0.03578304	0.273739573	0.311759571	0.064822916	0.088874372	0.066495788	0.150282122	0.025818736	0.059473785	0	0	0.893013296	0.186971716	0.36039342	0.267678294	0.082481597	0.025564986	0.060754891	0.058793095	0.060036646	0.781699238	0.513111995	0.563136418	0.412823923	0.371501051	0	0.358042126	0.545858216	0.487694919	0.486503829	0.203019985	0.679567747	0.131300096	0.196587377
ncbi_417941	brown	2.873891879	3.373958686	3.974836249	2.5883428	3.564653283	3.269350712	1.439592533	2.415458937	1.881160975	3.314239218	0.467252325	0.442812604	2.085648681	0.392004447	0.770760466	0.577599383	0.303582271	0.51400765	0.500513132	0.478730957	0.825428672	0.633498993	0.687889063	0.551525986	1.061296261	1.054881332	2.623469728	0.74814604	0.547099191	2.38379593	3.093499451	0.026254897	1.521905412	0.076950176	2.763156384	0.067576303	0.056760073	0.077587086	0.031827733	0.100026007	0.08656926	0.012835489	0.016527259	0.030365966	0.389479788	0.486204215	0.255958454	0.819250638
ncbi_395912	darkred	0.005526376	0.010153028	0.039322393	0	0.00981905	0	0	0	0	0.036842997	3.01312149	0.717429873	0.084524574	0.107604133	86.07723171	13.41332138	62.41721516	85.63604811	36.48124844	26.29169485	178.6510015	275.5045821	78.29781681	82.00833106	39.30414404	11.42698989	9.893349836	0	0	0	0	0	0	0.174817252	0	0	0	0	0	5.280721699	0	0	0	0	80.96962238	11.36265254	8.556280848	120.5652289
ncbi_427880	brown	0.821340719	1.29445613	1.44211378	1.183833637	1.385693862	1.182301741	0.662645068	0	0.689788367	1.295504274	0.535975351	0.45058458	0.558320307	0.54237733	0.369239046	0.333445297	0.801430522	0.401377973	0.34035811	0.310520576	0.38447449	0.315922778	0.495512117	0.171098931	0.613377076	0.324088189	0.350891148	0.709549548	0.484461172	0.856360973	0.696051743	0.394443193	0.290274859	0.507344336	0.417030659	0.345649103	0.385534509	0.459968701	0.306240077	0.27942409	0.428167268	0.258676713	0.301591424	0.209226432	0.767265545	0.307442992	0.534670307	0.44472687
ncbi_427881	brown	0.048269837	0.161916844	0.078296508	0.037943855	0.106341787	0.028754975	0.309398564	0	0.022242835	0.152945471	0	0.077701194	0	0.021184405	0	0.106631187	0	0	0.013824325	0.048910867	0.015412952	0.007551079	0.025126674	0.032590806	0	0.082807431	0.013452432	0	0.025647119	0.180538403	0.012331216	0.020259976	0	0	0	0	0.003914531	0	0.003016182	0.071784932	0.012796806	0.005722605	0	0	0.194823816	0.132924859	0.235817128	0.044912188
ncbi_427882	brown	1.175053609	21.4512322	8.831463876	3.36896445	10.55057168	1.319320863	3.60882084	1.503194288	3.472052086	11.16476664	0.47441141	1.628085877	0.755110191	0.631543024	1.02593646	0.389755411	0	0.147058847	0.07932257	0.153181691	0.156678374	0.210351648	2.596848556	0.081217436	0.057013843	0.50118869	1.500371668	0.23789457	0.655062677	0.52825216	1.540395009	0.253901559	0.379978685	0.164136239	0.856907302	0.100044204	0.107927834	0.154677546	0.068273689	0	0.747517562	0.067676169	0.109842186	0.032949528	0.230618719	0.149924054	1.522094057	0.280949704
ncbi_121106462	black	0.226507735	0.841228221	0.482851934	0.268455422	0.444563784	0.278608311	0.960359706	1.503194288	0.585396883	0.438035418	0.804703547	0.121329861	0.091942268	0.392965183	0.222921207	0.319842231	0.801944802	0.129290285	0.131935192	0.214504921	0.257691265	0.384618366	0.256842336	0.015091811	0.162011535	0.498027091	0.43030569	0.822910623	0.245823259	0.474191855	0.264717683	0.60359007	1.661389855	0.138772477	0.445056974	0.095563613	0.095492137	0.101145921	0.043438723	0.327600328	0.100436153	0.060011338	0.036868713	0.056861744	0.672287108	0.383928061	1.072630704	0.162615093
ncbi_427884	blue	0.602804287	0.739901326	0.381720947	0.396715884	0.450374766	0.375958625	1.156397193	0	1.60455111	0.553651786	5.759654298	0.743575857	0.632516818	3.993230478	0.41577418	0.587166257	0.282921405	0.267410715	0.375394163	0.312812201	0.283238011	0.50524725	0.345065192	0.533043014	0.389000358	0.386952543	0.536306653	2.160992511	1.007994261	2.681127841	1.622761962	2.771779152	2.797180978	2.620296747	1.610764011	1.84819033	2.155648342	2.496803364	1.331390298	0.537267548	1.808084617	0.916371183	1.13250466	0.668429953	1.113907469	1.565563561	1.241785354	0.557328899
ncbi_101749238	orange	0.005628513	0.041470573	0.038289966	0.008387602	0.049211484	0.004681451	0	0	0.081208381	0.012103607	0.008737898	0	0	0	0	0.097646702	0	0.002966259	0.007487894	0.003193139	0.013649734	0	0.07066055	0	0	0	0.019322775	0	0	0	0.025914666	0.028419164	0	0	0	0.001848986	0	0	0.004607312	0.443066017	0.006004581	0	0.010269471	0	0	0.054660223	0.022046411	0.007400435
ncbi_427886	brown	0.164412039	0.847485267	0.376473815	0.194764725	0.360329749	0.239735224	0.817735827	0	0.473106498	0.48033604	0.976641478	0.166396809	0.025440243	0.35034915	0.379590687	0.266324804	0	0.075326961	0.162526731	0.181472877	0.148727139	0.220914037	0.316227546	0.265053169	0.12409659	0.273329471	0.262811567	0.188793806	0.205257539	0.196975119	0.086002343	0.284796279	0.273412168	0.146475453	0.21544063	0.062054495	0.095831422	0.058910993	0.031995585	0.034233093	0.097601523	0.051461474	0.042305065	0.011599127	0.863978422	0.517800716	0.681086643	0.136232875
ncbi_769852	brown	0.01159367	0.474144931	0.189001578	0.05799231	0.281481689	0.04099008	0.08616316	0	0.061269263	0.273209253	0.01691769	0.049890273	0	0.034114578	0	0.065896755	0	0.012552736	0.019161175	0.024936655	0.008460165	0.130087067	0.158909383	0	0	0.059081751	0.046654948	0.018456178	0.032255012	0	0.076804916	0.019496186	0	0	0	0.002279085	0.0035085	0	0	0	0.044460964	0	0.003462621	0	0	0.067498897	0.061021706	0.043569417
ncbi_417946	black	0.604203153	0.520870947	0.42448461	0.27990054	0.283832512	0.63087811	2.322535415	0	2.016116251	0.335200606	1.05976309	0.421813574	0.294139522	1.146260226	0.364302378	0.86705653	0	0.274912732	0.352152242	0.328820388	0.263781061	0.688240717	0.233774688	0.14699444	0.10297557	0.427463725	0.667677786	1.342722986	0.387610112	2.798529907	1.71352857	0.677053504	3.63269189	0.627903662	1.01838823	0.266570009	0.265961964	0.372890221	0.222197671	1.321092626	0.23553305	0.206241	0.13045132	0.118799307	1.321742378	0.907463904	0.617367949	0.470141077
ncbi_417950	black	0.042083786	0.06321312	0.054402317	0.02805283	0.032186465	0.042518125	0.314293627	0	0.05218437	0.039588939	0.089074417	0.016047792	0	0.244091516	0.135838472	0.109994676	0.286368843	0.031684917	0.015864133	0.012507051	0.070919343	0.064522639	0	0.03840231	0	0.023929055	0.072112091	0.184155457	0.107906809	0.035317968	0.073225139	0.148778904	0.526247902	0.060740006	0	0.039493441	0.038120925	0.056439523	0.026298997	0	0.002647373	0.039750042	0.007762528	0.012720283	0.074698468	0.184355164	0.063054265	0.045991315
ncbi_417947	black	0.151771202	1.245541213	0.609064208	0.264038469	0.640827385	0.175052829	0.495391019	0	0.768900498	1.090303367	0.730631279	0.159354356	0.167749323	0.736619214	0.996820349	0.306885635	0.385802469	0.100825339	0.178149067	0.223347112	0.424934157	0.481096704	0.477889173	0.333602816	0.122897936	0.594382055	0.622103705	0.656566126	0.276225746	0.346144403	0.409354793	0.539432361	1.026830874	0.347406734	0.515650216	0.051333594	0.062016842	0.105161929	0.057234953	0.064442125	0.119623259	0.090692688	0.083118452	0.034207813	0.74710203	0.907104045	1.086098928	0.216443132
ncbi_417956	black	0.149988004	0.851290922	0.373315894	0.211089327	0.431227981	0.172093265	1.274461669	0	1.04147643	0.236930852	0.251302407	0.152633746	0.164086893	0.289637258	0.130771652	0.587450393	0.21872266	0.064518803	0.088508502	0.137443321	0.095696388	0.106084489	0.182064034	0	0	0.405801623	0.318152034	0.409477494	0.112577547	0.431854379	0.384197486	0.424164703	0.945780878	0.246048532	0.234915489	0.047193598	0.05900818	0.085879946	0.047746928	0	0.065358369	0.096498186	0.023735377	0.015005859	0.543402264	0.485514305	0.919586474	0.102130651
ncbi_417948	black	0.306783205	0.473988097	0.289898513	0.272689438	0.245212781	0.105559155	0.456481334	0	0.477619065	0.171123451	0.166698466	0.184236584	0.225303813	0.503628932	0.259850643	0.200822284	0.238640703	0.339556869	0.235796649	0.169749013	0.303805133	0.047415198	0.195058751	0.053880026	0.243639859	0.269727021	0.170641877	0.230079866	0.128456587	0.401155307	0.671060561	0.419553204	0.780325702	0.376204703	0.167600621	0.15989692	0.097378632	0.236135151	0.234177062	0.163800164	0.073399417	0.071280791	0.113068778	0.089852616	0.393410396	0.296685219	0.395782347	0.499054217
ncbi_770005	brown	0.042370764	0.58996982	0.312035506	0.113051607	0.286673693	0.12285533	0.417997351	0	0.082006419	0.30898003	0.01081942	0.086786986	0	0.131602045	0.024998938	0.019585029	0.210119348	0.007510595	0.044325901	0.025998722	0.006986084	0.068803835	0.259011897	0	0	0.074820846	0	0.023461365	0.067048907	0	0.136416234	0.096084404	0.044968882	0.026715225	0	0.023293236	0.015553864	0.019327176	0.006469734	0	0.015186912	0	0.005720451	0.001709645	0.022787348	0.023960472	0.31100577	0.035444711
ncbi_770022	brown	0.004359244	0.156154617	0.065814322	0.012372015	0.052996971	0.033415536	0.36405399	0	0.113260344	0.040082712	0	0.04820857	0	0.01052007	0.0893224	0	0	0	0.002954218	0	0.012848896	0.011249024	0.053464399	0.040486813	0	0	0	0	0.015382816	0	0.018108397	0.007286134	0	0	0	0.002011753	0	0.002813	0.002165058	0	0.01046308	0	0	0	0	0.036980607	0.047628913	0.020603985
ncbi_121109006	brown	0.071517561	0.312367065	0.186454713	0.164177402	0.139314978	0.091834128	0.446780494	0	0.22953455	0.302273864	0	0.003762193	0.019779381	0.022907513	0.160063673	0.058149913	0.554297268	0.028205617	0.022726535	0.074338501	0.099939746	0.019582511	0.056379099	0	0	0.092258479	0.103606742	0.048865705	0.077882451	0.164058167	0.252638817	0.057082513	0.334849524	0.158195281	0	0.010656265	0.014236628	0.019969928	0.004140347	0	0.021949099	0.003048424	0.003517562	0	0.022787348	0.084658061	0.104661703	0.019400003
ncbi_100858354	brown	1.142285538	12.7386523	6.351732677	2.501423346	5.548135109	0.566824702	2.306725515	0	1.744790401	6.859995551	0.383503705	1.09554027	0.720027526	0.597247977	0.448182008	0.188760161	0	0.197312282	0.191503359	0.160790169	0.170920616	0.291522188	2.228189318	0.081553017	0.284196091	0.444210524	0.946775947	0.413401287	0.789170592	0.678717825	2.09957064	0.189149751	1.261539361	0.045514399	1.005040163	0.050206933	0.04473428	0.120786927	0.125043766	0.078157973	0.249024459	0.097580724	0.054379371	0.035294472	0.288498573	0.104100921	0.49552751	0.187519867
ncbi_404299	brown	0.067124979	1.090730001	0.482246617	0.215724115	0.582340718	0.090040891	0.687927242	0	0.416588336	0.426416038	0.941609083	0.092918956	0.127727387	0.480226145	0.020982836	0.29069459	0	0.042642322	0.011104844	0.039696552	0.019691546	0.044038458	0.327293252	0	0	0.182030952	0.102905361	0.107508302	0.153670321	0.031101007	0.275485268	0.139261444	0.076277651	0.170891829	0.561348124	0.032872944	0.054046717	0.044322112	0.017714126	0.356087313	0.063251002	0.035642346	0.015467472	0.029395909	0.128991953	0.210646828	0.622384265	0.076073566
ncbi_417954	black	1.108472136	0.487036034	0.309015917	0.370659597	0.239758223	0.23142478	0.631746693	0	1.288256943	0.604048959	0.998559743	0.681530673	0.398429832	1.319741133	0.055533125	0.161937877	0	0.173550279	0.178535859	0.166020008	0.246559333	0.262415675	0.265771293	0.313785857	0.123760807	0.469149151	0.185886572	1.282696762	0.401132709	2.112123709	0.936560196	0.897162969	1.556141578	0.649719071	1.08842998	0.374666887	0.537298729	0.412923424	0.206992035	0.1342591	0.21139831	0.172529816	0.099076447	0.097220962	1.170340985	0.877276182	0.761839536	0.967621349
ncbi_124417603	pink	0.028223421	0.035310193	0.037805927	0.016722225	0.034098147	0.021193187	0.198149231	2.096436059	0	0.048670767	0.428448683	0	0.095323609	0.081137811	0	0.016517213	0	0.003745276	0.028500124	0	0	0	0.010042026	0	0.045527389	0	0.110880527	0.024273649	0.012170827	0	0	0.05351701	0	0.043445602	0.32839644	0.054488877	0.071391902	0.07426195	0.027455439	0	0.02378011	0.019103299	0.033953255	0.041062282	0.146691303	0	0.074297813	0.039406814
ncbi_427891	black	0.079401373	0.316872064	0.167196333	0.130505474	0.194838919	0.049597628	0.585307827	0	0.338895045	0.228979783	0.196730228	0.160255056	0.065113233	0.131932007	0.029132054	0.335989093	0	0.036459554	0.026472615	0.080744876	0.050675997	0.043485956	0.123076969	0.25578968	0	0.174938119	0.148431538	0.116560806	0.037352845	0.091530155	0.25555605	0.160643392	0.268687197	0	0.207160315	0.003569783	0.001223354	0.033926955	0.005336851	0	0.005842964	0	0	0.003160713	0.131564798	0.489113997	0.296394261	0.082496363
ncbi_427892	black	0.516378906	1.445831612	0.758971751	0.548430898	0.750193515	0.359215487	2.217502933	0	1.272495696	0.956475849	1.035484006	0.616189135	0.331131488	0.564619083	0.41752336	0.537945611	0	0.134888702	0.128929618	0.160992449	0.111719873	0.096682896	0.222960802	0.067188778	0	0.305343206	0.434106816	1.050353636	0.268469418	1.698838718	0.466956094	0.756484776	1.223180863	0.338147306	1.035167839	0.179998702	0.302369593	0.331171696	0.204061584	0.844060483	0.31367116	0.216613399	0.120893005	0.082702148	0.676661741	0.84754892	0.892630699	0.283123387
ncbi_417955	black	0.292500515	1.127826674	0.57407477	0.355448991	0.641809075	0.213400756	0.976846495	0	0.362825498	1.201226033	1.362544846	0.355513127	0.341019444	0.452485404	0.556112741	0.688720812	0.558206844	0.12040178	0.190704127	0.167940043	0.199574588	0.157346927	0.180328109	0.079836426	0	0.797182431	0.757989924	0.751621878	0.368384181	0.727613515	0.837820662	1.248886214	0.927726256	0.612054506	0.045127779	0.189540139	0.349023647	0.335600709	0.176129554	0.157960415	0.197696311	0.187944649	0.095406318	0.159236227	1.931159348	0.786831926	1.050084394	0.326090359
ncbi_417957	black	0.151042616	0.496620608	0.349072128	0.194906425	0.326818169	0.060047004	0.677366316	0.805152979	0.566287372	0.352989681	0.585132224	0.208290027	0.023765783	0.469578636	0.27139412	0.262870531	0.094289809	0.052177029	0.051570087	0.055521093	0.008493391	0.044419633	0.131891561	0	0.313204711	0.169664241	0.28476063	0.078120412	0.147446104	0.693454482	0.172211633	0.44124632	0.707633003	0.228212944	0.090255559	0.038788415	0.056613342	0.051323992	0.016883599	0.128884249	0.040896752	0.046014167	0	0.033159312	0.280091395	0.457904607	0.703951525	0.096889797
ncbi_121106438	brown	0.2046709	0.948736613	0.438997756	0.236230004	0.57609362	0.186303624	0.748901517	0	0.278967455	0.674050208	0.097810475	0.104136344	0.153200375	0.139886071	0.020574989	0.136882475	0.31709792	0.048300983	0.030178924	0.028998053	0.06185995	0.007854485	0.211058441	0.054772012	0.102074147	0.141865788	0.399890862	0.052615735	0.099685516	0.118078706	0.207473451	0.128651437	0.106908144	0.226301902	0.324065072	0.038726916	0.039428088	0.062297085	0.033244904	0.071784932	0.042363778	0.015694998	0	0.026313968	0.06511949	0.12100089	0.341421216	0.067059996
ncbi_100857439	brown	0.137493463	0.78101059	0.414645394	0.194094057	0.497878182	0.253062046	0.391631562	0	0.428951243	0.405804711	0.112621373	0.139202416	0.173574792	0.185226356	0.146797987	0.153119033	0	0.034367217	0.047615654	0.140282246	0.097026326	0.046320929	0.201970759	0.024092206	0	0.212955334	0.466863637	0.073351356	0.201253042	0.462705021	0.295586796	0.23327954	0.133064815	0.149476123	0.167554993	0.135312832	0.123614754	0.099417082	0.044645552	0	0.096528268	0.046858417	0.042646626	0.055457896	0.109848738	0.21776313	0.403003802	0.075498474
ncbi_770267	brown	0.089989913	0.399175041	0.225080809	0.147603468	0.258157784	0.100082154	0.638750073	0	0.09634059	0.201777979	0.140889152	0.026926943	0.005339182	0.11304108	0.095473129	0.187803185	0.419429147	0.039966787	0.009431542	0.030402753	0.013136703	0.113103739	0.115823463	0	0	0.091611329	0.058637647	0.074959749	0.038381652	0.134659556	0.176368535	0.157593975	0.105011131	0.047839732	0.100262473	0.006972862	0.025722575	0.002677716	0.00765476	0	0.023186813	0.033061898	0.013559053	0	0.626863062	0.427256006	0.706059137	0.073246119
ncbi_427895	black	0.281591019	0.847962462	0.496110921	0.285236222	0.431009183	0.209666238	1.164354871	0	0.831431975	0.471427233	0.184243045	0.30109753	0.363631159	0.329220961	0.166377984	0.317035576	0	0.142490815	0.251007022	0.197886867	0.159861962	0.061587817	0.373905176	0.032590806	0	0.379262586	0.568130206	0.510776919	0.210714082	0.911312594	0.257276697	0.175463423	0.450232981	0.250492077	0.299950426	0.130027015	0.103784039	0.218937883	0.157539982	0.246125638	0.111393883	0.095920576	0.067537112	0.041809176	0.265360403	1.061375681	0.746939744	0.338053794
ncbi_427896	brown	0.221345945	0.495931072	0.267252488	0.212640646	0.224516431	0.039234977	1.151465466	0	0.336135078	0.152850088	0.01858077	0.122211463	0.083710624	0.098630136	0	0.23811701	0.108804457	0.07852395	0.109372684	0.135317565	0.077315457	0.115539949	0.111324779	0.098967766	0	0.276823142	0.072191176	0.164112164	0.096348242	0.647891104	0.098036804	0.132412595	0.061692216	0.090001833	0.283589022	0.008078621	0.039783088	0.028252512	0.007721386	0	0.022732257	0.006688788	0.027014469	0	0.254750363	0.360116373	0.531633773	0.237872511
ncbi_417959	tan	0.140468483	0.186119358	0.22726927	0.444330142	0.227688831	0.190124998	0.115988492	0	0.259457426	0.256152014	0.097714753	0.088464064	0.173736269	0.068774004	0.435778615	0.905830574	0	0.152847339	0.184868375	0.248352786	0.22201117	0.189053413	0.242596474	0.159006405	0.099614709	0.203671034	0.193891125	0.166272129	0.192472497	0.097615259	0.154942948	0.142251573	0.168659184	0.175141044	0.113070443	0.109101919	0.098223092	0.128774439	0.112270276	0	0.11951485	0.058851853	0.187517696	0.02560868	0.052398101	1.038323039	0.407066661	0.158662444
ncbi_417960	darkolivegreen	0.003242745	0.00938146	0	0	0.002690633	0	0	0	0.012034274	0.011592671	0.246895022	0.398412638	0	0.212854575	0	0.152850638	1.304567905	0.005145145	0	0	0	0.01529508	0.04157582	0	0	0	0	0.050690896	0.066880258	0	0	0.216014026	0	0.032231311	0.062838938	0	0.001273804	0	0	0.433125433	0	0	0	0	0.063676809	0.040685945	1.410092804	0.022552475
ncbi_417961	darkred	0	0	0	0.008067376	0.00772177	0.004884434	0.036567082	0	0	0	0.069410007	0	0.059040516	0	0.360860017	0.153727859	1.075268817	0.370218893	0.356257823	0.316989118	0.3036996	0.242733012	0.164423906	0.122573182	0.261144211	0.120605852	0	0.063708772	0.033920567	0	0	0.015204974	0	0.033263742	0.210680974	0.058776283	0.065628127	0.123306465	0.114215735	0	0.138934668	0.067641313	0.039168116	0.032436557	0.293913222	0.258832926	0.194249602	0.422610694
ncbi_417963	darkred	0.08034346	0.040632682	0.021995973	0.028610073	0.019090226	0.039211436	0.071894439	0	0.018357719	0.06442192	0.076232581	0.042692715	0.010279996	0.073061573	0.078500912	0.066586301	0.079184087	0.062119791	0.063207696	0.114313004	0.102109033	0.053026426	0.072461543	0.030973369	0.188268941	0	0.038168813	0.203656978	0.029858471	0.047262106	0.119180239	0.162282421	0.036918897	0.109215357	0.083597362	0.018233257	0.024162947	0.001449943	0.030467329	0.071784932	0.007026128	0.049515752	0.010850535	0.001747098	0.095079338	0.04757381	0.038488794	0.107618589
ncbi_417964	darkred	0	0	0.005654784	0	0	0	0	0	0.366198488	0	0.075266007	0.179153847	0	0.063265121	1.517953556	1.251706891	1.371776113	4.93074878	4.458848697	2.965192182	1.626670929	0.804586384	4.277483384	1.838607118	1.966378122	2.190500237	0.339732873	2.769657936	0.730595012	1.234540329	0.386993388	0	1.097056423	0	2.934573017	0.097850302	0.039660607	0.092966235	0.084079913	0.351637137	0.059828866	0.116702463	0.07620015	0.092961101	1.979037995	0.662192943	0.971295362	5.819389039
ncbi_417966	black	2.558359562	2.150125729	1.221348875	1.885720641	1.404553354	1.78977519	4.590262952	2.901589038	3.439949022	1.534174015	1.010284548	1.486992685	1.48470451	1.215870796	0.501659879	0.503227107	0.776790492	0.86468108	0.817025464	0.543546633	0.537408482	0.550674927	0.896215771	1.388898947	0.453535446	1.397588008	1.359832661	1.763310747	0.904314681	2.132875373	2.099635989	0.861252874	2.704873466	0.740982107	1.620931801	0.332715132	0.368268495	0.251882605	0.396038452	1.490013627	0.321262619	0.703541003	0.211277115	0.323468115	0.908171874	1.155529815	0.968045155	1.289941634
ncbi_121109322	black	0.046646382	0.028387299	0.037284654	0.019724101	0.014463964	0.082555171	0.27003938	0	0.092670772	0	0.013547492	0	0	0	0	0	0	0.003051302	0.005337928	0	0	0	0	0	0	0.008561101	0.013304206	0.068890416	0.010484697	0.255774631	0	0.043290043	0.085999312	0	0.280554844	0.003494485	0.000932868	0	0	0	0	0.021511695	0	0	0	0	0	0
ncbi_417967	darkgrey	0.00185048	0.001256138	0.005367214	0.0033687	0	0	0	0	0.035956379	0.884174373	0	0.022464439	0.792674771	0	0.126647596	0.059170245	0.372856078	0.199448807	0.437766103	0.875118011	0.207573123	0.370522489	0.27222716	0.116504477	0.909796427	2.940323712	0.149082671	0.236450102	0.522383798	0.086825905	0.030272758	0.225840906	0	0.13048177	3.20213339	0.606123559	0.558658972	0.257367708	0.439012188	0.197133676	0.350457535	0.692563988	0.584704759	0.581941164	0.53189723	0.021648079	0.269602926	0.243871635
ncbi_417969	darkred	0.032460912	0.048175851	0.0457038	0.033632632	0.042645383	0.014814682	0.059992243	0	0.05034689	0.048592823	0.112531647	0.026207402	0	0.027646956	0	0.041001797	0	0.116322854	0.181189271	0.099071608	0.060489061	0.156211007	0.107024614	0.076021432	0.162011535	0	0	0.008652007	0.072894768	0	0.057506775	0.010905043	0	0.004914174	0.046310876	0.041631583	0.050971205	0.032070421	0.052850281	0	0.055761658	0.030698798	0.024162178	0.022644491	0.084039634	0.060702069	0.060103151	0.141448924
ncbi_417970	black	1.119001754	0.717407396	0.709822072	0.886485623	0.588252412	0.982675186	1.872507559	0	1.172114658	0.751457852	1.051181106	1.132532221	1.028447574	1.714031845	0.555327896	0.626222519	0	0.496253404	0.417490046	0.511555603	0.481079411	0.483929951	0.452941836	0.840225264	0.794618303	0.89400046	1.380998394	1.145074613	0.667670138	0.609472232	0.675409429	0.773205218	1.719698844	0.436250992	1.025341514	0.370415213	0.370435799	0.233832586	0.423113354	0.734098254	0.272895208	0.869978119	0.330318701	0.415213187	0.895755645	1.060362992	0.918895707	0.617500547
ncbi_107053781	grey60	0.816953697	1.622910899	1.163298885	0.910485351	1.136736751	0.9461023	0.875107352	0.751597144	0.797941852	0.91741582	1.366766467	0.748031362	0.520496458	2.187182985	1.373255398	1.327742183	2.132046374	2.061893127	1.5397015	1.645750009	1.550181148	1.678552091	2.908241622	2.478169476	1.808665263	0.805834704	0.734290372	2.363199334	1.877145674	0.430304029	1.441551602	2.171597124	0.917602827	3.992736942	1.112126071	3.470413773	3.170995929	3.713917398	2.268137418	1.326278543	3.7506999	2.043215779	1.997275383	1.740668096	1.09241615	1.645437619	1.454539776	1.530628772
ncbi_417971	pink	1.580081634	2.282365861	2.067097574	1.909085548	1.846101577	1.538383874	1.675275477	4.511894996	1.073678581	1.813120935	0.630949572	0.739410163	1.062801475	0.852122944	0.785843738	1.249623133	1.252485223	0.786451191	0.999304492	0.853628196	0.904035074	1.052025048	0.898207885	0.596934012	0.670684079	1.182251993	1.047234576	0.862868917	0.573032357	1.014457676	1.152570993	0.474719007	1.07962041	0.492741466	0.962731254	0.33773331	0.713127476	0.596394722	0.348345246	0.371270635	0.612642247	0.325920519	0.273290265	0.293968056	1.257938942	0.524828295	0.633467145	0.599171077
ncbi_417974	green	0.800889501	0.863082689	0.79600252	0.53453152	0.654781648	0.889584204	0.500882683	0.805152979	0.512320009	0.535404285	0.736191189	0.252701941	0.469099565	0.561967451	0.133487456	0.265406053	0.621496836	0.442945046	0.358303465	0.27447252	0.468573574	0.403691068	0.401728528	0.218349354	0.778879229	0.450814502	0.296218186	0.238096253	0.223613991	0.181265247	0.253031566	0.157218013	0.200120626	0.471734857	0.415123231	0.13774267	0.160202389	0.269987963	0.16952775	0.18342324	0.175617357	0.129319123	0.069766669	0.071493169	0.328261952	0.67132114	0.680541466	0.397747177
ncbi_417975	brown	0.340863786	0.464562343	0.562943313	0.604311141	0.640575033	0.40499508	0.100252929	0	0.297972221	0.607269172	0.116650601	0.225994611	0.394397395	0.258060232	0.113461018	0.167608404	0.395131974	0.280572011	0.289770718	0.282884274	0.418779534	0.23593999	0.221916172	0.171972376	0.152594207	0.178655471	0.203242838	0.325893971	0.145022797	0.247864441	0.167499181	0.361868053	0.125887946	0.460746639	0	0.262413138	0.274334814	0.574545774	0.257222019	0.039449755	0.284902749	0.238837627	0.188232382	0.165988406	0.56076401	0.119154028	0.295464585	0.227295992
ncbi_417976	brown	0.306769746	0.176344599	0.253749555	0.329947447	0.237860049	0.230198396	0.155971766	0	0.396532554	0.112011741	0.132455882	0.192186574	0.367583839	0.273749444	0.059697727	0.024953088	0	0.204275267	0.306614969	0.297891071	0.148965954	0.155520631	0.164146051	0.237080331	0.102074147	0.095122301	0.032775208	0.216831509	0.194626266	0.053553546	0.038022535	0.32031675	0.067047823	0.296071685	0.055134694	0.208727212	0.180391541	0.330605297	0.19429845	0.078157973	0.396845066	0.232641192	0.185246462	0.093947212	0.273605327	0.0917512	0.167227465	0.152001803
ncbi_417978	black	0.064067003	0.040691535	0.052742921	0.037087909	0.021857387	0.051631266	0.067217853	0	0.738756134	0	0.007606182	0.049356393	0.044748736	0	0.367971563	0.012195524	0	0.057264701	0.101003942	0.073372094	0.034728752	0.123850818	0.074071891	0	0	0.085759808	0.683974048	0.120723742	0.104789232	0.496350886	1.056908598	0.005644073	0.782344097	0	0	0	0.00210316	0	0	0	0	0	0	0	0.184388262	0.095475064	0.009159103	0.069584204
ncbi_121109327	green	0.02112631	0.018716849	0.012205869	0.020678904	0.009039103	0.035297711	0.119330095	0	0.008128284	0	0.040879568	0.036403349	0.097456778	0	0	0.076235441	0.27448397	0.013237893	0.012184876	0.021141809	0.072974699	0	0.009355036	0.038792017	0	0.151470226	0	0	0.031610716	0	0	0.005805178	0	0	0	0.006687649	0	0.005482617	0	0	0.005367597	0	0.002162496	0	0.102880658	0.038714571	0.024350689	0.023767452
ncbi_417980	pink	0.709119976	0.795083401	0.965315584	0.722135692	0.815494356	0.670199296	0.781357291	3.706742017	1.07580801	0.73914568	1.693753127	0.631476429	0.675149472	0.739083567	0.455761411	0.39424768	0.328170169	0.391993831	0.338566737	0.366609675	0.489280244	0.469320973	0.559759759	0.498984469	0.080863656	0.603617865	0.920157423	0.57166772	0.255159124	0.662406641	1.382413894	0.205561238	0.8218649	0.122208753	1.508792408	0.265220891	0.194800696	0.248805289	0.243718049	0.651076949	0.359195017	0.309499438	0.261295729	0.160768241	0.486415029	0.434816322	0.31661626	0.522709086
ncbi_417981	blue	0	0	0	0	0	0	0	0	0	0	0.029795854	0.045379055	0	0.188247895	0.384957674	0.052048248	0.372856078	0.146810562	0.060005328	0.171059341	0.477391506	0.329415123	0.064565638	0.107122506	0.932869095	0	0	0.125420296	0.40610045	0	0.216404906	0.041295963	0.058793095	0.02184786	0	0.213290999	0.062985629	0.312983491	0.681074766	0	0.201480607	0.395329658	0.330490579	0.389576622	0.404692415	0.095449712	0.133127359	0.124883127
ncbi_427897	blue	0.860693155	1.663255887	1.932148016	1.021206156	1.658712946	1.562881737	0.323017343	0	0.619784692	1.953009712	0.950302383	0.623747557	0.804447379	1.349079388	0.987910067	0.847809686	0.997447878	1.240889617	1.080738547	1.056131853	1.226964766	1.198091769	1.379078564	1.435947161	1.645490824	0.60116615	0.573952954	2.770337914	1.739050101	0.833831204	1.106850021	1.701078242	1.077456134	2.768027008	0.898034256	3.773506672	3.113246301	4.695001255	2.569985232	0.979357814	4.19403128	1.907196401	1.800795084	1.556956259	1.509306665	0.940439097	0.986848339	1.046558329
ncbi_770755	blue	0.703173388	1.048541352	1.140357807	0.987118401	1.115097904	1.06550984	0.544194434	3.706742017	0.697132999	1.224924803	0.730079478	0.363364941	1.13591495	1.289376032	0.509051701	0.393184544	1.53386401	0.814872858	0.838735598	0.802286958	0.644263666	0.475266923	0.82524573	0.968578193	0.678187439	0.654479838	0.605382244	1.542415263	0.685450684	1.136883125	0.91222167	1.269934154	0.534840284	1.947190695	1.264293591	1.755596936	1.543068156	2.576645818	1.53499692	1.202229782	1.764339562	1.154181334	1.016079682	0.805161421	0.208637828	0.402284788	0.626646363	0.486587982
ncbi_427898	darkred	0.252906944	0.155019527	0.128165755	0.172336308	0.142772095	0.191742765	0.140682208	0.805152979	0.17743967	0.281375217	0.065867582	0.247097554	0.174893322	0.49266599	0.848837006	0.262815682	0	0.707662602	0.757531998	0.750052875	0.568749473	0.640521851	0.733848269	0.493480459	0.839071284	0.194931558	0.122639454	0.108496595	0.05664821	0.466138187	0.103188155	0.182415348	0.236666658	0.316569727	0	0.120182046	0.136691011	0.154353669	0.115892309	0.078157973	0.162859524	0.066913317	0.074593956	0.05968556	0.665121113	0.148339406	0.273146688	0.642670851
ncbi_396547	lightcyan	0.281023506	0.159089803	0.108957698	0.157851145	0.111087007	0.233436909	0.179532318	0	0.087908814	0.449280766	0.391727823	0.301649112	1.02991996	0.380567296	0.161227694	0.112400516	0	0.388901751	0.239116347	0.30612778	0.251949338	0.325282765	0.166615138	0.612585019	0.34347135	0.609133849	0.550316797	0.145489157	0.473646872	0.092170455	0.050426101	0.441056784	0.042985608	0.374797865	0.272854912	0.622762968	0.400536112	0.358438882	0.618845698	0.062707719	0.337223906	0.816540742	0.702243419	0.658131601	0.038156288	0.21178945	0.230259488	0.4072101
ncbi_770780	greenyellow	0.437323583	0.332130917	0.291909658	0.383699427	0.247228541	0.402370918	0.659444993	0.805152979	0.281784284	0.539469696	1.383834421	0.265187619	0.501451947	0.230190998	0.373304624	0.440089032	0.500478341	0.407163609	0.452584845	0.273902514	0.341488687	0.334037531	0.334330526	0.418319149	0.32720511	0.400288123	0.849951769	0.294984501	0.165767723	0.208557378	0.320718135	0.245406847	0.525290622	0.476923228	0.110269388	0.196102967	0.206948555	0.265954453	0.237850517	0	0.331840352	0.170579723	0.12606857	0.113342958	0.257954089	0.401684206	0.178955914	0.381603525
ncbi_100859314	green	0.13060781	0.142617639	0.149412569	0.102169823	0.12476752	0.188613084	0.223837329	0	0.008128284	0.130725447	0.009825885	0	0	0.075119092	0.010403695	0.014478275	0	0.006080913	0.005634181	0.013874478	0.015258617	0	0	0	0	0.050989664	0	0.063410307	0.038076932	0.055795787	0	0.009390911	0.082134174	0.010797795	0.098280098	0	0	0	0	0	0	0	0	0	0	0	0.043378142	0.015503999
ncbi_417982	brown	0.207972547	0.632194957	0.312483971	0.171044539	0.458278375	0.208017115	0.364883941	0	0.176419866	0.334832419	0.057559164	0.082725917	0.161066901	0.033874317	0.015317924	0.007447841	0	0.028287617	0	0.022929953	0	0	0.188495574	0	0	0	0.013304206	0.003970271	0.075719863	0	0.11089758	0	0	0.079291981	0.058135141	0.020293646	0	0.010879986	0.019953595	0	0.133178434	0.005410319	0	0.006870772	0	0	0.010557678	0.002340513
ncbi_100857803	black	0.054378076	0.047085249	0.054607472	0.042550402	0.032384444	0.067658718	0	0	0.22680317	0.047649097	0.02149856	0	0	0.023454853	0	0	0	0	0.002653742	0	0	0.035107612	0	0	0	0	0	0.003121738	0	0	0	0.07365315	0.150893288	0	0	0.001966898	0.006902059	0.003322094	0.003219637	0	0.006004581	0	0	0.004853876	0	0	0	0.003532519
ncbi_395304	pink	4.348977884	2.788186447	1.915660705	2.857420393	1.983351105	3.038367247	4.784367738	3.113500246	3.037912411	2.131340464	6.098815691	2.284711174	2.189785762	2.451369551	1.689473569	2.251001865	0.960512248	0.812080297	0.970502072	0.993409995	0.521492481	0.625086321	0.379819065	0.944557926	0.714414195	1.21943383	1.386600319	1.328699321	1.095220514	1.419155176	1.457841246	1.136974207	2.360437897	0.688613495	2.100661063	1.525964158	1.359430079	0.940135645	1.384985018	1.159528382	0.958468091	1.568722082	1.421363784	1.254953516	1.141114754	1.960851135	1.017489031	0.566700344
ncbi_417984	pink	2.052859336	1.356470699	0.929280837	1.28939377	0.873002832	1.294035207	1.73005447	4.511894996	0.561548441	0.698752588	0.321851848	0.414193988	0.359781549	0.258651895	0.119873552	0.168027545	0.492988775	0.215096099	0.2968335	0.287511475	0.147887311	0.263197205	0.260613128	0.074068303	0.245732777	0.124063957	0.295106307	0.430962863	0.350217784	0.660609935	0.045006576	0.342155417	0.627477568	0.232824673	1.136952487	0.491991691	0.463967132	0.402828609	0.479260668	0.039449755	0.418118099	0.724283281	0.622850902	0.423828813	0.209500662	0.154334809	0.329854969	0.20012738
ncbi_417985	blue	0.104770724	0.049143899	0.024926832	0.054497937	0.02409344	0.0411159	0.164548501	0	0.091416513	0.015441678	0	0.007834019	0	0.010149193	0	0.013897923	0	0	0	0	0	0	0	0	0	0	0	0.01141943	0.015743021	0	0	0.101964201	0.149521531	0.042932196	0.096456199	0.033277133	0.064132431	0.00910139	0.033390426	0	0.042544161	0.159505713	0.067977961	0.022956319	0	0	0.012296312	0.011225599
ncbi_417986	brown	0.536157981	0.947602509	1.056470085	0.961442162	1.180398719	0.964129786	0.232797233	0	0.195294212	1.067725686	0.209889377	0.076865637	0.253290055	0.12957967	0.043466693	0.111920047	0	0.152360881	0.109339052	0.092936445	0.08060575	0.144427765	0.119841862	0.105767599	0.057941456	0.072290502	0.15306278	0.092875534	0.011908046	0.026685809	0.142395794	0.025063296	0.062153494	0.096957608	0.075578935	0.093664415	0.084263769	0.123010275	0.071122914	0	0.128568276	0.027115766	0.038773497	0.022208351	0.024708929	0.13298611	0.092821414	0.070050627
ncbi_395767	pink	0.270918938	0.380399566	0.356529263	0.217795577	0.344378721	0.353060832	0.344944977	0.751597144	0.163105356	0.359599563	0.095617436	0.170155639	0.041758864	0.185777292	0.070477567	0.020979667	0.094289809	0.062818364	0.067620705	0.090417252	0.097345071	0.063399245	0.131349108	0.126606236	0	0.054416767	0.052375618	0.100063496	0.073537415	0.192591273	0.148755802	0.095644241	0.068140315	0.085431252	0	0.079546622	0.066819535	0.09958183	0.080299378	0	0.111258859	0.03502924	0.018761389	0.053563544	0	0.024809463	0.179442768	0.043797787
ncbi_770448	blue	0.279663897	0.31638204	0.331476872	0.339784572	0.347127124	0.271861131	0.14246719	0.751597144	0.18351905	0.124151586	0.681198576	0.343448803	0.706393073	1.006560575	0.292422645	0.383516987	0	0.280935938	0.364115155	0.372323449	0.238686334	0.32881932	0.335401312	0.496700142	0.320556391	0.197309612	0.252212294	0.863412097	0.431230489	0.285899254	0.139561238	0.363889077	0.359005654	0.88437371	0.195516454	1.045782911	0.839321258	1.583335513	1.139994913	0.393372221	1.194513381	0.613836719	0.563067277	0.596316855	0.432245312	0.538325575	0.480512115	0.311541269
ncbi_417989	blue	0.064353224	0.070076474	0.096367713	0.26381174	0.109445859	0.068959368	0.219396061	0	0.172647801	0.128138891	0.063551894	0.183026522	0.956036058	0.023574897	0.160712649	0.123659273	0.642265228	0.108232826	0.190523787	0.085042107	0	0.05010107	0.137159117	0.116638257	0.217029446	0.424353071	0.35740637	1.11267914	1.082017713	0.047262106	0.24167417	0.374446181	0.156459825	0.506420709	1.52817185	1.991575444	1.212453261	2.699937748	2.034487803	0.371270635	1.751590107	1.492482397	1.320673956	1.13427909	0	0.075383148	0.37386178	0.092460061
ncbi_417990	darkred	0.128663192	0.117110465	0.103553785	0.170968939	0.152593823	0.141160343	0.325722695	0	0.074816846	0.179753652	0.065799799	0.064772001	0.286520227	0.07068094	0.104741922	0.095714101	0	0.048495788	0.042577757	0.070787494	0.129673442	0.07233664	0.061564545	0	0	0.105382401	0	0.142117024	0.094611725	0.279737612	0.10830335	0.221089109	0.127670781	0.202931622	0.207160315	0.122667264	0.132285178	0.117455426	0.09832442	0.114608339	0.192414402	0.179095794	0.036636488	0.075485748	0.027470113	0.148878617	0.1683223	0.044437698
ncbi_374009	grey60	0.923632786	1.453777341	1.541088448	1.247289444	1.560035637	1.311655568	0.579024332	1.610305958	0.94338514	1.540653096	1.223894884	0.890217069	1.200971697	2.187944865	0.498591243	1.028159801	1.906857088	0.915922453	0.977106372	0.725701308	0.737638931	0.595121238	1.108818698	1.121811247	0.521930775	0.762347993	0.451452569	2.400368119	1.745863764	0.68189769	0.919041339	2.572017347	0.857738102	5.357040083	1.910155196	3.056047711	3.216595308	4.41649441	3.050390289	2.347481144	3.73943573	1.968521141	2.149118884	1.719155583	1.101935621	1.130272244	0.606893456	0.782704785
ncbi_417991	brown	0.693374029	1.478634916	2.025448424	1.255159435	1.732880564	1.243574242	0.658175268	0	1.01878625	1.554360414	0.513817931	0.348496777	0.816080636	0.461017504	0.208912665	0.28947318	0	0.456930901	0.53898809	0.343277008	0.26765095	0.503661219	0.738954053	0.604375702	0.28989282	0.415849559	0.237216365	0.617086583	0.286695182	0.25859783	0.754080521	0.401695102	0.330333195	0.584156574	0.338913847	0.334488663	0.311025251	0.528846007	0.232447508	0.639299921	0.5659451	0.243473916	0.16385998	0.12714775	0.545714177	0.377261968	0.937766022	0.535890151
ncbi_417992	darkred	0.754702024	0.60134707	0.369652179	0.324163106	0.415450721	0.940842936	0.535865393	0.751597144	0.70607886	0.541530615	0.896707215	1.668701861	1.452004425	0.931537081	3.433920216	2.156237422	1.267946772	1.573653683	2.429312201	1.743544005	2.123439928	2.029314965	1.253757363	0.9267785	1.898064652	2.548427532	2.922638497	1.337979609	0.51544539	1.860485101	1.023291009	1.018752181	1.948447315	1.309419018	1.019370221	0.57943514	0.553757198	0.785068076	0.684162084	1.34973025	0.484447766	0.593710302	0.365141642	0.401945161	3.164711321	2.983759335	2.56460452	1.4134387
ncbi_101748546	violet	0.006430673	0.0040514	0.002022166	0	0.001121452	0	0	0	0	0	0.008840727	0	0	0	0.190628557	0.235601347	0	0.052649976	0.163301385	0.050795782	0.054766715	0.015905835	0.07731448	0	0	0.160496272	0.049221631	0.030158758	0	0	0	0.006821934	0	0.018183624	0	0.023016954	0.012685783	0.004214935	0.02287481	0.443066017	0.002466365	0.040841298	0.012341717	0.009795876	0.270017104	0.112576937	0.05326972	0.036927253
ncbi_396342	darkred	0.218535511	0.166379944	0.196116031	0.258790895	0.168033234	0.089901833	0.350396689	0.751597144	0.111346163	0.186241344	0.830309752	0.331137995	0.611756954	2.069514391	1.139349735	0.905929407	1.047157098	1.021343902	1.605481828	1.259071635	0.776747009	0.74237745	1.349578211	1.251535646	1.127651882	1.689784407	0.565033498	0.252140319	0.381108367	0.215836035	0.04630499	0.858722823	0.180821405	1.500773609	0.162965795	0.471828158	0.469659302	0.759973153	0.394533394	0.74528564	0.538779862	0.35124707	0.386605131	0.267817049	1.559638752	1.508651629	1.245067452	1.25346849
ncbi_417996	brown	0.168376073	0.063729476	0.094689185	0.1445817	0.122195415	0.138969675	0.316346961	0.751597144	0.771571343	0.07345859	0.138057883	0.314669817	0.295427961	0.303520747	0.255017747	0.216979823	0.313012469	0.195777279	0.494086781	0.317836532	0.196715395	0.339922427	0.286205544	0.204850083	0.644877775	0.407330784	0.371709937	0.38420579	0.177592695	0.402637929	0.424912328	0.806037863	0.778287033	0.540116107	0.141533111	0.261483188	0.288645316	0.252916594	0.320706323	0.585843623	0.182785579	0.323835413	0.230284661	0.151653992	0.669952598	0.615549562	0.711208729	0.32253965
ncbi_417997	brown	0.430324257	1.3400549	1.319835657	0.942933012	1.742651606	1.150719243	0.502367779	0	0.489841169	1.243857743	1.06084539	0.834642898	0.566008496	0.277470313	0.212129348	0.33298578	0	0.184150773	0.178067116	0.272139304	0.130867844	0.154695871	0.549525621	0.180460177	0.077857365	0.684663572	0.729579491	0.52745621	0.411696752	0.490971396	1.206847312	0.572234718	1.269840426	0.668435768	0.89025821	0.380160843	0.344390708	0.556239666	0.404827206	0.18111911	0.832507123	0.345098125	0.218222677	0.284682935	0.331347576	0.371272685	0.60836414	0.184973185
ncbi_417998	violet	0.001280245	0.006388907	0.016781949	0	0.005047249	0.013710085	0.039281521	0	0	0	0.011401478	0.050885691	0	0	1.673256648	0.060981137	0	0.096041607	0.115358991	0.062726089	0.06636248	0.086690067	0.158320821	0.561685779	0.084668927	0.101099736	0.073998431	0.025880525	0.096969105	0	0.025564986	0.069074206	0	0.006499436	0	0.157047396	0.103559776	0.087999784	0.199122904	0	0.063436847	0.218326264	0.211331984	0.132796568	1.245074517	0.033706805	0.17519656	0.086959817
ncbi_417999	brown	0.194700495	0.295728672	0.290074393	0.369100937	0.304469236	0.255850227	0.278955808	0	0.304715274	0.332578413	0.23821584	0.215759735	0.081934069	0.061320192	0	0.013724199	0	0.090888619	0.123506691	0.039991818	0.069978215	0.092476427	0.173170831	0.211073673	0.197654511	0.175234569	0.125548214	0.162470235	0.185049612	0.15194166	0.260623317	0.110925781	0.231655705	0.067951709	0.235632319	0.101668361	0.096670383	0.12980188	0.094830242	0.28467337	0.167311769	0.068833729	0.094101029	0.081703439	0.112173969	0.081604302	0.179590053	0.070236904
ncbi_418000	green	4.413301765	3.253234133	2.328553984	2.899211108	2.515347466	4.261191015	5.462438408	7.094461155	2.776487354	2.319178066	2.962778607	2.502283425	3.023381018	3.222720706	2.134337738	2.606485554	2.284840914	1.650768541	1.984419453	1.619513642	1.990448916	1.807611404	1.522024551	1.508172601	0.820079245	3.934392136	4.155791767	2.177821112	1.14991377	4.15116394	2.749208436	2.041512071	4.761229722	1.18698175	6.202859573	0.875606836	0.875812439	1.059129282	0.934499463	1.766624834	0.984021299	0.980816352	0.963104767	0.839904868	2.557857323	2.955867098	2.363984908	2.17998484
ncbi_107053731	green	0.026723737	0.011875323	0.011385906	0.00732376	0.00687205	0.030230813	0.032469641	0	0.056986456	0.061630971	0.00532529	0	0	0.01052007	0	0	0	0	0.004751892	0	0	0	0.012061839	0	0	0	0	0	0	0	0	0.012748435	0	0	0	0.00113469	0.001831502	0.003361586	0	0	0.002647373	0.009557001	0	0.00502478	0	0.016524992	0.022830356	0.039854061
ncbi_418001	brown	1.770078291	1.923845222	2.122693556	2.145150188	2.198824383	2.041766096	0.595776765	0	1.154541425	1.86010617	1.728735492	1.067016305	1.879172118	2.086279024	0.984548594	1.198310239	1.035096007	1.328756165	1.480410421	1.552593807	0.820818089	0.955566291	1.37390953	1.282871162	1.112264479	1.208779154	0.675116978	1.087088539	0.688111272	1.131838273	1.356222659	1.171223121	0.290150691	1.967880703	1.000518708	1.156520227	0.921839576	1.436642788	0.898691505	1.394512573	1.166763115	0.507141146	0.599742231	0.377968267	1.303175578	0.865895794	1.449947279	0.996985607
ncbi_418002	blue	0.109894921	0.102746761	0.064201195	0.161933707	0.14740439	0.09226421	0.04543183	0	0.111412729	0.038261282	0.094445592	0.11802748	0.102203286	0.170944925	0.079111608	0.008762069	0	0.118822526	0.077932975	0.095116739	0.170812485	0.092762265	0.165942136	0.129511331	0.165898732	0.160435961	0.091171972	0.135341103	0.052840538	0	0.062173812	0.114135034	0.037799181	0.13545066	0.08464462	0.185295721	0.182201465	0.179751301	0.155634685	0.336144395	0.201309228	0.136590875	0.154067877	0.170490588	0.030565336	0.046554676	0.186136681	0.161782639
ncbi_418003	brown	0.925916825	1.41390807	2.009339618	2.141542303	2.037466375	1.606409632	0.503273626	0	1.077645695	2.061832115	0.214628515	0.911229017	0.500389513	0.313281666	0.32771884	0.380612864	0.825853659	0.58292098	0.656216597	0.614012924	0.853817392	0.721465409	0.594046797	0.599412987	1.259557686	0.538079644	0.598199432	0.784766404	0.359437077	0.645818745	0.651240516	0.576216039	1.027401078	0.337762938	0.936475628	0.63806544	0.788982949	1.224787023	0.56809583	0.728993273	0.889498428	0.337286416	0.316013841	0.253900437	0.46290718	0.53789771	0.401683478	0.729623542
ncbi_418004	blue	0.128044369	0.231994444	0.287553795	0.206031966	0.292095264	0.15438553	0.12046851	0	0.154944794	0.375363079	0.289255091	0.166050358	0.339806538	0.35200766	0.386674195	0.331090012	0	0.162176735	0.241483459	0.175320239	0.206462473	0.166422591	0.244715689	0.153642577	0.066222206	0.016782578	0.155942086	0.596402355	0.686345503	0.073343357	0.280101332	0.263486748	0.075794325	0.413029702	0.380515255	0.89986522	0.477743082	1.850018797	1.633737263	0.172989917	1.590475887	0.664304314	0.802212998	0.719102901	0.249234805	0.141754222	0.324030265	0.111973767
ncbi_418005	black	0.925733378	0.494420631	0.27253001	0.371205089	0.305880285	0.818391341	0.884467488	0.751597144	0.973594219	0.187309771	0.183457044	0.352742114	0.790242676	0.250034157	0.440637571	0.261721146	0.341250341	0.401648113	0.504997091	0.225042664	0.395444343	0.267115527	0.382487882	0.586243255	0.184688127	0.541743304	0.333723061	0.505928165	0.189727637	0.67784934	0.608477278	0.141088401	0.989722347	0.16172822	0.835664116	0.094560883	0.078583225	0.069304007	0.087150034	0	0.138635099	0.125333437	0.064546076	0.086168864	0.430380925	0.618870608	0.246630226	0.402783516
ncbi_418008	white	0.091200092	0.089858025	0.077895773	0.099379714	0.082984113	0.06797676	0.097892102	0	0.103408637	0.063396353	0.246145052	0.505495106	0.008303889	0.348736282	0.180267295	0.116276706	0	0.097710102	0.122595446	0.146059731	0.19728421	0.121362504	0.123220143	0.100344333	0	0.018723611	0.147434248	0.048889144	0.064236138	0	0.144263828	0.591416593	0.187028385	0.498281074	0.08429316	0.043403825	0.078970254	0.112138473	0.061724115	0.142600097	0.062470681	0.085490698	0.08818908	0.071994188	0.106837607	0.26322827	0.180765247	0.129057677
ncbi_396540	black	0.639424069	1.013357337	1.18438812	0.690417049	1.067752749	0.916917876	0.498366806	0.805152979	0.491928568	0.975472346	0.252557186	0.268101961	0.323864818	0.473905329	0.405461623	0.144512295	0.301277416	0.262302375	0.395026348	0.389972298	0.270321376	0.151858335	0.490445105	0.108658886	0	0.160393837	0.654882945	0.932738585	0.30169552	2.939480407	1.932302051	0.244651898	0.260626231	0.236415396	0.195715846	0.383796294	0.341326879	0.448025728	0.237400243	0.268484958	0.539397	0.178270044	0.186778335	0.204383422	0.736216935	0.233880304	0.280733309	0.324500054
ncbi_418010	green	9.486858208	5.526445011	4.279455374	4.999182901	4.172881645	6.506314135	10.94287764	9.773075003	4.850932876	3.791384989	2.611428369	4.198065028	4.943192723	3.253520882	4.418705442	3.280491449	3.367966716	2.768638716	3.718825826	2.926290345	3.306817971	2.348509463	2.610271773	1.715174111	1.82575727	2.091005933	6.21647808	4.578129703	1.804901038	6.362322173	5.743989139	1.863278596	4.021169504	2.047571264	3.426094298	1.010915351	1.151620533	0.839734723	1.172836015	1.932840693	0.922498019	1.730001097	0.975330745	0.890840022	4.832831892	4.516508901	2.513787781	3.476433648
ncbi_770756	black	0	0.001626039	0.00541908	0.002773069	0	0	0	0	1.614456415	0	0	0	0	0.00975884	0	0	0	0	0	0	0	0	0	0	0	0	1.926867436	1.505225483	0.274338858	3.638912146	0.603040863	0.024497195	3.318053878	0.021769418	0	0.011287187	0	0	0.003003908	0	0.008246539	0	0	0.05644931	0.038784945	0	0.007517836	0.002838417
ncbi_418011	brown	0.438553793	0.645417165	0.530208613	0.540327346	0.579827093	0.627793963	0.17312715	0	0.378293961	0.326058646	0.360387272	0.187343732	0.658536906	0.302655696	0.258007243	0.313590171	0.679709746	0.341494076	0.423232266	0.339413248	0.380440883	0.454446046	0.421847682	0.28747184	0.304519465	0.207161475	0.08909553	0.188452014	0.272401824	0.386082868	0.204457362	0.216095153	0.176654721	0.578761581	0.482443438	0.171298786	0.144797346	0.3272107	0.140125896	0	0.159614649	0.094080203	0.157824515	0.097517892	0.526307358	0.324027945	0.343441168	0.375570275
ncbi_395693	blue	7.662596287	6.942253088	6.427145196	7.413679819	6.416358901	6.447698412	5.460786222	7.411171901	6.115070326	5.955904483	4.481789038	6.127386141	4.038382972	7.388344008	12.96598417	7.269092942	9.409429137	9.057955274	9.329785942	10.17993386	10.02718937	15.37202675	9.294665316	7.608334283	7.327903682	7.192158626	11.04031557	4.861678847	3.025103199	4.967543772	7.528714491	7.778091789	7.645086352	5.95206044	9.51226942	1.850791237	2.36808831	2.380936326	1.70610532	2.99955309	2.477821921	1.562423324	1.591104939	1.265289371	6.92829958	5.790211722	5.099759907	7.263152371
ncbi_418012	brown	0.33760595	0.492281976	0.421570009	0.394514511	0.441963049	0.354679047	0.146780968	0	0.222730229	0.397748416	0.244305172	0.145849751	0.245088598	0.296191551	0.171886273	0.173107727	0.382614019	0.1648972	0.215798717	0.150136684	0.109215328	0.192878311	0.282478433	0.230219516	0.312514222	0.101477725	0.124929194	0.340751269	0.159372173	0.04471352	0.249712114	0.264993986	0.07627319	0.179619596	0.227934452	0.199648089	0.154313654	0.227887918	0.199731159	0.098280098	0.234013137	0.149446413	0.149837931	0.111176077	0.241277022	0.165006947	0.19300552	0.163701826
ncbi_418013	greenyellow	0.187076772	0.099386019	0.147281287	0.110536633	0.216182617	0.210006554	0.366384408	0	0.185466369	0.318925769	2.378365453	0.222922376	0.925285322	0.310502775	0.729513484	1.354014801	0.669256171	0.567586832	0.400745738	0.14096796	0.700843129	0.260568685	0.351144075	0.616030383	2.148630529	0.787708022	0.323436315	0.587945117	0.228334761	1.193499603	0.305115406	0.080690493	0.981817713	0.011488509	0.988252853	0.103397215	0.157862151	0.063247741	0.096615505	0.163800164	0.059267429	0.058081273	0.097875051	0.127322323	0.449556676	1.28322236	0.128593383	0.53843551
ncbi_418014	black	0.119324297	0.150739483	0.085170256	0.112164965	0.140603054	0.107655526	0.097101419	0	0.181161439	0.056243039	0.065457083	0.115614974	0.008303889	0.083184645	0.020982836	0.065658118	0	0.097735045	0.054992259	0.106878597	0.219141795	0.119374695	0.113744933	0.020704834	0.074250074	0.11127216	0.208288918	0.127609878	0.087405655	0.050068343	0.321011389	0.112295443	0.329585275	0.068115965	0.078841969	0.042181428	0.058165963	0.082106778	0.066254049	0.216736384	0.053856429	0.034680528	0.050807749	0.031395592	0	0.077351519	0.096647199	0.08102786
ncbi_418015	darkred	0.115029485	0.121663234	0.185295729	0.201214407	0.20337197	0.147124131	0.136146097	0	0.12176634	0.155880416	0.043641853	0.310471722	0	0.195254537	0.369323414	0.485374095	0.312541775	0.383107467	0.472387466	0.52324634	0.465836578	0.471143587	0.553722213	0.546975677	0.800625246	0.110684037	0.345840452	0.132721015	0.191685722	0.116275724	0.081575453	0.593007498	0.139060892	0.624170448	0.478767652	0.171606296	0.207444433	0.210789234	0.177889213	0	0.26631058	0.147129056	0.206517599	0.242611253	0.260873259	0.508409269	0.339208412	0.543391202
ncbi_418016	brown	25.87823598	24.13317479	25.62390145	25.43891869	25.62200085	28.17179473	7.359839354	23.03222897	11.81172704	23.2990902	4.611281862	5.312853602	9.960475759	6.877950084	10.72915669	7.684915056	14.38734805	10.41658432	10.85556719	10.60779523	9.986224082	9.633718778	8.606284133	10.01016	9.656425808	7.299430766	9.921458955	8.436222551	4.654212612	14.83881078	17.18902444	6.464116359	7.771006417	14.91520404	11.53552605	6.144064601	6.330953822	10.21146239	5.001099393	9.60176134	7.653713191	3.639943984	3.917227903	2.656788135	9.794694901	8.173643441	7.260102978	8.626713244
ncbi_374128	tan	0.118146452	0.128039244	0.157157799	0.194011244	0.199815237	0.200666782	0.034811205	3.006388576	0.009341674	0.481094003	0.06406077	0.061015641	0.670955202	0.269050241	0.638384778	4.434856615	0.390943658	0.012607317	0.050407813	0.007152104	0	0.021133026	0.107882008	0.015465799	0	4.553531818	0.079885061	0.031969309	0.024843795	0	0.01358345	0.211857586	0.023893036	0.317065571	0.08464462	0	0.007674095	0	0	0	0.022583304	0.03390842	0	0	0.481123041	4.180369018	0.008932687	0.036575239
ncbi_101752246	green	1.353761742	0.586427903	0.420932957	0.501681698	0.418791581	0.664110469	2.043856428	0.751597144	0.537930436	0.316637522	0.212043256	0.179590664	0.229773737	0.089076958	0.05500153	0.061664925	0	0.119216118	0.116477928	0.195440746	0.076394884	0.066993413	0.238468067	0.072136164	0.167294575	0.175872922	0.223739125	0.864887501	0.095997751	0.733301504	0.316945683	0.1569992	1.24575844	0.072949417	0.215737843	0.026066871	0.049892724	0.019597477	0.028073605	0	0.033664123	0.037824863	0.040715576	0.030926439	0.772057546	0.127749998	0.068612523	0.30811422
ncbi_107053684	black	1.95149888	1.350464226	1.570609676	1.696384176	1.31828616	1.451652008	2.471799372	0	2.110332481	1.608606189	0.903483479	0.460879659	1.260927795	0.304163111	0.595083391	0.408257014	0.695899207	1.107900525	1.340912215	1.189482493	0.973421983	0.952441514	1.437125786	0.55188534	0.774373264	1.599615442	1.021284531	3.774268731	1.542529088	6.789767898	1.094638388	1.519659112	1.617767013	0.675939376	1.694483374	1.014394618	0.840324828	1.773846171	1.241245061	2.441142401	1.820159228	0.859111	0.990093525	0.759442523	1.161756178	0.572244098	0.543260598	1.042470473
ncbi_427902	green	0.07619378	0.028914	0.04359735	0.027683813	0.031295077	0.062624991	0.151689023	0	0.285936776	0.15729729	0.01372035	0	0.028830408	0.067432702	0.126525107	0.014478275	0	0.156352907	0.105507789	0.101003478	0.036830483	0.044241533	0.114614226	0	0.127720783	0.0103325	0.084201994	0.098242039	0	0.259318053	0.084430935	0.010723751	0	0.035923333	0	0.00499642	0.009913092	0	0.00448316	0.071784932	0.00331404	0.005393883	0	0.005213164	0	0.044720489	0.027185585	0.147304467
ncbi_418019	green	0.686005869	0.178629683	0.182189714	0.387497073	0.169273245	0.302373893	0.221847937	0	0.138357168	0.201622058	0.177754952	0.058089832	0.235363854	0.249602071	0.043331344	0.027593409	0.358422939	0.137339766	0.155790639	0.124308589	0.119250611	0.093063208	0.153150992	0.116288083	0	0.105824655	0.208291339	0.075281868	0.033749463	0.025773395	0.065204047	0.110873383	0	0.2459142	0	0.041289403	0.079314183	0.069168939	0.044289362	0	0.077813336	0.053364403	0.032811608	0.052918915	0.099425887	0.08228697	0.291816614	0.193303809
ncbi_418021	black	1.144483825	0.444041991	0.417360669	0.786920706	0.36825335	0.681388241	1.230282569	0	0.801221269	0.336836345	0.111745673	0.335429573	0.373720478	0.241540173	0.15502041	0.181924783	0	0.387636773	0.306266211	0.198153359	0.187406132	0.223407615	0.29006955	0.092365121	0.263734036	0.605751779	0.824942271	1.129093096	0.216305387	1.225877153	1.011776762	0.092865094	1.904505764	0.037289186	0.801112103	0.076997572	0.037757363	0.083999206	0.076472406	0.071784932	0.045079374	0.207566116	0.147729358	0.065061486	0.308710953	0.466037489	0.320971053	0.625660582
ncbi_418022	blue	0.378951522	0.408716814	0.438972858	0.296285067	0.30772337	0.383602158	0.532961121	0	0.217807615	0.394334724	0.343763707	0.344456715	0.409829638	0.446506078	0.44888948	0.17870289	0.341250341	0.338776309	0.426152425	0.215935472	0.335777303	0.303568173	0.48165224	0.369131482	0.649458065	0.280625263	0.278031521	0.31905941	0.122060053	0.441517219	0.253710207	0.286944596	0.378219243	0.235074747	0.442314152	0.181004923	0.17827288	0.162306952	0.190775027	0	0.180521512	0.203591528	0.084200596	0.145220455	0.240433915	0.177649031	0.244035369	0.330008113
ncbi_418023	blue	0.309864625	0.294438751	0.229223528	0.21026049	0.254983626	0.31989832	0.297929303	0	0.366256549	0.224027176	0.405301465	0.425179279	0.273382478	0.264341355	0.562608128	0.372473765	0.589951114	0.492827331	0.474715241	0.470275028	0.39061943	0.477480012	0.50617369	0.658607349	0.32173988	0.273301569	0.544330557	0.075228846	0.08173261	0.249978019	0.31254967	0.161220192	0.27193918	0.107758413	0.773948277	0.064619012	0.107855276	0.08222691	0.100011757	0.406277841	0.077009064	0.104058047	0.081448725	0.06506595	0.545816053	0.311958769	0.27161768	0.488690026
ncbi_770933	brown	1.564753038	1.969513548	2.164951381	1.846828938	2.113549365	2.44461494	0.7568945	1.556750123	0.817632822	1.894642005	1.205147344	0.547030337	1.211767029	1.419700814	0.848883605	0.754372195	1.681740436	0.58617018	0.66895779	0.555628618	0.583017974	0.763236327	0.647973175	0.518492337	1.084761752	0.738709581	0.62315046	1.183455678	0.623798098	1.270823449	1.481725847	0.862089566	1.323555284	2.477708208	1.129743641	0.933693973	0.842419878	1.935163707	0.884364539	1.001664761	1.328460542	0.720638918	0.574305146	0.529624723	0.620396489	0.994872175	0.686765039	0.618355658
ncbi_771364	darkturquoise	0.07648121	0.064795838	0.105112185	0.055468455	0.091823464	0.112001181	0.08124369	0	0.080238743	0.061058896	0	0.016752654	0.375188169	0	0.267366753	0.089227479	1.232452207	0.359927544	0.31270196	0.271551593	0.202389459	0.43562797	0.245158733	0.481763172	0.163035413	0.120414728	0.194435528	0.047098795	0.03243687	0.038546935	0.02890383	0.162063793	0	0.029436993	0	0.090926205	0.074976872	0.168459313	0.067461258	0.064442125	0.074602051	0.079361201	0.037172905	0.020490803	0.233480675	0.036617697	0.07736618	0.214640877
ncbi_418024	black	5.415305914	3.553899839	2.592923987	3.556382827	2.658364188	3.599657515	7.072470126	3.059944411	4.083515443	3.437349006	2.968243899	2.993207987	4.449950694	4.461438123	2.082246508	2.529085374	4.260642033	2.465995966	2.393852019	2.030254694	2.247631544	2.480762134	1.800452341	1.987693071	2.40737836	2.696256968	2.095583629	4.43455717	1.811704343	5.27522867	3.244750449	2.384777743	5.796065994	2.231773284	4.478463429	1.245834241	1.277563001	0.644957673	1.346448794	2.249809438	0.747788751	2.482459814	1.034924027	1.235713385	2.769488892	3.491606529	2.526744279	2.642444234
ncbi_418026	darkred	0	0.004215194	0.012946626	0	0.001404644	0	0.060496068	0	0	0	0.095742362	0.311614905	0	0.07256223	0.545925217	0.045470297	0.217608913	0.901607807	0.993602871	1.522533369	0.981541062	1.115469	0.663976498	1.300450382	0.38007799	0.069639265	0.029763986	0.006177514	0.026940884	0	0	0.165449408	0	0.047635791	0	0.012765238	0.031885292	0.009592096	0.01750163	0.098280098	0.007385689	0.005278716	0	0.028616532	0.244341435	0.093050212	0.177141834	0.822057523
ncbi_378891	blue	0.439768781	0.354914367	0.360116309	0.459567755	0.395345056	0.395899298	0.371939134	0.751597144	0.625252244	0.940594378	0.60211212	0.529207671	0.80655089	0.896259463	0.73915341	0.428455703	0.374363582	0.383480373	0.505133388	0.406032406	0.451467706	0.400915384	0.30125503	0.411638797	0.099310377	0.31980992	0.762397281	0.38718711	0.146690582	0.780844149	0.525851557	0.382870788	0.743168589	0.389966444	0.339065409	0.144035754	0.140968255	0.126815553	0.144737161	0.241958137	0.26103178	0.171388525	0.112698138	0.119494583	0.722429909	0.517539544	0.580959395	0.368274414
ncbi_418027	darkred	0.28507446	0.21734559	0.192388306	0.269557706	0.215429846	0.359690946	0.515421826	2.096436059	0.312541103	0.297727304	0.582869612	0.420884117	0.525567429	0.383417093	1.788269214	0.661805731	0	0.707587996	1.112611807	0.883951842	0.868235395	0.693849851	0.679165227	0.924396513	0.424959776	0.571249062	0.360811051	0.255003698	0.131558182	0.176082936	0.277640186	0.423479596	0.197371697	0.31005251	0.305449527	0.196121101	0.174229993	0.11600176	0.178403682	0.301783726	0.130881726	0.161618473	0.220176771	0.117389649	0.881936391	0.486165497	0.707062433	0.975050918
ncbi_395519	steelblue	0.09280642	0.101956331	0.1124505	0.090800898	0.135837678	0.04330521	0.127771433	0	0.330785335	0.22345276	0.420187306	0.324154718	0.512944008	0.392450497	1.685620167	0.511417096	0.803973438	0.717222616	1.18658783	0.975628366	0.908252495	1.654479938	0.816694632	0.84472121	0.546308222	1.952922992	0.681772641	0.201615512	0.190522225	0.371303549	0.133581634	0.082952805	0.401993069	0.131554627	0.378284633	0.01035027	0.014000593	0.022624719	0.014211911	0	0.00495433	0.009090765	0.008674833	0.016381642	1.921423751	1.263436489	1.116082381	0.803195428
ncbi_418028	darkorange	0.082610338	0.026251602	0.02399854	0.055783269	0.029793746	0.026932626	0.107037691	0	0.132647106	0.095694696	0.141583744	0.240007468	0.185585958	0.69486466	0.014566027	0.021006422	0.372856078	0.10833687	0.033045428	0.020055128	0.171024178	0.010897092	0.039738606	0.028696628	0.076312576	0.049483212	0.063530495	0.098228081	0.051784724	0.114065096	0.11976204	0.115874438	0	0.244329681	0.098280098	0.086497925	0.069906782	0.042156676	0.069224155	0.463702186	0.038823807	0.174418968	0.03986833	0.045967348	0.086805556	0.025532122	0.2015503	0.090733814
ncbi_418030	midnightblue	0.05537824	0.073051694	0.100137803	0.089418057	0.075971234	0.077453471	0.050709939	0	0.070641242	0.169742721	0.25078526	0.33773807	0.028309764	0.201440568	0.090925623	0.006920976	0.303582271	0.108607164	0.150012088	0.104903859	0.144854486	0.132886436	0.082238698	0.12958424	0	0.035111867	0	0.050323959	0.137930732	0.072592038	0.214758403	0.157873855	0.075794325	0.094254019	0.170559252	0.086480277	0.081284884	0.075066226	0.066681021	0.071784932	0.100148099	0.102644897	0.066125399	0.052980433	0.162121882	0.035968894	0.090013932	0.089466642
ncbi_395486	brown	0.744499891	0.993108491	1.239087733	0.887715818	1.14361846	1.224127042	0.97413226	0.805152979	0.857047556	1.110085932	2.086657547	0.332592988	1.269061384	0.99810435	0.676314426	0.707136283	0.094289809	0.810231331	0.815609039	0.785051494	0.704793093	0.71301408	0.762888359	0.928735428	0.515716423	0.65258948	1.112350895	0.83393375	0.704823332	0.958542117	1.191984428	0.81061657	0.848504533	1.911083842	0.81943944	0.876777772	0.84509111	1.107307254	0.755345097	0.182049852	1.067712993	0.505039708	0.409431442	0.375830966	0.667259585	0.752471631	1.177076373	0.782318158
ncbi_418032	steelblue	0.202420964	0.109508864	0.134749827	0.117241035	0.108771974	0.117199886	0.189797928	0	0.147596315	0.140784776	0.262959845	0.321773113	0.398761935	0.18881953	0.039296578	0.676900212	0.218251966	0.241039428	0.151865859	0.118109182	0.098657424	0.097539718	0.074544939	0.027919391	0.152579325	0.039906184	0.162053825	0.146359043	0.011071136	0.433977819	0.233395158	0.302136905	0.233861474	0.219665291	0.556365302	0.047395725	0.074960805	0.100904639	0.084590997	0.640454428	0.072688988	0.032547548	0.045130918	0.02007282	0.237540717	0.774805126	0.290415459	0.204318671
ncbi_418033	brown	3.115602942	2.240714449	2.445135943	2.365192382	2.20196509	3.185279828	0.885654182	0	1.216842459	2.26838502	1.023931953	0.709970778	1.16827676	1.042668049	1.368106577	1.635299914	1.478896678	1.097877171	1.081295101	0.961372958	1.066915783	1.095704193	1.050290785	1.298842366	1.617192385	1.048104242	1.422008697	1.3941483	0.854042282	1.949249367	2.127586748	0.717774078	1.855634595	1.473808402	1.475000185	1.088104301	1.142515159	1.409020405	0.837319289	0.989402604	0.98161149	0.506114506	0.742340935	0.486446152	0.887525613	0.867833098	0.871999577	1.011291882
ncbi_418034	greenyellow	0.34653123	0.323486939	0.356666456	0.318083396	0.277023	0.520564643	0.424456361	0	0.435370982	0.290061017	0.72774011	0.379747425	0.324800113	0.404420856	0.474936098	0.210445878	0	0.206741749	0.291899127	0.292660431	0.386608825	0.237058022	0.249182364	0.515443435	0.053300358	0.16939083	0.406068102	0.127770396	0.311594366	0.361176638	0.383151497	0.308976377	0.430835819	0.343975954	0.138956437	0.213939349	0.25723861	0.387939609	0.264249894	0.247190162	0.279384966	0.186326517	0.132966987	0.084332038	0.259925602	0.287367592	0.171292816	0.354861213
ncbi_101750333	black	0.09458304	0.094184489	0.213886522	0.165831679	0.144664208	0.132016406	0.052625539	0	0.050630366	0.203427971	0.175002525	0.040297995	0.130202104	0.079391143	0.269188654	0.140074757	0.382614019	0.138509847	0.146772043	0.27137808	0.253890758	0.184858783	0.316856961	0.236355489	0.332104268	0.014123795	0.052016552	0.171628285	0.14312886	0	0.215638517	0.063118402	0.097828214	0.345011025	0.231496443	0.225765384	0.264208827	0.446830879	0.373843096	0.307712257	0.485915715	0.139649461	0.277456485	0.20946971	0.453091967	0.204451115	0.188460119	0.15241508
ncbi_693250	tan	0.016884972	0.017784838	0.060364066	0.048772322	0.004606266	0.005656717	0.085820915	0	0	0.013644035	0.089517378	0	0.126034249	0.020835156	0.045173239	0.449344021	0.623519142	0.027526748	0.018302359	0.012463089	0.067230421	0.02542218	0.053375103	0.33524378	0	0.379630372	0.019173102	0.099016576	0.113117193	0	0.311605538	0.13339164	0	0.135788996	0	0.045302468	0.042148418	0.024244129	0.027089251	0	0.175880104	0.042583581	0.067775911	0.064828063	0	0.551326192	0.110414836	0.033074925
ncbi_100859397	brown	0.125205924	0.075671967	0.13339577	0.130955299	0.102951673	0.092792211	0.11793515	0	0.033298832	0.036355914	0.55025557	0.452580508	0.631273135	0.396954933	0.30339312	0.681528341	0	0.404654908	0.407304565	0.306088561	0.368900591	0.218225515	0.377427353	0.839552602	0.265941136	0.393544737	0.249877589	0.29513492	0.137016215	0.156050327	0.267320415	1.065851227	0.21795322	0.613032346	0.293362814	0.400661296	0.297006087	0.510095309	0.413090176	0.170065031	0.535730892	0.265156663	0.133748304	0.268931157	0.151302162	0.968428157	0.455074082	0.547533996
ncbi_418037	brown	0.318609129	0.44734171	0.40955244	0.584813568	0.573146246	0.569737855	0.126597091	0.805152979	0.112855705	0.487791775	0.296363093	0.108256427	0.197393573	0.157528157	0.027319717	0.171402231	0.513452454	0.111075136	0.149827018	0.139529981	0.225819386	0.126874189	0.173632491	0.243205492	0	0.16975883	0.02250225	0.314754416	0.088954824	0.251125387	0.208974363	0.129756975	0	0.263142046	0.078841969	0.175223833	0.130906948	0.266274572	0.169131582	0.19741017	0.183059865	0.132581076	0.078732126	0.120611855	0.285482641	0.216314559	0.165760266	0.147880284
ncbi_100858460	midnightblue	0.00205551	0.004209344	0.00946189	0.012079155	0.008127739	0	0.08815059	0	0	0	0.398431984	0.264258873	0.065114052	0.252364043	0	0	0	0.001891747	0	0	0	0	0	0	0	0.036838758	0.130902373	0.110430816	0.069909316	0	0	0.388659218	0.160658055	0.248404593	0	0.168971837	0.2882796	0.172289238	0.173532061	0	0.116017824	0.211127181	0.113939698	0.097712345	0.041745984	0	0.244785613	0
ncbi_396491	darkred	0.019133542	0.028213873	0.097468222	0.118576556	0.077010994	0.020745169	0.029700912	0	0.432672589	0.897233661	0.009335499	0.077824457	2.828943485	0.020006762	7.968039191	1.06168907	8.134177232	14.42244951	24.25313366	36.12438112	13.04837594	7.257204129	14.22914541	2.356089071	6.799773128	8.216517412	5.126829536	0.167313686	0.034836499	0	0.77265509	0.09010675	0.212054548	0	2.724119562	0	0.00174562	0	0	0	0	0	0	0	5.233228544	0.841691262	3.540012131	10.58454003
ncbi_771207	brown	0.091412312	0.125213079	0.109312052	0.122961602	0.13646432	0.061273602	0.050339794	0	0.058101026	0.128292289	0.089819136	0.059990612	0.189077865	0.171652626	0.048788934	0.029459483	0	0.06922476	0.061594449	0.090576079	0.055971623	0.085475979	0.04304571	0	0.101481632	0.100665744	0.050618559	0.077674711	0.066853082	0.05546404	0.347675582	0.046197255	0	0.098996613	0.083597362	0.01936465	0.021964985	0.027390032	0.019213748	0	0.02109024	0.011867487	0.014902884	0.012938365	0.067650865	0.079064938	0.119035369	0.096755162
ncbi_430939	black	0.141049915	0.018946815	0.014398853	0.079848757	0.008735745	0.056831608	0.233962208	0	0.16157062	0.0780567	0.340097873	0.039595717	0.601533431	0.33679896	0	0	0	0	0	0	0	0	0	0	0	0.216960761	0.113199599	0.084191379	0.039573051	0.283177965	0.538724617	0.008483491	1.042725609	0.041736835	0.366913869	0.001796054	0	0	0	0	0	0.004207508	0.033213984	0	0.047613606	0	0.052352332	0
ncbi_100857525	lightcyan	0.361809442	0.300699426	0.302455641	0.490590506	0.334566341	0.359198933	0.627506898	0.805152979	0.348475427	0.274202556	0.644948513	0.331611449	1.295155386	0.699699657	0.201790685	0.285257925	0.504579483	0.22824653	0.278210973	0.207379515	0.184201787	0.25301375	0.207494617	0.159804647	0.467029715	0.350874428	0.392349137	0.326923413	0.155929087	0.410996264	0.558157605	0.432323344	0.320478911	0.733152195	0.271148746	0.398263241	0.271005771	0.41551092	0.41913787	0.718955182	0.390616129	0.412108127	0.227501129	0.213097853	0.38681221	0.544743194	0.37068075	0.273619133
ncbi_425107	white	0.005256386	0.002469254	0.030802315	0	0.005138818	0	0	0	0	0.909598807	0.149921923	0.360187142	0	0.106542038	0	0	0	0	0	0	0	0	0	0	0.039254479	0.0842501	0	0.38230241	0.164382871	0.205519382	0.170718019	4.014500273	0	0.296910202	0.078841969	0.408582582	0.727978037	0.474485541	0.212669812	0.692565307	0.405602995	0.149465603	0.253598727	0.146153242	0	0	0.372481707	0.001717811
ncbi_418040	tan	0.006716664	0.002509339	0	0	0.001496811	0	0	0	0	0	0.114112183	0.290153408	0	0.06719877	0.492711055	0.712684827	0.513452454	0.213493445	0.231818002	0.168724587	0.376472304	0.151417645	0.119313987	0	0.261877298	0.053556368	0.132697886	0.060390504	0.033625091	0	0	0.270384658	0	0.014945447	0	0.134181951	0.094004964	0.191606509	0.1001984	0	0.1134661	0.110814495	0.096747584	0.108958373	0.299348807	0.696269857	0.420182841	0.209042298
ncbi_418041	orange	0.007231565	0.001696518	0	0.007128829	0	0	0	0	0.030225521	0	0.014138423	0	0	0.026143743	0	0	0	0.01373268	0	0	0	0	0	0	0	0.052781526	0	0.048862612	0.042824662	0	0.202443479	0.164119386	0.058766837	0.010435091	0	0.069507896	0.053595303	0.022534665	0.048244511	0.3003003	0.036735666	0.117905805	0.014865988	0.045867536	0	0	0.105793937	0
ncbi_418042	black	0.02336546	0.008686633	0.029672749	0.079554541	0.031675496	0.028137674	0	0	0.088018567	0.134329399	0	0	0	0	0	0	0	0	0.00408846	0	0	0.022657703	0	0	0	0.299122534	0.107153573	0.137955683	0.110831002	0.522836169	0.410324136	0.011043378	0.366785839	0	0.371706912	0.013104429	0	0.00200447	0.01278721	0.400994466	0.003744582	0.007457522	0	0	0.034532295	0	0	0
ncbi_418043	pink	1.915157693	0.578580708	0.300895109	0.806407382	0.265739861	1.045509219	2.950112604	4.192872117	0.751264951	0.691797783	0.182285024	0.16937353	1.042685184	0.095885187	0	0	0	0	0	0.004132257	0	0	0	0	0	1.234437554	0.7106291	0.052621714	0.007189843	0.050068343	0.966015875	0.068183106	0.828863075	0.018792866	0.816295437	0.018505345	0.082649759	0.002818352	0.021581981	0	0.009201905	0.030952186	0.003517562	0	0	0	0	0.004265447
ncbi_418044	black	9.282692706	6.390770577	5.384449225	5.611335969	4.953994402	8.55161446	2.912986339	11.81595523	6.155365982	4.576703882	0.866601554	0.554637784	6.35537566	0.5204216	0	0.054518195	0.311759571	0	0	0.008037035	0.051526754	0	0	0	0	1.872090882	9.06411729	2.026210788	1.58722188	6.387787298	8.272816002	2.242994882	5.027661777	0.079761804	3.287378423	0.014865741	0.069624645	0.058901568	0.050074048	0.100026007	0.084597595	0.032283929	0.016335696	0.066685703	0.394879171	0.041393328	0.035749041	0.012038767
ncbi_427908	darkred	0.005192961	0.002135965	0	0.006549505	0.003068418	0	0	0	0	0	0	0	0	0.044720027	0.333274401	0.141818014	0.108804457	0.435619661	0.687222074	0.512555424	0.865983317	0.528861981	0.559641841	1.038198012	0.507563293	0.10296882	0	0.007029917	0.125682985	0	0.02521305	0.176694675	0	0	0	0.006644172	0.008243872	0.013063207	0.025623465	0.098280098	0.010470107	0.005834861	0	0.004025232	0.031161967	0.077862958	0.037985094	0.402703915
ncbi_418047	blue	0	0	0	0	0.001323945	0.008108919	0	0	0	0	0.041173618	0.009579829	0	0	0	0	0	0.016220024	0.027307489	0	0	0	0.009072904	0	0	0	0	0.144935372	0.044981759	0	0.238651142	0.104262806	0.036753896	0.061848541	0	0.152757059	0.115002232	0.147608614	0.193046352	0	0.14316674	0.149780021	0.071867126	0.0884782	0	0	0	0.009158272
ncbi_100859707	black	0.02201405	0.003142051	0.007755029	0.169072505	0.049081703	0	0.036567082	0	4.83454695	0.088800588	0.003609566	0.034263942	0	0.037094784	0.319161617	0	0	0.00587467	0.010077939	0.040482197	0.012642624	0	0	0	0	0	1.602064504	0.106888259	0.270742673	0.358481671	6.443949766	0.00433086	3.860175939	0.005219915	0	0.002011753	0.00767083	0	0.008026575	0	0	0	0	0	0	0	0	0.028931351
ncbi_418048	blue	0.10138296	0.086100174	0.082054174	0.135736829	0.10953135	0.117722071	0.105482382	0	0.020912715	0.169492714	0.171585715	0.245617289	0.146695822	0.18859811	0.109722822	0.198695094	0.282869427	0.313645084	0.288794641	0.220622473	0.199955997	0.271207964	0.17492636	0.272082357	0.593379289	0.050374255	0.206856198	0.993694415	0.626523567	0.464952715	0.192436264	0.495752105	0.178417478	0.457769959	0.599533957	1.393476182	1.044069565	2.218441213	1.215239417	0.034233093	1.586710491	0.702048802	0.848286674	0.662372028	0.24290665	0.249389423	0.252999367	0.191159839
ncbi_418049	blue	0.620110625	0.525149755	0.749855403	0.682386813	0.623493617	0.806396077	0.161145098	0.805152979	0.65246633	0.69712851	1.780598823	0.949931409	0.826607564	1.178511174	0.323773561	0.3821902	1.10372098	0.55226987	0.506961076	0.458180997	0.42091802	0.343474502	0.464539126	0.819199822	0.404332632	0.747906135	1.500946179	9.060317813	5.963485936	2.037983061	1.352355219	3.869366856	3.24199555	5.907901785	1.170229283	13.01559674	7.865231656	22.97284222	13.27805037	4.364996596	17.09358812	6.300210066	8.441454631	6.533791884	0.474241481	0.290196392	0.906137769	0.357647688
ncbi_771315	saddlebrown	0.056377468	0.021768613	0.001309051	0.115038569	0.006674186	0.01877835	0.022318938	2.096436059	0.302821871	0.013286247	0.11375858	0	0.42786408	0.010903175	0.042608583	0.075768096	0	0	0	0	0	0	0	0	0	1.344072308	9.651942416	0.155529987	0	0.038546935	0	0	0	0	3.427205677	0	0	0	0	0	0	0	0	0	0.269240858	0.072735737	0	0.015216624
ncbi_418052	green	0.511341176	0.187902615	0.151110918	0.25525165	0.186502726	0.328748654	0.224775416	0	0.079488644	0.091991466	0.295961129	0.097099793	0.330200219	0	0	0.01294227	0	0	0	0	0.011898926	0	0	0	0	0.450642085	0	0	0.010280387	0	0	0	0	0	0.598602364	0	0	0	0	0	0	0	0	0.006185336	0	0	0	0.002427568
ncbi_418053	blue	0.078285257	0.055941196	0.113021792	0.05244217	0.073410754	0.109177268	0	0	0.164158293	0.011111148	0.215135467	0.274804544	0	0.122090581	0.084900508	0.088201452	0	0.219220874	0.265912051	0.142436113	0.126431005	0.050213211	0.198302464	0.152550758	0.071783386	0.122469595	0.209998863	0.139031158	0.11281094	0.118637536	0.079430735	0.198574271	0.175133362	0.053021809	0.045127779	0.118151182	0.156442625	0.203166898	0.121540276	0	0.160843954	0.091375748	0.058647701	0.060745797	0.147074364	0.112238566	0.071253527	0.176745743
ncbi_771356	brown	2.181601006	1.808430268	1.873818026	2.526081565	2.073335266	1.756703096	1.107555435	1.503194288	1.799577523	1.752714593	1.219280011	1.02064007	1.141746869	1.624545233	1.474334084	1.819976305	1.132640151	1.642901326	1.566283183	1.120193755	1.48734029	1.245853011	1.266480349	1.452433282	1.477802741	1.479184759	1.911036842	1.127873138	0.517695338	1.804103968	2.375176343	0.798985382	1.368973207	1.939283867	1.124925583	0.596413559	0.842008918	0.799628682	0.517606672	0.479499864	0.630921858	0.309536269	0.492722127	0.397903803	2.252883852	2.037871843	1.874195551	1.621476979
ncbi_418054	darkred	0.010203612	0.00339247	0.00577629	0.032754787	0.009878169	0	0.018129736	0	0.008128284	0	0.020221431	0.053118586	0.050149445	0.013258107	0.043981699	0.026470293	0	0.107169381	0.077855143	0.085175939	0.124383781	0.085728108	0.094592626	0.062297899	0.107494518	0.0103325	0	0.006964131	0.005185366	0	0	0	0	0.05064946	0	0.01798165	0.022174773	0.01118548	0.034385628	0	0.013097926	0.00736679	0	0.046489114	0.081079328	0.195134774	0.011998291	0.169952297
ncbi_426978	grey60	0.677018389	0.775887575	1.055490629	0.85710369	0.939504133	0.989286265	0.270932452	0	0.33122724	0.806885543	0.643603657	0.737295187	0.992761928	0.783724672	0.41465397	0.641288078	0.66200521	0.496945688	0.480581108	0.536776874	0.294204686	0.604096832	0.531098366	0.566402008	0.511567917	0.515709056	0.117610996	0.842008782	0.752919212	0.364833536	0.57417332	0.904121671	0.656158229	3.020477963	0.158397614	1.127145522	0.943615657	2.022983358	1.11132247	0.137022419	1.488043596	0.634786152	0.922153488	0.521664498	0.532277707	0.510299408	0.481803556	0.370541731
ncbi_396469	black	8.379555153	4.737515118	4.149587835	6.832230782	4.364550502	5.292020115	4.673566102	11.1114742	7.581488266	4.652810625	15.0214598	5.730125393	6.55606197	5.32300126	7.456384828	13.32024385	3.701624438	3.584082818	3.70070274	2.148062607	2.810704907	1.323468757	3.819561154	1.218227524	4.388351747	4.756545391	12.10180557	7.501575265	5.126128605	18.88836757	15.28195008	3.61422931	13.51931265	3.595646091	9.738345737	1.744459144	1.687211269	2.558563542	2.725098606	4.998143515	2.736285663	1.974891446	2.577466881	2.241937485	3.589591127	11.87458302	4.936804658	3.81056739
ncbi_418055	darkred	0.031082059	0.042860445	0.060364564	0.059792274	0.064938037	0.039486398	0.117059345	0	0.366897739	0.037581999	0.264512656	0.385400831	0.038553771	0.696777124	2.348464009	1.279319829	1.376414451	1.7445676	2.482647175	1.647429255	1.812341473	1.077478477	1.933817131	1.321086396	1.878832912	0.398242608	0.254573832	0.127782921	0.152075881	0	0	0.579616663	0	0.309801156	0.470854129	0.141094616	0.138052843	0.118630696	0.156988304	0.294045799	0.126969484	0.316552812	0.210099331	0.1259797	2.229054194	1.520139753	1.039615497	2.156038104
ncbi_418058	brown	0.137404916	1.325781489	4.820978407	1.441213641	2.222516758	0.662840095	0.447039292	0	0.524325188	3.544356374	0.121192351	0.255680317	0.489689036	0.178214816	0.089459473	0.256470147	0.194931774	0.310190029	0.293127212	0.421150073	0.205093004	0.518786312	2.926281078	0.141806499	0.254305171	0.215629494	0.209375403	0.112813429	1.383602728	0.118815063	0.917152698	0.280759873	0.100537669	0.093193876	0.118142576	0.208711475	0.156227297	0.389564145	0.203007354	0	2.014579381	0.153299966	0.198731403	0.173383228	0.250268066	0.157973406	0.372655654	0.159213827
ncbi_396287	lightcyan	0.035510274	0.010814454	0.105872867	0.160619757	0.06529088	0.024104997	0.080780091	0	0.105687311	1.205833982	0.121910244	0	6.783797629	0.149309954	0.505846454	0.754499964	0.451790167	0.207680389	0.191755032	0.225223398	0.17686073	0.286096993	0.246348539	0.360917914	0.045398417	4.225671909	0.573759851	0.217894317	0.166316204	0.147686356	0.70904971	0.18977757	0.177809388	0.159916005	6.984248972	0.34738508	0.316584708	0.362576074	0.177753498	0.034233093	0.307786669	0.170100148	0.173160052	0.14302434	0.248861533	0.13261158	0.249978672	0.098150842
ncbi_396049	lightcyan	0.024135381	0.008657062	0.015033351	0.036836514	0.00406206	0.011613471	0	0	0	0	0.320062963	0.374519613	0.769685238	0.35907095	0.195830669	0	0	0.085841382	0.150504167	0.060254293	0.080921809	0.039540428	0.137819905	0.264816951	0.102074147	0.104015009	0	0.020685071	0.073477743	0	0.018087762	0.138192806	0.082134174	0.203578756	0.130955495	0.097706135	0.075891522	0.134885527	0.111489327	0	0.104801392	0.095940378	0.02426475	0.086246456	0.281518989	0.106892782	0.277385883	0.200603272
ncbi_418059	brown	0.846115497	1.35764133	1.199520638	1.081617797	1.354011758	1.018846651	1.061762282	0	0.556869753	1.309012024	0.483980398	0.486134762	0.443799574	0.682483464	1.161264811	0.8349741	0.942947914	1.197223591	0.945408827	0.869242965	0.901623984	0.885342476	1.242061361	0.685146819	1.16735526	0.423696063	0.256392413	0.378983055	0.422019424	0.477707727	0.65051897	0.425391843	0.420542134	0.461205686	0.545244503	0.191103393	0.271115393	0.283491682	0.200858003	1.673460437	0.222679588	0.320246273	0.233426105	0.167860034	0.79567126	0.971211561	0.502021211	0.977077218
ncbi_418062	tan	0.013347119	0.001807363	0	0.016861246	0.002640266	0	0.040189695	0	0	0	0.092678279	0.094642563	0.119994415	0.011332369	0.191248102	0.343932593	0	0.100270508	0.226172457	0.132362447	0.099613731	0.090342445	0.121901808	0.045034082	0.105135316	0.063717578	0.037134559	0.078216606	0.093015047	0	0	0.038849248	0	0.033512405	0	0.12568829	0.093982518	0.122114332	0.104458295	0	0.092081243	0.176317792	0.113805917	0.14185913	0.419578965	0.523989947	0.068117843	0.161315746
ncbi_121109336	tan	0	0	0.002716206	0.002234147	0	0	0.0598659	0	0	0	0.005345581	0.007506223	0	0.010149193	0.069276949	0.122623715	0	0.02441542	0.036478172	0.027548749	0	0	0.048630979	0.139004726	0.102074147	0.059857014	0	0.0362782	0.061657012	0	0.08144649	0.014910151	0.04352595	0	0	0.023766752	0.032240464	0.00796851	0.026995792	0	0.021610394	0.081162386	0.04824692	0.011145296	0.135774393	0.286037032	0.035925218	0.03742575
ncbi_396483	darkred	1.017286889	0.520425713	0.502587582	1.05773348	0.41085359	0.465759523	0.850198619	5.803178076	0.205071997	0.562282138	0.93024617	0.986407741	2.458567836	1.629427056	7.607881607	10.28972134	4.188519574	9.531955257	15.3959549	3.752381136	6.497361792	3.156572856	10.38444948	6.309272979	10.71022999	1.544315904	0.931368405	0.187178799	0.35282073	0.167387362	0.08090326	1.408823836	0.042985608	1.049689585	0.564741721	0.160711528	0.416219334	0.075404077	0.050125295	1.334724859	0.202088724	0.112418878	0.111785931	0.116849948	6.199702498	6.57421658	0.510535928	17.94795324
ncbi_418063	darkred	0.210141157	0.242061696	0.1853034	0.138558889	0.294561035	0.164724879	0.34850791	0	0.400363418	0.180733365	0.175787741	0.229930927	0.134086108	0.241291192	0.373696972	0.398064527	0.282869427	0.56464455	0.536895969	0.450735557	0.37664186	0.224253914	0.643721652	0.324510095	0.682458224	0.391783467	0.035562727	0.160655216	0.10487975	0.330047952	0.192906099	0.139428521	0.28899464	0.134346351	0.055134694	0.150034067	0.166000849	0.210332097	0.088037857	0.216629363	0.19728463	0.091614791	0.120560791	0.10038953	0.270039526	0.198945134	0.268158936	0.469751363
ncbi_418064	pink	0.277714157	0.272569881	0.359338942	0.417842598	0.402975063	0.397263005	0.069230902	2.096436059	0.305864529	0.289193273	0.257974994	0.219119655	0.180197357	0.140588624	0.216113575	0.250035038	0	0.185492606	0.334410746	0.263913562	0.248856258	0.194910535	0.290459328	0.10288963	0.199861884	0.327196067	0.379026573	0.263158304	0.148620319	0.303665617	0.139712817	0.270664149	0.307445705	0.244038569	0.168241981	0.292512363	0.273407764	0.309973796	0.227802996	0.073682848	0.314543546	0.15117022	0.190536548	0.137521573	0.2556961	0.104728683	0.362467631	0.310443589
ncbi_418065	pink	0.07406606	0.065771897	0.07992204	0.102547336	0.094638484	0.029305456	0.125134398	2.096436059	0.042539682	0.048218928	0.125125743	0.056218913	0.093006564	0.213275658	0.352248049	0.071176935	0	0.090473561	0.135953505	0.166345273	0.15527834	0.171798458	0.128388908	0.166349589	0.097233374	0.09905725	0.013304206	0.017296109	0.025629319	0.090276784	0.01979179	0.125621301	0	0.124404632	0.114879541	0.015611505	0.027421698	0.041350687	0.021268574	0.283897343	0.044898908	0.023740884	0.012446139	0.042157643	0.08362526	0.082837686	0.102496123	0.155808494
ncbi_418066	brown	0.373046668	0.445652348	0.563903358	1.185869187	0.745602251	0.61073556	0.211204296	0	0.162960893	0.56927645	0.462115697	0.401500761	0.275435541	0.097891541	0.145615068	0.156452134	0.668671897	0.296619059	0.325790331	0.235755109	0.31773804	0.32377224	0.34279549	0.190860551	0.245205619	0.402741019	0.209750877	0.489262274	0.081033439	0.394941044	0.189464032	0.188482342	0.341466365	0.292615234	0.503212983	0.28218225	0.259647714	0.322910427	0.187545543	0.197139089	0.302194875	0.172804772	0.140233091	0.134419939	0.179639457	0.229190859	0.365586985	0.325024992
ncbi_771493	black	0.684425665	0.371299247	0.296466271	0.376587339	0.252195371	0.29262425	1.233066723	0	0.972673815	0.200390284	0.26960653	0.185868265	0.214914247	0.054706359	0.024946179	0.15862398	0.357500358	0.237103612	0.087281242	0.128865851	0.147093561	0.113911488	0.124464782	0	0.228666359	0.068172385	0.852930731	0.023597072	0.015131787	0	1.279313773	0.013871622	0.538351087	0.014467279	0.133014292	0.015280062	0.002734253	0.006941253	0.017335329	0	0	0.008018483	0.038839958	0.008050464	0.046937779	0.105470747	0.208174765	0.107583532
ncbi_374093	black	0.527629256	0.452943955	0.664259511	0.784164032	0.622182473	0.481516909	0.569411755	0	3.074443478	0.51545767	0.238680348	0.683984107	0.128615039	0.523555604	1.739117077	1.126267187	1.010183005	1.26858403	1.569198344	1.382412786	0.875107122	1.49374688	1.230719806	0.442114442	0.893216252	0.822762019	2.145312568	2.163447141	1.184996724	0.807499257	0.656640771	0.382193584	3.786317463	1.303810953	0.618257314	0.73910984	0.673799873	0.920613333	0.718192647	0.531937465	1.059180448	1.036396828	0.51394748	0.590079578	1.166826353	1.085795263	0.973539733	1.004353092
ncbi_418067	blue	0.016244083	0.008995467	0.016670641	0.023326037	0.014347936	0.007152001	0	0	0	0.052618256	0.041362273	0.043869981	0	0.082697154	0.014264277	0.038152212	0	0	0.027781148	0.00985392	0.010488656	0.022113973	0.027477787	0.039578567	0	0	0.013304206	0.094166667	0.141144458	0.097615259	0.059178601	0.045757611	0.018459448	0.052485813	0	0.152714522	0.159167319	0.27427358	0.130537185	0.034233093	0.084820949	0.047334786	0.087960344	0.087731137	0	0.031475282	0.042796197	0.02679709
ncbi_418068	brown	5.460343138	4.537208227	3.498863679	2.887790279	3.283104099	4.921292241	3.350159311	3.86509739	1.264828094	2.327068597	0.76598606	1.25774681	1.587312402	0.804466622	1.758272015	0.654909641	0.97408576	1.544064107	1.560189795	2.245888479	1.528871969	2.031500773	1.323723981	1.645069704	1.222113879	0.520584024	0.519439154	0.325817668	0.225777379	0.150663542	0.18075775	0.222866229	0.601720316	0.13958056	0.387538921	0.150922775	0.259997895	0.222064407	0.138174387	0.967693929	0.235038709	0.132995467	0.057479783	0.110890257	1.501976982	1.057473436	0.407053797	1.218852109
ncbi_418069	pink	0.441994638	0.385107316	0.31644495	0.223460163	0.311474271	0.42141629	0.49348837	0.751597144	0.505064751	0.185316932	0.35580123	0.276314501	0.104062801	0.360787776	0.282366407	0.238059126	0	0.217392642	0.19332364	0.264785891	0.247983403	0.1974818	0.249520597	0.052187132	0.206338726	0.193445854	0.338313663	0.221092351	0.213365613	0.226161842	0.239540583	0.211752994	0.223576436	0.120668488	0.247026385	0.271700737	0.224530644	0.432276814	0.3094606	0.216736384	0.30919696	0.237967827	0.244856843	0.194516706	0.358921602	0.244614109	0.095611924	0.162923545
ncbi_418071	pink	0.21051166	0.251797428	0.253573851	0.285450614	0.24319846	0.232145214	0.340480905	0.751597144	0.041620091	0.166737858	0.071500149	0.035222932	0.147411414	0.169849153	0.049013121	0.0499469	0.341250341	0.115789544	0.079457581	0.071930766	0.063212879	0.128060105	0.085222549	0.17159443	0.128720008	0.15332072	0.132677507	0.140503447	0.102663155	0.100509308	0.204711149	0.168871574	0.11907597	0.074649368	0.212577876	0.088404417	0.118791592	0.100775459	0.068726038	0.071784932	0.086872933	0.082895897	0.055392205	0.050883881	0	0.167155451	0.089157605	0.133496079
ncbi_425052	darkred	0.766848528	0.274032875	0.172297264	0.232680694	0.146093196	0.559482776	0.691715049	0	0.346158435	0.191953904	0.488273616	0.301306147	0.193195144	0.604452942	0.404547129	1.374196636	0.385802469	0.762846703	0.751905007	0.612453257	0.765128749	0.719083526	0.205284095	0.683314272	0.760585906	0.752801669	1.1278327	0.700818489	0.383386586	1.365182353	0.341457392	0.398850978	1.640261672	0.419614314	1.507334343	0.174094713	0.165097213	0.157157146	0.141459184	0.50749673	0.075722893	0.135675085	0.064725913	0.124025333	1.494722829	1.578490936	0.800537336	1.382069762
ncbi_418073	darkred	0.407008835	0.084635358	0.053824058	0.350860127	0.072839528	0.087303445	0.257205245	0	0.737256473	0.42728422	0.21227889	1.091825239	0.100259173	0.354308752	4.187456506	1.969454573	2.81000309	4.255143658	4.550018411	6.301527692	4.168755246	4.488896295	5.132975668	4.731853695	2.622384686	1.576108316	1.17102444	0.254612152	0.441543286	0.326089549	0.602909225	0.804191643	0.411825553	0.569467266	1.872374842	0.274009209	0.331823824	0.232728277	0.219958291	0.535945798	0.47124404	0.363070612	0.2422338	0.242934882	1.625435106	1.240881558	0.937390665	2.929017538
ncbi_418074	tan	0.525321099	0.573399791	0.429531139	0.310377299	0.426363037	0.469116947	0.937821175	0.751597144	0.692823282	0.259927109	0.058240119	0.249828577	0.341614184	0.142906197	0.942202063	2.585503345	0.714106419	0.248768649	0.409992191	0.34756258	0.750428685	0.420764094	0.333978832	0.155137383	1.267183317	2.822752023	1.80879516	2.040540529	1.139210214	2.161273864	0.953757738	0.850735769	1.47525991	0.151236606	1.099159264	1.606426344	1.195991757	1.781305667	1.792678814	0.840266904	1.468019142	2.177461594	0.987974134	1.047571283	1.533910487	4.494171706	0.730231127	0.278645337
ncbi_771624	black	0.002439528	0.002031922	0	0.03217439	0.002391456	0	0	0	0.287757754	0.010979865	0	0	0.709715596	0.03257902	0.054808335	0	0.108804457	0.101267063	0.036592116	0.209134479	0.134274444	0.125949037	0.047264773	0.063799109	0.020823789	0.295351419	0.522021676	0.529344899	0.138708864	0.209740474	0.397959911	0.034607784	1.067638961	0.01612578	0.328664065	0.002705644	0.022425968	0.006742965	0.004136159	0	0	0.00525316	0	0.005108802	0	0	0	0.045746227
ncbi_418075	darkred	0.105402602	0.045658367	0.057201243	0.110659604	0.038496176	0.043866429	0.07792797	0	0.141847028	0.09253527	0.297505774	0.737911732	0.927301419	0.332747761	0.370904959	0.392527721	0.629995641	0.540280841	0.857818607	0.541839262	0.617266481	0.399175628	0.447209238	0.300193724	0.549074349	0.758794556	0.220105052	0.434305884	0.066178598	0.295825069	0.060423852	0.240135936	0.593503693	0.454513779	0.563018948	0.147669472	0.152950314	0.16375686	0.162781707	0.359055927	0.144278454	0.221391929	0.135751386	0.086186256	0.660190802	0.522431089	0.282499801	0.520646975
ncbi_121107117	darkred	0.009271153	0.001434133	0.00198117	0.005993644	0.001750814	0	0	0	0	0	0	0.04567372	0	0.010455778	0.01309732	0	0	0	0	0.00346555	0.017339302	0.006199705	0.048544616	0	0	0	0	0.032959207	0	0	0	0.004222242	0.114615808	0	0	0.008317868	0.055080252	0.00371721	0.021745427	0	0	0.030195992	0	0.007252392	0	0	0	0.021089913
ncbi_418077	pink	0.395144347	0.257521865	0.239963547	0.276659327	0.223014477	0.265621805	0.570850956	1.503194288	0.357117285	0.238519665	0.205952036	0.358446748	0.37711049	0.39981414	0.321251877	0.128921869	0.311759571	0.230385806	0.301857667	0.296951756	0.216829041	0.272486723	0.344011605	0.06689959	0.328321838	0.444155074	0.796111047	0.744531803	0.51972806	0.498426263	0.297032414	0.286562972	0.726826877	0.334289308	0.213553889	0.708108488	1.06558838	0.439287662	0.271405184	0.36273494	0.519931269	0.604987755	0.358059591	0.412312947	0.336926753	0.244106279	0.285092692	0.348552616
ncbi_112533513	violet	0.015607038	0.010021272	0.006920318	0.016439073	0.00541016	0.017626159	0	0	0.112933098	0	0	0.056621294	0	0.023633129	0.054015221	0	0	0.002415266	0.003181466	0.003609867	0.029983277	0.018276124	0	0	0	0	0	0.022707993	0.019781766	0	0	0.00469596	0	0	0	0.009494986	0.00888233	0.013051082	0.00651498	0	0.003558763	0.050959387	0.012958965	0.015803581	0.160751029	0.061270005	0.013415976	0.012166926
ncbi_418079	brown	0.686537576	0.727740749	0.81586965	1.062512695	0.916928259	0.869305881	0.524482146	0.805152979	0.481560661	0.754269305	0.421994438	0.480964363	0.557996368	0.238197748	0.722178052	0.434766757	0	0.53309995	0.615098903	0.505439968	0.474197064	0.23052927	0.635516463	0.607447265	0.312096224	0.397621267	0.482391951	0.44088228	0.160546413	0.194844395	0.500194294	0.353019413	0.488690401	0.475019394	0.492284897	0.285194401	0.305306767	0.412086094	0.272443897	0.142600097	0.336343562	0.242467646	0.16968449	0.140783992	0.284662442	0.227893773	0.636027456	0.360442378
ncbi_427913	midnightblue	0.122598387	0.066636391	0.070035639	0.060007852	0.037174348	0.077696635	0.040028408	0	0.156000071	0.027335108	0.464384405	0.309142318	0	0.147118543	0.18649435	0.051844251	0	0.181571097	0.312753713	0.247182429	0.167393527	0.228834807	0.20954802	0.05747628	0.122424389	0.008830849	0.096937433	0.103670781	0.023459893	0.347301906	0.381109932	0.113238039	0.354399889	0.116296005	0	0.057275482	0.051140089	0.01485134	0.009171138	0	0.02312955	0.051140997	0.003178896	0.010913592	0.199217216	0.070903069	0.317580674	0.150871525
ncbi_418081	blue	0.015449909	0.026112221	0.009830486	0.005536442	0.007347788	0.011291494	0	0	0	0	0.013346356	0.037119996	0.113963041	0.406479456	0.587678067	0	0	0.118237747	0.034752949	0.026377449	0.096061366	0.093786163	0.078600419	0.221449221	0.095580364	0.030360764	0	0.539994557	0.905295	0	0.061950192	0.2795895	0	0.358046508	0.342934	1.244030196	0.80681514	0.968755466	1.36869617	0.298635044	0.9928732	1.662448833	1.177193553	1.180098497	0.92191392	0.098293935	0.00992282	0.102488174
ncbi_107049021	black	0.006967224	0.000971998	0.006093585	0.00449807	0.002726658	0	0.063975433	0	0.713657598	0.012783833	0	0.1831718	0.019756989	0.013312637	0	0.261410628	0	0.003078268	0.007167745	0	0.010850447	0.185520352	0	0	0	0.064332396	0	0	0	0	0	0.005594061	0	0	0	0.004705386	0.004470354	0.007842033	0.010507084	0	0	0.020306162	0	0.01087317	0	0.286425771	0	0
ncbi_418082	midnightblue	0.324443708	0.199037884	0.271944576	0.462565008	0.236503432	0.213310987	0.635451348	0	0.964561564	0.582013644	0.754012079	2.987145696	1.419063017	1.816560107	0.244911497	2.125560725	0.282278353	0.350788848	0.360232937	0.188857104	0.420994034	1.898603762	0.508375873	0.179117519	0.139125475	2.039211764	1.651086203	0.339108234	0.306787106	0.410254143	0.190070412	0.532785534	0.295943337	0.396989171	2.68812236	0.385914135	0.335255714	0.42553508	0.327300301	0.31592083	0.403232537	0.351977508	0.298452356	0.246786912	1.16877755	3.146266192	1.043828312	0.251368876
ncbi_396205	brown	1.016178973	1.533346098	1.113329596	0.956483952	1.290939163	1.092277849	1.080911504	0.805152979	0.816155004	0.705978309	0.574212404	0.766799031	0.538524821	1.376043661	0.3840046	0.884268377	0.556985289	0.835548986	0.648902449	0.499021729	0.695266153	0.597059933	0.845007224	0.692974668	0.532849133	0.447106645	0.64564659	0.494436758	0.481604901	0.813919491	0.449589983	0.514555908	1.313929886	0.578847728	0.582671305	0.524105182	0.485652915	0.650561306	0.385675941	1.020817082	0.683129419	0.541287262	0.236773298	0.311532113	0.527600383	0.690534637	0.563832497	0.684333318
ncbi_418083	darkred	0.6144209	0.511031634	0.451815702	0.474596756	0.432547963	0.471562773	0.80373495	0	0.361846718	0.503396733	0.503997788	0.631673287	0.671615469	0.521770219	1.346931116	0.790110204	0.21872266	1.126231518	1.260734045	0.98481334	0.98621545	0.449429049	1.150598984	0.876498832	0.810978678	0.591933854	1.276367636	0.442518866	0.303959258	1.044375581	0.617083787	0.480629486	0.825284756	0.451056945	0.401588961	0.285840707	0.325668393	0.144636617	0.262298868	0.295690268	0.148446555	0.521120893	0.288631621	0.175832876	1.516007737	0.658705178	0.563625253	1.069081602
ncbi_395510	brown	0.61517459	0.574070824	0.645502999	0.614812054	0.620291584	0.772587536	0.410287338	0	0.900711609	0.565627083	0.291723445	0.392657113	0.832833515	0.232205625	0.306539189	0.457422879	0	0.318405632	0.403434366	0.338931467	0.396642493	0.584862904	0.307105578	0.438600523	0.477864526	0.1294676	0.744123427	0.299958343	0.24646916	0.886343736	0.602258517	0.218809223	0.500333758	0.056875917	0.497628611	0.206208296	0.19908964	0.271824726	0.23520253	0	0.24676351	0.292958025	0.142980649	0.112641684	0.186655721	0.243927506	0.467133148	0.204332762
ncbi_772057	brown	0.342499794	0.459726375	0.490749853	0.407621074	0.663406574	0.493725273	0.221751637	0	0.471763562	0.477137371	0.210419469	0.072910889	0.311725205	0.244932967	0.227480469	0.088583165	0.359074661	0.235448175	0.211325467	0.286433901	0.264536677	0.367326614	0.300184564	0	0.057577153	0.138013759	0.201165001	0.178791141	0.108854188	0.52429689	0.279106658	0.160942459	0.185078018	0.335986465	0.299613241	0.194956962	0.227509618	0.399354383	0.194961834	0.286639917	0.312437523	0.075040191	0.10956428	0.100016476	0.083291749	0.060497521	0.189528276	0.228684363
ncbi_374163	darkred	3.252724471	2.992394019	3.226996367	6.562510043	6.484266717	4.664603773	4.137874912	2.848033203	4.660959926	4.307149703	1.729120189	5.511488747	2.281065805	2.139716141	8.393959332	5.283896292	6.793479577	11.29421059	12.92707336	10.48327431	10.83235022	15.09543602	10.80183886	8.658711488	8.836837218	6.039862376	4.374222805	4.133108561	6.350395315	3.984607805	4.219301702	5.786209291	3.879266232	2.212447267	7.074244745	9.644383444	11.63546246	4.304278927	6.950341384	3.892119316	4.721885778	12.06703581	10.75370109	9.224286819	5.289320501	4.741798679	3.383176022	8.571742632
ncbi_427914	darkred	0.038530902	0.054926217	0.10009657	0.112295156	0.06107403	0.045727223	0.065466552	0	0	0.088984116	0.331511993	0.094312477	0	0.020900003	0.260226486	0.130344408	0.543596434	0.169260581	0.261822383	0.046820477	0.079726604	0.170567483	0.143603599	0.030183622	0	0.1727597	0.013452432	0.090789687	0.113657701	0	0.060927338	0.530746675	0.384610699	0.371140353	0	0.080777835	0.080468558	0.119307125	0.069083293	0	0.142842012	0.057455898	0.081391949	0.059902481	0.163666387	0.063886096	0.174323227	0.187047018
ncbi_418092	brown	0.013400984	0.272552412	0.159824233	0.085778969	0.254278201	0.158218417	0.059185564	0	0.08621925	0.180305226	0.015306525	0.059282494	0.071039377	0	0.151342011	0.034103562	0	0.066326263	0.100127914	0.034823156	0.059487062	0.033590195	0.147143025	0	0	0.022243576	0.013304206	0	0.117721522	0	0.08195671	0.030630508	0.023893036	0	0	0.007384802	0.011692423	0.008185044	0.016824024	0.100026007	0.088139986	0.0251951	0.010172236	0.002948882	0.053473182	0	0.037253636	0.046484229
ncbi_418093	brown	0.126583155	0.690482139	0.937250783	0.520440808	0.947498912	0.456861962	0.102885013	0	0.16810511	0.747668017	0.124671235	0.106894013	0.338338122	0.059572005	0.362939456	0.249799384	0.108804457	0.30103648	0.438666623	0.511377195	0.172272779	0.256611316	0.627061904	0.074201647	0.559296752	0.20681028	0.138676023	0.129306268	0.133294383	0.052459204	0.216032426	0.07371153	0.018459448	0.216332791	0.058135141	0.183791325	0.121261319	0.233929341	0.153281569	0	0.3016628	0.095667894	0.104638365	0.063870487	0.27244633	0.063936482	0.278941301	0.285485518
ncbi_418094	darkred	0.167880746	0.23641211	0.187784106	0.23093032	0.276597949	0.24232293	0.095028799	0	0.150203241	0.137894743	0.432236044	0.181093529	0.158990495	0.399685139	0.641029035	0.333935053	0.31709792	0.471029667	0.617410665	0.488884531	0.329897099	0.273574811	0.495268095	0.347625409	0.414060319	0.223267717	0.283730794	0.237312201	0.149726163	0.280829042	0.168529271	0.359496828	0.236558621	0.456008131	0.062838938	0.247584255	0.176216744	0.307819563	0.206470993	0.334533393	0.183232108	0.12592649	0.094578936	0.132059161	0.599109849	0.336140442	0.237449293	0.634123094
ncbi_121109120	orange	0.021066049	0.008955939	0.048623839	0.044716324	0.010105897	0.013474202	0.05709066	0	0	0	0.015157438	0	0	0	0	0.048260918	0	0	0.015777825	0.007788799	0	0.012367391	0	0	0	0	0	0	0.014727551	0	0.028988868	0.015764212	0.070287899	0	0	0.002897352	0.003285781	0	0	0.443066017	0	0.017755221	0	0.013515249	0	0	0	0.012218023
ncbi_418095	lightcyan	0.027185887	0.006879324	0.004257071	0.166188319	0.016900783	0.019997471	0	0	0.086906318	0.173751396	0.09288515	0.045962034	3.861702769	0.137385845	0.140212813	0.020300818	0.358422939	0.051110026	0.469587832	0.076144484	0.040721721	0.020097961	0.137158526	0.112568244	0	0.12191937	0	0.096068228	0	0	0.018108397	0.047970616	0	0.009590532	0.124671532	0	0	0.00122691	0	0	0	0	0	0	0.054099189	0.072980888	0.024987671	0.121647616
ncbi_418096	saddlebrown	0.203358946	0.159139354	0.148422859	0.571508738	0.134234078	0.148897241	0.363891813	0.805152979	1.5896706	0.100601397	0.468712648	0.862213494	2.755011379	1.520196533	0.853621705	0.560126417	0.941398364	0.81026739	1.409588682	0.988576149	0.60757099	0.885360498	1.358336795	0.57380741	0.215815913	0.863643287	4.956390464	1.009618448	0.921714316	0.513621708	0.911060663	0.747599109	0.537484614	0.775503056	0.706548135	1.263863066	1.013556836	1.082004308	1.113038214	1.2654534	1.318062159	1.375242813	1.033097356	0.875963247	0.917406953	0.444590838	0.820352137	0.871541296
ncbi_418097	saddlebrown	0.003701834	0.012635149	0.018954278	0.012609625	0.024610184	0.011517685	0	0	0.102066735	0.02667374	0	0	0	0	0	0	0	0	0.003631133	0.003246527	0.066533335	0	0	0.033941221	0	0	0.317588148	0	0.037792378	0	0.015131569	0.023374384	0.128174479	0.012562025	0.078841969	0.011047792	0	0.008288879	0.001975943	0	0.016165095	0.060163746	0	0	0	0.097259512	0	0
ncbi_418098	greenyellow	0.280446511	0.235878821	0.205015822	0.297768587	0.204183483	0.199944918	0.3331434	0	0.162331703	0.087179345	1.281094917	0.159494931	0.700710007	0.236769305	0.401584173	0.135370006	0.257201646	0.267305275	0.420518921	0.37863057	0.330848401	0.424127277	0.319017099	0.279845593	0.381198389	0.207311933	0.15470632	0.10935478	0.068472072	0.222100427	0.106002017	0.120990447	0.041638907	0.084394255	0.365450731	0.041588212	0.042169381	0.05024797	0.030750603	0	0.101194099	0.057844489	0.016236344	0.039898187	0.324873049	0.148192866	0.285238212	0.432632894
ncbi_418100	darkorange	0.423013016	0.151087065	0.110961972	0.235980127	0.092426244	0.236678937	0.338320481	0.751597144	0.21289869	0.181836953	1.376890374	0.78097553	0.442141616	1.009092872	0.064124761	0.140041675	1.118602565	0.058499139	0.100288065	0.056898231	0.017335597	0	0.171212818	0.156810889	0	0.271488111	0.205995816	0.250156257	0.092007226	0.863296088	0.266518652	0.26736102	0.299589973	0.483904781	0.634792898	0.059157771	0.045546421	0.079852593	0.028396972	0.283005519	0.033229155	0.034233847	0.082202283	0.015680385	0.308502135	0.465042161	1.209568389	0.170883015
ncbi_374138	brown	0.002538379	0.022415256	0.052110523	0	0.012772278	0.012920405	0	0	0.908833451	0.0780567	1.159860155	1.040241397	0.725591465	3.126747018	0.904311252	1.192431828	0.954460051	0.473375956	0.573687142	0.433442726	0.494307101	0.440726344	0.346130709	0.819570252	0.434386049	2.040153907	0.273819626	1.419492143	0.984126249	0.54814728	0.226505489	3.300323922	1.139224772	2.899865529	0.537700795	1.18921718	1.658926799	1.393735447	1.167255446	2.722858838	1.155693141	1.159258621	0.950476534	0.873878656	0.434918396	0.952350294	0.729504328	0.548754232
ncbi_100857885	lightyellow	0.034873139	0.073703458	0.078853651	0.060424797	0.054773837	0.011659737	0.150338196	0	0.018876767	0.062953486	0.261478294	0.280857402	0.007782967	1.774413422	0.192003546	0.730926689	0.720898672	0.343650198	0.368029389	0.321888058	0.26830235	0.313796169	0.423591265	0.456116141	0.799204166	0.052505969	0.408002655	0.201978661	0.160556489	0.17577199	0.051966997	0.305428013	0.112699686	0.350003611	0	0.074603794	0.066908282	0.062944354	0.085950006	0	0.138378112	0.119284829	0.115646717	0.055544348	0.866005399	1.359871658	1.046752821	0.389379748
ncbi_418103	skyblue	0.004714354	0.006207354	0.001143901	0.008569536	0.001501234	0.01661377	0	0	0	0	0	0.038969833	0	9.186322551	0	0	0	0	0	0	0	0	0	0	0	0	0	0.188121665	0.494750031	0.132669983	0.138561729	4.15428512	0.075794325	15.66226948	0.68525825	0.509407552	0.132612069	0.440853819	0.675367871	0.310298818	0.746006538	0.424792544	0.547790759	0.359134537	0	0	0	0
ncbi_418104	skyblue	0.001203523	0.015033704	0	0	0	0.012409103	0	0	0	0	0	0.015668038	0	5.759514688	0	0	0	0	0	0	0	0	0	0	0	0	0	0.012250548	0.031031451	0.059845121	0.026341779	1.117099913	0	11.04807161	0	0.043507078	0.018630791	0.033547072	0.018072189	0	0.040100295	0.017090502	0.049526526	0.039868292	0	0.020915601	0.014172617	0
ncbi_418106	blue	0.313396567	0.334841886	0.225037703	0.394332377	0.210508968	0.161900846	0.331571125	0	0.364389575	0.204052752	0.324671479	0.061452677	0.041552398	0.176551455	0.093144708	0.136574307	0.496708976	0.302907153	0.16971217	0.178595466	0.623932404	0.232773842	0.574173893	0.616486299	0.062471367	0.57211689	0.736764672	0.245763442	0.14322252	0.138603744	0.282031928	0.099389704	0.326771174	0.098515056	0.058135141	0.010443827	0.015770542	0.026453197	0.005093049	0.075158585	0.051539803	0.004945872	0.027014469	0.016122379	0.180915837	0.036979647	0.227157208	0.30690905
ncbi_112533565	tan	0.005990837	0.003397837	0.001418408	0	0.001433978	0	0.01875082	0	0	0.023157958	0.029775576	0.031526438	0	0	0	0.083589521	0	0.002609958	0	0.004640888	0.107580342	0.006314136	0	0	0	0.126211233	0.141824621	0	0.003934982	0	0	0	0	0	0.044992554	0.011214022	0.013889608	0.002118531	0.005220405	0.062707719	0	0.017062605	0	0.009276681	0.169098123	0.192762483	0.041864693	0
ncbi_418108	greenyellow	0.031129875	0.021778578	0.021882717	0.015261652	0.020411874	0.012051556	0	0	0	0	0.695323307	0.217507988	0.01119436	0.238462171	0.106200209	0.364299461	0	0.004557594	0	0	0.120451756	0.035152196	0.023810159	0.108187641	0	0.187180284	0	0.106246285	0.093804618	0	0	0.047799259	0.174739638	0.049597098	0.062838938	0.110271416	0.120791343	0.127413546	0.076607764	0.039449755	0.173102672	0.091081307	0.037409761	0.030962349	0.028455007	0.539307879	0.099218168	0.017298943
ncbi_418109	blue	0.006874039	0.001912812	0.013176809	0.005420686	0	0.007138523	0	0	0.1996529	0.076384274	0	0	0.133916429	0.019736401	0.251689088	0.24705829	0.444444444	0.046770682	0.06062009	0.014452021	1.176236604	0.777481302	0.127184893	0	0.066730932	0.046809029	0	1.199984505	0.805709368	0.127458353	0.135837891	0.216079614	0	0.157421185	0.237236535	1.677073677	5.75704222	0.421494177	0.089004644	0.568691984	0.737489587	1.481692026	1.272330671	0.922743612	0	0.32130598	0.034525447	0.13530822
ncbi_418110	black	0.797864707	0.249685152	0.239435263	0.678429284	0.37892966	0.525174629	0.99094839	0	1.133702972	0.217337958	0.520994834	0.613057601	1.801065014	1.774565806	2.390346375	2.244928871	0.723418674	0.690041917	1.335845898	0.849187915	0.901866327	0.992953698	0.348506129	0.408442616	0.743717701	1.427449125	2.510253143	1.096896943	0.770359612	1.194168437	0.542428941	0.667432961	1.185380405	0.651896617	1.300910668	0.518159981	0.407034747	0.366023744	0.505481519	0.238123627	0.236861443	0.882909953	0.495189109	0.37497823	2.196529516	1.92892165	1.01389153	0.652951278
ncbi_418112	brown	0.074757204	0.041870012	0.061893944	0.068103873	0.035345677	0.059450108	0.07562101	0	0	0.015894814	0.183222601	0.12230295	0.152666719	0.351141493	0.27879953	0.107137525	0.465855914	0.132030335	0.12767122	0.109675424	0.127907104	0.07172022	0.150346406	0.208688618	0.054952905	0.09215348	0.553628779	0.269946034	0.191372659	0.143928381	0.149647554	0.102939328	0.056014878	0.22330816	0.045127779	0.224853543	0.190668106	0.225049248	0.340672175	0.078157973	0.211773356	0.289647384	0.221564167	0.223902496	0.064108535	0.152645514	0.210438909	0.175416602
ncbi_418113	blue	0.004140091	0.001910335	0.000841956	0.001684821	0.001488045	0.004984051	0	0	0	0	0.164626311	0.030628451	0	0.170431224	0	0	0	0.004060139	0	0.005289424	0	0	0.017256732	0	0	0	0	0.272703516	0.161594682	0.03471017	0.056465274	0.118996725	0.198759739	0.112399504	0	0.285829473	0.249274369	0.501774275	0.306137045	0	0.355781917	0.156072289	0.21931346	0.138596724	0	0	0.124342911	0.004565628
ncbi_395500	pink	4.237753649	2.698431357	2.294078375	2.524933348	2.370886409	3.396162511	4.395667519	10.10084973	2.768378088	2.17717063	1.048072496	1.515582616	1.800953418	1.381607262	0.677415955	0.797206362	0.752076176	0.5125901	0.451047722	0.326650503	0.483620671	0.397134191	0.411201184	0.544742519	0.680174439	1.064655233	1.239900196	1.522182479	0.608731347	1.246467315	1.365841938	0.999125698	1.944400104	0.741914212	2.221479213	0.71066936	0.544267612	0.656294226	0.536740132	0.924639682	0.739023046	0.669034213	0.373923938	0.370880308	1.139622783	0.60695263	0.99400614	0.643969439
ncbi_418115	darkred	0.00577084	0.024868874	0.015232161	0.012885986	0.010879402	0.008742413	0	0	0.205372546	0.011856953	0	0.082643293	0	0.829954824	0.601707987	0.569365004	1.778760664	1.084218363	0.858501794	0.770809155	1.525743683	2.039995224	0.758968708	1.254374321	0.997552172	0.046043785	0.196256647	0.047113871	0.048571461	0	0.019888228	0.024495617	0.052380154	0.085433369	0	0.067768805	0.11138513	0.038910137	0.035007612	0.098280098	0.108108238	0.08481268	0.093873279	0.029088221	0.339286002	0.834705657	0.207811772	1.648767671
ncbi_418116	lightyellow	0.033792395	0.128870819	0.051091026	0.070357703	0.091248995	0.050320242	0.015077726	0	0.046448415	0.053474047	0.165598828	0.120499532	0.053975279	0.138022799	0.099398567	0.010371475	0	0.112140523	0.048132397	0.044240674	0.149175891	0.064428843	0.121038767	0.047807775	0.083503123	0.047352745	0	0.047392669	0.12573341	0	0.108611953	0.056973738	0.082134174	0.149495423	0.058135141	0.052373448	0.043961164	0.060932032	0.058605738	0.285579516	0.069219431	0.092656468	0.071019648	0.05724243	0.175987909	0.050869324	0.024568214	0.064656322
ncbi_418118	grey60	3.435028204	4.966570961	5.921577505	5.341905655	5.457371683	5.890221638	2.114654114	1.610305958	3.663995621	5.816990675	5.516553469	2.944997803	5.190285522	7.640799442	3.405843931	3.652972596	4.535719072	5.300856574	5.315751271	5.2266456	3.870336236	4.382448216	4.705711938	5.765941588	6.449520823	4.514794035	2.992953043	8.95820286	6.052175003	5.350688664	4.363333336	9.324320989	3.94962468	22.14490768	4.365762873	12.52181987	9.278124695	15.26584722	9.477916348	3.789538608	11.70171096	7.400693947	7.280987975	5.906856686	2.011411296	3.799854733	4.145368765	4.031200305
ncbi_396239	black	0.669095358	0.452309922	0.434373032	0.623234799	0.473865612	0.585467898	0.728943073	0	1.358213484	0.395772118	0.714798015	0.592263469	1.040271852	0.813016919	0.464181918	0.732745638	0.249575721	0.566388978	0.608005413	0.55900933	0.418625734	0.488794975	0.543455804	0.3757202	0.543241693	0.679792746	0.816739107	0.631698315	0.187755219	1.275830442	1.389440942	0.482967825	0.865660979	0.346731789	0.487082031	0.139106563	0.209336058	0.121474732	0.163585893	0.355682275	0.091790472	0.326371151	0.068060685	0.111672641	0.262901438	0.590075671	0.381716906	0.549538227
ncbi_418119	brown	1.104551487	1.81015328	1.823419212	1.484434065	2.018126261	1.427710629	0.255637369	0.751597144	0.987018821	2.28826211	0.935125929	0.619338257	0.960663517	1.114531859	0.833302398	0.445070517	1.682229488	0.49368691	0.604091018	0.51426662	0.565684489	0.674592772	0.817154784	0.596263342	0.287159674	0.462950254	0.607197009	0.736126837	0.482303725	0.802115773	0.981736479	0.550819802	0.569385362	1.165854539	0.529999965	0.794346757	0.641828158	1.446161303	0.689197636	0.241973501	1.238224347	0.378283029	0.43371258	0.391377802	0.469455289	0.424461267	0.735559915	0.562293421
ncbi_418121	brown	0.100481371	0.119548974	0.165919792	0.212423999	0.178802801	0.13040405	0.130883541	0	0.047698974	0.128931931	0.127616648	0.129562423	0.134739382	0.041533093	0	0.062640317	0	0.14632744	0.102871995	0.10626564	0.111323468	0.018028974	0.155183968	0.201332431	0.081108263	0.078181856	0.130738033	0.100086994	0.060729376	0.178795197	0.091002424	0.079631497	0	0.067608888	0.057935749	0.143348767	0.162955994	0.252294688	0.168051301	0.209514785	0.175179121	0.105988625	0.209656332	0.084133605	0.153409368	0.021155876	0.061841113	0.071368278
ncbi_427917	white	0.018379442	0.016309714	0.016735479	0.042142571	0.023651236	0.020031668	0.059555714	0	0.007712265	0	0.105719879	0.173988569	0.05086744	0	0.1385953	0.027282365	0	0.007796645	0.01037043	0.019518205	0.033730719	0	0.012149467	0.025183398	0	0.060610857	0.082326964	0.109430448	0.030855994	0	0	0.181598265	0	0.04593617	0.066421792	0.056201038	0.065813923	0.054772167	0.047763354	0	0.085702893	0.054397448	0.041929444	0.053553358	0	0.049211831	0.056288804	0.012836682
ncbi_418122	brown	1.93014266	2.115394569	2.758166353	2.516067131	2.922037657	2.33971547	0.371712449	2.361903102	1.364249741	2.441964992	0.667704711	0.556411278	0.881907247	0.988612875	0.996001414	0.754280474	1.628844766	0.917966078	0.887022855	0.867794879	1.011160744	0.995872058	1.075379529	0.701914077	0.785474204	0.246740587	0.394142318	1.09711663	0.618625475	1.302759113	1.138721636	0.490083033	0.71963622	1.200867019	0.673626004	1.184104972	0.985520132	1.606331392	0.901069251	0.492401562	1.512923788	0.425103645	0.57951884	0.350439314	0.585616854	0.75877189	1.056702136	0.736412978
ncbi_418123	darkred	0.403774917	0.184620838	0.246837321	0.349514487	0.371883023	0.200865509	0.375782095	0	0.607826127	1.49464867	1.43144481	2.180829242	0.417620161	0.510026169	3.516263361	0.961955568	1.663897305	2.62292095	2.667448587	2.122442607	1.81910542	2.307709569	2.412829716	1.736338803	1.413320223	1.537870977	0.853293785	0.629052301	0.492056008	0.706385116	1.146913018	1.741507759	0.630076974	0.691086255	0.753594969	0.740621295	0.727963251	0.671901946	0.640406907	0.453906807	0.463683499	0.660083516	0.568758684	0.556996678	3.837424393	1.023935044	1.210170333	2.977608979
ncbi_418125	darkred	0	0	0	0	0.00101408	0	0	0	0	0	0	0	0	0	5.388987477	0.350713469	1.48795494	0.883912189	11.39575001	6.900379728	0.368032035	0.161326319	5.883258955	0.299231365	1.157876557	0.364674038	0.481477074	0.09632032	0.263455846	0.054155926	0	0.04806838	0	0.013848497	0	0.252511515	0.077491866	0.242309521	0.289292978	0.175840322	0.227199896	0.215237366	0.222424828	0.19505019	1.529342852	0.289137143	0.183569589	0.68120988
ncbi_395702	brown	1.973690794	1.697588073	1.931452291	2.124760546	2.018125256	1.96963004	0.898997534	2.415458937	2.206277742	2.322535037	3.28654517	1.888060294	1.834952164	2.10635423	1.097771772	1.331443187	2.053171384	1.235519814	1.631332152	1.105841265	1.115784313	0.849796118	1.469369762	0.782401854	1.062050015	1.440041213	2.108256687	1.954430794	1.117905408	2.238863436	3.025464517	1.540023021	1.616188568	1.912878286	1.946817402	1.411269452	1.169890971	1.508960512	1.138151012	0.445837229	1.332872511	0.571199572	0.698716751	0.750100633	1.175510436	1.275173509	1.320681513	1.329581758
ncbi_418128	brown	0.847377305	1.003203044	1.512495215	1.386045583	1.541627131	1.327811672	0.59008369	2.308347267	0.62213129	1.502043504	2.294621996	0.587973496	1.210256607	0.797236799	0.573748264	0.777173795	0.409946375	0.641443732	0.64968412	0.739746671	0.6109391	0.45270671	0.718523366	0.323878491	0.907390321	0.453788449	0.389404605	0.901455403	0.434509243	0.649562757	0.562735081	0.47045634	0.172411865	0.746165508	0.795424789	1.166615116	0.746812235	1.859164144	1.013737938	0.254084101	1.472485827	0.692252808	0.610788484	0.437289063	1.408838038	0.583416834	0.719335833	0.503996487
ncbi_418131	darkred	0.137589794	0.09972578	0.16874933	0.193831792	0.204726784	0.135657781	0.061540545	0	0.109492135	0.024785633	0.053627052	0.028136761	0.212375683	0.164408718	0	0.076485057	0	0.046746556	0.026178566	0.050491588	0.008058239	0.025342929	0.018775544	0.032637182	0	0.194492543	0	0.089208153	0.070061902	0.041184804	0.025564986	0.185119241	0.04352595	0.153690953	0	0.177836012	0.15928728	0.261132833	0.101258753	0.071784932	0.160909908	0.062723642	0.071389912	0.060425973	0.028455007	0.020032929	0.046928547	0.027634957
ncbi_418132	darkred	0.784600345	0.886332682	1.080259078	0.751872691	0.936430086	0.85904271	0.525824229	0.805152979	0.624463147	0.750274723	0.852863522	0.565414113	0.396192716	1.080625398	1.136446689	0.616688034	0.094289809	0.462084649	0.444898508	0.353492659	0.355750243	0.47783858	0.650391751	0.337485018	0.624423021	0.272705098	0.496557033	1.057884369	0.488877475	1.501251937	0.907985078	0.556764921	0.918202527	0.713301813	0.295500159	0.631645663	0.590146716	0.864150849	0.755744541	0.374740942	0.628649465	0.578995461	0.403665228	0.407828522	0.128376609	0.504658349	0.550234358	0.461921984
ncbi_107049013	brown	0.029275208	0.021959368	0.070725263	0.067818284	0.027131647	0	0.042782579	0	0.220561677	0.477616066	1.754436611	1.17004074	0.667668172	0.878176234	0.161306087	0.402289443	1.148461441	0.309205883	0.249499013	0.282991504	0.111770485	0.130799564	0.206971857	0.050160262	0.371086735	2.714891297	0.133294523	0.217122609	0.378337706	0.134705534	0.946795905	1.530513343	0.173321363	2.90043041	3.12357488	0.472827869	0.713098998	0.373683679	0.441430409	1.025642677	0.381775754	0.94305494	0.376154488	0.414760377	0.238210442	0.387072131	0.719534284	0.370945297
ncbi_427919	blue	0.01886954	0.029074637	0.0111209	0.036254162	0.02414341	0	0	0	0.067078946	0.011856953	0.010360729	0.073264864	0	0	0.157530284	0.168337267	0	0.010869036	0.084902815	0.025439595	0	0	0.057327786	0	0	0.407630091	0.025925609	0.015390819	0.028391648	0.14852559	0.129197229	0.005020383	0.212566959	0.01281691	0	0.014074429	0.119127932	0.010087146	0.002908595	0	0.001789956	0.021438938	0	0	0.173000202	0.41502461	0.137373545	0.021387625
ncbi_418136	greenyellow	1.874030606	0.957662251	1.176863245	2.000410263	0.962585973	1.39322881	3.138703039	2.096436059	1.07355657	1.772542901	17.59798225	3.395212475	2.5015401	1.577103086	0.36443323	0.722716346	0.970220358	0.549115345	0.615807198	0.594661149	0.607208991	0.758073557	0.469799251	0.659726986	0.349436364	2.37452982	0.584372166	1.555127344	1.270617538	2.332180321	1.173659475	2.245852091	1.250669129	0.456643529	3.731689298	0.642558339	0.94172699	0.227385215	0.754752092	2.746131485	0.368337945	1.584010299	0.468983618	0.700392355	0.382211996	0.748314924	1.306384284	0.435831964
ncbi_418137	greenyellow	0.075341536	0.059664574	0.065214909	0.054703081	0.040140343	0.043900634	0	0	0.036805295	0.036654992	0.256821036	0.048915342	0.137510554	0.070930988	0.009322028	0	0	0.039989832	0.052562206	0.074976539	0.035338048	0.136912069	0.089236996	0.142650364	0.020823789	0.227293921	0	0.050207659	0.110116155	0	0.035241794	0.093764599	0	0	0.204176514	0.044965436	0.013159243	0.058988517	0.049692422	0.098280098	0.046225839	0.01369975	0.009004823	0.033964706	0	0	0.014491208	0.065920755
ncbi_418138	greenyellow	0.039731016	0.048975406	0.024788641	0.037218556	0.040091316	0.073804923	0.09315765	0	0.021565574	0.013286247	0.222250278	0.037740879	0	0	0	0	0	0.011473038	0.010399514	0.002903331	0	0	0.021269208	0	0	0	0	0.013629886	0.007565893	0	0.083642753	0.030263485	0	0.012855138	0	0.002937997	0.010727182	0.008808941	0.0055479	0	0.003887768	0.003028101	0.010457866	0.003558979	0	0.014279921	0	0.003547556
ncbi_418139	green	2.513852473	1.884322292	1.240478149	1.001780391	0.771854752	1.927180633	2.761073144	2.254791432	0.544264769	0.781649996	0.279791456	0.403759055	0.339515012	0.232997319	0.110091922	0.087293548	0	0.016554326	0.017955546	0.015656147	0.041266975	0.021165842	0.017042335	0.224606119	0.060039866	0.018897197	0	0.267143557	0.293442861	0.047262106	0.029226093	0.028547982	0	0.017098746	0.520063318	0.345129457	0.277160757	0.40183756	0.528997011	0	0.382936718	0.393502483	0.337272766	0.279154468	0.135580414	0.129542249	0	0.007056439
ncbi_418140	green	3.446346464	3.774815061	2.732355968	3.645445601	3.434653568	2.590134231	4.628913783	6.501219384	1.131551002	2.297929943	0.814583698	1.050273898	1.433446639	0.416981713	0.3967483	0.447696235	0	0.189053915	0.291974389	0.182718786	0.272481957	0.30689164	0.359098075	0.035628396	0.057941456	0.805501199	0.532953813	0.427639285	0.206275762	0.693193462	0.612938759	0.149586294	0.423370511	0.194331956	1.407103715	0.022972148	0.047832634	0.035849902	0.0259632	0.078157973	0.056927103	0.064237486	0.052228677	0.034319842	0.337992126	0.250859911	0.552265628	0.195648697
ncbi_418141	greenyellow	0.035544919	0.079296777	0.066423301	0.053350738	0.087693338	0.024579832	0.041014828	0	0.37121403	0.074595593	0.786333577	0.43347058	0.040935122	0.174259515	0.013226778	0.079487102	0	0.077475436	0.104923547	0.129844877	0.09641745	0.052214009	0.07690181	0.136930029	0.073343895	0	0.139267889	0.008395646	0.03574473	0.09422584	0	0.361924826	0	0.32852714	0	0.048863152	0.027528491	0.03513061	0.01977644	0.040081606	0.083465935	0.008011829	0.0217018	0.042579439	0.073215018	0.009513879	0.166194541	0.081608109
ncbi_418142	black	0.271664288	0.227647355	0.198341148	0.241112258	0.229735508	0.20657001	0.091358448	0	0.217760459	0.175529132	0.2180896	0.155934539	0.195240868	0.234410887	0.164278179	0.187753221	0.303582271	0.237687327	0.222786405	0.219094733	0.197102314	0.124662599	0.227851465	0.241909724	0.17521415	0.169654689	0.260613151	0.343247139	0.194218312	0.717653372	0.078874414	0.121052368	0.162106169	0.09640587	0.830507312	0.228463005	0.18681989	0.292110401	0.193986004	0.397499585	0.215353372	0.199738861	0.210092482	0.158757516	0.061378315	0.387270957	0.136840127	0.270890461
ncbi_418143	darkred	0.001259044	0.010954742	0.002917429	0	0.031951563	0.021397694	0.062810125	0	0.035722961	0	0.026442405	0.212970688	0.311189236	0.816353072	1.527905679	5.135693621	1.791397921	2.303705636	2.40120802	2.084220878	2.86808985	2.655393513	2.111025564	1.714342214	2.495709953	1.010959426	0.464125029	0.025233154	0	0	0	0	0	0.044491259	0.203977562	0	0	0	0	0.241849963	0	0	0	0	1.609096765	4.577284965	0.108864903	3.615648829
ncbi_418144	brown	0.158830039	0.443506668	0.358264121	0.201338194	0.41306454	0.204820342	0.367602893	0	0.203745484	0.416846819	0.117788341	0.053985392	0.173651789	0.056306741	0.050193714	0.038513741	0	0.008092401	0.040602658	0.059852029	0.025598188	0.02528418	0.212815266	0.052186075	0	0	0.091351646	0.012318794	0.13710596	0.038398181	0.076917222	0.044193735	0.339127624	0.068384067	0.045127779	0.011912964	0.033256345	0.027926361	0.011704146	0	0.101841662	0.02914042	0.017701496	0.009217281	0	0	0.067491336	0.024299308
ncbi_418145	pink	0.421334493	0.375183349	0.278683258	0.267587071	0.271501924	0.353385378	0.244297093	0.751597144	0.102631158	0.195789564	0.255773927	0.215304903	0.496737248	0.414668298	0.259871888	0.294241673	0.187988544	0.163492957	0.144680595	0.136209649	0.131509897	0.247134084	0.179158113	0.254040391	0.074250074	0.081240931	0.220244848	0.27053501	0.13495573	0.242443168	0.350881766	0.173130018	0.212562742	0.262852374	0.425226182	0.122694379	0.117371066	0.19705914	0.151782511	0.100026007	0.140166168	0.131914272	0.132190721	0.07039907	0.197211674	0.118693533	0.290668554	0.185528897
ncbi_418148	black	1.084058732	0.705124078	0.508904513	0.720770511	0.629470489	0.893005953	1.188004297	0.751597144	1.051618907	0.552077189	0.625700773	0.498015566	0.664318743	0.439538662	0.570840732	0.567716542	0.31709792	0.479497152	0.690812288	0.587545762	0.511675832	0.403077404	0.591429348	0.375388246	0.419494491	0.422696969	0.388422102	0.373085706	0.297187895	0.796813936	0.402839103	0.621971557	1.137272696	0.365344318	0.487963155	0.222069675	0.177365767	0.274828648	0.176962736	0.39513203	0.156198745	0.406758373	0.18176075	0.157495766	0.29594657	0.961633746	0.387444074	0.604004311
ncbi_418149	brown	0.024410366	0.102436874	0.110932793	0.066934919	0.13388857	0.035413751	0.1318613	0	0.037424102	0.18546593	0.027232425	0.042060352	0.012680073	0.026634158	0	0.03909564	0	0.014846875	0.030162184	0.031331537	0.02404933	0.061653559	0.071075064	0	0	0.02473417	0	0.013435203	0.074440399	0	0.050987114	0.026346714	0	0	0.279610879	0.001284625	0.009289065	0	0.003349712	0	0.03984861	0.030020405	0	0	0	0.005327446	0.026985174	0.032318734
ncbi_418150	white	0	0	0.001631537	0	0.003855012	0	0	0	0	0	0	0.042476333	0	0.048558576	0.085033255	0.141923942	0	0.021359939	0.124163824	0.019381562	0.037884662	0.018722588	0.097861419	0	0	0.013350119	0	0.070530125	0.203166991	0	0.018087762	3.625404862	0.107851596	0.758305779	0	0.16422106	0.136034519	0.171427946	0.310094477	1.9241345	0.274788692	0.240515803	0.304577951	0.207652365	0.361559916	0.191213996	0.08996535	0.062563898
ncbi_427925	blue	0.727933721	0.452831184	0.49453721	0.664953009	0.429595886	0.624960951	1.398215217	0.805152979	1.423843153	0.758168464	0.459798726	0.461249383	0.482498316	0.50131308	0.435101008	0.625658991	0.362053515	0.613927978	0.736462807	0.386555036	0.570074169	0.616678239	0.510461208	0.357268	0.337379169	1.673330533	0.46512681	0.781133063	0.414109271	1.424973888	1.191311491	2.990946285	0.956785705	0.480205966	0.899321259	0.20607575	0.308728658	0.22946877	0.210393678	1.364179851	0.163525489	0.329287043	0.171297591	0.126741412	0.560698886	0.760269122	0.387568081	0.683386814
ncbi_121107292	white	0.006988131	0.002677247	0.00785099	0.002799688	0	0.004854699	0.122602403	0	0	0.012154626	0	0	0	0	0	0	0	0.009864438	0	0	0.011854086	0	0	0	0	0.016288794	0	0.190410228	0.68520229	0.249298134	0.086106973	5.345010505	0	0.301507649	0.458085204	0.413483447	2.222483303	0.086458789	0.482718919	0.356087313	0.179040224	1.758289932	0.419429001	0.496639871	0	0	0	0.00793588
ncbi_418152	brown	0.00725776	0.080221281	0.110570276	0.031246066	0.072232777	0.012734551	0.04000336	0	0.031777928	0.122297646	0.012681922	0.036703163	0.099365584	0.015109826	0.135606091	0.034321579	0	0.00996712	0.018043631	0.024890793	0	0.027678924	0.232692102	0.03840231	0.045398417	0	0	0.003617505	0.098097538	0	0.108293804	0.024596616	0	0.006888974	0	0.011437775	0.01659569	0.024270558	0.026751946	0.071784932	0.190942388	0.024401765	0.04075495	0.006896433	0	0	0	0.022077878
ncbi_418153	brown	0.200459961	0.16896604	0.096764028	0.224657479	0.099708788	0.105047828	0.423065528	0.805152979	0.280549732	0.066424051	0.376065514	0.538135548	0.442150726	0.686333908	0.667716473	1.094024678	0.818808026	0.632495079	1.024260533	0.435964587	0.617278479	0.47290889	0.765355625	0.427921808	1.206589309	0.69055475	0.098921706	0.411169353	0.482116128	0.210052105	0.205073525	0.651953345	0.719091571	0.27701635	0.682736415	0.466713819	0.521279276	0.520666669	0.543185604	1.373447618	0.538438229	1.006174109	0.507311989	0.549606712	0.939109052	0.70867623	0.534527182	0.806307783
ncbi_418154	darkred	0	0	0	0	0.001218318	0	0	0	0	0	0.048988358	0	0	0	0.402319927	0.176381973	0.617504997	0.515328674	1.077878685	0.049108298	0.630428151	0.755782168	0.735817609	0.384289952	0.792096793	0.048064212	0.139115579	0.005191306	0.00592535	0	0	0.248762036	0	0.015968491	0	0	0.023836656	0	0.007155864	0	0.003836393	0	0	0	0.302433042	0.349948499	0.037342452	0.618973312
ncbi_427926	pink	0.401624956	0.438541214	0.55602199	0.465159247	0.473635161	0.303938758	0.451878719	1.556750123	0.52530318	0.454875599	0.289847507	0.214461209	0.253663992	0.223378236	0.414089491	0.367754819	0.094289809	0.37037423	0.33505073	0.186351795	0.435241127	0.387380918	0.43237587	0.207200322	0.230179605	0.199220427	0.346905615	0.490625419	0.223379546	0.620894583	0.404896202	0.266407608	0.212975164	0.31848353	0.373597991	0.099824558	0.123927073	0.165766686	0.143786609	0.143624771	0.24242855	0.132108925	0.154856875	0.077167169	0.356278923	0.275133663	0.247523231	0.373082406
ncbi_418155	green	2.836479856	2.705142008	2.282956307	3.624919465	2.977573752	2.484113489	2.401890507	2.361903102	2.895742839	1.834390864	3.767332853	1.85834471	1.283496861	1.522507675	1.398127581	1.207274639	1.020127857	0.671973591	0.947153789	0.662679739	0.667647367	0.476596034	1.010712749	0.574311797	0.38353976	0.867147418	1.670364298	0.575052254	0.547093524	1.255323277	2.434444915	0.888912426	1.93553268	0.943852348	1.727721107	0.530956352	0.337147953	0.358958107	0.388614458	0.172099397	0.388250777	0.627356626	0.556916023	0.392593957	0.975306098	0.970350494	0.471358556	0.754848682
ncbi_772197	blue	0.109885506	0.040534286	0.027288321	0.059767757	0.063008406	0.081701927	0.097065891	0	0.029943506	0.066213324	0.095794458	0.052202686	0.065584189	0.057240809	0.054301291	0.090092613	0	0.071088099	0.09302974	0.065911531	0.052163103	0.034523187	0.077680535	0.137623554	0.238324112	0.122982626	0	0.052438057	0.022271356	0.323811296	0.086729985	0.094442824	0	0.058912042	0	0.018300886	0.020755276	0.056307595	0.028614341	0	0.019590277	0.033055481	0.013625835	0.030478428	0.038784945	0.043711307	0.083656647	0.147452393
ncbi_418158	black	0.352821733	0.127906664	0.186117526	0.381084638	0.298404286	0.157242501	0.453062035	0	0.160289511	0.185079038	0.151882676	0.08530513	0.065442367	0.228124395	0.088101846	0.133965189	0	0.044395855	0.117187759	0.025704675	0.006067346	0	0.040481515	0	0.066746964	0.290535191	0.568596881	0.37267858	0.113260773	0.146349428	0.376871784	0.230842564	0.471193489	0.183452672	0.585369277	0.026861015	0.048460619	0.012189045	0.026220005	0.216736384	0.023198102	0.041129621	0.069961651	0.035755518	0	0.196623057	0.272285752	0.084993709
ncbi_418159	blue	0.017872165	0.004537461	0.01058417	0.03527944	0.008599102	0	0	0	0	0.186397798	0.252021174	0.136264565	0.031661921	0.192518587	0	0.008748493	0	0.026607944	0.007208651	0.015682709	0	0	0.020593568	0	0	0.05815329	0	0.417124348	0.276085153	0	0.037202381	0.253988014	0	0.41901783	0	0.546948996	0.561640961	0.839885109	0.552447418	0.483147623	0.651264485	0.404812479	0.524763301	0.330317805	0	0.018750469	0.105291564	0.009830296
ncbi_418160	skyblue	0.142945534	0.069237212	0.054999673	0.092993379	0.059379938	0.051367712	0.304920789	0	0.240149218	0.043930278	0.067552822	0.055509735	0.154522258	0.267251826	0	0.069401699	0	0.03191003	0.021691035	0.008833315	0.023740704	0.021597619	0.027349	0.176002432	0.083721242	0.15200928	0	0.055626991	0.057044417	0	0.097751202	0.176840291	0	0.509822888	0.129420939	0.07185739	0.011148096	0.037264353	0.037986946	0	0.046919139	0.060272268	0.055339023	0.104845613	0.070287899	0.118711097	0.025800117	0.083691546
ncbi_418161	blue	0.085849245	0.031492663	0.024876351	0.014919898	0.022236355	0.044630053	0.040567951	0	0.188957333	0.095694696	0.188029373	0.01656902	0.313002635	0.096438527	0.039313739	0.025434808	0	0.008911419	0.010288147	0.048507485	0.068006474	0.023364043	0.005311326	0	0	0.012897052	0	0.09520731	0.12795426	0	0	0.038839091	0.164679534	0.448483815	0.147132098	0.150220174	0.352634848	0.115454577	0.185461528	0.588504105	0.112431635	0.351383328	0.099703752	0.137002879	0	0.084611662	0.042588494	0.021077632
ncbi_418162	skyblue	0.246727521	0.431906058	0.596485755	0.455966091	0.538354626	0.39904927	0.411510503	0	0.537367386	0.538781303	1.438353076	0.552773096	1.729599606	8.859515167	0.362970708	0.705617759	0.289221583	0.575414781	0.525636175	0.479574535	0.349999589	0.560231985	0.665672093	0.457243933	0.501142697	1.443381417	0.171852881	0.758476773	0.701044039	0.151532332	0.460551814	1.696715168	0.405943822	17.46285409	1.614445532	0.970537472	1.152488682	1.723170282	0.816126507	0.946708107	1.331559614	0.464368986	0.57503682	0.502358195	0.501914913	0.347204265	0.592030161	0.467014132
ncbi_418163	grey60	0.195917258	0.232816612	0.296784022	0.185113198	0.282685614	0.220903298	0.043117085	0	0.076552203	0.312151887	0.164999958	0.152681764	0.073740875	0.341669754	0.183038353	0.051246828	0	0.113027812	0.220105058	0.117887256	0.185721494	0.21073282	0.109229939	0.029942271	0.253494731	0.133324739	0.093099952	0.20887999	0.194977891	0	0.192444047	0.346114653	0.147279274	0.278279789	0.201333143	0.209201515	0.20848031	0.355288572	0.233064556	0.100026007	0.322239213	0.207677556	0.200457411	0.225873057	0.240031914	0.123593385	0.134415832	0.219791214
ncbi_395236	brown	1.141105386	1.636007681	1.840943528	1.57278146	1.571270668	1.380606639	1.051488526	0.751597144	0.646086886	1.971305785	1.766592087	0.587656761	1.276708345	0.555242169	0.184711878	0.210785597	0.80079808	0.133594916	0.090138283	0.093972001	0.054821221	0.077431922	0.392533648	0.04606518	0	0.048949419	0.084134064	0.048819307	0.107176829	0.209391733	0.341738704	0.282653247	0.018459448	0.20657617	1.005850774	0.103482968	0.094828545	0.128645959	0.068991865	0.425877818	0.227725474	0.105817174	0.054498902	0.026862093	0.572382054	0.347530485	0.36520332	0.161845437
ncbi_107053369	green	0.052729495	0.046576294	0.048518174	0.033903193	0.034705819	0.021290213	0.081047579	0	0	0.046509483	0.020915007	0.010615486	0.070088381	0.00975884	0	0	0	0	0.012789004	0.003215346	0.020462493	0	0.004757655	0	0	0.036163749	0.125966795	0	0	0	0	0.00778198	0	0.01168709	0	0.002498395	0	0	0.006581587	0	0.00472849	0	0	0	0	0	0.008932687	0.030964653
ncbi_418164	darkred	0.248106649	0.584293392	0.556529027	0.415723742	0.541689568	0.203082768	1.086081103	0	0.640480229	0.343252048	1.302642268	1.095905438	0.290916039	1.419222707	1.425119405	1.573144105	1.885455553	1.164191483	0.891795777	0.616554845	0.865433157	0.594181011	1.197654685	0.841344166	0.927384519	0.473050368	1.018535227	0.375853053	0.248367646	1.117792318	0.294763255	0.46442371	0.425329331	0.214632974	0.235632319	0.102928937	0.143849047	0.11218358	0.101058257	0.426575383	0.189906977	0.28947191	0.070658858	0.174716454	1.103379903	2.469849161	0.586472195	1.425196295
ncbi_418165	pink	0.049221713	0.016722801	0.047214162	0.067810455	0.028006932	0.084182732	0.016334798	0.751597144	0.077486834	0.089516384	0.271808922	0.012116566	0.160376975	0.06505486	0.012026791	0.037215176	0.109447509	0.052336254	0.022672083	0.012832135	0.057679496	0.051066258	0.038678261	0	0.045398417	0.031914753	0	0.083541389	0.044341013	0.049684997	0.064090239	0.132843038	0.22504904	0.09185459	0	0.102548062	0.087690691	0.116976198	0.077804791	0.111234687	0.126803055	0.033395184	0.037906088	0.037491421	0.036206697	0.088515029	0.039587861	0.044435502
ncbi_418167	greenyellow	0.089134616	0.099016999	0.230320945	0.108553322	0.073628676	0.090664163	0.112408584	1.503194288	0.366452941	0.390484277	13.20308472	2.823259951	0.57908709	3.72769788	0.156105442	0.028357195	0.627619184	0.12556762	0.116627739	0.22442591	0.16825526	0.123291035	0.227920339	0.106481168	0.123056817	0.195580994	0	0.148330545	0.110153644	0.047868419	0.232531739	0.557417026	0.275370425	1.009598269	0.56743185	0.011636589	0.015014545	0.001943142	0.003589008	0.547812311	0.006181731	0	0.006893623	0.028802107	0.536366025	0.404119159	3.496640404	0.313067531
ncbi_418169	blue	1.752862708	1.044539348	1.422145202	2.073963878	1.635427434	1.436387534	0.795148771	3.653186182	0.79631009	1.598974597	0.900556654	1.439884619	2.587902443	0.826046249	2.353804018	1.01216781	0.912331579	2.274794679	2.073091817	2.178549869	3.132198692	4.471428729	2.018348747	2.209505025	1.113873185	2.04622896	0.561146859	0.122430904	0.206127271	0.105532383	0.24077122	5.026854962	0.794278342	2.607439574	1.172906939	0.024364896	0.032485132	0.065499286	0.020106738	0.601979485	0.039096939	0	0.03852376	0	2.084693289	0.856272861	0.69908984	2.132506133
ncbi_418170	blue	0.133351747	0.053090298	0.143650382	0.512109129	0.366741289	0.062525478	0.231666433	0	0.121061382	0.150499246	0.231693329	0.126888009	0.082788917	0.138463698	0.118359006	0.113743352	0.788360242	0.229138927	0.248019128	0.192801772	0.344809736	0.116151267	0.112485929	0.086385242	0	0.056947902	0.038168813	0.403823936	0.286118861	0.138029248	0.192906838	0.514758128	0.310534738	0.640668015	0	0.640969103	0.584274916	0.933465143	0.557748177	0.307712257	0.772941155	0.352848111	0.468908115	0.386265902	0.031161967	0.090366139	0.26571257	0.190513177
ncbi_418171	blue	0.159095901	0.094216378	0.113376439	0.236704378	0.094280162	0.089423269	0.116620866	0	0.072249159	0.290572145	0.964915301	0.349704241	0.134856773	0.430941643	0.427340472	0.168129253	0.76422713	0.400029772	0.380535047	0.287034871	0.396891004	0.291224419	0.268664439	0.349132265	0.198871322	0.070630477	0.113376472	0.353451811	0.185404969	0	0.124545545	0.574364499	0.055683008	0.619547703	0.162182374	0.521254819	0.514653248	0.876142489	0.352532749	0.46257511	0.571875938	0.15375915	0.336282481	0.266246394	0.05885114	0.139541764	0.357907896	0.345807152
ncbi_418172	darkred	0.09124048	0.234998909	0.288679676	0.166517891	0.239345655	0.065479816	0.235858088	0	0.207886095	0.281593556	1.538902527	0.156692035	0.018062964	0.312725492	0.749596842	0.213539181	0.34386553	0.449710303	0.7914805	0.266906694	0.221776656	0.326312896	0.713912964	0.149693061	0.168296352	0.139325595	0.327991471	0.054356111	0.088066104	0.055795787	0.199201855	0.069995921	0.100749577	0.053020209	0.366010099	0.063733627	0.038208976	0.060901511	0.048605325	0.064442125	0.117932891	0.069492046	0.060204238	0.00778079	1.013331075	0.439089594	0.163797266	0.430221562
ncbi_107053343	darkred	0.014696758	0.005166423	0.010578235	0.008407109	0.005567622	0	0.027432584	0	0.040720757	0	0.049190651	0.003340205	0	0.181862232	0.068523658	0.168797911	0	0.075342684	0.169999427	0.043423156	0.049247735	0.11413063	0.172617065	0.021375377	0	0	0	0.00285064	0	0	0.028988868	0	0	0.012547514	0	0	0.001015151	0	0.002675552	0	0	0	0	0	0.126909626	0.089774107	0.014172617	0.079352203
ncbi_373965	darkred	0.001231085	0.002162247	0.005066287	0	0.068530465	0	0.027045301	0	0	0.120812342	0.156524544	0.14399229	0.08390388	0.046909706	5.81754991	6.055901976	1.648272162	3.600887385	4.381284445	3.779877462	3.551483481	1.160347279	3.305487262	5.799523462	8.55614714	0.332072884	0.2189966	0	0	0	0	0	0	0	0	0.00456006	0	0	0.003187556	1.042786878	0.003744582	0.00385612	0.002162496	0	2.646980952	3.232004613	0.375978595	4.565282492
ncbi_395338	darkolivegreen	0.001301854	0.002161213	0	0	0	0.005798513	0	0	0	0	0.004846934	0.326695214	0	0.047908024	1.161665243	0.200449642	1.139006698	0.478098036	2.024806109	2.424816336	0.746971744	0.462710289	0.610354141	0.612451435	0	0.233517906	0.155809217	0	0	0	0	0.128631215	0	0	0.769107671	0	0.004536948	0	0	0.170065031	0	0	0	0	1.903017718	0.083532568	10.33158234	0.743203924
ncbi_418173	darkred	0.000789494	0	0	0	0	0	0	0	0	0	0.022446689	0.262899203	0	0.052493259	1.245501259	0.111554687	0.676745736	1.18117532	3.527192597	0.955042492	0.272353939	0.12994951	1.304700324	0.203485066	0.039254479	1.589386972	0.067295916	0	0	0	0	0.752345462	0	0.029859074	0	0	0	0	0	0	0	0	0	0	0.59462301	0.231145012	0.21068493	0.678681885
ncbi_418174	midnightblue	0.023274425	0.084207543	0.070590984	0.068895265	0.040037752	0.003511359	0.012073795	0	0	0	4.89826557	3.172342992	0.248601662	1.082702439	0.819629527	0.327699158	1.000972312	1.343159243	0.864891029	1.094248201	0.606522501	0.887494149	1.65212178	1.430121377	1.03552612	0.918752124	0.944114684	0.663966481	0.561623551	0.347003362	0	1.059107327	0.154981092	2.13180192	0.289767047	1.085910073	0.826642976	1.615826358	1.084706957	1.141437234	1.132022863	1.076834103	0.705419044	0.543529473	0.692542997	0.324234969	2.10389418	1.364824383
ncbi_418175	brown	0.998262612	0.970505405	1.223679723	1.110688038	1.159481638	1.350881648	0.538406613	0	0.683637974	0.807070148	0.487175998	0.447437603	0.395849505	0.46727095	0.581856417	0.418714213	0.96442733	0.693735663	0.493452584	0.592775457	0.556271492	0.580836284	0.660589401	0.353795537	0.396153831	0.364049755	0.509432314	0.423450449	0.232366648	0.537013396	0.620902872	0.248354811	0.773867644	0.308232169	0.558756793	0.307568917	0.230078093	0.370976625	0.225631132	0.112391066	0.327994375	0.216530288	0.134631199	0.118111497	0.271161364	0.415988803	0.267089976	0.365347142
ncbi_107054199	blue	0.015036762	0.023778501	0.004758435	0.00956771	0.006858351	0.008205942	0	0	0	0.01722555	0.016591672	0	0	0.020655481	0	0	0	0.00162005	0	0	0	0	0	0	0	0.031076264	0	0.063059092	0.015110669	0	0.037202381	0.017800763	0.037799181	0.014126418	0	0.048084598	0.073683771	0.137061292	0.060152773	0	0.08620986	0.021591595	0.041235891	0.024710356	0	0	0	0.006258946
ncbi_418176	blue	0.137001954	0.151093495	0.182728862	0.183292722	0.233881803	0.125585671	0.046803952	0	0.055362281	0.172052848	0.124904155	0.170768002	0.300755846	0.020626942	0.040982936	0.040747317	0	0.07233712	0.107081444	0.107035983	0.035770593	0.063651973	0.233277811	0	0	0.347498642	0.072938857	1.010418699	0.640610546	0.31946	0.181788102	0.423278658	0.151845245	0.779967772	0.270597658	1.110564331	1.027287461	2.425609113	1.328836894	0.080163212	1.6221262	0.732340817	0.715173845	0.592025275	0.385286682	0.027251045	0.088259692	0.108821028
ncbi_418178	greenyellow	0.070844953	0.071546379	0.204769579	0.247985627	0.129396941	0.097782807	0.347064993	0	0.15534884	0.987222987	11.58620062	1.663076902	2.339312193	1.123212857	0.643286189	0.406889969	2.097081144	0.662426979	0.993183625	0.756132048	0.907920439	0.607646046	1.001034444	0.26144528	2.059207553	0.595600819	0.36170213	3.432548412	6.784898878	0.96464225	0.823301092	1.811837955	0.431949632	1.996889971	4.177910389	8.833660783	5.599667137	5.702476063	6.580244196	1.623250514	7.169510782	9.249204273	8.139811868	6.753647538	1.089198759	0.443547508	3.096820296	0.78481071
ncbi_418181	darkred	0	0	0	0	0.033539939	0	0	0	0	0	0.098364447	0.004007888	0.081298169	0.016721653	0.029950163	0.021002377	0	0.113122245	0.231220598	0.275314913	0.030975197	0.223321946	0.084222221	0.04265138	0	0.113947632	0	0	0	0	0	0.026540546	0	0.029647057	0	0.001071498	0	0.006922933	0.001515587	0	0.004041661	0.003884497	0	0	0	0	0.098604996	0.109627067
ncbi_418183	brown	0.011206962	0.036991748	0.043436342	0.009068292	0.0144158	0.006374218	0.015057973	0	0	0.16535139	0.393358712	1.737860036	0.010279996	1.951379245	0.703879733	0.468762387	0.480092278	0.934164279	0.755533998	0.555746359	0.934969175	0.595807429	0.740756681	0.963075046	1.151512516	0.181909999	0.295426911	0.211590203	0.646374653	0.062764395	0	1.512364279	0.340544221	0.886745929	0.97838455	0.544207461	0.391975689	0.257476991	0.658213137	1.561483256	0.52848634	1.746729684	0.440184987	0.685233979	0.626289537	0.251592217	0.908688624	0.99353657
ncbi_418184	black	0.478016314	0.364961247	0.424696637	0.565491319	0.358752009	0.335918462	0.3760993	0	0.535811537	0.318800183	0.411551236	0.242249045	0.427596378	0.312648325	0.233261016	0.416259291	0.809121499	0.567540982	0.663021689	0.254995354	0.356122523	0.733065753	0.477038677	0.292530871	0.234704383	0.523213563	0.671437797	0.764128484	0.329454858	0.995634976	0.327052659	0.258211651	0.350541371	0.241634647	0.957214687	0.195673365	0.173260871	0.167862726	0.176068221	0.521992992	0.120746106	0.144864449	0.167681525	0.096533041	0.360075516	0.477464812	0.115802988	0.435694672
ncbi_418185	darkred	0	0	0	0.00229482	0	0	0	0	0.128846042	0	0	0	0	0.039708382	2.543298032	1.536766006	1.013930795	0.558901108	0.646122814	0.343736733	2.491082952	0.828110903	0.770463455	1.080288153	1.128327671	0.029521428	0.408653311	0.00261503	0.109598194	0	0	0	0	0	0	0	0.017186922	0	0	0.313634895	0	0	0	0	1.079889856	1.163145893	0.695816547	0.944407908
ncbi_418191	grey60	0.104093759	0.076051292	0.07317162	0.055996569	0.089235925	0.063062264	0.085174357	0	0.056271283	0.140352744	0.10020221	0.00605603	0.121990707	0.063116439	0.011413258	0.011584318	0	0.072748555	0.057877656	0.038599895	0.023783115	0.08476445	0.062502542	0.113643714	0	0.076479306	0	0.062468813	0.032514482	0	0.093688637	0.075765957	0	0.072052445	0.046310876	0.096743995	0.079034243	0.096337191	0.064238748	0.200052014	0.086321639	0.051645818	0.061265762	0.087597677	0	0.060096799	0.02470123	0.023324411
ncbi_378910	brown	0.186727175	0.291804401	0.335086237	0.312046392	0.345647599	0.298033163	0.362572089	0	0.088929844	0.513124108	0.11141563	0.110203707	0.022136109	0.226334553	0.01160183	0.093933251	0.385802469	0.085748093	0.075175807	0.069581631	0.022359626	0.015082745	0.120586391	0	0.057577153	0.089641723	0.047013248	0.106637652	0.099618269	0	0.158831376	0.066018098	0.211323308	0.082944766	0.055134694	0.078577284	0.065061031	0.038142128	0.03321642	0	0.041681577	0.067580075	0.014610383	0.034569718	0.041745984	0.094774339	0.046228753	0.0717103
ncbi_418192	darkred	0.317169362	0.380200303	0.431059146	0.454075758	0.528413967	0.390782803	0.398289504	0	0.192754953	0.478068073	0.237134993	0.342972168	0.337540757	0.427973568	0.609916774	0.220041565	0.385802469	0.510734938	0.72940929	0.953242826	0.805047418	0.672058293	0.692392095	0.799128775	0.43481554	0.158539608	0.460231613	0.093432987	0.100637651	0.299840724	0.363044225	0.241155984	0.236349363	0.39247488	0	0.135216105	0.135425785	0.123372129	0.103482435	0.062707719	0.130867291	0.144758556	0.101297611	0.090787656	0.724133187	0.115575952	0.24597194	0.423306806
ncbi_418193	skyblue	0.647067967	0.639285216	0.648324513	2.05371432	0.915339553	0.350195502	0.68105969	0	1.74262614	1.356020445	1.910766775	0.870229423	1.862376358	1.058955718	0.806312676	0.365417694	0.282869427	0.810178031	0.641085306	0.529167845	1.000232941	1.825308556	1.021965954	0.757346081	0	1.199957744	1.054877189	1.095494689	0.786916702	1.419238887	0.097889495	6.292418205	0.72669972	11.648448	0.507737217	0.193791795	7.186967944	0.448197407	0.125778028	1.744301286	0.387796643	0.173426609	0.394767065	0.421175482	1.338749531	0.460951562	0.108423073	1.253027751
ncbi_418195	violet	0.056158098	0.014176258	0.003296439	0.097732931	0.010635176	0.032008217	0.027259098	0	0.2491469	0	0.147121587	0.012778573	0.03319976	0.098661066	2.826043383	0.640490054	0.647340048	0.356182602	0.516809528	0.119195851	0.275251489	0.103288735	0.705918285	0.223717832	0.543024749	0.272590244	0.193020004	0.032335725	0.011026076	0	0.054380336	0.287949502	0.036918897	0.202783276	0	0.014121186	0.081480089	0.002457882	0.00824252	0.143569865	0	0.012625169	0.033095925	0.017970464	3.210332916	0.424967045	0.338308452	0.616851512
ncbi_418196	blue	1.202678528	0.808605411	0.692442431	1.269315552	0.821062014	0.831366718	1.505991315	4.192872117	1.376408893	0.556542579	1.485673286	1.919723168	1.463913317	1.085749444	1.473531048	0.507863252	0.593086242	0.664394137	0.683376595	0.595895456	0.896297184	0.627721021	0.501886915	0.379821206	0.575188948	0.683710543	4.005634667	7.800847682	9.663701005	3.188374286	2.469857899	7.002173171	5.298613964	4.362823856	2.591430739	11.62267882	16.44015843	10.25656114	10.28088426	5.27616053	9.465404469	17.33728333	7.774024193	8.354718272	1.313435979	0.710377631	1.170994778	0.444121508
ncbi_418197	blue	0.419229218	0.481679421	0.400944942	0.446906053	0.422587783	0.331507206	0.509133088	0	0.902512397	0.186862499	0.347592419	0.466736006	0.197847498	0.347066619	0.2767847	0.276742949	0.631565228	0.322896086	0.324639739	0.269860562	0.15983859	0.389272539	0.432449358	0.125773907	0.44960186	0.316831568	0.204472196	0.196644357	0.272880284	0.375663406	0.46295588	0.352169906	0.704618018	0.303457006	0.482862463	0.198153688	0.248521687	0.20474933	0.121207874	0.621259189	0.245023394	0.261731225	0.120266478	0.145014471	0.247860674	0.280860041	0.392615422	0.267149033
ncbi_395860	black	0	0.000970686	0.030717564	0.006029452	0.004208539	0	0	0	1.250562512	0	0.136231821	0.031919104	0	0	0.221583691	0.060979225	0	0.133126802	0.157472073	0.03285612	0.097201239	0.022935754	0.189624128	0.219978319	0	2.063900673	0.628994499	0.524938655	0.157357117	0.350591528	0.445154869	0.009865139	2.201459557	0.054145996	0.057935749	0	0	0	0	0	0.018063258	0	0.003404383	0	0.330892821	0.013850569	0	0.036948494
ncbi_418199	greenyellow	0.097836994	0.073382561	0.100668834	0.151379481	0.136738883	0.025339478	0.023929742	0	0.174801489	0.099502026	1.273432133	0.909387334	0.005339182	0.748265107	0.330478703	0.089920183	0	0.181058478	0.109279393	0.188089879	0.092195943	0.139674031	0.227363071	0.31013548	0.12072046	0.152630179	0.083693915	0.236745684	0.094859331	0	0.158730159	0.206043511	0.25075329	0.176869289	0.058135141	0.07532387	0.079150269	0.106022751	0.089171771	0	0.126293634	0.073704564	0.030082053	0.060842802	0.24589048	0.127681394	0.402881477	0.198341218
ncbi_373997	grey60	2.877675537	3.287493312	5.705298259	7.768220216	7.092085426	4.146310181	0.983531566	1.610305958	2.428462593	6.553080619	3.860189572	1.215559405	4.13524599	2.822446243	2.215884181	1.546247378	2.204666558	2.086176228	2.602534479	2.835781918	1.714522215	2.262048031	1.9175729	1.497115034	2.517263048	1.17164319	1.970534445	9.949242983	6.419295239	3.34054653	4.349567703	8.229731496	3.290088267	18.37095197	2.109707625	13.08147092	8.614230892	21.0852319	10.24462115	4.754602508	16.22347683	5.752993747	6.555216301	5.505441229	1.821762956	1.940085743	2.385171062	1.619831609
ncbi_418205	green	2.235026344	1.07878122	0.75750833	1.741341296	1.093155185	0.75454407	2.509692328	1.610305958	0.551189589	0.882189491	0.275826984	0.338933692	0.56277481	0.206437887	0	0.014960519	0	0	0	0.008371194	0.009689744	0	0	0	0	0.038152787	0	0.107123771	0	0.293571855	0.512833108	0.026152743	0.107041795	0.040872499	0.411993802	0.001593471	0	0	0	0	0	0	0	0	0.070287899	0.015911912	0.179461465	0.0026522
ncbi_776112	blue	0.064828071	0.13544301	0.132126512	0.106523755	0.142352734	0.153598957	0.079953634	0	0.279866504	0.093465593	0.119645549	0.042566392	0.042086834	0.2934036	0.133011769	0.050411828	0	0.087395535	0.084066924	0.062013755	0.05294244	0.088986769	0.088823247	0	0.107494518	0	0.0220022	0.780366094	0.451819275	0.055795787	0.192132773	0.35176235	0.237744188	0.446333824	0.186985439	1.0393656	0.907016873	1.593234794	0.814946708	0.137729853	0.97651139	0.761141875	0.559274006	0.311033758	0	0.097608843	0.157457879	0.050716856
ncbi_418207	darkred	0.880976456	0.841250047	0.794906511	0.525663154	0.565912174	0.728099034	0.936147016	0	1.294827922	0.818382998	1.230710822	0.900099246	0.492540272	0.650602776	1.448846611	1.122233205	0.249575721	1.453991572	1.544659962	0.988315308	0.945028706	0.706920097	1.655924559	0.861970787	0.738547856	0.958995483	1.131582407	1.167625404	0.480052941	0.936317654	0.569434887	0.621336165	1.364015351	0.678269597	0.836894961	0.661013791	0.598596204	0.794220698	0.672759164	0.799745621	0.789210516	0.642858827	0.438407529	0.443408318	0.928134237	0.894573261	0.852704313	1.60130174
ncbi_107054089	green	0.103356174	0.039774065	0.015968235	0.049972248	0.022766745	0.052127229	0.525934548	0	0.008377932	0.039929368	0.004725398	0	0.007782967	0.053188751	0	0.025856734	0	0.026764375	0.031293369	0.053536305	0.010168109	0.092912775	0	0	0	0.062922617	0.018008349	0.09178827	0.013350119	0	0	0.032116229	0.056014878	0.017792961	0.169289239	0.034349866	0.0255634	0.003731224	0.035554241	0	0.037510524	0.075825386	0.006620754	0.031454737	0.038590967	0	0.050996062	0.033064237
ncbi_107051636	midnightblue	0.082512545	0.075727204	0.129989639	0.199959281	0.279773737	0.114609368	0.138732961	0	0.112236053	0.17608155	0.299334182	0.951946966	0.021326281	0.770936093	0.110312107	0	0.836500319	0.040016225	0.017521291	0.018865659	0	0	0.010311649	0	0	0	0.078985577	0.127123909	0.028448056	0	0.093091051	0.38127617	0.204420944	0.331903779	0	0.065910863	0.304435348	0.036090861	0.010279584	0	0.024995915	0.027070457	0.042670372	0.05316911	0.135545026	0	0.792625016	0.018190611
ncbi_418210	tan	0.002007225	0.006462063	0.007116182	0.006704712	0.010059279	0.004984051	0	0	0	0	0.223174538	0.215460724	0.051684127	0	1.155673761	1.288593112	0.079184087	0.938000242	1.013916537	0.853267951	0.862579938	0.418078615	1.055035202	0.751177801	2.294450421	0.373290783	0.038645551	0.103796222	0.100438923	0.106762326	0	1.127780672	0.08107144	0.373198562	0	0.203597941	0.197989453	0.148804808	0.148444729	0.548131176	0.170934601	0.206543116	0.070570163	0.06756026	1.456753392	1.809616836	0.27835408	1.002237524
ncbi_101750689	blue	0.465331856	0.243324911	0.427661712	1.267729107	0.558454801	0.227773517	0.608187826	0	0.52632926	0.155389768	0.130167022	0.087722578	0.073187758	0.048479576	0.6247492	0.216377366	0.318923804	0.298287679	0.311550106	0.241527485	0.195119629	0.306399629	0.365872744	0.220051407	0.069124031	0.406528866	0.410594789	0.138970989	0	0.718823565	0.515557102	0.961954389	0.394334479	0.409934092	1.570683855	0.000930283	0.013231945	0.0046212	0.001536508	0.071784932	0.010265388	0.036991004	0.020389023	0.004476264	0.725540381	0.238528436	0.062196726	0.837402313
ncbi_418212	green	2.98403847	1.644347639	1.004506052	1.901623359	1.12053981	1.294160619	4.490384832	4.616694534	0.820623726	1.150519873	0.753523713	0.858521936	2.0814132	0.818136976	0.753813856	1.404709327	0.42999656	0.683615935	0.794095561	0.46300851	0.523671353	0.394110674	0.954747401	0.446169043	0.246809915	3.486116327	2.704514201	0.940714064	0.993109291	0.405712765	1.523061015	1.553468242	2.538442458	2.413546729	1.113063209	0.523103245	0.653925523	0.391359202	0.512216589	1.140477168	0.439313169	1.030366326	0.673288568	0.619143292	0.43919647	1.671635844	1.17393068	0.626318326
ncbi_418213	brown	1.295684104	1.867494753	2.195045383	1.672009618	2.257183278	1.920897198	0.826467659	0.751597144	1.085194632	2.15430799	0.671481353	1.020756302	0.674916054	0.638484913	0.801951983	0.751273835	0.483811091	0.691832719	0.600087151	0.616458472	0.541690619	0.787960881	0.912832473	0.851813425	0.758084523	0.672057362	0.922026642	0.741944348	0.486626087	0.750168056	0.75122434	0.753751619	1.052806856	0.935058152	0.58015681	0.694423541	0.666728044	0.834896143	0.726934351	0.900994517	0.74783714	0.430741144	0.411048802	0.447270861	0.447446677	0.856911689	0.75675961	0.640123059
ncbi_418214	brown	1.792233875	1.706878206	1.543677792	1.522688841	1.687925279	2.043725192	0.917334013	0.751597144	0.827293921	1.326031733	0.264821419	0.358152126	0.856776644	0.230215307	0.181382228	0.184397901	0.674317221	0.151933325	0.174993345	0.203919125	0.148947497	0.160583399	0.305573878	0.067292854	0.644688657	0.163836081	0.462305351	0.44762373	0.352538406	0.324152463	0.747245832	0.155503843	0.824431213	0.399679378	0.695365929	0.314686463	0.205397076	0.305113325	0.239932154	0	0.474673254	0.251136381	0.182241481	0.182114748	0.527314397	0.187178723	0.348735178	0.168046251
ncbi_418215	greenyellow	0.042508502	0.031754697	0.020274174	0.043063462	0.049778428	0.031446692	0	0	0.05034689	0	1.446201916	0.155608655	0	0.089181777	0.093279389	0.068877055	0	0.073450225	0.077257779	0.070457991	0.040056084	0.043055842	0.037115315	0.166825584	0	0	1.477898193	0.022180689	0.087529558	0	0.16519498	0.006043684	0.166234687	0.040970996	0.143272652	0.005644688	0.004001003	0.001439923	0.002744666	0.064442125	0	0.011358695	0.015570981	0.017103465	0.030565336	0.068732044	0.140076458	0.060019853
ncbi_418216	brown	0.296475356	0.380621301	0.35453081	0.182638577	0.327692662	0.533197278	0.216704419	0	0.093533269	0.280484362	0.204729993	0.06967954	0.371205252	0.120547378	0.402342653	0.09092669	0.42999656	0.244954241	0.3082699	0.288579618	0.195183348	0.205158255	0.170504895	0.186794012	0.279598105	0.193315173	0.127521244	0.161658702	0.098628683	0.035317968	0.042653161	0.152382755	0.041403067	0.205427744	0.164896123	0.103091436	0.101657327	0.126947441	0.092799586	0.138124972	0.165216014	0.061251918	0.038597693	0.058787407	0.16748994	0.136832563	0.187912056	0.223072503
ncbi_418217	blue	0.826153798	1.090910025	1.021938607	0.638274132	0.951534474	1.069260835	1.088303466	0	1.162644507	0.81348642	2.124990234	3.114548692	0.234289593	1.419847452	1.626459185	0.990346614	0.374363582	0.455785896	1.007965825	0.419635796	0.400055624	0.172818071	0.797157926	0.268128077	0.081108263	1.460115142	0.38045673	1.272787349	0.319498203	1.67427463	0.284877821	0.346101307	1.40661595	0.121860034	2.984296698	0.115755652	0.088775278	0.139448836	0.108969448	0.63966011	0.090366345	0.174477515	0.053981654	0.064579761	2.683241726	1.26474905	1.526063745	1.111578202
ncbi_107054070	green	0.045422282	0.010257531	0.010363907	0.002612044	0.01163638	0.034308115	0.02194956	0	0	0	0.023285558	0	0.030059377	0	0	0	0	0.003409746	0.006511717	0.004324605	0.006841059	0.022127552	0.016765804	0	0.060039866	0	0	0.003212575	0	0	0	0	0	0.034311203	0	0.013465993	0.014726243	0	0.006181435	0	0.016072319	0	0	0.001896483	0	0.058135278	0.011417193	0.013256735
ncbi_373925	green	0.817169438	0.370328993	0.23058567	0.224878334	0.183511012	0.515207479	1.140603075	0	0.168170049	0.099443964	0.429961474	0.33306991	0.073804	0.141053445	0.143576998	0.811561922	0.249575721	0.272592218	0.45503874	0.143177476	0.124082052	0.490877547	0.543998962	0.415586453	0.531604574	0.238512662	0.022110295	0.190261881	0.153134545	0.053553546	0.051625111	0.212301864	0.198759739	0.255640007	0.968078292	0.181855856	0.237539546	0.15382945	0.170018497	0.433125433	0.20506669	0.244441335	0.121134857	0.153404698	0.12330587	0.494648253	0.410257914	0.479803675
ncbi_418219	darkred	1.20800047	1.462496021	1.072135412	0.524631929	0.758398433	1.539332463	1.791288382	0	1.293310318	0.542333149	0.822661909	0.377859565	0.504627226	0.059296955	1.825113312	2.533584985	1.401122266	2.130076404	2.797335349	0.966119266	1.647752912	2.402131292	2.222074714	1.094977671	3.681659231	0.964564716	1.096340293	0.252094297	0.337237728	0.45450015	2.720456378	0.991164834	0.80084987	0.360304517	1.626370401	0.232193802	0.181659335	0.307374155	0.25469396	0.579647823	0.365495619	0.238489712	0.110939969	0.130440927	2.337745532	2.339996361	1.330941357	3.284434042
ncbi_418220	darkred	1.02370436	1.086756105	1.09915699	0.359627161	0.765049507	1.291761608	0.503134063	2.096436059	0.208816207	0.83853469	1.763574436	0.805939205	1.001156889	0.488357943	1.311768294	1.086368839	1.727294223	2.238439884	4.42968337	1.63565949	1.12079398	1.031681447	2.370993215	0.723679628	1.577136525	0.462968697	0.471525413	0.179562489	0.258503592	0.060483565	0.153600946	0.463011855	0.521280734	0.247387034	0.228188336	0.210451292	0.18074674	0.230862404	0.192264471	0	0.265702428	0.212918755	0.253655811	0.154874439	2.0757377	2.748274856	1.198161266	3.810798265
ncbi_121107178	blue	0.011179372	0.008983991	0.0040701	0.00444632	0.00257337	0.024219985	0.06489546	0	0	0	0	0.023147291	0	0.008306317	0.053606943	0.008852339	0	0.005865231	0.002963627	0.004014363	0	0	0	0	0	0	0	0	0	0	0	0.01010101	0	0	0.044992554	0.001943997	0	0	0	0	0	0.00298187	0	0	0	0.025487318	0.03242313	0.033754769
ncbi_418223	greenyellow	0.022643694	0.02506122	0.007185391	0.043731572	0.038827634	0.00640927	0.03261562	0.751597144	0	0.087495422	0.910019893	0.084889915	0.283180279	0.093930341	0.165624024	0.28500591	0	0.033531981	0.164753615	0.007924814	0.079366724	0.071993094	0.030065584	0	0	0.016015375	0	0	0	0	0	0.08762687	0	0	0	0	0	0	0	0	0	0	0	0	0.322500715	0.650949385	0.130472648	0.219515942
ncbi_418224	darkred	0.493075444	0.559199989	0.783954149	0.335513936	0.580867592	0.565945907	0.414166415	0	0.979866296	0.625282474	0.557177948	0.565896901	0.561703837	1.031680302	0.832223881	0.618096623	0.079184087	0.806525726	0.801405135	1.237843523	1.060986488	1.16743745	0.716323146	0.824905076	1.090013066	0.760167528	1.129695356	0.576893111	0.377373138	0.331243543	0.219218012	0.580062012	0.511439317	0.486138035	0.376389207	0.609386529	0.47631586	1.055177717	0.612014725	0.365469381	0.881116949	0.400368585	0.402135779	0.343298171	0.986278247	0.24700903	0.572155143	0.636939229
ncbi_395975	blue	1.046375167	1.360288159	1.169316865	1.700670087	1.297895112	1.112589073	1.351835255	0.751597144	1.619831053	0.878640452	4.382098269	1.150968016	6.357161421	0.946665235	1.528696627	2.512497182	0.917316126	0.678553431	1.090934355	0.675246036	0.904885963	0.534113934	1.445874598	0.252552955	0.782656432	0.831402777	1.774421092	2.308335186	1.472784796	1.293528166	1.550948405	3.620077527	1.012718417	2.697750717	1.875841805	2.543521928	2.059875977	3.007797597	2.176646014	1.804041219	2.598003598	2.930046639	1.423004723	1.425566212	1.511351512	3.429179228	1.148202005	0.976905244
ncbi_418225	midnightblue	0.050989855	0.016170412	0.035279287	0.028877961	0.020631896	0.046013189	0	0	0.020360379	0.357512252	0.168947082	0.320144363	0	0.091430121	0	0.091430471	0	0.033377936	0.035406532	0.00985667	0.01803369	0.026260573	0.011112118	0	0	0.013572351	0	0.020124362	0.060734496	0.035317968	0.02521305	0.099308183	0	0.048468838	0	0.028622987	0.08584665	0.047131744	0.033934078	0	0.091843273	0.032174975	0.016991401	0.039349559	0.034532295	0.080857879	0.054019941	0.023091829
ncbi_776149	lightyellow	0.280857508	0.154389735	0.116320286	0.367067136	0.194380976	0.202280836	0.12963803	0	0.082125387	0.155968895	0.188620712	0.149203466	0.322478993	0.620637605	0	0	0	0.003014491	0.012891327	0	0	0.042148654	0.048926681	0	0.039254479	0.01148938	0.115453197	0	0	0.155399135	0.012331216	0.005896678	0	0.152044402	0.090255559	0	0.009028387	0.002481505	0	0	0	0	0.006789733	0.002463877	0	0.048501097	0.081173131	0.022901409
ncbi_427934	steelblue	0.264468062	0.23564907	0.319040795	0.262720056	0.303477304	0.246273455	0.331550643	0	0.262478111	0.226613134	0.58802587	0.460624878	0.476343031	0.19636625	0.121571877	0.072791849	0	0.228536071	0.120262423	0.126705776	0.053151196	0.087009353	0.225054099	0.070882174	0	0.136178507	0.155787926	0.207853989	0.191220565	0.025773395	0.157473357	0.16735512	0.023893036	0.214197572	0.52755541	0.253342788	0.247471291	0.323048661	0.166911424	0.433059747	0.237839317	0.191084406	0.176701278	0.149334194	0.223008852	0.128274739	0.648462621	0.191624523
ncbi_418226	lightcyan	0.531187246	0.41595718	0.628930648	0.598538076	0.537207955	0.517174204	0.241682671	0.751597144	0.498445462	1.027003191	2.023473427	0.784665402	1.702856272	0.595736604	0.528793847	0.380836791	0.591650145	0.717384038	0.589745365	0.411389923	0.801612119	0.554340068	0.619676913	0.547980728	0.744879019	0.239948204	0.13813847	0.204779829	0.118848489	0.050068343	0.494538561	0.256029232	0.199685596	0.614361214	0.414565303	0.23581173	0.26224923	0.406054378	0.105034121	0.305164715	0.279334002	0.145850496	0.103934898	0.065801871	0.564673328	0.46163486	1.435778	0.597110396
ncbi_418227	midnightblue	0.387464332	0.324125886	0.39431922	0.430976078	0.363470146	0.213427541	0.082895249	1.556750123	0.557800793	0.55803804	1.313377164	0.460001546	0.38946362	0.868579847	0.305938171	0.517050212	0.079184087	0.580862563	0.561486999	0.426716538	0.441121591	0.587728789	0.520097868	0.319834447	0.471759764	0.369491361	0.582529515	0.523121519	0.670275161	0.386525019	0.246433447	0.886930762	0.21322848	1.006259198	0.333878734	0.728280653	0.278123248	1.011386418	0.714502313	0.664363149	0.794324563	0.445777026	0.582151566	0.276264488	0.277462839	0.563076052	1.181700439	0.462250787
ncbi_418228	darkred	0.002037511	0	0	0	0.005793268	0	0	0	0	0	0.034357177	0	0	0	0.017151629	0.116986747	0	0.016352266	0.023136519	0.375433772	0	0	0.00759064	0.131249098	0	0.040435572	0.056544775	0.02342329	0.013262372	0.025773395	0	0.033282369	0	0	0	0.047414949	0.008119235	0.04152906	0.042077237	0	0.048801729	0.054977416	0.094811008	0.022931641	0.084474313	0.019293399	0	0
ncbi_418229	darkred	0	0.00144894	0	0	0	0	0	0	0.10702513	0	0.009865762	0.04896776	0.31709938	0.05473064	0.407393188	0.330995461	0.094289809	0.353227437	0.457312675	0.366760093	0.488336496	0.367336869	0.459741185	0.257086712	0.117582563	0.239567587	0.304026363	0.011808479	0.02920486	0	0	0.133969878	0.076277651	0.019369809	0	0.01285712	0.037117303	0.02141385	0.01015554	0.207421543	0.027672017	0.012220545	0.008498011	0.009410815	0.679918618	0.285669281	0.250802007	0.468559792
ncbi_418232	blue	0.065543588	0.077408538	0.089107464	0.075684459	0.062183257	0.016857202	0.11159155	0	0	0.059464028	0.073857125	0.113806832	0.324589171	0.059639338	0.011413258	0.017397774	0.200706487	0.100056008	0.086519853	0.065022802	0.042994485	0.024938146	0.067817503	0	0	0.058569405	0.170784847	0.016658226	0	0	0	0.072538158	0	0.016156801	0	0	0	0.00552909	0.004610631	0	0	0.004715415	0	0	0.20478153	0.053381163	0.322814953	0.035143613
ncbi_418233	darkolivegreen	0.170096081	0.168075469	0.153327282	0.118681572	0.159797207	0.133179374	0.186450811	0	0.15348763	0.154884471	0.561958084	0.328424005	0.064192069	0.760001811	0.442309443	0.220065205	1.172354912	0.286319635	0.421415365	0.297250959	0.175733124	0.004697668	0.326060095	0	0.898495992	0.773755674	0	0.036515491	0.158158615	0.194875282	0.073553449	0.504535698	0.076277651	0.246120908	0.939256451	0.17757309	0.277220307	0.155340567	0.203816957	0.225475754	0.141664747	0.380397781	0.114286236	0.163953155	0.246531389	0.119090003	2.668861537	0.309266985
ncbi_418234	grey60	0.401106401	0.687579477	0.700637248	0.681431276	0.837524673	0.600110099	0.360006728	0	0.631485654	0.679169524	0.591897591	0.296798059	0.824021665	0.468056708	0.430063869	0.189413847	0	0.42520391	0.376241981	0.359061854	0.610940367	0.375168373	0.639568249	0.08201557	0.41756541	0.282768897	0.332328525	0.840399435	0.480066196	0.469063277	0.315915236	0.784649184	0.356099297	1.592563259	0.461295742	0.934794227	1.032809643	1.35752939	0.89509164	0.471768118	1.195056617	0.614743076	0.797530568	0.588619197	0.601051704	0.106513936	0.4350969	0.396300867
ncbi_418235	saddlebrown	0	0.014452353	0.020105994	0.013703916	0.026076487	0	0	0	0	0	0.00809895	0	0.097465542	0	0.120214056	0.153508828	0.623519142	0.097949628	0.238525558	0.26703407	0.022297927	0.070186907	0.166718097	0.015091811	0	1.071137569	3.691816467	0	0	0	0	0	0	0.007971049	0.549905343	0	0.002268474	0	0	0	0	0	0	0	0.11489124	0.111543134	0.030868606	0.028554586
ncbi_418236	pink	0.650709766	0.538072455	0.585904672	0.642613308	0.640489025	0.619865641	0.447604439	2.096436059	0.523664626	0.868189806	0.028179026	0.300772408	0.622174023	0.097547245	0	0.231138612	0	0.053998629	0	0.079822542	0.075016601	0.113082362	0.025671889	0.13191709	0	0.180592621	0.139359321	0.488832494	0.052647673	0.66936269	0.187859935	0	0.381804571	0	0.201951149	0	0	0	0	0	0	0	0	0	0.130412102	0.129827373	0	0.035630131
ncbi_418237	black	0.082543955	0.07226819	0.106611585	0.096360048	0.111531858	0.039825113	0.291641255	0	0.405994439	0.083349189	0.017151064	0.072886997	0.527918433	0	0.045144864	0.007587962	0.311759571	0.00332396	0.010095529	0.014427849	0.23468478	0	0.023797814	0	0	0.496062753	0.344270074	0.559692353	0.437240083	0.612698428	0.482758681	0.141890349	0.161931253	0.047352602	0.147020921	0.495342938	0.254414826	0.46150477	0.533513972	0.18111911	0.428993611	0.89527167	0.311941777	0.399694388	0	0.018183934	0	0.025572176
ncbi_107054014	black	0.030923836	0.041164715	0.022036156	0.045174132	0.045542655	0.04332604	0	0	0.712435173	0.049358482	0.012960407	0.029144213	0.153440099	0	0	0	0	0	0	0	0.011854086	0	0	0	0	0.047762885	0.038168813	0.55859587	0.201828004	1.029058885	0.185349199	0.047451796	0.672480049	0.012293319	0	0	0.000948823	0.002377199	0.005563577	0	0	0	0.003985299	0.004352322	0	0	0.013503805	0.023318406
ncbi_418240	brown	0.858779152	1.634792603	1.509746221	1.278370062	1.742684035	0.888168952	0.889727658	1.503194288	0.838878995	1.282083392	0.882719321	0.512031086	1.96028491	0.601319932	0.375221031	0.308639318	0.108804457	0.360320978	0.406349979	0.471098758	0.261195957	0.472043014	0.684682884	0.697190785	0.454772393	1.185843541	0.777999359	0.648748385	0.59358141	1.259829552	0.69955121	0.594060212	0.563795258	0.782141685	0.808833296	0.929497647	0.787480082	1.451232565	0.876529525	0.156315946	1.247849965	0.515266286	0.560192582	0.506052111	0.485236334	0.448538601	0.553915578	0.31911475
ncbi_418241	steelblue	0.081795076	0.050898795	0.07141395	0.083872404	0.043060014	0.05210159	0.012691483	0	0	0.323268014	0.46294321	0.523958698	0.468444866	0.251583784	0.422814725	0.189695307	0.109447509	0.417258925	0.486296642	0.404925025	0.476339336	0.457417447	0.34322951	0.501892562	0.51258427	0.876035532	0.04946913	0.115417432	0.118556942	0.118007015	0.021937522	0.527009738	0.20694095	0.347324047	0.560161361	0.161597454	0.143273386	0.187973007	0.170688889	0.299985571	0.147036958	0.087212463	0.082929706	0.093789714	0.656738906	0.159733116	0.173751915	0.436306533
ncbi_418245	pink	0.318461442	0.33935985	0.359256042	0.33428355	0.296640474	0.275635389	0.332017336	0.751597144	0.30099916	0.275921974	0.149480107	0.161793163	0.0856124	0.041043702	0.100456071	0.037113326	0	0.116045264	0.091121053	0.092962447	0.147687519	0.076781118	0.110142784	0.162051645	0.182482903	0.022144716	0	0.110361196	0.130429933	0.099171915	0.024579687	0.121528093	0.226860254	0.045038945	0.087071608	0.064304995	0.067228278	0.125734764	0.049097798	0.098280098	0.065509938	0.07418834	0.00688004	0.040101285	0.195949766	0.012550768	0.167474135	0.134994186
ncbi_121107699	saddlebrown	0.026117607	0.0129273	0.00723955	0.00742978	0.006250198	0.028974017	0	0	0	0	0.007606182	0.028902737	0	0	0	0	0	0.001825354	0.005730557	0.003771848	0.007945368	0	0.01206587	0	0.057542697	0.014917847	0.107153573	0.032437109	0	0	0	0.024060533	0	0	0	0.001542374	0.001454757	0	0.008418234	0	0.003124531	0.02113786	0	0.00461335	0	0	0.04742723	0.007678589
ncbi_374120	blue	0.223556751	0.113887776	0.089616714	0.171453643	0.109639004	0.146665294	0.046262144	0	0.251707084	0.074233407	0.698239066	2.832501392	0.050861262	1.145528191	1.015425796	0.845715831	0.980389009	0.739973343	0.808199965	1.016049793	0.661020488	0.289999381	0.720511214	0.529595712	0.402769237	0.086324028	0.24655347	2.052100685	2.030189805	0.291047325	0.35409617	1.543189629	0.514863477	1.293423107	0.168241981	3.537179559	3.216018727	3.653581634	3.674209425	1.980576962	2.657688524	4.758797275	2.421046536	2.497566613	0.461021292	0.816632159	0.838145538	0.954616815
ncbi_418246	darkturquoise	0.076581296	0.063940435	0.059243943	0.102731116	0.067434619	0.068089301	0.093920738	0	0.207666084	0.03945836	0.096524427	0.056609354	0	0.113879878	0.015258603	0.052798856	0.519818064	0.068113744	0.105014245	0.081595322	0.058117515	0.160848195	0.069494564	0.181326742	0.101481632	0.096984427	0.047147572	0.105586548	0.14121229	0.283752341	0.140511164	0.167339722	0	0.119980059	0.458085204	0.172132375	0.247102924	0.206833142	0.105740475	0	0.217042809	0.166547234	0.111999454	0.06781458	0.027470113	0.088568044	0.085443415	0.127963175
ncbi_426599	blue	0.022937888	0.007027327	0.011188519	0.074289721	0.024665469	0	0	0	0.291443439	0.039384202	0.299103545	0.104446098	0.005339182	0.04860198	0.026731182	0.056556187	0	0.053810861	0.059081584	0.094677213	0.149840874	0.016465805	0.109330733	0.067026778	0	0.06692511	0.173123137	0.481255158	0.413302697	0.294800336	0.128060728	0.181305583	0.517837985	0.163734298	0.238138019	0.651006338	0.474889868	0.739553903	0.551233607	0.106018025	0.767867612	0.516950774	0.425055496	0.323690149	0.072371554	0.085750877	0.135704791	0.045131421
ncbi_426193	blue	0.032005168	0.01340785	0.05173522	0.035375405	0.022098327	0.029711789	0.08428882	0	0	0.124797246	0.307420224	0.327274019	0.295441002	0.129828567	0.064003478	0.08168001	0	0.109864938	0.125044828	0.124972612	0.12517199	0.078898638	0.067917289	0	0.095580364	0.230569546	0	3.03866074	2.878414699	0.352026049	0.449374007	0.915760017	0.507915493	1.112307739	0.242328558	5.402666222	2.893379434	7.251152509	5.102840467	1.506811863	5.677228667	3.020930681	3.249384828	2.938796565	0.167893468	0.018750469	0.260268271	0.05709627
ncbi_426315	darkorange	0.640041422	0.36890271	0.497365076	0.415868725	0.373626302	0.448334518	0.862787349	3.220611916	0.60705197	0.934104498	1.062971417	0.846388916	0.622280982	1.295062708	0.122479795	0.087910887	1.271655247	0.124611728	0.137240207	0.161810638	0.091808797	0.148872167	0.136950708	0.032637182	0.102074147	0.383636696	0.223136878	0.451787854	0.159667989	0.261086029	0.50815172	0.270790835	0.846550811	0.325867104	0.850168897	0.083194413	0.069677829	0.085148342	0.072298804	0.071784932	0.103435027	0.139007797	0.036582863	0.047200783	0.343383094	0.377843787	1.590441742	0.275303812
ncbi_395750	darkorange	0.429881658	0.382685668	0.491566054	0.398090472	0.380212928	0.514440344	1.245978726	1.503194288	1.032177947	1.573677707	3.848558092	3.905063704	4.661883536	3.858505141	3.123771208	4.927100941	0.974658869	1.128529577	1.016952793	0.652411171	1.381674437	1.144364457	1.295006552	0.266211424	1.34670505	1.587582346	0.737401938	0.891947799	0.359605255	0.942739805	0.666054365	1.410983531	2.042607938	0.638152375	1.681158372	0.288014398	0.320841509	0.112873237	0.295117458	1.04831073	0.175823615	0.758493367	0.25708776	0.27344847	4.593708254	5.174297163	3.36142569	1.295845073
ncbi_419097	darkred	0.022457659	0.037624424	0.083011268	0.052858548	0.042122345	0.010447616	0.091990554	0	0.155077228	0.025531437	0.217026012	0.29187708	0	0.090458272	0.7455477	0.498299698	1.65695664	0.764916821	0.655336609	0.62874229	1.159908823	1.013515112	0.537296668	0.163869437	0.868781227	0.484384234	0.094493039	0.021536586	0.151237697	0	0.013442848	0.154965875	0	0.098075441	0.394555139	0.041731078	0.050871893	0.040631042	0.026590064	0	0.056820278	0.041173677	0.053221395	0.034537387	0.741185146	0.625939455	0.28144026	0.872201533
ncbi_426428	tan	0.001242582	0.009720474	0.004486919	0.007812057	0.007876886	0	0	0	0	0.024309253	0.023998864	0.018854691	0	0	0.097067134	0.272872333	0.079184087	0.068621554	0.140358654	0.014338179	0.050900883	0.032380972	0.317190693	0	0	0	0	0.003970271	0.142572488	0	0	0.055653931	0	0.029679568	0	0.02125382	0.004364814	0.002889656	0.031745064	0	0.067859043	0.019993471	0.050146638	0.004476264	0.372895418	0.463461027	0.077862327	0.092033011
ncbi_426116	blue	0.263336765	0.201291983	0.267162712	0.294132807	0.229828128	0.15202705	0.1139063	0	0.091624379	0.274340812	0.130391713	0.292505696	0.144666925	0.331980718	0.273860085	0.186874951	0.675520859	0.170457019	0.113973097	0.245148536	0.216716831	0.181254276	0.243084541	0.088645931	0.28280356	0.048969626	0.256761272	0.269580885	0.097541469	0.080786004	0.207821706	0.156125401	0.055683008	0.219317716	0.044992554	0.067068163	0.086701837	0.063564996	0.06202846	0.599027723	0.077032144	0.068682854	0.020772466	0.037926869	0.302943971	0.217622831	0.205095707	0.241400159
ncbi_431336	blue	0.008226439	0.001035218	0.0268619	0.022535728	0.007429401	0.003446268	0	0	0.429188778	0.0780567	1.763021596	0.447637089	1.324186546	0.097865914	0.439001746	0.180253034	0.249575721	0.379835529	0.643912923	0.326761296	0.310053946	0.27264827	0.47819811	0.201624683	0.257440016	0.171441547	0.602615219	0.414728998	0.422342939	0.199754354	0.337505294	0.462766815	0.432070187	0.45508551	0.19727757	0.517862173	0.342240681	0.478908742	0.741770909	0.18955489	0.581780798	1.06855525	0.378588994	0.577002516	0.331575969	0.248449941	0.642250839	0.631695795
ncbi_107053991	brown	0.001378394	0	0.004696551	0.002373433	0.010985751	0	0	0	0	0	0.064748485	0.140582281	0.071200391	0.011332369	0.014566027	0.091508573	0	0.081826348	0.022386053	0.069604072	0.047503689	0.208051557	0.041853459	0.104780965	0	0.11613499	0	0.011858831	0.023654034	0.180509781	0	0.052248041	0	0.165393104	0	0.028774097	0.035188533	0.033803392	0.026406433	0	0.017233359	0.034533959	0.014928197	0.013213555	0.054810138	0.09688469	0.141287406	0.050022154
ncbi_426496	blue	0.135272229	0.092997147	0.086362127	0.064850848	0.05582191	0.161286168	0.106131995	0	0.012034274	0.038108322	0.855851486	0.235470705	0.399107926	0.172204551	0.182429667	0.181040576	1.025900021	0.244824764	0.192146119	0.193092435	0.284070853	0.082153071	0.169935085	0.169788941	0.109377654	0.052362404	0	1.130329286	1.083488858	0.194253031	0.31702709	0.649922882	0.378297297	0.509410309	0.536927173	2.115798398	1.529969705	2.106291211	1.835255749	0.424350066	1.70770343	2.387714163	1.323329016	1.099868284	0.126479518	0.115067886	0.413344649	0.222333727
ncbi_101751545	lightyellow	0.002464379	0.00130028	0	0.006154651	0.002458819	0.00367354	0	0	0.118334793	0	0.174079288	0.150675753	0	1.783070915	0.110998415	0.184831233	0.158368174	0.317818793	0.348183718	0.214908328	0.238921563	0.284902075	0.217517429	0.427895092	0.262575281	0.164257734	0.142027774	0.122477709	0.105086258	0	0	0.320401505	0.302859353	0.76932132	0	0.222448734	0.118950948	0.208844903	0.245574262	0.474098982	0.228356575	0.269167948	0.149247023	0.158408195	0.234419246	0.200218885	0.213510499	0.366892639
ncbi_374106	black	2.703865445	1.771714032	1.00662227	1.071399383	0.978802808	2.46282221	2.413014906	1.556750123	3.829965721	0.666408163	1.676787688	1.129946575	1.286723842	2.043069564	1.135073616	0.988976255	0.900980058	0.809189054	0.68589902	0.618188437	0.506424927	0.604648823	0.502001503	0.598445278	0.632941938	1.115456968	3.221785941	2.839423018	0.664999766	4.522142595	3.431385731	0.931839153	3.873156717	1.089009381	3.631208698	0.237839923	0.236673387	0.330605292	0.303003983	0.302161868	0.190135118	0.39509013	0.154606186	0.19938067	0.933113031	1.210085351	1.472766208	1.154844029
ncbi_419048	grey60	0.143990344	0.242719477	0.300330429	0.245826124	0.285536755	0.154392381	0.104480938	0	0.221073708	0.322609504	0.048861023	0.15793953	0.221702152	0.241932327	0.01160183	0.018147701	0	0.131688725	0.098807019	0.129912654	0.09950813	0.131957169	0.124826359	0	0.045398417	0.024397742	0.079694708	0.345515758	0.279501378	0.757435715	0.19345138	0.37091905	0.093823713	0.345011881	0.039300606	0.314885624	0.299374568	0.695941116	0.29831976	0	0.56285802	0.217571007	0.151535276	0.121678888	0.124182894	0.121863817	0.11811784	0.11404372
ncbi_419046	green	0.249212855	0.119138052	0.097995173	0.17484021	0.099090891	0.132381632	0.150822291	0	0.05132493	0.120137392	0.090624771	0.046379304	0.083539647	0.191521228	0.085811772	0.068621914	0.31709792	0.074047723	0.043778093	0.061791733	0.068900812	0.019157088	0.076022709	0.027919391	0.045527389	0.016342219	0.224767198	0.112925104	0.059085826	0.143728973	0.36306603	0.068464441	0.052505566	0.244547949	0	0.059058624	0.035499033	0.108833079	0.039343798	0	0.069858378	0.057515181	0.05231847	0.077611076	0.023831312	0.056066903	0.146804743	0.098472707
ncbi_419045	blue	0.297449696	0.195781256	0.155694814	0.250406041	0.176453571	0.222722381	0.431126481	0	0.146414686	0.252539082	0.250443735	0.25520401	0.07719015	0.267644691	0.449511882	0.210910949	0	0.35261246	0.318550489	0.235991693	0.296198421	0.209377988	0.29504605	0.216676579	0.202669978	0.194928744	0.227579911	0.134959817	0.273025036	0.100287355	0.076830399	0.551581658	0.642095229	0.307643184	0.075578935	0.171685692	0.211997571	0.106656093	0.249384861	0.157960415	0.110824585	0.507304836	0.200625673	0.259221704	0.113193878	0.426947726	0.267355942	0.243622921
ncbi_419043	blue	0.406578553	0.160110638	0.126200602	0.218122161	0.12265568	0.148360941	0.604351057	0.805152979	0.465150625	0.641900273	0.517905029	0.805917189	0.058906067	0.559454448	0.156224724	0.582992299	0.200706487	0.556081566	0.360013355	0.315628816	0.41552153	0.21920145	0.478623216	0.4037364	0.30682281	0.220091816	0.207054073	0.300200183	0.200221396	0.056874402	0.6852302	0.110766048	1.149213089	0.064169453	0.429491528	0.064613433	0.056672384	0.060183845	0.111043366	0.098566838	0.112593257	0.113842265	0.050776512	0.064426725	0.199757134	0.619061	1.101887544	0.681143225
ncbi_419042	darkred	0.227821843	0.306289327	0.125180475	0.144907656	0.090218257	0.197635303	0.275851233	0	0.074825664	0.140065813	0.106824562	0.164283411	0.090103755	0.075880964	0.102865276	0.053434076	0	0.334232566	0.410427295	0.385884354	0.272275304	0.259934047	0.752374783	0.389247951	0.38410871	0.044827626	0.033202515	0.145878377	0.164466675	0.059845121	0.087173564	0.201973706	0.459830426	0.228285181	0.382176084	0.160298578	0.164054479	0.262430203	0.152907526	0.348630318	0.245071572	0.10241938	0.128634281	0.123899867	0.413104901	0.171491297	0.158491529	0.389880103
ncbi_419041	brown	0.229423739	0.310931232	0.202933668	0.160116496	0.166983127	0.287371829	0.211445943	0	0.207205257	0.169207057	0.135247654	0.078924939	0.409587783	0.122277175	0.092031572	0.054857489	0	0.086003015	0.118231617	0.15276739	0.097919063	0.118134944	0.168381279	0.01796419	0.316115087	0.221299918	0.044688145	0.071945253	0.112717259	0.061069448	0.06289361	0.101996719	0.09193667	0.108114389	0	0.154236601	0.133393961	0.200086568	0.107713787	0.098675218	0.155587641	0.072781451	0.12416188	0.043189626	0.170522893	0.065242767	0.191602337	0.196124589
ncbi_419040	brown	0.208753348	0.277440666	0.206804511	0.117231706	0.240720045	0.237210599	0.077137625	0	0.119221008	0.123452882	0.093111776	0.117348621	0.106348526	0.021521314	0	0.027015106	0	0.049275956	0.055744399	0.083756831	0.050112279	0.009729349	0.05896008	0.03840231	0	0.051489829	0.073688087	0.078809798	0.118535471	0.071042848	0.030583846	0.10609914	0.319743101	0.163199844	0	0.092474275	0.088687395	0.136597159	0.07746515	0.034233093	0.103964497	0.07756045	0.085453027	0.084147465	0.028455007	0.061575233	0.006891001	0.024360306
ncbi_112530139	green	0.122386281	0.06022111	0.032610204	0.057996516	0.069872394	0.086069062	0.161049418	0	0	0.071570159	0.020110164	0.069898209	0	0.052048351	0.120271206	0.006430078	0.33306688	0.035566255	0.048078538	0.047147254	0.022915282	0.043526404	0.027877541	0	0	0.084432427	0.050080881	0.097230917	0.036997868	0	0.030272758	0.024197319	0.113065889	0.092956632	0.161162952	0.03102977	0.009065078	0.038491933	0.030565881	0	0.025971888	0.02927328	0.008472236	0.042875587	0	0.017116254	0.033256347	0.062639422
ncbi_374047	blue	2.791427035	1.52998186	0.850126758	1.308013384	0.82536394	2.23450711	1.900195152	1.503194288	2.398733669	0.702385231	1.437825917	1.950798505	0.968390595	1.708725383	1.733788152	1.804926129	2.426353019	2.097353995	2.307553939	1.977368298	1.848822359	1.99057166	2.09743234	1.825686875	2.410069228	1.457878199	2.712985892	0.78357763	0.350656162	0.558036095	0.637454088	1.25076032	0.946596424	1.318921837	1.937996259	0.259430693	0.139357537	0.218450258	0.264840192	0.892673756	0.205861144	0.314137039	0.1891504	0.166717072	0.89545603	1.541981211	1.576580714	1.928767243
ncbi_419039	blue	0.25108087	0.356666203	0.322691113	0.312231025	0.407409388	0.320177027	0.137833481	0	0.193413401	0.283816311	0.280649465	0.227272525	0.568600671	0.327150857	0.066414975	0.268955878	0.247133254	0.277774577	0.346203286	0.289977583	0.386977423	0.341703434	0.236902955	0.284728874	0.111917853	0.162983339	0.111165762	0.732214566	0.604452857	0.353798476	0.172407711	0.744172578	0.268087726	0.993247992	1.098813855	0.910891395	0.895007172	1.49221783	0.822176221	0.238387711	1.080802999	0.452800714	0.544228991	0.503340817	0.325713681	0.312604784	0.345129432	0.305113876
ncbi_425989	darkred	0	0	0.00387562	0	0.001404644	0	0.029447275	0	0	0	0.036750597	0.135146442	0	0.062773493	0.02422199	0.008375862	0	0.152802114	0.012411024	0.010726467	0.033872861	0.160755599	0.034691846	0.593850422	0.102074147	0.032377653	0.129594111	0.050434068	0.024279953	0	0.118063754	0.058528491	0	0.024475114	0.075578935	0.034550645	0.054915839	0.027474378	0.032168085	0	0.045681857	0.196579112	0.043003172	0.06092812	0.066043219	0	0.101811634	0.208720399
ncbi_418264	pink	0.193088939	0.135648771	0.149907998	0.14112347	0.166775716	0.193900649	0.17321882	0.805152979	0.131058202	0.238817707	0.064196184	0.031243	0.123210501	0.069803491	0	0	0	0.033549371	0.054410707	0.025001591	0.01988055	0.061792375	0.052622528	0.024092206	0	0.012897052	0.013304206	0.046133098	0.021914368	0.146515596	0.070707524	0.119203047	0.018459448	0.125639455	0	0.046941565	0.047867326	0.082288196	0.037156401	0	0.049565189	0.055506565	0.008808881	0.019267613	0.038784945	0.073688748	0.094686342	0.059102427
ncbi_418263	darkred	0	0.001117231	0.002022786	0	0.0034818	0	0	0	0.015580401	0	0.393658369	0.219069739	0.271910722	0.13002663	0.9919399	0.5919636	1.130058655	0.869100421	1.040928816	1.084224058	0.831776477	0.865143079	0.844927561	0.435383494	0.979290641	0.154819985	0.123080453	0.195659762	0.329863793	0.110069123	0	0.480964724	0.128119715	0.249161116	0.123969748	0.435336599	0.54347284	0.360111766	0.436249941	0.155321797	0.440055936	0.578553363	0.5266055	0.518700242	0.930267342	0.813756294	0.481000766	0.790495995
ncbi_395542	tan	0	0	0.001035121	0	0	0	0	0	0	0	0.115527992	0.071159514	0.01811627	0.033549286	0.083796022	0.503607562	0.094289809	0.142652796	0.105008175	0.114622582	0.129720956	0.082782651	0.146721793	0.077466188	0.246888824	0	0	0.020849292	0.039874789	0	0.025564986	0.091797512	0	0.075292942	0	0.041824953	0.03457517	0.06477291	0.031616132	0.078157973	0.0422265	0.044309794	0.017501855	0.034488734	0.126013735	0.932333609	0.112838189	0.199632226
ncbi_124417656	brown	0.007485217	0.001744086	0.002916139	0.002450296	0.001080036	0.004453708	0	0	0	0	0.086927377	0.025434695	0	0.126925816	0.051006019	0.042632354	0	0.04248945	0.057368914	0.038637819	0.05083773	0.01317091	0.037796161	0.065274364	0	0	0.21289358	0.016167565	0.036025877	0	0	0.014666795	0	0.067209567	0	0.022597001	0.028215822	0.049020987	0.032056674	0	0.035958876	0.047971707	0.051100413	0.031976717	0.034268169	0.116682956	0.024042344	0.05045953
ncbi_430534	brown	0.047798223	1.008679744	0.499292866	0.213416892	0.683753329	0.20937218	0.572596011	0	0.361812333	0.411065727	0.067252342	0.185268501	0.185592655	0.093210866	0.046486897	0.087386829	0	0.088713945	0.021739339	0.073390566	0.110335177	0.057535486	0.556200911	0.015465799	0	0.108395316	0.117397136	0.019457647	0.191575752	0.032495914	0.329242589	0.045057645	0.103164416	0.006493087	0.058135141	0.029171062	0.025698187	0.030178632	0.015953028	0	0.182761012	0.069924778	0.015549579	0.005617614	0	0.034397856	0.064446673	0.027145942
ncbi_418262	black	0.009344645	0.00605954	0.01402022	0.013691693	0.008443525	0	0.05822608	0	0	0.076384274	0	0.010615486	0	0.023454853	0	0	0	0.004195114	0.036169057	0.022174853	0.016920331	0.013767221	0.024999713	0	0	0.065449689	0	0.002415552	0	0	0	0.064990405	0.082134174	0	0	0.01090857	0.02869081	0.027801532	0.007986082	0	0.030343289	0.039730517	0	0.008382001	0.062874101	0	0.065457251	0.016633321
ncbi_418261	brown	0.928287473	1.971297591	2.630833463	2.554593826	2.819438801	1.705128594	1.199033925	0	1.209082498	2.459286746	1.316331226	1.010699776	1.06638077	1.052126587	0.777170419	1.359309912	1.038712077	0.94961594	1.207287762	0.88325666	0.962415296	0.949827396	1.136869418	0.715634205	1.051291185	0.821098601	1.384789606	1.044602327	0.634435963	1.145808692	1.32472791	0.691692609	1.183793299	1.380571517	1.061883743	0.75553599	0.747751187	1.13769144	0.77864927	0.91850617	1.137507328	0.546921404	0.435517775	0.333927345	1.190086498	0.745252785	1.678857744	1.013984334
ncbi_101748309	black	0.095309771	0.079806348	0.063623066	0.08337611	0.050391714	0.076703302	0.111329982	0	0.015460395	0.023842194	0.050544014	0.160604414	0.153489196	0.086791556	0.228415037	0.31673214	0	0.092267343	0.147585979	0.17993907	0.227890158	0.191231499	0.145309925	0.047728993	0.27152289	0.088838898	0.0220022	0.327303201	0.113942744	0.550359425	0.232991581	0.136045746	0.597130058	0.055357455	0.482598259	0.073851182	0.064462001	0.025775088	0.082017792	0	0.027157042	0.280720414	0.044861013	0.030386258	0.085671766	0.275589844	0.333702799	0.256859991
ncbi_770083	pink	0.53183161	0.385369519	0.40961039	0.664206876	0.487681009	0.492045145	0.516233817	1.503194288	0.717810488	0.349954538	0.426614355	0.429695477	0.539385189	0.577864041	0.082720465	0.429785015	1.362652837	0.359461814	0.40906935	0.325563828	0.530534997	0.277239662	0.306633939	0.546356539	0.335355402	0.424743084	0.386021684	0.490454935	0.303453692	0.715605295	0.813769119	0.603893254	0.411346192	0.505698491	0.238435527	0.348478194	0.362352938	0.567701141	0.363915929	0.075158585	0.406182333	0.294990062	0.357160124	0.199181955	0.426862339	0.277134023	0.402549136	0.441197091
ncbi_418259	blue	0.594819537	0.472100685	0.355749583	0.415180935	0.424547545	0.482512079	0.796589494	0.751597144	0.384992484	0.178193695	0.579639049	0.442787034	0.384858596	0.401032274	0.639293454	0.382129057	0.286368843	0.435415777	0.475927255	0.339420773	0.409686435	0.537986929	0.324342418	0.507213641	0.132743877	0.478589074	0.787357084	0.283566893	0.155884056	0.629229269	0.962045174	0.335981289	0.38654158	0.316012802	0.143272652	0.169980633	0.168172087	0.188241086	0.168799885	0.727926635	0.144621292	0.289909935	0.125019124	0.128227834	0.794436161	0.443294117	0.484867038	0.593673836
ncbi_396517	saddlebrown	0.455539268	0.220488554	0.1983272	0.501584988	0.18484222	0.343232495	0.909065108	0	2.567206524	0.415568057	0.09058527	0.052958051	0.559096304	0.036139152	1.08567128	2.12892932	4.294917912	0.692086691	0.764242572	0.608337292	1.039373884	0.847527302	0.821622481	0.327164551	2.270787536	2.505686168	13.54797699	1.3421899	0.574739315	2.036999083	3.167797488	0.340352649	5.981285992	0.05785	1.020466783	0.001746371	0.00185589	0.001706146	0.01737843	0.564238256	0	0.012228511	0	0.003551404	1.129134897	2.403898947	0.23442536	1.136152662
ncbi_418255	darkred	0.079064234	0.043759745	0.056207003	0.087670158	0.061445719	0.06579609	0.203889277	0	0.15737202	0.143395259	0.133666711	0.03250553	0.843912051	0.200464121	0.334634139	0.111082101	0.303582271	0.53873593	0.438220896	0.352667412	0.320282606	0.29040043	0.374721268	0.517532595	0.440422637	0.063696103	0.102431747	0.04543852	0.020574211	0.038546935	0	0.317928035	0	0.012105585	0.32839644	0.005615507	0.023477019	0.011555746	0.031905067	0.039449755	0.021812628	0.061499122	0.019519576	0.025741724	0.195691723	0.115750282	0.175552341	0.597416024
ncbi_418254	darkred	0.035808928	0.019661206	0.015003137	0.043510246	0.015896428	0.026912105	0.031037587	0	0.076700057	0.027574446	0	0	0.267453781	0.015980849	0.180530043	0.086498054	0	0.231852005	0.137102972	0.132129551	0.124004486	0.120164818	0.189498782	0.042859982	0.094779543	0	0.287938745	0.058745047	0	0	0	0.161896685	0.128119715	0.085804066	0	0	0	0	0.001096922	0	0	0.014087601	0	0	0.199357013	0.008565985	0.032925965	0.144692264
ncbi_418252	darkred	0.117525032	0.105965731	0.097646674	0.07631795	0.114965117	0.042709307	0.132259436	0	0.007712265	0.041729408	0.053487729	0.017077473	0.106402082	0.114404969	0.137922553	0.064329172	0	0.09909539	0.161234479	0.107935221	0.152906887	0.055840687	0.194041529	0.247848166	0.046915758	0.135054773	0	0.217355488	0.059850974	0	0.012331216	0.085652093	0.052505566	0.038360281	0.209674376	0.059947664	0.134085366	0.096696557	0.073123079	0	0.094674302	0.094071077	0.033247302	0.014256502	0.045492594	0.120268476	0.025186045	0.145339335
ncbi_396044	lightcyan	1.345928831	0.74434799	0.739048555	0.974191137	0.791436018	1.027006166	1.486618533	1.503194288	0.765937147	0.722384929	2.322806253	0.875857755	3.080985758	1.386092136	0.272328152	0.346513817	0.523101943	0.611893228	0.613453557	0.605815009	0.579766497	0.499333182	0.697060983	0.865147431	1.05824131	1.242604859	0.733446135	0.831620737	0.995697461	0.419605829	0.222601361	0.476107864	0.492036474	0.519951774	1.23277558	1.048919286	0.796584022	0.752741835	0.694463893	0.796522488	0.831228255	0.981541865	0.731963505	0.779733669	0.206129134	0.318827912	0.232503456	0.634584487
ncbi_425757	greenyellow	0.105097136	0.111701078	0.218380404	0.082409043	0.086972371	0.055708045	0.155975213	0	0.184213096	0.011592671	14.16887559	11.4163425	0.085825403	0.465733714	0.026194639	0	2.414801235	0	0	0.002783867	0	0	0	0	0	0	0	0.046551361	0.010714805	0.031101007	0	0.477430277	0.058766837	0.042880613	0	0.001753039	0	0.005349593	0.002647771	0.334492909	0.007910829	0.006380676	0.010036996	0	0.272567325	0	4.478502468	0.034478425
ncbi_418265	grey60	0.324357597	0.206748682	0.208218777	0.269489113	0.221370019	0.218449121	0.39436917	0	0.35804612	0.43794091	0.477285196	0.440986612	0.718321687	0.048950617	1.123163374	0.452676974	0	0.349455924	0.323731559	0.318909236	0.312400645	0.354002973	0.39934304	0.148626357	0.186110629	0.729219924	0.34201759	0.507991466	0.228138908	0.253256859	0.203810996	0.344402689	0.36794218	0.101875528	0.828211563	0.245236837	0.23195606	0.168372369	0.2550785	0.315116457	0.229840016	0.327231492	0.160722665	0.347259016	0.636444249	0.507564693	0.735818189	0.472045568
ncbi_418267	greenyellow	0.633263256	0.309684194	0.425095632	0.490634479	0.365732205	0.439207974	0.343617022	0	0.06156802	0.422050468	5.194281258	0.628634931	2.084490662	1.043781902	0.748756732	0.551372716	2.304395351	0.471993758	0.594521314	0.518056117	0.500597153	0.229783746	0.500526583	0.454095226	0.94494349	0.324722958	0.351900695	0.414134268	0.199766625	0.082689048	0.076204799	0.569648111	0.152159757	1.490213479	0.355405246	0.435695599	0.422195753	0.904204962	0.5023389	0.20388177	0.903821076	0.26905365	0.340467891	0.161825661	0.652914753	0.342168055	0.96808539	0.542859359
ncbi_418268	greenyellow	0.03585854	0.003911319	0.072097956	0.059072273	0.03500914	0.00988143	0	0	0.414954061	0	3.019207893	0.123274745	1.53088366	0.101767912	0	0.205909202	2.494076568	0	0	0	0.025092151	0.011724044	0.014771311	0	0	0.741774709	2.937221726	0.003180613	0	0	0	0.064171123	0	0	0	0.007704233	0.001908912	0.001571795	0.002289836	0	0.025156052	0	0.003717456	0	0.379394763	0	0.362042435	0.024118637
ncbi_418269	grey60	0.15377795	0.249103073	0.44287595	0.462638969	0.424627951	0.227846664	0.059001705	0	0.149034554	0.391464944	0.2602174	0.138734692	0.106069881	0.245005907	0.120625857	0.028297084	0	0.115079756	0.059029692	0.071292766	0.066092229	0.080243999	0.092011273	0.115365038	0.209350135	0.05143207	0.048321084	0.307769137	0.223090109	0.186800665	0.327014795	0.248844923	0.219128778	0.451890773	0	0.39881085	0.447472517	0.638599337	0.386135098	0.425974212	0.618281188	0.22615685	0.299166716	0.234715908	0.109620275	0.076186422	0.256535897	0.092224232
ncbi_418270	blue	0.13723077	0.205986272	0.249680001	0.273833276	0.261932288	0.123973067	0.018044353	0	0.078568705	0.260422695	1.277078341	0.179637437	0.031666827	0.412393892	0.247157402	0.206564334	0	0.175643589	0.184869013	0.162851593	0.129034035	0.064967119	0.268073485	0.169231011	0.06036023	0.083533127	0.110910662	1.337064343	0.739247658	0.262041467	0.182379194	0.563740957	0.328742935	0.911403687	0.242087802	1.430898633	1.250740367	2.327731217	1.400268273	0.447697507	2.293683911	0.965728031	0.771779488	0.771509832	0.273259989	0.138559231	0.21625105	0.088107237
ncbi_418271	blue	0.206940903	0.300667808	0.314484064	0.433038911	0.333671466	0.303363521	0.294964629	0	0.403566703	0.192392486	0.144652639	0.175906483	0.30183537	0.310384949	0.33450895	0.375705019	0.684353557	0.331241042	0.374459902	0.283329123	0.349625811	0.226241048	0.298064597	0.125198329	0.53991149	0.317102739	0.167686461	0.33952594	0.122829669	0.141061819	0.512005315	0.262801056	0.052505566	0.398336138	0.044992554	0.192720613	0.314327559	0.211099399	0.18899913	0	0.157275633	0.149877262	0.110017156	0.159790492	0.289147099	0.235887832	0.591779097	0.211664451
ncbi_426340	darkorange	0.042955122	0.013031644	0.003389796	0.059549418	0.026819099	0.055157368	0.061158918	0	0.161362936	0.010977406	0.192434903	0.076433863	0.072729303	0.151897098	0.076096551	0.078874273	0	0.035463247	0.035697798	0.008620564	0.038374757	0	0.037641161	0	0	0.036797715	0	0.027314725	0.067198431	0.187034751	0	0.091940735	0.261361997	0.036366321	0.044992554	0.026210105	0.020891739	0.011593162	0.030470125	0	0.018243799	0.04642899	0.030554679	0.006117308	0.134339981	0.135497826	0.10204533	0.118920008
ncbi_418273	lightyellow	0.033297528	0.019812153	0.035015652	0.024938809	0.032793443	0.045959125	0.158008385	0	0.021344899	0.036127314	0.05667696	0.103371576	0.03769332	0.246751557	0	0	0	0.007173511	0.033797758	0.00671885	0	0.010436986	0	0	0	0.019547973	0.037963919	0.008383172	0.065654041	0.386167481	0	0.229651229	0	0.055153762	0	0.016178003	0.015394658	0.02406436	0.034874121	0	0.032956235	0.053868556	0.015838183	0.046180052	0.11166515	0.043468658	0.050017392	0.012885508
ncbi_396050	skyblue	0.011937191	0.021773276	0.016338591	0.010853779	0.074418085	0.013648593	0.029700912	0	0	0	2.937377374	0.536209403	0.010279996	9.829482607	0	0	0	0.00603677	0	0.012279609	0	0	0.028172003	0	0	0	0	0.053369556	0.020589095	0	0	6.408128991	0.281983488	8.342370286	0	0.024478955	0.055642543	0.027889335	0.017330999	0.891972126	0.066725163	0.019346589	0.032250081	0.062900032	0.027470113	0	1.140631309	0
ncbi_418274	brown	1.591909977	4.842481928	3.729831658	2.148649038	3.84340869	3.189696157	1.330941362	3.599630347	1.393028029	3.203095333	0.845500264	1.097190274	1.599775873	1.164007109	0.793774913	0.731391476	0.821670444	1.212863614	0.96278016	0.950273843	0.971023164	1.177462301	2.321135895	0.958991334	1.986897029	0.949349794	0.919243696	1.404977447	1.190268861	1.158867054	1.735833867	1.006816428	0.528225167	1.214024749	1.197195284	1.704919902	1.638850957	2.056655977	1.143866047	0.174574258	2.470095191	0.856662184	0.783548707	0.684567444	0.861263083	0.9354157	1.782824836	1.004922227
ncbi_418275	brown	0.092802142	1.011020891	0.653377047	0.309796415	0.85479377	0.162773946	0.651229423	0	0.40792	0.680939873	0.088080434	0.078792636	0.361008931	0.046563716	0.243928871	0.030789366	0	0.05866853	0.050880902	0.091335249	0.082331535	0.072418454	0.779242978	0.115472533	0.095580364	0.225049272	0.100909027	0.184667627	0.397372047	0	0.376469204	0.185130524	0.433171914	0.107498326	0.372609429	0.152277488	0.121037553	0.208711719	0.148896676	0.062707719	0.239427194	0.186667294	0.080829139	0.099652972	0.05913334	0.042221664	0.201344874	0.054464653
ncbi_374193	blue	7.522830957	16.35689877	25.15012339	19.3358015	25.10992137	15.10847972	8.592145409	1.610305958	15.04654952	23.7322926	9.803175682	7.457833571	22.38807861	22.5957459	10.6543822	9.995332106	19.60098252	9.951466201	10.42749699	7.103415685	7.161462366	7.195265246	12.06896563	8.893194732	12.89853321	10.18530455	20.65136634	28.51359361	19.60542637	11.69774335	19.44101844	12.26867911	12.60786108	29.47920282	21.62613602	34.69233311	27.07109977	63.59035644	34.03007004	12.97768603	46.32459963	18.01507831	23.02116926	17.15402457	11.09583501	9.056471424	8.446411661	6.782899413
ncbi_418276	lightcyan	0.305674633	0.249922397	0.38470558	0.332834223	0.30467365	0.291010971	0.559523032	0	0.185373527	0.400155163	0.094774107	0.162906697	1.308693981	0.309596928	0.227063759	0.221790595	0.21872266	0.367864471	0.338480371	0.23825827	0.25623538	0.271619226	0.315866966	0.539115142	0.027476453	0.206223048	0.544307815	0.199957785	0.134632244	0.115461089	0.329986176	0.16933935	0	0.184018462	0.144590974	0.073250646	0.08039294	0.08125411	0.079366586	0	0.069885001	0.130055426	0.04514854	0.068738487	0.369538243	0.492012396	0.098257631	0.453519019
ncbi_418277	brown	0.362410295	0.531583607	0.870457266	1.402683609	1.023247686	0.524199862	0.631692461	0	0.549157619	0.968990293	0.391067173	0.368261106	0.108173968	0.327657474	0.242342199	0.161790242	0.238640703	0.246857963	0.18705209	0.129022735	0.253209092	0.179283461	0.290865524	0.429220911	0.327778847	0.140574665	0.471177076	0.392022787	0.223054141	0.689852297	0.434852893	0.267888633	0.078156963	0.491371535	0.151649435	0.21630009	0.193544856	0.246726014	0.174205687	0	0.247820144	0.120588947	0.151359669	0.104390858	0.138130207	0.158718986	0.286029018	0.208692975
ncbi_418278	black	2.568767617	2.757641711	3.015713622	3.025499151	3.018147933	3.155351419	2.83619596	0	3.564841184	3.101154579	1.716674021	1.431826482	2.269406589	1.379069456	1.673295306	1.592678682	1.304017811	1.138523016	1.196222708	0.811933419	0.963553987	0.940240171	1.534001749	1.083743027	0.888635548	2.29225596	4.186859849	1.39980009	0.890234458	4.759528845	3.211230233	1.796097205	3.111677177	0.73115314	3.615193446	0.482257412	0.512780733	0.588955373	0.649175912	2.564088788	0.679695798	0.667021907	0.476435527	0.354243985	2.018253532	1.582317135	1.658719408	1.042353956
ncbi_418279	brown	0.79328478	0.600791503	0.55165238	1.248697774	0.702143763	0.680804052	0.738485064	0	0.599675038	0.530689841	0.056861723	0.282438109	0.644964508	0.131173977	0	0	0	0	0	0	0	0	0	0	0	0.030096006	0.965554225	0.190533352	0.053098219	0.071309447	0.484938031	0	1.13342267	0	0	0	0	0	0	0	0	0	0	0	0	0	0.083671128	0
ncbi_418281	green	0.299166192	0.254105797	0.168216102	0.183913736	0.193576304	0.306868953	0.627474917	0	0.096074199	0.087778334	0.333775036	0.226745221	0.529992012	0.306743484	0	0.076253392	0.249575721	0.125119488	0.218689381	0.122233771	0.156586371	0.193884204	0.132942022	0.0563665	0.039254479	0.188944331	0.333614888	0.165656004	0.077355242	0.476388356	0.122865407	0.221459998	0.278591999	0.380110284	0.285325106	0.09968288	0.119022206	0.108530389	0.113640572	0.441618089	0.094179527	0.14407972	0.05683312	0.078822896	0.024708929	0.206017356	0.138974886	0.144224627
ncbi_124417614	black	0.052934087	0.049908987	0.034232934	0.028333766	0.033787145	0.061130542	0.143644501	0	0	0.026226878	0	0	0	0.039708382	0	0.028891899	0	0.023263797	0.008530487	0.011731117	0.01753165	0	0.021513747	0	0	0.026820006	0	0.070480104	0.031319116	0.025773395	0	0.027800945	0.189322226	0.007878172	0.56402876	0.047637789	0.060141466	0.01188324	0.037588804	0.062707719	0.025354499	0.125641433	0.036558575	0.04752294	0.030565336	0	0.017213126	0.008945402
ncbi_770350	pink	0.182958693	0.196440216	0.142553103	0.213748989	0.140285772	0.175869244	0.187844397	2.096436059	0.198833164	0.320754187	0.060062132	0.204186886	0.074792793	0.085246033	0.187015383	0.136967524	0.357500358	0.111237478	0.132189235	0.142901517	0.142953837	0.102440075	0.096959962	0.045917477	0	0.100824742	0.152662995	0.195526738	0.093626624	0.218111786	0.243726314	0.175271411	0.852595213	0.151121513	0	0.088021726	0.070847369	0.108314443	0.068845031	0.433125433	0.087984036	0.084895433	0.065039486	0.039785288	0.064574525	0.21601229	0.13168504	0.166884857
ncbi_418282	darkturquoise	0.01068814	0	0.004982329	0.00329384	0.003873664	0.019739299	0	0	0	0	0.028283339	0.00341792	0	0.025	0.122863069	0.07184611	0.315656566	0.008542682	0.066697929	0.016310818	0.006345512	0.035617097	0.049997691	0	0.039270511	0.05636244	0.04422059	0.002974731	0.00592535	0	0.021937522	0.063133349	0.099605562	0.004366288	0	0.003898865	0.012218434	0.001733287	0.010586816	0.071784932	0.003057917	0.02502989	0	0	0	0.025026087	0.049904184	0.018166952
ncbi_418283	grey60	0.408298953	0.577869184	0.458570317	0.391406923	0.481283768	0.554784707	0.20534053	0	0.28466826	0.474624532	0.680442634	0.539987934	0.543541367	0.479520795	0.721561944	0.546373151	0.621507077	0.543701774	0.613172543	0.75094794	0.726025864	0.696502897	0.67901261	0.482268301	0.860383475	0.528084749	0.271789437	0.672280825	0.332462791	0.476573391	0.554509042	0.691667143	0.192311952	1.49110093	0.492292909	0.666642497	0.558084912	1.092015819	0.660947128	0.317278719	0.908476633	0.390833911	0.468984902	0.311408687	0.753372629	0.616567258	1.043607132	0.693898263
ncbi_418284	brown	1.283548848	1.207326902	0.987218486	1.13695809	1.146009668	1.32896365	0.973201438	0.751597144	0.449828304	0.979599026	1.034237472	0.510279192	1.161439819	0.800443703	0.657018386	0.700556425	1.290921848	0.621704378	0.729212611	0.704662389	0.524007344	0.56873853	0.551210052	0.697587185	0.625170588	0.721807549	0.807749575	0.628147598	0.403243982	1.109001577	1.002893614	0.659420171	0.45820465	1.390675947	1.294914945	0.548843953	0.36382249	0.895687349	0.394882605	0.345398953	0.816758204	0.311805174	0.422539686	0.34131678	0.469714248	0.245625856	0.706318332	0.681533076
ncbi_418286	brown	2.509558554	6.214293656	7.82885025	3.722631572	7.558930554	5.085388456	2.239397094	1.503194288	4.399395651	6.412203114	1.806388939	3.767524384	3.826421115	2.567664572	5.774548414	5.718230862	3.921915024	5.148183602	5.248152654	4.678455324	5.370701642	5.211619748	12.13352339	3.221806029	6.523261944	3.320945259	4.065533463	4.854328609	6.159209277	8.080751857	6.883405479	2.916412953	4.301520178	3.094411196	3.791772657	4.552367837	3.549903075	6.924615707	4.473280131	2.299643437	10.74834578	2.300423963	3.328257212	2.58284343	6.104894866	3.839022028	4.022985669	4.128175802
ncbi_418287	black	0	0	0.000970902	0	0.001470603	0	0	0	0.900661442	0	0	0	0.074226364	0	0	0.009883894	0	0.009337122	0.004575367	0.013579671	0.044020701	0.019147514	0.00446685	0	0.074250074	0	0.019173102	0.208076767	0.396222562	0.634970929	1.232880817	0	0.339757993	0	0	0.004121179	0.00371178	0	0	0	0	0	0.027014469	0.011446952	0	0.02546992	0	0.006952254
ncbi_418288	darkred	0.016074961	0.007588951	0.022531447	0.021422974	0.010580727	0.006662935	0	0	0.175533923	0.025436808	0.023447099	0.013409204	0.062752336	0	0.268837306	0.022827487	0.108804457	0.369981777	0.478666574	0.330492077	0.346835276	0.42339465	0.457187123	0.241215829	0.386930912	0.013572351	0.053669815	0.002415552	0.029029909	0.965702224	0.359785505	0.047348269	0.08107144	0	0	0.010196874	0.001555331	0.016338199	0.004854613	0	0.010776951	0	0.003178896	0.004347089	0.204320779	0	0.050987901	0.388864116
ncbi_418289	darkred	0	0	0	0	0	0	0	0	0	0	0	0.038230976	0	0	0.120497188	0.038511244	0	0.102430909	0.113554042	0.173594571	0.122145726	0.165796367	0.131347734	0.19440441	0.117582563	0	0.014881993	0.036828055	0.069367518	0	0	0.019246926	0.203682581	0.003574639	0	0.039330487	0.040776771	0	0.069273088	0	0.005860549	0.21056387	0.006625465	0.031665267	0.149097419	0	0.079081391	0.146965314
ncbi_770517	brown	0.043187155	2.163673924	1.688626395	0.468498744	2.256239735	0.716563201	0.777301608	0	0.617761827	1.763558108	0.073759017	0.259737289	0.184644625	0.03543305	0.158774013	0.035635675	0	0.015860878	0.026750972	0.074755713	0.042430504	0.135140983	1.200795943	0	0	0.13870983	0.114983206	0.002546561	0.34566472	0.032495914	0.298987404	0.023230441	0.042352484	0	0.202811718	0.040905109	0.049751626	0.084147166	0.016791129	0	0.909652972	0.030497103	0.012658267	0.02480483	0.086254305	0.032645173	0.271046343	0.003545234
ncbi_418290	darkred	0.207892066	0.685002834	0.583965111	0.587909559	0.6981651	0.382195475	0.672298319	0	0.30045795	0.412136965	0.711313539	0.391237072	0.457712591	0.331512052	0.500335599	0.482764769	0.809548722	0.721509724	0.458408186	0.440114753	0.405923938	0.473524349	1.108547183	0.50310507	1.252439878	0.721950762	0	0.296255918	0.574371264	0.210176898	0.099213785	0.491926109	0.122717171	0.683249655	0.44745088	0.356622676	0.453698498	0.528702619	0.374071132	0.581534755	0.647968111	0.23730367	0.401793874	0.301557756	0.656538462	0.517844259	0.869338578	0.598001496
ncbi_396435	blue	1.699258162	2.521775579	3.856350958	2.936355962	3.790328788	2.471916108	0.801576934	1.556750123	2.696832521	4.115595083	1.410948436	1.024007362	5.311690174	1.354640049	1.538443099	1.197762773	2.687226755	1.444899088	1.784406756	1.588058844	1.767010207	2.406175977	2.135432012	1.580651155	2.041548684	1.721362213	1.730518027	5.099070703	2.5978192	3.14101201	2.39206142	2.259324459	1.445008618	2.775981288	3.291370686	5.733272196	4.498713763	11.31131311	5.592704526	1.636723449	8.271156282	2.841945103	3.038803626	2.437435243	1.243387086	1.203526401	2.066327103	1.264059208
ncbi_418291	blue	0.018121559	0.011360555	0.011665369	0.0037689	0.006578477	0.03888849	0	0	0	0.01401862	0.032451669	0	0.078849429	0.027284534	0	0	0	0	0	0.003885827	0	0	0	0	0	0	0	0.034019374	0.017905628	0	0	0.069923683	0	0.062377991	0	0.043394198	0.060572237	0.066504901	0.04642288	0	0.03712519	0.012150524	0.007121838	0.027072128	0	0.013773877	0.02545851	0.010252271
ncbi_395689	steelblue	0.000898528	0.00077408	0.001295807	0.014985904	0.00815661	0.007206428	0	0	0	0	0	0	0	0	0.012063614	0.035259315	0	0.003918941	0.023973221	0.02079486	0	0.039056245	0	0.162377202	0	0.040717054	0.072270001	0	0	0	0.03533444	0	0	0	0.055134694	0	0	0.004225003	0.003150325	0	0	0.02319629	0	0	0	0	0	0.029181251
ncbi_427946	darkred	0.065914371	0.058892897	0.093299495	0.084746661	0.095780612	0.069462339	0.118949027	0	0.1957526	0.097134916	0.223476625	0.305727274	0.410285102	0.069135865	0.650708813	0.299236309	1.373933143	0.475968932	0.576847771	0.288017394	0.567678758	0.414815658	0.446979427	0.609271337	0.244618701	0.183832283	0.493993384	0.140144371	0.415295416	0.141184249	0.123084743	0.723992369	0.176106307	0.731591379	0.169289239	0.251264272	0.462536977	0.151704505	0.255577903	0.523429796	0.311885592	0.519915728	0.252351229	0.280469541	0.138611903	0.110692543	0.39991891	0.548299054
ncbi_771099	blue	2.499785162	2.603281726	2.488813636	2.84205055	2.070532283	2.797587152	2.547810972	0.751597144	2.457303407	2.037410188	4.52451835	2.145066473	3.098753927	2.855968976	2.069592083	1.333066973	4.24403775	2.636772718	2.653195536	2.863700459	3.100744639	2.187492814	3.469967771	2.950887826	2.060212613	2.384659875	1.827159019	3.896713479	2.374012343	3.639682597	3.319646338	2.750959033	3.719432089	3.194083227	2.389676267	4.046110358	3.241322282	5.364100488	3.207567078	1.859564692	4.133297432	2.919729463	2.501121547	1.86247657	2.7564339	1.842042335	2.525385814	2.078334761
ncbi_427947	black	2.191640707	0.931814624	0.653695897	2.006971466	0.777941609	0.891146929	1.206622818	2.361903102	3.35337806	1.352744012	0.933899889	0.561680291	4.215858113	0.405296486	0	0.018223002	0	0.01795977	0.007841628	0.006050943	0	0.017738045	0	0	0.027476453	2.094916903	1.189011785	0.762077249	0.423901526	2.177465585	4.303368333	0.439371244	1.586983929	0.236599564	2.758879705	0.369674009	0.296495334	0.418645364	0.339634615	0.502492326	0.415357472	0.309218491	0.232644313	0.184850608	0.144814665	0	0.183321057	0.017848824
ncbi_771124	grey60	1.937963539	2.43753595	2.776721468	2.445413399	3.151505971	2.991999927	0.798505486	2.308347267	1.883375543	2.692075434	0.939373314	0.666800783	1.551823064	1.255409222	0.8992963	1.044766305	0.353668057	0.681930944	0.62080517	0.854077657	0.753904676	0.983878821	0.968285188	0.920214112	0.802230326	0.511177936	1.044714845	2.803151513	1.754416162	1.52427812	1.181302109	2.002442804	1.141586126	3.356915019	0.914093836	3.272753375	2.925008412	5.148805616	3.050979155	1.508839342	3.969261752	2.194085422	2.554826742	2.064518386	1.210104217	1.12507892	1.457889128	0.853433824
ncbi_418292	brown	0.351930137	0.565128268	0.727932263	1.121078449	0.986525727	0.547269237	0.370160466	0	0.361251381	0.959982135	0.140865243	0.168320226	0.182304965	0.162527005	0.145357937	0.042054256	0	0.079221524	0.084273472	0.095737787	0.083133984	0.234597467	0.140920771	0.066711408	0.081184019	0	0.201588921	0.203458526	0.097088771	0.216123593	0.209673574	0.13882952	0.023893036	0.192136552	0.039300606	0.124822856	0.128199279	0.223691608	0.145571076	0.073682848	0.152449279	0.077939182	0.054269551	0.085436033	0.032664367	0.159780198	0.370466418	0.083244711
ncbi_418293	pink	0.287660124	0.170334222	0.17417965	0.55466611	0.334578905	0.229384924	0.284501166	0.751597144	0.342500114	0.562036892	0.219196178	0.068576215	0.366910941	0.157816216	0.259711882	0.346351252	0.079184087	0.296578469	0.313867691	0.325877762	0.413252918	0.149988381	0.244070338	0.279760631	0.128797229	0.143695396	0.344967229	0.221645539	0.486639692	0.528423026	0.146012132	0.327337094	0.198268117	0.231719108	0.217488203	0.33940829	0.403078649	0.239358049	0.291395285	0.078157973	0.299148121	0.503177253	0.438311099	0.371123406	0.637264977	0.1992295	0.188180814	0.414574139
ncbi_418294	darkred	0	0	0.001307235	0	0.00120239	0	0	0	0	0	0.007174013	0.086698081	0	0	0.433398949	0.084435137	0.641292367	0.948377455	0.616041466	1.505053102	1.404575149	0.330792307	0.826934088	0.251448796	1.509817432	0.040524102	0.209965752	0.025355884	0.060841611	0	0	0.010987321	0.085999312	0	0.391696044	0.026745364	0.032492867	0.013356859	0.076976532	0.531341099	0.039862664	0.046738542	0.038251378	0.09447985	1.97542613	0.167723467	0.745595643	4.574158696
ncbi_418295	darkred	0.001058469	0.003974557	0.00283291	0.014919305	0.004868681	0.002865264	0.020272051	0	0	0	0.152276101	0.126771262	0	0.061927421	0.301472445	0.06492302	0.304409157	0.910111616	0.372460339	0.884134554	0.800097592	0.379619043	0.72307793	0.669847238	0.849817382	0.064117169	0.04143307	0.049539075	0.33223205	0	0	0.005589934	0.149521531	0.088809206	0	0.20346354	0.250915637	0.135990729	0.210486918	0.034233093	0.183667581	0.327797522	0.223395133	0.237963347	1.329014895	0.195665164	1.115634648	2.648890206
ncbi_418296	blue	0.087328535	0.111489674	0.115468428	0.089851523	0.087632744	0.105512407	0.029700912	0	0.043499334	0.48590962	3.303345742	0.928705183	0.537123309	1.178552223	1.368616932	0.343338538	2.228092984	3.254042732	2.137784704	2.952078313	4.555955789	3.526607928	2.429066089	4.661471528	5.414658201	1.602327907	0.230005909	2.234013075	1.791481261	0.179608754	0.451371059	0.783230881	1.033077501	0.577748467	1.93715192	4.09797378	1.919886325	6.668280274	3.789881527	2.338676083	5.362140369	2.22108918	2.092910313	1.607756708	1.740038865	0.326068046	2.436222355	3.77029963
ncbi_418297	pink	0.292916914	0.090225005	0.06467422	0.12754048	0.060972911	0.136930992	0.233059321	2.096436059	0.05784136	0.443671827	0.48999523	0.07586156	0.418221854	0.101451455	0.237774004	0.077736044	0	0.281517297	0.299857768	0.281672338	0.257260223	0.112515101	0.320279544	0.049070744	0.343323093	0.511758062	0.036056046	0.413294618	0.125664024	0.026685809	0.137288757	0.101686835	0.320525995	0.049211657	0.422963177	0.064421285	0.04333758	0.045834718	0.055105891	0	0.046208451	0.083637636	0.06834034	0.037506676	0.122758014	0.055454302	0.020221039	0.352527397
ncbi_418298	blue	0.022373495	0.041561669	0.089230125	0.041481426	0.058495354	0.045653204	0.041495498	0	0.02258662	0.011573511	0	0.013412449	0.023238358	0	0.132467587	0	0	0.017061046	0.004769481	0.027970558	0.060529881	0.04665929	0.009134889	0	0.198465621	0	0	0.022687308	0.033886576	0	0	0	0	0.04659579	0	0.057377526	0.023476532	0.087353515	0.071892254	0.040081606	0.103119051	0.062772547	0.05828261	0.054282069	0.07213639	0	0.065442631	0.043232761
ncbi_418299	blue	0.275873022	0.144927951	0.220860344	0.265791669	0.190184987	0.206087293	0.332654901	0	0.085263817	0.14285877	0.25150884	0.374864099	0.764244947	0.273444862	0.227070253	0.154370538	0.627619184	0.251531084	0.202343547	0.181388031	0.225984484	0.232051445	0.138258552	0.025183398	0.060039866	0.247760405	0.118485898	0.413157273	0.294668647	0.186800665	0.114994871	0.321057307	0.341494375	0.279032589	0.423939769	0.654876777	0.484884477	0.945339535	0.799217571	0.426764073	0.705457567	0.641394572	0.568508687	0.497608882	0.359087751	0.153446201	0.399212954	0.25296778
ncbi_418300	black	3.294758614	1.49276522	0.881961055	1.548361431	1.026660182	1.727888946	2.371876979	3.918653225	2.561523547	1.42025804	1.215793021	0.754451694	2.116428496	0.982103421	0.855659511	0.55760595	1.17781641	0.737775181	0.793835154	0.613255844	0.554226821	0.603899745	0.656178466	0.620762033	0.681767137	1.263448461	1.536718898	1.412431084	0.685686964	2.654161526	2.22415416	0.262895485	3.083063417	0.770834416	2.00144109	0.374843821	0.255106272	0.449605078	0.317271771	0.497362065	0.311129903	0.276502557	0.157978089	0.241786311	0.840990213	0.750912503	0.800528409	1.123666728
ncbi_768450	midnightblue	0.070231337	0.073874759	0.078731962	0.059831871	0.066505798	0.023856328	0.233375269	0	0.227180216	0.145487397	0.758240921	0.152560956	0.306384366	0.676867996	0.068523658	0.022842956	0.377090834	0.099718554	0.103634603	0.122009535	0.188494252	0.097004366	0.255726973	0.155779189	0.066519437	0	0.830846505	0.078122463	0.073852696	0.110069123	0.162892979	0.434306933	0	0.12518612	0	0.009108041	0.010481527	0.009453421	0	0.071784932	0.017356583	0.006992929	0.005651014	0	0.070035134	0.009347052	0.399640458	0.150449449
ncbi_395857	brown	0.243824912	0.339239906	0.435340365	0.260086535	0.354824398	0.287865179	0.197581898	0	0.228051059	0.298690233	0.077273852	0.053960665	0.099634954	0.034342987	0	0.176579049	0	0.090587992	0.109029127	0.087331156	0.16197763	0.026638804	0.299514107	0.027038939	0.147472563	0.102385964	0.063922765	0.064776526	0.14732385	0.079754481	0.687611334	0.071417575	0.169950642	0.202397309	0.173859033	0.038765167	0.08243132	0.050907991	0.060403052	0.078157973	0.111607948	0.05265327	0.021179128	0.024834768	0.028367829	0.260568983	0.11919642	0.14171903
ncbi_395647	white	0.00965511	0.024440636	0.010730965	0.017732269	0.01941284	0.010610305	0	0	0	0.01401862	0	0.018169665	0	0.046843769	0.085810025	0.015254995	0	0.042098018	0.034400197	0.009388907	0.023630806	0.008598334	0.058546776	0.033941221	0	0	0	0.015247159	0.053480045	0	0	0.195423272	0	0.253833501	0	0.047959544	0.085902288	0.014999539	0.073745309	0.034233093	0.022977341	0.151286852	0.05755652	0.019119494	0	0	0.065380713	0.036750749
[truncated: 11,017 more rows]
[truncated: 40 more columns]
