# Supplementary material for: Deciphering infected cell types, hub gene networks and cell-cell communication in infectious bronchitis virus via single-cell RNA sequencing
Source: PLoS Pathog. 2024 May 14;20(5):e1012232. doi: 10.1371/journal.ppat.1012232 (PMC11125504; doi:10.1371/journal.ppat.1012232)
Supplement: S14 Table — (XLS) [file ppat.1012232.s029.xls]

Sample	pink	brown	green	saddlebrown	darkgrey	lightcyan	steelblue	black	darkorange	tan	darkred	violet	darkturquoise	lightyellow	darkolivegreen	greenyellow	midnightblue	orange	blue	grey60	skyblue	white	grey
Con-BF-B_cell1	0.083159199	0.080533086	0.238872772	-0.038514169	-0.042019932	-0.024631738	-0.030395286	0.044208619	-0.052235681	-0.05790408	-0.079835401	-0.040936211	-0.007078346	-0.039340813	-0.05598859	-0.023336924	-0.055749261	-0.011546311	-0.076083421	-0.03023388	-0.046604587	-0.062926562	-0.021456083
Con-BF-B_cell2	0.056525412	0.271774733	0.15415774	-0.047005781	-0.058228482	-0.051575182	-0.049340333	-0.007384913	-0.081368796	-0.065776177	-0.084154344	-0.048541627	-0.011414265	-0.042985656	-0.055955745	-0.039191057	-0.063217277	-0.027698354	-0.063805765	0.063263768	-0.048445791	-0.067292836	-0.038231681
Con-BF-B_cell3	0.046662111	0.308060818	0.098081977	-0.04635645	-0.055561204	-0.047769057	-0.050139775	-0.028406465	-0.084123027	-0.063898574	-0.080065662	-0.046077187	-0.00233021	-0.040278293	-0.051677223	-0.031869408	-0.057312041	-0.018114861	-0.055163461	0.107843898	-0.041928375	-0.067545316	-0.011518315
Con-BF-B_cell4	0.056509618	0.19634243	0.123962308	-0.035562686	-0.036900482	-0.025906374	-0.030887524	0.01595733	-0.071588314	-0.058464416	-0.076838856	-0.039863984	0.011321771	-0.038433959	-0.052126891	-0.028304073	-0.057654865	-0.011337704	-0.061987067	0.054007478	-0.041776825	-0.056189494	-0.012856514
Con-BF-B_cell5	0.043999648	0.306669626	0.092196073	-0.045598946	-0.0560003	-0.04751223	-0.049061397	-0.027351908	-0.086999898	-0.063649572	-0.078988024	-0.049982519	-0.00069272	-0.040839796	-0.049121679	-0.036992083	-0.061089259	-0.026558322	-0.054137128	0.113614979	-0.043420062	-0.062786905	-0.024659121
Con-BF-B_cell6	0.064382529	0.189613719	0.177927396	-0.046313321	-0.053918044	-0.039321621	-0.043343849	0.000574048	-0.067948819	-0.066036773	-0.083523004	-0.04895877	-0.00051554	-0.041217836	-0.062332691	-0.029996731	-0.06304075	-0.016792209	-0.066489262	0.058464867	-0.047664873	-0.072050075	-0.016769137
Con-BF-B_cell7	0.115240629	0.081246966	0.398022126	-0.001832766	-0.012559936	-0.01481457	-0.00820636	0.139814527	-0.043667512	-0.034679986	-0.064936681	-0.038920006	0.034216138	-0.010073216	-0.042052715	-0.007797537	-0.032430133	0.085643083	-0.084662456	-0.098216911	-0.035081875	-0.039036585	0.026054717
Con-BF-B_cell8	0.888792151	-0.048752589	0.075287159	-0.081888179	-0.073345357	-0.059964652	-0.032852914	-0.049732588	0.108560612	-0.081767623	-0.106534383	-0.073311185	-0.146031862	-0.085776595	-0.08953033	-0.076481551	-0.098137791	-0.146680619	-0.076337022	-0.101010656	-0.081722908	-0.09347489	-0.160243618
Con-BF-CD8_T	0.02376965	0.05218946	0.042405775	0.016690466	-0.008296623	-0.021718368	-0.004819806	0.207728272	-0.026304789	-0.02878605	-0.065219535	-0.042018892	0.006904272	-0.013763556	-0.051944306	-0.031602371	-0.035251616	-0.026684812	-0.081202775	-0.056539224	-0.043659005	-0.05050202	-0.008549753
Con-BF-Dendritic	0.040412813	0.255800036	0.069022868	-0.045043691	0.019546774	0.013587233	-0.011878815	-0.020121214	-0.057063082	-0.056138084	-0.070536339	-0.050814496	-0.009066896	-0.042318091	-0.05113558	-0.020855557	-0.050930479	-0.037014636	-0.055812294	0.095035265	-0.038980414	-0.051792933	0.02061907
Con-BF-ERC	0.027395051	-0.018547179	0.008381686	0.000341538	0.008656665	0.072372215	0.014536167	-0.02577783	0.097815314	0.020605988	-0.00296911	-0.024394383	0.013472855	0.075449863	0.10340138	0.70613479	0.34178297	0.002670701	-0.032472472	-0.019902976	0.060727519	-0.001689092	0.014599093
Con-BF-IFE1	-0.020636165	-0.046637395	-0.012617665	-0.007925447	-0.020756071	-0.014901402	0.001012873	-0.035026944	0.025228347	-0.011242137	-0.023605801	-0.02945861	-0.008347428	0.034421552	0.146225621	0.080290234	0.370065703	0.028766443	-0.042104772	-0.088928876	0.003997709	0.031810101	-0.047738758
Con-BF-Macro	0.027037902	0.015587171	0.046857358	-0.001007016	0.152797308	0.595568893	0.092235302	0.009802697	-0.000117295	-0.026957155	-0.047836952	-0.036066842	-0.007039149	-0.017486041	-0.05318141	0.030590115	-0.029281235	-0.015628085	-0.046484641	0.016071422	0.002439411	-0.017531995	0.035313379
Con-BF-REC2	-0.001526545	-0.02375253	-0.016395676	-0.027887459	-0.018198625	-0.01735194	-0.017509563	-0.027090366	0.079095887	0.004851654	-0.028136151	-0.026509624	0.019134444	0.636036752	0.113148181	0.079792023	0.284733638	0.015371868	-0.02686429	0.069369467	0.226296627	0.040268618	0.038297231
Con-Kid-CD4_T	-0.014930104	-0.031743685	-0.034891898	-0.024654524	-0.036488557	-0.038206117	-0.043343416	0.086344861	-0.048202346	-0.033398998	-0.066740352	-0.041643558	-0.014009697	-0.032689241	-0.043071971	-0.033995772	-0.041436967	0.001346303	0.104509839	0.125012805	-0.023874321	-0.016831229	-0.0062542
Con-Kid-CD8_T1	-0.067709418	-0.066206679	-0.079080194	-0.049121813	-0.057208526	-0.049036633	-0.050504422	-0.060161261	-0.091832076	-0.044379605	-0.067682587	-0.047896109	-0.039776056	-0.042627169	-0.034235353	-0.051836981	-0.044615365	-0.019130912	0.134930601	0.003300492	-0.022407979	0.000796739	-0.038503573
Con-Kid-CD8_T2	0.034551058	0.012167383	0.007744344	-0.016830962	-0.024426285	-0.030484092	-0.032166022	0.25846945	0.000976307	-0.022117299	-0.063578069	-0.020946821	0.019571988	-0.023170257	-0.053429701	-0.028069917	-0.038786161	0.027152405	-0.056648306	-0.037693143	-0.050239955	-0.02872509	-0.032093461
Con-Kid-CD8_T3	0.013306927	0.048802283	0.007437789	-0.000724885	-0.023104679	-0.015330874	-0.032725499	0.163485708	-0.029465893	-0.036603248	-0.066599192	-0.035100127	0.010221058	-0.027399455	-0.0590151	-0.025825364	-0.0421275	0.044498174	-0.049726984	-0.025494923	-0.032175196	-0.041184242	0.031041465
Con-Kid-DCT	-0.032064905	-0.069737657	-0.046109454	-0.002222615	-0.029699223	-0.017827924	-0.033830647	-0.054382504	-0.063059108	0.01077368	-0.02110784	0.00039028	0.029908679	0.043384172	0.039050033	0.012890107	0.152639556	0.082311918	0.048262183	0.103331042	0.197297969	0.755551988	0.028783828
Con-Kid-Gamma_delta_T	0.012336772	-0.019754122	-0.010359776	0.044673576	-0.006499295	-0.039622655	-0.002202754	0.245596663	-0.030305425	-0.025309408	-0.06163371	-0.046200354	0.001324266	-0.018172066	-0.050184575	-0.030366712	-0.03932312	-0.037976027	-0.049173563	-0.066550997	-0.041318474	-0.031471496	-0.016633606
Con-Kid-Intercalated_cell	-0.034505271	-0.017301121	-0.059507797	-0.028914456	-0.038162294	-0.015847689	-0.048112863	-0.080598425	-0.057322637	-0.012814583	-0.043065333	-0.02138414	0.005575429	0.081060235	0.014713085	0.022191589	0.108364475	0.003737385	0.062045856	0.417065257	0.589519421	0.207858045	0.050319091
Con-Kid-Macro	0.009978213	-0.026239173	0.031722569	0.006326292	0.234705221	0.101736242	0.146600631	0.048465576	0.009204166	-0.039335555	-0.056167914	-0.038591441	-0.021660256	-0.012173215	-0.03301845	-0.021980696	-0.042794055	-0.009762463	-0.045516365	-0.054402806	-0.020003328	-0.030156581	0.88938943
Con-Kid-PT1	-0.074656378	-0.082975187	-0.098530345	-0.061714204	-0.0595675	-0.040951193	-0.058184411	-0.119058424	-0.108301348	-0.052507779	-0.062949112	-0.042649512	-0.044987487	-0.042139306	-0.028036521	-0.046933651	-0.038184438	-0.031802985	0.255955394	0.203257077	-0.010746666	0.017737997	-0.009812354
Con-Kid-PT2	-0.073213587	-0.083991688	-0.096526909	-0.058105678	-0.056808718	-0.048752111	-0.058976428	-0.115476996	-0.101652616	-0.044481237	-0.062201528	-0.042009406	-0.042285787	-0.040303561	-0.022309715	-0.046280368	-0.027551651	-0.031237862	0.22525541	0.148350994	0.000822272	0.044128156	-0.015243084
Con-Kid-PT3	-0.059822025	-0.024988675	-0.096589041	-0.062520211	-0.059443026	-0.032723409	-0.056016418	-0.122496854	-0.105797288	-0.059028915	-0.064499702	-0.047175878	-0.030307633	-0.041399007	-0.023955511	-0.036741025	-0.040076772	-0.039860537	0.30107291	0.404049586	0.008736589	0.004793681	-0.037091986
Con-Kid-PT4	-0.079911766	-0.096704732	-0.098979617	-0.066304382	-0.06090819	-0.042853405	-0.054072455	-0.120067477	-0.108416653	-0.053929545	-0.067330401	-0.045205346	-0.050137549	-0.044310882	-0.030078287	-0.050009307	-0.038766066	-0.034764436	0.231352513	0.145156061	-0.01677856	0.008005869	-0.014838376
Con-Kid-PT5	-0.051578723	-0.099540154	-0.065472576	-0.024399438	-0.051644155	-0.055115785	-0.033391964	-0.078162243	-0.056434989	-0.019910926	-0.041715507	-0.01333186	-0.05772665	-0.013693245	0.002417917	-0.042499646	0.04947199	0.938070329	0.04284714	-0.063271809	0.003113282	0.222482789	-0.064638906
Con-Kid-PT6	-0.063693398	-0.013382646	-0.092711232	-0.060930048	-0.061076649	-0.040218505	-0.057219864	-0.120915728	-0.105803235	-0.053399183	-0.06165262	-0.044216684	-0.031830274	-0.036281523	-0.024120886	-0.039459888	-0.038228709	-0.033140291	0.251317844	0.272834221	0.000767487	0.009328796	-0.020336002
Con-Kid-PT7	-0.063926393	-0.11737163	-0.071517711	-0.046958196	-0.048373146	-0.034629705	-0.046249006	-0.081364897	-0.101176042	-0.030876972	-0.051739661	-0.028654871	-0.014209629	-0.026245227	-0.013135443	-0.045832008	-0.023057099	0.023368525	0.241696876	0.024661785	-0.007827698	0.064507558	0.028519387
Con-Kid-PT8	-0.098491199	-0.1273015	-0.111905109	-0.069344138	-0.0681712	-0.052453349	-0.064454336	-0.131515783	-0.114354513	-0.058079305	-0.071588655	-0.043924736	-0.068041616	-0.056721674	-0.034682318	-0.065474715	-0.047145688	-0.05126678	0.185737429	0.037260995	-0.034182946	-0.002377833	-0.050819408
Con-Kid-PT9	-0.103836858	-0.140126088	-0.113402482	-0.071708484	-0.073372158	-0.05952474	-0.065711898	-0.132335942	-0.116691586	-0.060903172	-0.080682662	-0.051948488	-0.077994396	-0.059703376	-0.042679818	-0.074031762	-0.055915596	-0.057721562	0.162449437	-0.02070397	-0.038059376	-0.005016498	-0.061089053
Con-Tra-Chondrocyte	-0.042840865	-0.050263711	-0.065070724	0.029111326	-0.019413153	-0.033352578	-0.036378394	-0.061891597	-0.093155713	0.134175974	0.152516845	0.618969683	-0.008089126	-0.014479702	0.027368381	-0.007282504	-0.028765108	-0.053212936	-0.058974161	-0.078983703	-0.008931231	-0.021923456	0.01138573
Con-Tra-Endothelial_cell	-0.032356783	-0.05926465	-0.052817249	0.061659209	0.028262411	-0.028083896	-0.024299451	-0.024403353	-0.070316648	0.607627857	0.061501436	0.073862239	0.000990831	-0.008815881	0.068188388	0.011506313	-0.017224698	-0.008303911	-0.064547003	-0.083874092	-0.018721293	-0.006844096	0.026628864
Con-Tra-Epithelial	-0.024325754	-0.063003747	-0.076868576	-0.011681838	-0.013883407	-0.025548782	-0.011489934	-0.065446962	-0.021185726	0.04731714	0.122384995	-0.003424993	0.958617019	-0.034106104	0.220112958	-0.007884108	0.038946345	-0.074955103	-0.05170243	-0.044081956	-0.038246179	-0.006373078	-0.13470799
Con-Tra-Fibroblast1	-0.042238157	-0.048332992	-0.067598432	-0.013005828	-0.023045974	-0.03271093	-0.038323139	-0.069395502	-0.090235228	0.018231344	0.191716734	0.026764197	-0.001469204	-0.020791599	-0.008665361	-0.020440407	-0.043502997	-0.030422587	-0.057262307	-0.058288825	-0.034922225	-0.033449335	-0.014349567
Con-Tra-Fibroblast2	-0.036832564	-0.040586107	-0.061439904	0.013644013	-0.019921755	-0.035612245	-0.041807335	-0.064713152	-0.093457797	0.021485802	0.213866453	0.066008958	-0.002606035	-0.015051508	0.019961345	-0.011205439	-0.041845037	-0.029115526	-0.057477459	-0.052868959	-0.026710451	-0.02247502	-0.031096611
Con-Tra-Fibroblast3	-0.049842841	-0.050690553	-0.07596644	-0.010266955	-0.023366334	-0.042020293	-0.039739645	-0.082395938	-0.097516946	0.005305883	0.194454181	0.034632945	-0.013553204	-0.022128865	-0.022031557	-0.027217935	-0.046071436	-0.041121306	-0.052385732	-0.0568112	-0.039264901	-0.037062849	-0.025535692
Con-Tra-Fibroblast4	-0.042469218	-0.057500778	-0.067819156	-0.007739898	-0.020262187	-0.037645688	-0.033298556	-0.069207691	-0.097452363	0.03352054	0.174616083	0.025892576	-0.008730822	-0.018686139	-0.027881707	-0.030024217	-0.046465778	-0.039772249	-0.058548182	-0.076036428	-0.038098092	-0.021305981	-0.014686134
Con-Tra-Fibroblast5	-0.044670774	-0.04613349	-0.065241781	0.004777433	-0.015680609	-0.036702134	-0.033234784	-0.067008168	-0.100064088	0.027480303	0.178538428	0.003434452	-0.000177253	-0.019472974	-0.034014194	-0.029675307	-0.049018089	-0.038288172	-0.059397093	-0.066233638	-0.037933831	-0.029041144	0.004835136
Con-Tra-Fibroblast6	-0.027486083	0.050631027	-0.05568462	0.003102596	-0.021298643	-0.036034393	-0.044856294	-0.067601705	-0.094583718	0.032438597	0.180677962	0.067305976	0.01291568	-0.014238953	0.005744173	-0.007853537	-0.040339237	-0.026193884	-0.051367187	-0.026248659	-0.029327255	-0.017600389	-0.018946544
Con-Tra-Fibroblast7	-0.044941973	-0.052616083	-0.074482693	-0.008383751	-0.029442343	-0.032064253	-0.041892282	-0.077573526	-0.092878831	-0.005453077	0.203195659	0.000264853	0.003869924	-0.022521835	-0.023341854	-0.02666095	-0.041350055	-0.040518032	-0.052510561	-0.051430383	-0.038180233	-0.056459544	-0.0579241
Con-Tra-Fibroblast8	-0.051002302	-0.055471685	-0.077776498	-0.012156118	-0.024976069	-0.027550446	-0.039414435	-0.079317171	-0.083421777	0.055163227	0.186196018	-0.003933773	-0.025166729	-0.035173709	0.010983713	-0.01247439	-0.036557433	-0.058211581	-0.055756851	-0.047414948	-0.019510027	-0.031975377	-0.086923291
Con-Tra-Macro	-0.026170695	-0.063056576	-0.03231565	0.049541424	0.57029048	0.141707852	0.084935271	-0.010372319	-0.058674181	0.017331406	-0.00584937	0.014848848	-0.034260229	-0.024974372	-0.018411517	-0.006330704	-0.045887312	-0.037013975	-0.061822329	-0.090567897	-0.01356772	-0.030598222	-0.127361305
Con-Tra-T_cell	-0.016101727	-0.043248865	-0.035620874	0.858080064	0.048949319	-0.015975485	0.023842184	0.113199217	-0.061103386	0.004885642	-0.022612989	0.039727469	-0.032678886	-0.015631212	-0.023034128	-0.016662907	-0.035856647	-0.03651057	-0.081326943	-0.112200364	-0.03088981	-0.044068885	-0.112677688
IBV-BF-B_cell1	0.086907724	0.07413072	0.260011921	-0.030635556	-0.037781621	-0.018244045	-0.019707408	0.062039942	0.012575011	-0.05228064	-0.078568921	-0.039897269	0.003944761	-0.026559669	-0.051855537	-0.0141552	-0.048077826	0.004338899	-0.080511971	-0.038567309	-0.044366642	-0.057396273	0.015844159
IBV-BF-B_cell2	0.058556587	0.251985334	0.171464782	-0.040382897	-0.053442846	-0.04693485	-0.044164226	0.004118745	-0.043202613	-0.061838467	-0.08258278	-0.042701314	-0.006260468	-0.031832906	-0.053284232	-0.032800224	-0.056467453	-0.012007738	-0.068523456	0.031511821	-0.050248353	-0.062931571	-0.00752445
IBV-BF-B_cell3	0.042177506	0.295925261	0.104308584	-0.037206382	-0.052168079	-0.044426175	-0.048099343	-0.024385225	-0.058192216	-0.062692158	-0.080828015	-0.049499294	0.003969591	-0.038324868	-0.050224054	-0.03414456	-0.060239953	-0.019625432	-0.057834867	0.094812968	-0.042683642	-0.062909567	-0.010808183
IBV-BF-B_cell4	0.058192774	0.166470292	0.147785147	-0.027215787	-0.027349898	-0.016484064	-0.017164798	0.041317606	0.001137225	-0.052984109	-0.076088321	-0.033956486	0.014108841	-0.026998825	-0.051303257	-0.023203181	-0.04972903	0.007837468	-0.068510905	0.029908018	-0.038386969	-0.055277656	0.033593249
IBV-BF-B_cell5	0.034294136	0.273937173	0.082515903	-0.035321029	-0.049411434	-0.041059722	-0.042225566	-0.027248624	-0.056185037	-0.064497758	-0.077365174	-0.046781451	-0.008275279	-0.037638549	-0.053565841	-0.035952162	-0.059097044	-0.0283783	-0.055358479	0.090351077	-0.041642518	-0.060591818	-0.029367796
IBV-BF-B_cell6	0.073438056	0.179399469	0.205720406	-0.040882727	-0.048357612	-0.036731172	-0.036343924	0.014116601	-0.024174228	-0.065197406	-0.083392504	-0.032427338	-0.001747533	-0.033128319	-0.060535528	-0.022253979	-0.059083957	0.006292727	-0.070961752	0.035109333	-0.048132693	-0.065813142	0.000598093
IBV-BF-B_cell7	0.110750628	0.06694029	0.419275843	-0.003109965	-0.017140154	-0.014503097	-0.01447134	0.148413809	0.026391874	-0.031257825	-0.06624584	-0.017820244	0.059332754	-0.00289665	-0.031166067	-0.009553739	-0.024242396	0.120272503	-0.080269972	-0.11073157	-0.035922744	-0.041772998	0.145089728
IBV-BF-B_cell8	0.095295883	0.056092646	0.279530151	-0.026215398	-0.039914809	-0.010152525	-0.010376115	0.074872717	0.382074991	-0.053323349	-0.083270227	-0.050048388	0.001968708	-0.031504265	-0.052649617	-0.007095448	-0.057178249	0.014608789	-0.08412512	-0.057563051	-0.042201085	-0.052088989	-0.051296377
IBV-BF-CD8_T	0.03077228	0.014935098	0.047597367	0.057014857	0.002064607	-0.011437437	0.028559612	0.286992437	0.122927081	-0.012135679	-0.064816632	-0.022828304	0.014442435	-0.008978145	-0.042930508	-0.017743883	-0.030464616	0.035243932	-0.083624566	-0.083115951	-0.036106377	-0.037346542	0.023612955
IBV-BF-Dendritic	-0.021287267	-0.068348833	5.27E-05	0.019329315	0.219005496	0.321639111	0.725616004	0.007655689	0.245374425	-0.022223346	-0.063231565	-0.023696138	-0.047384757	-0.022531289	-0.034096221	0.016751864	-0.019654478	-0.031334421	-0.071218703	-0.104598557	-0.036062281	-0.03631939	-0.113155812
IBV-BF-ERC	0.015368216	-0.029503409	0.000834852	-0.002873559	0.019042426	0.085261921	0.04271095	-0.021905933	0.320754944	0.015375167	-0.019023754	-0.020375216	0.000477131	0.065640089	0.135461217	0.620166625	0.346435411	-0.003931182	-0.036806999	-0.042694237	0.043256971	-0.012063627	-0.024603867
IBV-BF-IFE1	-0.036262164	-0.08643892	-0.037881608	-0.005654089	-0.019786263	-0.007716766	0.045914916	-0.041569107	0.188293362	-0.012832077	-0.038936035	-0.022824506	-0.014496552	0.036496714	0.12465994	0.093368617	0.368627154	-0.006803742	-0.04712788	-0.1247086	-0.008976949	0.023302813	-0.048260486
IBV-BF-Macro	-0.010472177	-0.027788244	0.00587752	-0.014117403	0.13390779	0.573260517	0.252137182	-0.014952968	0.216035065	-0.030630719	-0.069700769	-0.036873689	-0.030870609	-0.022511815	-0.046889575	0.039751473	-0.031281382	-0.028004218	-0.050999215	-0.01343747	-0.006718888	-0.033267883	-0.065313419
IBV-BF-REC2	-0.00215891	-0.0471418	-0.012385146	-0.004805081	-0.011815386	-0.002922402	0.024121108	-0.017890778	0.302413424	0.00363775	-0.029162514	-0.0052419	0.043423137	0.708183469	0.115653736	0.118842571	0.327705449	0.032200871	-0.036088128	0.002865319	0.170072249	0.046860223	0.031672545
IBV-Kid-CD4_T	0.031948474	0.001989721	0.017468578	0.00908784	-0.017189677	-0.02280821	-0.013565734	0.293648503	0.11593165	-0.016200475	-0.06061462	-0.020367656	0.006368762	-0.00861768	-0.045509255	-0.02447775	-0.034911532	0.047181518	-0.04380219	-0.058639235	-0.033556564	-0.03235994	0.04974863
IBV-Kid-CD8_T1	0.020227738	0.101507708	0.011727481	0.006013596	-0.019814377	-0.029005459	0.008686269	0.202437069	0.102297896	-0.033665266	-0.068634669	-0.031785966	0.010717593	-0.019986476	-0.052446404	-0.031574851	-0.047459675	0.03143384	-0.05613001	-0.005138099	-0.038352675	-0.044479704	-0.026019655
IBV-Kid-CD8_T2	0.025709089	0.026622516	0.015766166	-0.021182116	-0.022812976	-0.027781665	-0.017690889	0.24001914	0.153099042	-0.037288367	-0.070620922	-0.025427053	0.008230213	-0.021261874	-0.05224559	-0.029071312	-0.039525365	0.022339896	-0.054272916	-0.039851473	-0.038361619	-0.043094245	0.013516674
IBV-Kid-CD8_T3	0.021597909	0.07617207	0.006290207	-0.011358514	-0.020683277	-0.024186888	-0.020284213	0.171872109	0.063475903	-0.031159515	-0.062022799	-0.028056152	0.009961753	-0.027755352	-0.050206731	-0.027556918	-0.048141643	0.002393144	-0.051358127	-0.001747426	-0.030994044	-0.04784425	0.073398708
IBV-Kid-DCT	-0.036420742	-0.059475487	-0.065254794	-0.000833544	-0.033755724	-0.027567332	-0.00496967	-0.057875511	0.072974487	0.012077272	-0.028115964	0.012051384	-0.010369613	0.014457884	0.069412844	-0.003241093	0.12585863	0.009206634	0.021278324	0.009512324	0.102836016	0.410910511	0.06978113
IBV-Kid-Gamma_delta_T	0.012222318	-0.002764912	-0.001075754	0.034478066	0.001430213	-0.024285701	0.016408788	0.251844434	0.10743194	-0.027450861	-0.061844266	-0.038328395	-0.006280992	-0.015945076	-0.041953219	-0.030767411	-0.039429413	0.003777568	-0.051706714	-0.055616362	-0.042938113	-0.039293726	-0.012538492
IBV-Kid-Intercalated_cell	-0.044300287	-0.058585382	-0.078391227	-0.024309411	-0.039889961	-0.025828623	-0.04379582	-0.076559626	0.038601759	-0.001334317	-0.048118875	-0.02233511	-0.019898228	0.074840632	0.029464282	0.011033803	0.117389853	-0.023721734	0.043850639	0.198964198	0.659954595	0.168224409	0.008078502
IBV-Kid-Macro	-0.019120029	-0.061706819	-0.004401003	0.013287742	0.27066276	0.21807535	0.398907637	0.027304847	0.227459346	-0.025678504	-0.060724876	-0.033895944	-0.036312583	-0.026838335	-0.036995202	-0.000880557	-0.030201226	-0.019993012	-0.044952027	-0.078627908	-0.019798795	-0.037096465	-0.00828146
IBV-Kid-PT1	-0.062373206	-0.082247684	-0.088682435	-0.053795151	-0.050072613	-0.037125319	-0.051778546	-0.097094776	-0.04648268	-0.041823195	-0.058831058	-0.041331214	-0.042532228	-0.028086461	-0.020249347	-0.04216744	-0.034447531	-0.023894832	0.226172187	0.112260116	-0.007075087	0.019861668	-0.02353831
IBV-Kid-PT2	-0.05873268	-0.088701943	-0.076584179	-0.034889914	-0.044112829	-0.031615183	-0.035066597	-0.085613559	0.043229813	-0.021757894	-0.048774615	-0.030433253	-0.040826008	-0.013550824	0.009148699	-0.022731199	0.010274612	-0.006315924	0.157796468	0.012477008	0.010897351	0.061040523	-0.027753528
IBV-Kid-PT3	-0.048276899	-0.027948691	-0.085596284	-0.0521366	-0.051392188	-0.02860149	-0.042741775	-0.104154258	-0.009498215	-0.043974749	-0.056959492	-0.052012398	-0.033601091	-0.022696583	-0.011532336	-0.029588206	-0.032248351	-0.034694416	0.256053411	0.253731135	0.014145721	0.006761821	-0.03506995
IBV-Kid-PT4	-0.075760517	-0.104800705	-0.094889655	-0.063031677	-0.054384668	-0.044787117	-0.044491148	-0.103915478	-0.03556424	-0.04678997	-0.066962447	-0.04444702	-0.055994774	-0.034042428	-0.019862265	-0.049169123	-0.038882718	-0.029473061	0.202996865	0.066196831	-0.00951996	0.006499622	-0.029276229
IBV-Kid-PT5	-0.058552302	-0.07838469	-0.080853912	-0.039029595	-0.041281903	-0.023820327	-0.033199905	-0.090991465	0.074131918	-0.024992321	-0.049063283	-0.033200306	-0.037842501	-0.01897463	-0.003022228	-0.021168569	-0.006096293	-0.027686687	0.1494389	0.033880764	0.003039945	0.026941568	-0.018012488
IBV-Kid-PT6	-0.050911242	0.005139428	-0.076320846	-0.035290575	-0.048180278	-0.029451874	-0.040306315	-0.085681683	0.032670403	-0.035696091	-0.049342169	-0.037030134	-0.036910382	-0.020123683	-0.006232571	-0.021521515	-0.017055666	-0.023233993	0.162069389	0.095667901	0.005453378	0.018129484	-0.034552534
IBV-Kid-PT7	-0.04440461	-0.111770808	-0.044643741	-0.026415592	-0.026505966	-0.024491282	-0.025229178	-0.040258773	0.022520756	-0.003163107	-0.038076902	-0.007645329	-0.008318649	0.007650844	0.005515028	-0.025923889	-0.006882822	0.074154467	0.202230392	-0.060926811	0.004785655	0.081887534	0.062676048
IBV-Kid-PT8	-0.070227447	-0.106465831	-0.083182742	-0.054071623	-0.051796835	-0.045065187	-0.043323943	-0.057940469	-0.015900122	-0.043330214	-0.070378202	-0.034427588	-0.058215157	-0.041319051	-0.032823968	-0.059206355	-0.04314371	-0.012115901	0.115472212	-0.067078351	-0.035540984	0.000592167	-0.046631138
IBV-Kid-PT9	0.008096156	0.009213956	-0.003652139	-0.025192276	-0.029479284	-0.033885418	-0.019378948	0.186204538	0.173450179	-0.042444797	-0.074085017	-0.02737118	-0.018857314	-0.025390355	-0.055104672	-0.036510927	-0.045173066	0.010028781	-0.048014271	-0.047767992	-0.048643499	-0.048267203	0.014962983
IBV-Tra-Chondrocyte	-0.040737717	-0.062087831	-0.062051347	0.046301302	0.026535362	-0.014427848	-0.004453546	-0.039446272	-0.03272603	0.135941197	0.134698532	0.692380513	-0.004193833	0.005832313	0.07818404	-0.002303959	-0.000201191	-0.029702372	-0.055369025	-0.089992681	-0.014766379	-0.005828344	-4.19E-05
IBV-Tra-Endothelial_cell	-0.018297466	-0.069825906	-0.039577553	0.059627788	0.038559452	-0.021213005	-0.006961422	0.000203797	0.011988069	0.676306226	0.064567565	0.092078423	0.004457039	0.005437255	0.087691561	0.017516437	0.001526744	0.00122329	-0.060783954	-0.078034668	-0.004237344	0.022070085	0.063420653
IBV-Tra-Epithelial	-0.010212437	-0.013565295	-0.035693544	0.044715105	0.008731924	0.005228003	0.046427144	-0.022292283	0.150829012	0.04498945	0.035002394	0.082257159	0.020322128	0.056794114	0.851031885	0.066616815	0.31272182	0.012420731	-0.029823232	-0.021249175	0.027655793	0.049598572	0.091122144
IBV-Tra-Fibroblast1	-0.028438187	-0.055452656	-0.053126086	-0.002435194	-0.011669227	-0.02125494	-0.028018966	-0.047362755	-0.051835004	0.03667386	0.223869451	0.052669201	0.010713255	-0.002601798	0.004916609	-0.008181964	-0.030679146	-0.012752828	-0.05903179	-0.07350682	-0.023465634	-0.030218017	0.01310671
IBV-Tra-Fibroblast2	-0.024148933	-0.050715135	-0.049338981	0.004620748	-0.01327753	-0.025787382	-0.035568754	-0.046603569	-0.060373804	0.035671728	0.242392997	0.070742375	0.011667957	0.002556757	0.015345015	-0.005540491	-0.030913867	-0.00421306	-0.058434248	-0.070110059	-0.020575643	-0.01486174	0.004337055
IBV-Tra-Fibroblast3	-0.033061832	-0.067593495	-0.060028674	0.000883795	-0.004192402	-0.026615093	-0.024033487	-0.055648481	-0.015789111	0.031715988	0.220561263	0.054067789	-0.012618907	-0.002452661	-0.002512602	-0.013806238	-0.037938213	-0.02448916	-0.058797403	-0.082722407	-0.029270282	-0.034874136	-0.003272198
IBV-Tra-Fibroblast4	-0.034890715	-0.073608645	-0.055434393	-0.007285957	-0.01059278	-0.02804132	-0.014583731	-0.044940947	-0.051776888	0.046441005	0.193770757	0.02467099	0.002608733	0.000250965	-0.020869679	-0.025609162	-0.037090512	-0.016514092	-0.056959607	-0.103938915	-0.028228322	-0.029194267	0.02818279
IBV-Tra-Fibroblast5	-0.03697428	-0.056663292	-0.059525142	-0.004619734	-0.017696588	-0.02781254	-0.027361401	-0.055226861	-0.081895143	0.033725075	0.207646388	0.008698379	0.008229756	-0.006821526	-0.030986398	-0.028740316	-0.047155276	-0.024870813	-0.059254812	-0.083186307	-0.030238561	-0.040344668	-0.032047635
IBV-Tra-Fibroblast6	-0.020724717	0.027772596	-0.050017708	0.007776448	-0.018823591	-0.026843664	-0.027499348	-0.055105855	-0.055943491	0.034857476	0.209525541	0.049130013	0.010458079	-0.002499316	0.029831835	-7.30E-06	-0.031227959	-0.01865977	-0.052437032	-0.044291045	-0.01703323	-0.01870812	-0.017070332
IBV-Tra-Fibroblast7	-0.02723125	-0.054084695	-0.062465567	-0.020387652	-0.021444189	-0.01746032	-0.040870684	-0.056905192	-0.060463929	0.018766083	0.242110991	-0.016938772	-0.001110627	-0.007620182	-0.02199332	-0.025381226	-0.04144564	0.002536004	-0.051964847	-0.070108684	-0.029229302	-0.02730234	0.037387835
IBV-Tra-Fibroblast8	-0.027424699	-0.062363995	-0.063676452	-0.011575042	-0.010979221	-0.01407807	-0.011889435	-0.056462432	-0.034422524	0.07101148	0.216902847	0.006632656	0.011505042	-0.008869824	0.005521323	0.008124234	-0.033058459	-0.016579819	-0.054715042	-0.081324084	-0.022991049	-0.046294298	0.030959414
IBV-Tra-Macro	-0.007876951	-0.079287587	-0.007731129	0.123656199	0.584209456	0.199420864	0.324319692	0.059228545	0.067011263	0.0252743	-0.003788115	0.04271635	-0.022674863	-0.001083955	-0.004027513	0.016746141	-0.03098896	-0.00634178	-0.071240608	-0.129417793	-0.009400464	-0.025369608	0.020639075
IBV-Tra-T_cell	0.001446971	-0.02510666	-0.002545448	0.374143639	0.051867655	-0.011058245	0.062976718	0.198851229	0.002743181	0.002813517	-0.027964732	0.023899731	-0.017144139	-0.013434331	-0.031698323	-0.020806096	-0.041742014	-0.006730313	-0.086032072	-0.102516006	-0.028946805	-0.048981761	-0.039493346
