# Supplementary material for: Deciphering infected cell types, hub gene networks and cell-cell communication in infectious bronchitis virus via single-cell RNA sequencing
Source: PLoS Pathog. 2024 May 14;20(5):e1012232. doi: 10.1371/journal.ppat.1012232 (PMC11125504; doi:10.1371/journal.ppat.1012232)
Supplement: S15 Table — (XLSX) [file ppat.1012232.s030.xlsx]

## Sheet: edges-black
fromNode (NCBI_ID)	toNode (NCBI_ID)	weight
124417647	124417648	0.00520162
124417647	107055489	0.00399118
124417647	121109239	0.0179519
124417647	417071	0.0459804
124417647	418250	0.00270495
124417647	395294	0.00679124
124417647	776459	0.0204341
124417647	419106	0.00222384
124417647	419100	0.0405187
124417647	374079	0.00472503
124417647	426376	0.0115229
124417647	418646	0.0154052
124417647	121109477	0.00169504
124417647	417728	0.0223089
124417647	768780	0.0408824
124417647	417724	0.00533969
124417647	107051628	0.0055085
124417647	417712	0.0233171
124417647	427847	0.0179211
124417647	425909	0.00573986
124417647	417731	0.0223566
124417647	417747	0.0267689
124417647	417780	0.00723123
124417647	417804	0.0314849
124417647	771760	0.00361322
124417647	124417168	0.00329733
124417647	417825	0.0198953
124417647	417844	0.0175364
124417647	417855	0.0261844
124417647	417862	0.0303669
124417647	417865	0.000710588
124417647	417869	0.00170465
124417647	396020	0.0287655
124417647	374244	0.0219544
124417647	396295	0.0466713
124417647	417897	0.00555208
124417647	107052933	0.0014549
124417647	373913	0.0127977
124417647	417913	0.0175045
124417647	417919	0.0283982
124417647	417920	0.0304419
124417647	417930	0.00191156
124417647	121106462	0.00986904
124417647	417946	0.017768
124417647	417950	0.00557507
124417647	417947	0.0134018
124417647	417956	0.0235385
124417647	417948	0.00768464
124417647	417954	0.00615202
124417647	427891	0.0247049
124417647	427892	0.0338823
124417647	417955	0.0108311
124417647	417957	0.0111914
124417647	427895	0.0286464
124417647	417966	0.0736277
124417647	121109322	0.0162911
124417647	417970	0.017541
124417647	417978	0.0172922
124417647	100857803	0.002626
124417647	418005	0.0387078
124417647	396540	0.0085118
124417647	770756	0.0248913
124417647	418014	0.00301996
124417647	107053684	0.00446561
124417647	418021	0.0460001
124417647	418024	0.0394125
124417647	101750333	0.00654695
124417647	430939	0.0212806
124417647	418042	0.0108938
124417647	418044	0.0369347
124417647	100859707	0.00542424
124417647	396469	0.0076318
124417647	771493	0.0160056
124417647	374093	0.00454768
124417647	771624	0.00925438
124417647	107049021	0.000481428
124417647	418110	0.0102283
124417647	396239	0.0238965
124417647	418142	0.00124409
124417647	418148	0.0193172
124417647	418158	0.0151913
124417647	418184	0.0136304
124417647	395860	0.00613377
124417647	418237	0.00367283
124417647	107054014	0.0204638
124417647	374106	0.0619624
124417647	418262	0.000589712
124417647	101748309	0.00228813
124417647	418278	0.0410701
124417647	124417614	0.00381962
124417647	418287	0.0209805
124417647	427947	0.0265875
124417647	418300	0.0457215
124417647	100859625	0.00469995
124417647	418335	0.0344284
124417647	418342	0.00907835
124417647	418366	0.0017393
124417647	769280	0.00680338
124417647	418403	0.0150085
124417647	418404	0.0191481
124417647	101751371	0.0093865
124417647	418406	0.0257858
124417647	395911	0.0228467
124417647	768858	0.00361175
124417647	418470	0.0436207
124417647	101749375	0.00355615
124417647	395489	0.0415147
124417647	105841164	0.0323714
124417647	418492	0.0216758
124417647	418499	0.0241698
124417647	396152	0.0105398
124417647	418516	0.0152209
124417647	395233	0.02412
124417647	396250	0.0240575
124417647	418531	0.0222663
124417647	427986	0.0284424
124417647	418533	0.0388423
124417647	395417	0.0105418
124417647	107055472	0.0038147
124417647	101749541	0.00135602
124417647	418556	0.026252
124417647	418566	0.00315371
124417647	418567	0.0249125
124417647	101750611	0.021702
124417647	418569	0.0206815
124417647	418574	0.0123465
124417647	124417672	0.00536212
124417647	427996	0.00707051
124417647	418605	0.00827368
124417647	100858121	0.0163556
124417647	112531489	0.0109884
124417647	418612	0.0101691
124417647	772331	0.00340094
124417647	428002	0.00907125
124417647	418664	0.0447763
124417647	418665	0.03924
124417647	418676	0.0278289
124417647	100858683	0.0146503
124417647	418690	0.0211044
124417647	418692	0.0262648
124417647	396481	0.000979441
124417647	418716	0.000434906
124417647	418717	0.0229836
124417647	418725	0.0475873
124417647	418727	0.0358652
124417647	428016	0.00552404
124417647	418736	0.0238569
124417647	121109033	0.027666
124417647	418759	0.0293696
124417647	418765	0.0477097
124417647	124417667	0.00764325
124417647	431250	0.00404075
124417647	769212	0.0178192
124417647	418781	0.0186586
124417647	418795	0.00692344
124417647	418803	0.00348016
124417647	124417403	0.0032602
124417647	418804	0.0480784
124417647	418805	0.00426415
124417647	418808	0.0526791
124417647	121109411	0.000450675
124417647	418817	0.00555997
124417647	418828	0.0257283
124417647	428067	0.00711199
124417647	386582	0.0217899
124417647	124417627	0.0407219
124417647	107051703	0.0152225
124417647	121107650	0.00411817
124417647	101748122	0.00714239
124417647	374231	0.0237596
124417647	395436	0.015663
124417647	418926	0.0269939
124417647	418957	0.00929153
124417647	395401	0.00392638
124417647	418973	0.00482091
124417647	426136	0.00935882
124417647	428089	0.00761313
124417647	419002	0.0240885
124417647	428095	0.0146609
124417647	107052318	0.00170535
124417647	419021	0.0208626
124417647	419090	0.0217397
124417647	107051449	0.00717397
124417647	373896	0.001172
124417647	419082	0.0240069
124417647	100190948	0.0102911
124417647	101751844	0.0190227
124417647	107052491	0.0120494
124417647	420368	0.0423151
124417647	121110055	0.0322922
124417647	429682	0.0358017
124417647	420369	0.00462214
124417647	101748312	0.00556511
124417647	420374	0.0254341
124417647	120017337	0.0311463
124417647	425984	0.0210444
124417647	420404	0.00517334
124417647	420410	0.0419759
124417647	420412	0.0775608
124417647	420413	0.0290569
124417647	420427	0.00194283
124417647	121110086	0.00147829
124417647	420447	0.0150741
124417647	420448	0.0293769
124417647	420463	0.00463885
124417647	378903	0.00397769
124417647	420471	0.0526932
124417647	420479	0.0162246
124417647	420489	0.0165228
124417647	420504	0.0471876
124417647	420508	0.00304994
124417647	420509	0.0523545
124417647	121110077	0.000714639
124417647	395712	0.00514278
124417647	420577	0.00647771
124417647	107052569	0.00935617
124417647	420580	0.0442474
124417647	420583	0.0194748
124417647	420586	0.00311944
124417647	373907	0.00381003
124417647	420603	0.027481
124417647	420612	0.0128189
124417647	420618	0.0341707
124417647	124417757	0.0152348
124417647	420645	0.0377409
124417647	420647	0.0168948
124417647	420660	0.0256302
124417647	420666	0.0339039
124417647	420669	0.0206058
124417647	420675	0.0134489
124417647	420678	0.0365925
124417647	420683	0.0069833
124417647	420684	0.00812463
124417647	420695	0.0159598
124417647	420717	0.0378268
124417647	107052522	0.00154606
124417647	428459	0.000475484
124417647	420729	0.00955259
124417647	112531727	0.00443877
124417647	776306	0.00859654
124417647	420766	0.0255253
124417647	121109604	0.00254964
124417647	420813	0.0458801
124417647	420820	0.00447012
124417647	395143	0.0063292
124417647	420823	0.0138087
124417647	420826	0.0110634
124417647	420829	0.00653925
124417647	420836	0.0123914
124417647	420839	0.0486748
124417647	770283	0.0263725
124417647	124417766	0.00531848
124417647	420879	0.0313674
124417647	378921	0.0160436
124417647	124417770	0.00522614
124417647	420886	0.00323127
124417647	374179	0.0471251
124417647	420889	0.0233378
124417647	420905	0.0222907
124417647	420907	0.0224985
124417647	427097	0.00642789
124417647	420932	0.00760196
124417647	395974	0.0540707
124417647	420966	0.00615524
124417647	420989	0.00133235
124417647	420995	0.00457294
124417647	112531945	0.0159806
124417647	420996	0.0100482
124417647	124417725	0.00275492
124417647	420999	0.00212788
124417647	421003	0.0154956
124417647	396217	0.0390108
124417647	421008	0.00916826
124417647	421010	0.00105332
124417647	772097	0.00783472
124417647	421025	0.0012634
124417647	396409	0.0362951
124417647	421032	0.0252184
124417647	421059	0.0158205
124417647	373970	0.0295069
124417647	421079	0.0074065
124417647	421080	0.00187795
124417647	421086	0.0255635
124417647	421095	0.0110539
124417647	124417722	0.00440852
124417647	421105	0.0487587
124417647	124417693	0.00194887
124417647	421106	0.00556286
124417647	107052707	0.00269065
124417647	421114	0.0230078
124417647	112531855	0.00292794
124417647	421116	0.00479781
124417647	421138	0.0201105
124417647	421140	0.00850086
124417647	425199	0.0102987
124417647	420176	0.0237233
124417647	420192	0.000794193
124417647	374246	0.0115115
124417647	420230	0.00410136
124417647	420251	0.0184125
124417647	420267	0.00912227
124417647	121109763	0.00808832
124417647	420289	0.00997731
124417647	420332	0.0293123
124417647	100858809	0.0106338
124417647	101749956	0.0160579
124417647	420323	0.0288911
124417647	378908	0.03777
124417647	420312	0.00486189
124417647	100858102	0.0159263
124417647	768713	0.00606802
124417647	121109568	0.00704789
124417647	430349	0.0231623
124417647	101751687	0.01309
124417647	100857613	0.00684854
124417647	101749352	0.00496043
124417647	420362	0.00989257
124417647	121110040	0.0072078
124417647	100857144	0.00963128
124417647	396500	0.0393949
124417647	421198	0.0131393
124417647	421196	0.00216139
124417647	421193	0.0457554
124417647	421218	0.00698807
124417647	107052854	0.0182858
124417647	421244	0.00887355
124417647	421258	0.0163941
124417647	428551	0.00874488
124417647	421303	0.0055784
124417647	421301	0.0295025
124417647	428556	0.00221821
124417647	421296	0.00368905
124417647	101748994	0.00446135
124417647	421289	0.0207116
124417647	107052014	0.0100449
124417647	421288	0.0242071
124417647	112532216	0.00241145
124417647	421286	0.0545569
124417647	421279	0.0588611
124417647	421276	0.024805
124417647	107052012	0.00323807
124417647	416743	0.00228483
124417647	416724	0.0255205
124417647	100859089	0.00597894
124417647	416702	0.0148089
124417647	431192	0.00826125
124417647	421339	0.00107101
124417647	421340	0.0105582
124417647	374055	0.0522729
124417647	428566	0.0185438
124417647	421384	0.00661892
124417647	124417880	0.0094835
124417647	428567	0.0484485
124417647	428568	0.0122205
124417647	771345	0.00418865
124417647	107052931	0.00814106
124417647	421404	0.0226398
124417647	421405	0.00770399
124417647	421409	0.0108003
124417647	421412	0.00208258
124417647	421414	0.00735745
124417647	421416	0.00802493
124417647	428575	0.00370807
124417647	421469	0.014401
124417647	421487	0.0129067
124417647	421489	0.000297064
124417647	124417816	0.013412
124417647	426319	0.0161947
124417647	425840	0.00907721
124417647	421515	0.0091087
124417647	428585	0.00610069
124417647	421540	0.00258153
124417647	421553	0.00728136
124417647	769278	0.00238063
124417647	421578	0.00118415
124417647	421579	0.0034222
124417647	421582	0.0136048
124417647	421588	0.0664335
124417647	421610	0.00219364
124417647	421622	0.0484344
124417647	421623	0.023578
124417647	421625	0.0271401
124417647	421627	0.0163113
124417647	107053016	0.00533553
124417647	421640	0.00126932
124417647	121110148	0.0241463
124417647	421643	0.0242022
124417647	421645	0.0160564
124417647	421647	0.0184955
124417647	421657	0.00644208
124417647	100858462	0.00894706
124417647	421662	0.0334202
124417647	769676	0.0217245
124417647	770205	0.0289161
124417647	421684	0.0433281
124417647	421685	0.0262137
124417647	421686	0.0207894
124417647	421688	0.00884477
124417647	100858086	0.0594963
124417647	421693	0.00143332
124417647	124417890	0.00876182
124417647	769224	0.0103418
124417647	124417832	0.00492387
124417647	425313	0.0334112
124417647	421726	0.00845077
124417647	100857774	0.0222769
124417647	421738	0.0166561
124417647	124417876	0.00822597
124417647	396294	0.0418037
124417647	421763	0.00425203
124417647	421766	0.0118375
124417647	421777	0.0060689
124417647	421778	0.0174353
124417647	421793	0.0198366
124417647	421796	0.0617863
124417647	421810	0.0453445
124417647	421821	0.00787178
124417647	421835	0.00446047
124417647	421842	0.00238276
124417647	421845	0.0174401
124417647	421854	0.0456954
124417647	421866	0.0140893
124417647	121110204	0.0439373
124417647	107053124	0.0184802
124417647	428641	0.0185128
124417647	421877	0.00253568
124417647	396380	0.00466281
124417647	107053144	0.00564715
124417647	421917	0.00445194
124417647	112532097	0.00907225
124417647	395852	0.00786232
124417647	421928	0.00985125
124417647	396161	0.00600092
124417647	421937	0.0294937
124417647	378919	0.00336493
124417647	421948	0.00693399
124417647	421958	0.0052602
124417647	421972	0.0181846
124417647	421973	0.00470073
124417647	421991	0.0166316
124417647	124417862	0.00490228
124417647	421992	0.00693249
124417647	421998	0.0242638
124417647	422016	0.00630503
124417647	422022	0.00268125
124417647	422035	0.00897639
124417647	422042	0.0121911
124417647	422053	0.0296956
124417647	373919	0.0186481
124417647	124417815	0.0271899
124417647	395816	0.0122341
124417647	101750448	0.00331404
124417647	121113224	0.00145987
124417647	107052037	0.00519523
124417647	101751235	0.00724322
124417647	422146	0.0658614
124417647	422133	0.00205048
124417647	768091	0.0392882
124417647	100858944	0.00956
124417647	776915	0.0163849
124417647	422207	0.0390881
124417647	422210	0.0056931
124417647	395199	0.0800882
124417647	422211	0.0149954
124417647	428703	0.00258007
124417647	422213	0.00600317
124417647	422229	0.0198624
124417647	422231	0.013476
124417647	428710	0.00844191
124417647	422233	0.0491807
124417647	395150	0.00146971
124417647	107052050	0.00609297
124417647	422239	0.0462618
124417647	121110710	0.00833984
124417647	422242	0.0464409
124417647	422259	0.00918195
124417647	101749809	0.0316691
124417647	771657	0.00151271
124417647	425504	0.00565629
124417647	422327	0.00820437
124417647	422331	0.0506859
124417647	422343	0.00184111
124417647	422345	0.0356183
124417647	124417957	0.0108614
124417647	428717	0.00278938
124417647	422361	0.0308708
124417647	422371	0.00204441
124417647	422380	0.0386319
124417647	422381	0.0117787
124417647	112532284	0.00563854
124417647	772269	0.0102707
124417647	422391	0.0244714
124417647	422400	0.0649645
124417647	101748357	0.00718464
124417647	422403	0.000434708
124417647	422418	0.00370412
124417647	422426	0.013948
124417647	422432	0.00583091
124417647	422434	0.0047757
124417647	422447	0.00313569
124417647	395680	0.00187777
124417647	422476	0.042837
124417647	422481	0.00349412
124417647	771586	0.0276546
124417647	422485	0.00505832
124417647	422486	0.008027
124417647	422503	0.00115813
124417647	422505	0.00407738
124417647	422508	0.0368021
124417647	428740	0.00831199
124417647	395865	0.0100806
124417647	121110729	0.00669749
124417647	422537	0.0047562
124417647	422544	0.00497011
124417647	396115	0.0125079
124417647	422576	0.00297562
124417647	422596	0.00883565
124417647	422605	0.0050109
124417647	373981	0.00248916
124417647	422606	0.00987009
124417647	422609	0.00326004
124417647	395241	0.0204246
124417647	422630	0.00415202
124417647	422647	0.00162233
124417647	124417933	0.00470001
124417647	422655	0.00742925
124417647	422656	0.0280968
124417647	422665	0.00860384
124417647	771481	0.0246876
124417647	121110536	0.0221296
124417647	422699	0.00324263
124417647	107053275	0.0376334
124417647	396033	0.0313629
124417647	422712	0.00961656
124417647	422732	0.00364355
124417647	422736	0.00314473
124417647	422744	0.00450369
124417647	422757	0.00143687
124417647	422765	0.00559182
124417647	770387	0.0300441
124417647	428786	0.0578771
124417647	422786	0.0217308
124417647	121110719	0.0168227
124417647	425121	0.039187
124417647	426317	0.0266984
124417647	428790	0.0154631
124417647	422806	0.00379368
124417647	422829	0.00191331
124417647	422847	0.01007
124417647	422854	0.0212887
124417647	107053298	0.00426784
124417647	422878	0.0284538
124417647	422879	0.0371479
124417647	101747497	0.00783899
124417647	422885	0.0226441
124417647	107053318	0.0241072
124417647	422903	0.0284677
124417647	422904	0.00322033
124417647	422920	0.00625544
124417647	403158	0.0133125
124417647	107052288	0.00432478
124417647	422936	0.00306288
124417647	422941	0.00235019
124417647	107053330	0.00248262
124417647	422948	0.0386238
124417647	107056270	0.00347378
124417647	426000	0.0484798
124417647	107056413	0.0452735
124417647	395757	0.0301391
124417647	430454	0.00265677
124417647	769912	0.0153164
124417647	395123	0.00361606
124417647	107049129	0.0028799
124417647	423021	0.0110479
124417647	421597	0.00397582
124417647	769290	0.00776752
124417647	374115	0.0139814
124417647	423032	0.00312273
124417647	423056	0.00367147
124417647	423062	0.0477679
124417647	423064	0.0443689
124417647	396256	0.0254434
124417647	423070	0.00521696
124417647	100858486	0.017064
124417647	423083	0.0284816
124417647	770392	0.00631303
124417647	423098	0.0362924
124417647	423104	0.0199791
124417647	423110	0.0753184
124417647	423129	0.0591414
124417647	100858042	0.00489096
124417647	395666	0.0265408
124417647	121110961	0.00500388
124417647	423162	0.00404561
124417647	423163	0.016585
124417647	423172	0.0162119
124417647	373923	0.0294179
124417647	395986	0.0080193
124417647	423184	0.00855922
124417647	423197	0.0649462
124417647	423199	0.0111606
124417647	423242	0.0178259
124417647	395351	0.00714788
124417647	395618	0.00266555
124417647	423258	0.0122192
124417647	107053484	0.00863583
124417647	101751828	0.0302887
124417647	101749146	0.0275041
124417647	423311	0.00344716
124417647	121111047	0.00482982
124417647	396093	0.0209175
124417647	423354	0.0015877
124417647	423364	0.0186518
124417647	423395	0.0478066
124417647	423397	0.000949868
124417647	423408	0.0117319
124417647	423410	0.0414796
124417647	423444	0.0267387
124417647	423453	0.0370887
124417647	121110861	0.00302232
124417647	124418034	0.00476673
124417647	423480	0.00343105
124417647	100859188	0.0299331
124417647	423503	0.00718056
124417647	423506	0.00790815
124417647	374177	0.0118979
124417647	423518	0.00777601
124417647	423519	0.00766911
124417647	423525	0.0133523
124417647	423541	0.0288988
124417647	124418042	0.0288457
124417647	112532516	0.00256535
124417647	423554	0.00245568
124417647	423592	0.00207537
124417647	112532663	0.00167155
124417647	423631	0.0172217
124417647	101748577	0.0066827
124417647	423658	0.00273831
124417647	423661	0.00206745
124417647	121111150	0.0154028
124417647	428940	0.0261038
124417647	791224	0.00607362
124417647	121111166	0.00838418
124417647	112532686	0.0103093
124417647	121111143	0.00911951
124417647	423689	0.00645374
124417647	423709	0.0227299
124417647	100858414	0.0100746
124417647	428951	0.000876469
124417647	423783	0.0291448
124417647	395274	0.0127984
124417647	423821	0.00337483
124417647	423832	0.00683381
124417647	423843	0.00489713
124417647	395952	0.0188588
124417647	423851	0.0311219
124417647	423867	0.00613028
124417647	423878	0.055809
124417647	428979	0.0473026
124417647	423890	0.0224083
124417647	423896	0.0101284
124417647	121111168	0.00275588
124417647	428984	0.0128642
124417647	423935	0.0048689
124417647	768603	0.0143231
124417647	124418064	0.00432909
124417647	423965	0.00128696
124417647	423970	0.0289577
124417647	100857412	0.0234931
124417647	124418122	0.00642254
124417647	424004	0.0069164
124417647	395309	0.00409711
124417647	424015	0.00275846
124417647	396181	0.0616545
124417647	424043	0.00601443
124417647	768406	0.019754
124417647	424046	0.0318745
124417647	424049	0.063155
124417647	424053	0.0014095
124417647	424055	0.0637842
124417647	424056	0.0538116
124417647	100858576	0.0332143
124417647	424080	0.0425056
124417647	424082	0.00480711
124417647	769757	0.0026756
124417647	424085	0.00731641
124417647	121111272	0.00630597
124417647	424105	0.0177188
124417647	424106	0.0187594
124417647	396249	0.0204196
124417647	101750642	0.0212807
124417647	424114	0.0106989
124417647	424121	0.0370809
124417647	107053809	0.0115054
124417647	424143	0.0563093
124417647	426454	0.0131691
124417647	424161	0.0298653
124417647	101751124	0.000545634
124417647	100858626	0.0126266
124417647	769880	0.0094351
124417647	424223	0.00574404
124417647	424225	0.0101879
124417647	424234	0.00494005
124417647	107053877	0.00277306
124417647	424286	0.0298534
124417647	424289	0.00750812
124417647	395324	0.0468976
124417647	424299	0.0517618
124417647	424303	0.0446207
124417647	424309	0.0102158
124417647	424320	0.0236324
124417647	107053900	0.00604007
124417647	107053901	0.000410406
124417647	771826	0.012721
124417647	429052	0.0372002
124417647	429054	0.00876105
124417647	429055	0.00413264
124417647	768611	0.0380782
124417647	386580	0.0630533
124417647	424351	0.0347246
124417647	121111353	0.0158454
124417647	424356	0.0172419
124417647	424360	0.0457404
124417647	424363	0.00658377
124417647	424364	0.00751212
124417647	769830	0.00690087
124417647	429064	0.00861192
124417647	770891	0.00193403
124417647	101750986	0.0222173
124417647	424413	0.00273866
124417647	424417	0.0542166
124417647	424426	0.00682708
124417647	424435	0.00303076
124417647	424438	0.053473
124417647	771016	0.0113954
124417647	424439	0.0145192
124417647	429073	0.00470226
124417647	424446	0.00317142
124417647	119771270	0.00813507
124417647	424470	0.0213467
124417647	424479	0.00993676
124417647	424488	0.00840143
124417647	429087	0.0216555
124417647	424501	0.0160395
124417647	424510	0.0143035
124417647	424518	0.0126507
124417647	424519	0.0362996
124417647	424542	0.00435255
124417647	771457	0.00253862
124417647	424554	0.0303512
124417647	424594	0.0226301
124417647	771961	0.00322142
124417647	424639	0.00143411
124417647	424653	0.0174668
124417647	772383	0.00119474
124417647	395681	0.0575178
124417647	424700	0.00745567
124417647	424703	0.00137189
124417647	424714	0.010272
124417647	424725	0.0210147
124417647	121111444	0.00478962
124417647	429118	0.00808307
124417647	429119	0.0159838
124417647	424743	0.0326294
124417647	107049056	0.00661533
124417647	768877	0.0132005
124417647	424747	0.0286936
124417647	424752	0.00282641
124417647	107051882	0.014692
124417647	424836	0.00885214
124417647	396169	0.0368471
124417647	124417089	0.0263229
124417647	424833	0.0206123
124417647	424831	0.00358009
124417647	424817	0.00442999
124417647	424803	0.0412046
124417647	395082	0.00254523
124417647	424782	0.0708253
124417647	424772	0.00881361
124417647	107054097	0.0145247
124417647	424913	0.0329547
124417647	424914	0.00680164
124417647	424952	0.00570245
124417647	107054090	0.00128204
124417647	424960	0.0131314
124417647	424974	0.0384896
124417647	107054080	0.0140465
124417647	424987	0.0209868
124417647	429159	0.0100951
124417647	424994	0.00173375
124417647	424996	0.00516714
124417647	771218	0.00410218
124417647	425011	0.0267201
124417647	121111512	0.00721405
124417647	425036	0.0295962
124417647	101749516	0.027474
124417647	101750121	0.00917113
124417647	771904	0.00446448
124417647	425050	0.00627576
124417647	768838	0.00907565
124417647	101748322	0.00364064
124417647	769780	0.0232311
124417647	100859297	0.0128194
124417647	415296	0.0196284
124417647	415349	0.0408245
124417647	396382	0.0170293
124417647	415360	0.00643201
124417647	101749169	0.0262375
124417647	415369	0.0250892
124417647	415371	0.0353281
124417647	415377	0.00301312
124417647	107052149	0.001995
124417647	124417126	0.0042604
124417647	415380	0.0067995
124417647	427493	0.0162828
124417647	427494	0.0181785
124417647	415382	0.00154439
124417647	121111663	0.0033268
124417647	415383	0.0117264
124417647	415386	0.00207377
124417647	415593	0.0443146
124417647	415406	0.00657527
124417647	415407	0.00216184
124417647	415416	0.0139098
124417647	100859848	0.00351704
124417647	427502	0.00308573
124417647	124418150	0.00086101
124417647	415457	0.00548985
124417647	415460	0.00419039
124417647	395201	0.00270449
124417647	374270	0.0531972
124417647	395673	0.0325029
124417647	404292	0.00551628
124417647	121111577	0.00943547
124417647	770701	0.00708718
124417647	415502	0.0237399
124417647	415504	0.00240738
124417647	415507	0.0318008
124417647	426324	0.00576271
124417647	395457	0.00486455
124417647	415622	0.0264081
124417647	415626	0.0318036
124417647	415634	0.0260689
124417647	101748842	0.00430071
124417647	415644	0.0097796
124417647	415648	0.00876517
124417647	107052160	0.0444497
124417647	425403	0.0181379
124417647	415672	0.032985
124417647	427535	0.00607346
124417647	100859696	0.00332999
124417647	100858397	0.026826
124417647	415681	0.00693721
124417647	770049	0.00825859
124417647	415688	0.0202081
124417647	415700	0.0067451
124417647	107054267	0.00757421
124417647	415718	0.00498055
124417647	415720	0.00432251
124417647	121111688	0.0197942
124417647	415725	0.0395475
124417647	415726	0.0250234
124417647	415739	0.0374592
124417647	374076	0.00501436
124417647	693248	0.00210971
124417647	425886	0.00710646
124417647	124418160	0.00868237
124417647	425774	0.0233625
124417647	415807	0.00954292
124417647	426226	0.00614871
124417647	415831	0.0214646
124417647	415832	0.0126592
124417647	415845	0.0378179
124417647	769654	0.00220499
124417647	425637	0.00460773
124417647	415881	0.00282811
124417647	415902	0.00760818
124417647	112529928	0.0018529
124417647	425132	0.0123712
124417647	100857844	0.0146051
124417647	415913	0.0127696
124417647	430723	0.00424788
124417647	415947	0.0445041
124417647	107054452	0.00934959
124417647	100857401	0.00282528
124417647	415987	0.00477878
124417647	121106674	0.00351249
124417647	415999	0.0508988
124417647	416000	0.0274305
124417647	416004	0.00265932
124417647	416026	0.00574749
124417647	416028	0.00407409
124417647	416041	0.00428684
124417647	107054431	0.0121469
124417647	416046	0.00318298
124417647	770959	0.00256093
124417647	107054424	0.0189861
124417647	416060	0.0121497
124417647	121106599	0.00255727
124417647	100858827	0.00334496
124417647	107054420	0.00772468
124417647	124417173	0.00339158
124417647	416095	0.010424
124417647	416106	0.00514694
124417647	107054396	0.00146978
124417647	416143	0.0175874
124417647	100858589	0.0154306
124417647	425270	0.0024605
124417647	768802	0.0055866
124417647	427616	0.00847459
124417647	395438	0.0255476
124417647	427612	0.0530715
124417647	101749501	0.0250287
124417647	416204	0.021101
124417647	769193	0.00764706
124417647	416361	0.0178077
124417647	416214	0.017869
124417647	416145	0.00642167
124417647	416225	0.0247776
124417647	427635	0.0326592
124417647	416268	0.0450178
124417647	395481	0.00328962
124417647	416281	0.00494556
124417647	416295	0.0162012
124417647	121111785	0.00447534
124417647	107054556	0.00357155
124417647	395229	0.0194334
124417647	101751943	0.0481001
124417647	416329	0.00612101
124417647	771567	0.00363205
124417647	416337	0.00217382
124417647	416338	0.0261615
124417647	416417	0.0175775
124417647	416431	0.00761406
124417647	416457	0.017467
124417647	416470	0.0217003
124417647	416476	0.0352687
124417647	395463	0.00830343
124417647	425593	0.00781923
124417647	416484	0.00654694
124417647	416486	0.0194193
124417647	427664	0.00682048
124417647	373915	0.00710637
124417647	416524	0.0273383
124417647	124417205	0.0566344
124417647	107054618	0.0035976
124417647	416560	0.00635837
124417647	416569	0.015846
124417647	416580	0.00130938
124417647	416586	0.0153747
124417647	416588	0.0466187
124417647	416595	0.0129558
124417647	416615	0.0027268
124417647	416646	0.00754087
124417647	416654	0.0412146
124417647	430233	0.00861801
124417647	416670	0.0543178
124417647	416673	0.0596665
124417647	416410	0.0609084
124417647	416401	0.0019415
124417647	416392	0.0312789
124417647	416767	0.00889677
124417647	771088	0.00342844
124417647	107051621	0.00288515
124417647	112533492	0.00553279
124417647	416793	0.016469
124417647	416820	0.0185493
124417647	416824	0.00901245
124417647	416829	0.0161598
124417647	416830	0.035001
124417647	416832	0.0192548
124417647	121111824	0.0022623
124417647	771952	0.0342243
124417647	416844	0.0316527
124417647	416845	0.0214526
124417647	100858736	0.00844875
124417647	416847	0.060832
124417647	101751794	0.0329643
124417647	100858043	0.0157319
124417647	416864	0.0478704
124417647	416872	0.0235867
124417647	416876	0.0207494
124417647	772212	0.0242976
124417647	416893	0.0427379
124417647	425209	0.00784382
124417647	768701	0.00248203
124417647	416904	0.0501336
124417647	416905	0.0283244
124417647	416919	0.00662305
124417647	769646	0.00370327
124417647	427705	0.0260344
124417647	416956	0.011304
124417647	416957	0.0520259
124417647	416959	0.00381719
124417647	416970	0.0238537
124417647	427713	0.0143963
124417647	417015	0.00481508
124417647	417024	0.0102295
124417647	430731	0.000167125
124417647	121111847	0.0125351
124417647	112533543	0.00440716
124417647	417049	0.0430819
124417647	417300	0.0014327
124417647	426955	0.0037422
124417647	427782	0.00918313
124417647	417287	0.0154865
124417647	431400	0.00866794
124417647	417281	0.0017293
124417647	417279	0.0172456
124417647	771210	0.000717644
124417647	427772	0.00591068
124417647	417250	0.0292803
124417647	107052190	0.0328686
124417647	378930	0.030361
124417647	417228	0.0163689
124417647	417194	0.00895731
124417647	417187	0.0393263
124417647	417164	0.0090307
124417647	417154	0.00534085
124417647	417133	0.0167446
124417647	772152	0.0037935
124417647	417132	0.0042744
124417647	417123	0.024676
124417647	427751	0.00769528
124417647	395627	0.0315
124417647	417088	0.0161
124417647	124417289	0.0138461
124417647	417303	0.0122821
124417647	769202	0.0352019
124417647	101750578	0.000949861
124417647	417333	0.00345647
124417647	427798	0.0125753
124417647	107049008	0.0248703
124417647	417342	0.0202646
124417647	417346	0.00143627
124417647	417348	0.0346099
124417647	417367	0.00881623
124417647	417378	0.0337091
124417647	770573	0.00511199
124417647	417397	0.0390309
124417647	417414	0.00348273
124417647	395629	0.0323925
124417647	100858895	0.0216586
124417647	100859655	0.00539257
124417647	417433	0.025367
124417647	417434	0.0442651
124417647	771433	0.0241821
124417647	417435	0.020371
124417647	417450	0.0309656
124417647	422072	0.00682995
124417647	422075	0.0232048
124417647	422083	0.00617895
124417647	395354	0.01657
124417647	422084	0.00674985
124417647	422089	0.0112467
124417647	103214197	0.0401104
124417647	417460	0.00484777
124417647	417465	0.00820353
124417647	373922	0.0157176
124417647	417489	0.0164998
124417647	395552	0.0030658
124417647	100859747	0.00494768
124417647	425418	0.0321868
124417647	417584	0.00131049
124417647	100859164	0.0136723
124417647	417586	0.0346583
124417647	417597	0.00425027
124417647	395507	0.0237658
124417647	417622	0.00700739
124417647	417634	0.0129196
124417647	417639	0.00277106
124417647	417644	0.0131827
124417647	417646	0.00583143
124417647	776032	0.0525883
124417647	101751011	0.0374551
124417647	101750365	0.0107291
124417647	427841	0.00908736
124417647	419128	0.00192652
124417647	428133	0.067886
124417647	100858260	0.0383986
124417647	419156	0.0269183
124417647	770034	0.0351485
124417647	101749104	0.00542134
124417647	419170	0.0463094
124417647	419175	0.0160612
124417647	121106457	0.0221489
124417647	419207	0.0575151
124417647	419208	0.0456278
124417647	419210	0.0274019
124417647	419217	0.0142677
124417647	419223	0.0104102
124417647	428147	0.0148883
124417647	107054855	0.00174561
124417647	419259	0.00811163
124417647	425299	0.0203504
124417647	419264	0.00979705
124417647	419289	0.00229854
124417647	419309	0.0392903
124417647	112530116	0.00136953
124417647	419320	0.00665305
124417647	419336	0.00921913
124417647	107048990	0.0520508
124417647	769286	0.00140799
124417647	419346	0.00408004
124417647	395688	0.0394912
124417647	419356	0.0139202
124417647	124417342	0.00366341
124417647	419364	0.00707649
124417647	419365	0.0210039
124417647	124416956	0.0162401
124417647	770191	0.0504703
124417647	425564	0.0078356
124417647	419373	0.00547124
124417647	100857108	0.00758146
124417647	396068	0.0373671
124417647	419405	0.0275751
124417647	419406	0.0508788
124417647	428182	0.0128021
124417647	114977882	0.0281528
124417647	101751037	0.0268554
124417647	419424	0.0242778
124417647	419425	0.0293317
124417647	121107376	0.0128365
124417647	419427	0.00761027
124417647	419444	0.0581414
124417647	396541	0.00599703
124417647	430669	0.00941391
124417647	395083	0.0377782
124417647	100859829	0.0219613
124417647	112530142	0.00389449
124417647	419516	0.0202357
124417647	419522	0.00268188
124417647	102725543	0.0335782
124417647	112530184	0.0265989
124417647	107050002	0.0038683
124417647	100857332	0.036017
124417647	426923	0.00718812
124417647	426778	0.0368873
124417647	426788	0.00363248
124417647	426789	0.0233889
124417647	426790	0.00611002
124417647	426792	0.00465891
124417647	100861586	0.0108007
124417647	121112008	0.0366645
124417647	107057371	0.00187121
124417647	101749459	0.00609286
124417647	107049068	0.00895014
124417647	425829	0.0149515
124417647	429657	0.0254706
124417647	771131	0.000670346
124417647	374044	0.00471993
124417647	771327	0.0115052
124417647	693257	0.00221939
124417647	121107493	0.00684263
124417647	771632	0.0153149
124417647	419542	0.0406985
124417647	419545	0.0401243
124417647	419554	0.0204201
124417647	428208	0.04197
124417647	419573	0.0358089
124417647	419582	0.0179523
124417647	771987	0.0138716
124417647	769918	0.0083028
124417647	419588	0.00430307
124417647	419589	0.00288729
124417647	419592	0.010919
124417647	769687	0.0182596
124417647	396493	0.0104968
124417647	419609	0.000911915
124417647	419612	0.0136903
124417647	419617	0.0176297
124417647	419623	0.026698
124417647	419628	0.039698
124417647	100857984	0.0278653
124417647	419652	0.0258089
124417647	770841	0.000556641
124417647	419646	0.00835637
124417647	419658	0.00478721
124417647	419671	0.016702
124417647	419697	0.00967447
124417647	396235	0.0341226
124417647	419723	0.0230595
124417647	395853	0.00759702
124417647	374038	0.047629
124417647	770165	0.0084061
124417647	428248	0.0174423
124417647	395455	0.0210398
124417647	396062	0.0321547
124417647	396518	0.0290553
124417647	419787	0.00847449
124417647	426041	0.00607149
124417647	425473	0.0259095
124417647	101749378	0.0732428
124417647	100859444	0.0524979
124417647	107055114	0.00473238
124417647	425978	0.0324884
124417647	100857811	0.00186786
124417647	425935	0.00280908
124417647	425300	0.0248232
124417647	100857714	0.0249618
124417647	121112063	0.0010333
124417647	770035	0.0032402
124417647	121107583	0.00369549
124417647	425060	0.0229438
124417647	101750628	0.00414612
124417647	425070	0.00873721
124417647	431243	0.000939124
124417647	101751615	0.0148185
124417647	100858962	0.00720208
124417647	100859816	0.0141156
124417647	425667	0.00282672
124417647	777355	0.00292175
124417647	429474	0.057063
124417647	421186	0.00239285
124417647	101747295	0.00279452
124417647	100858838	0.0250585
124417647	770905	0.027227
124417647	421168	0.00437014
124417647	395478	0.00587007
124417647	421153	0.00389741
124417647	429496	0.0189634
124417647	112530327	0.0107336
124417647	428260	0.0230475
124417647	419820	0.00119366
124417647	419832	0.0343752
124417647	419837	0.00545541
124417647	419844	0.0587406
124417647	419853	0.00238439
124417647	419862	0.0400166
124417647	121107627	0.036772
124417647	419878	0.00790863
124417647	772027	0.00221237
124417647	772032	0.00826692
124417647	419879	0.00713913
124417647	419880	0.03087
124417647	419893	0.0491399
124417647	419912	0.0417846
124417647	769232	0.0188266
124417647	121112191	0.004359
124417647	121106548	0.00305624
124417647	121112129	0.00318027
124417647	100857796	0.00764858
124417647	419965	0.0802469
124417647	107055275	0.00465616
124417647	430878	0.00168032
124417647	770740	0.0356337
124417647	419949	0.020017
124417647	428277	0.000942442
124417647	419961	0.0416576
124417647	112530395	0.018898
124417647	121112094	0.00229241
124417647	429353	0.000372327
124417647	419995	0.0143686
124417647	777194	0.0272255
124417647	420029	0.0134125
124417647	420028	0.0371388
124417647	395556	0.0084487
124417647	395641	0.00303416
124417647	420018	0.00950134
124417647	420061	0.0552649
124417647	420067	0.00536385
124417647	769076	0.0158759
124417647	420069	0.0205654
124417647	420073	0.0103101
124417647	100857635	0.00494098
124417647	427046	0.0464938
124417647	107051263	0.0111456
124417647	107055335	0.00245325
124417647	425754	0.00727487
124417647	425820	0.00553965
124417647	121107742	0.00364818
124417647	100857862	0.0388698
124417647	428327	0.0112038
124417647	100858236	0.0148921
124417647	100857535	0.00315451
124417647	420084	0.00765134
124417647	100858440	0.0339417
124417647	770610	0.00482061
124417647	100216000	0.0400548
124417647	420102	0.0668771
124417647	100858130	0.003271
124417647	100859124	0.00302996
124417647	395845	0.0467579
124417647	420113	0.00569199
124417647	396132	0.0163296
124417647	771015	0.00814428
124417647	107055370	0.0140246
124417647	420130	0.0187514
124417647	420132	0.0497404
124417647	121107759	0.00139906
124417647	420147	0.00347446
124417647	420148	0.00299075
124417647	107055381	0.00275981
124417647	420160	0.0421357
124417647	100859056	0.0478658
124417647	101747670	0.00603069
124417647	426821	0.00605731
124417647	776930	0.00203208
124417647	100859215	0.018385
124417647	100857380	0.0114722
124417647	107055398	0.00444826
124417647	426874	0.0235849
124417647	107055393	0.0596153
124417647	425499	0.0468856
124417647	121108099	0.00922107
124417647	100859554	0.0633828
124417647	107049666	0.0175765
124417647	425846	0.0286336
124417647	101748037	0.00924418
124417647	100859196	0.0238418
124417647	101747779	0.0180639
124417647	101747634	0.0222492
124417647	426418	0.067035
124417647	100858973	0.0218531
124417647	429501	0.0107566
124417647	777552	0.0563231
124417647	107049895	0.0126745
124417647	121112441	0.0338956
124417647	100858108	0.0169034
124417647	548628	0.0119872
124417647	107055388	0.080246
124417647	107051250	0.00124525
124417647	107049462	0.00223652
124417647	107049208	0.0137458
124417647	107049850	0.0100913
124417647	107051471	0.0669149
124417647	101749913	0.0210079
124417647	101752154	0.0370476
124417647	497269	0.0046499
124417647	407091	0.00143409
124417647	100859602	0.00181547
124417647	121108185	0.00268869
124417647	100857579	0.00167637
124417647	395423	0.00135531
124417647	121108244	0.00795231
124417647	121108245	0.00273447
124417647	426852	0.0223084
124417647	395247	0.0206028
124417647	416381	0.00347673
124417647	407092	0.00335862
124417647	431652	0.0236449
124417647	101748924	0.00154834
124417647	427414	0.0141382
124417647	431658	0.0122714
124417647	427419	0.0096956
124417647	770077	0.025988
124417647	426054	0.0228466
124417647	427439	0.0125944
124417647	427444	0.00586713
124417647	427447	0.00512471
124417647	427183	0.00787236
124417647	427191	0.00108078
124417647	431588	0.0405896
124417647	427194	0.00468681
124417647	395242	0.00157688
124417647	427198	0.0093696
124417647	430689	0.00260869
124417647	107051941	0.00164821
124417647	427144	0.0243433
124417647	770222	0.00199195
124417647	427148	0.0150413
124417647	769469	0.038663
124417647	427153	0.00290884
124417647	770642	0.0103744
124417647	431583	0.0288847
124417647	427168	0.0247986
124417647	427171	0.0155135
124417647	427212	0.0124944
124417647	431596	0.00846397
124417647	395145	0.0480704
124417647	427207	0.00983183
124417647	427203	0.00339938
124417647	121108250	0.0103837
124417647	427348	0.0595508
124417647	769359	0.0185104
124417647	124418270	0.00402419
124417647	426644	0.00741603
124417647	427227	0.00368353
124417647	427231	0.0043416
124417647	121108353	0.00623626
124417647	107052314	0.00633989
124417647	431607	0.000425869
124417647	427454	0.00187158
124417647	431670	0.0314208
124417647	395806	0.00285575
124417647	427469	0.00770088
124417647	396331	0.00384089
124417647	768825	0.0264259
124417647	415602	0.0147142
124417647	769972	0.0292805
124417647	769322	0.0424303
124417647	415615	0.00936396
124417647	396100	0.0074426
124417647	374155	0.0248879
124417647	427279	0.0242115
124417647	427282	0.00499678
124417647	427291	0.00228752
124417647	770239	0.00306232
124417647	427119	0.000501165
124417647	427107	0.00688243
124417647	427327	0.0121539
124417647	427320	0.0015788
124417647	427342	0.00433297
124417647	427367	0.000638079
124417647	395173	0.00331582
124417647	427376	0.0172485
124417647	101749568	0.00144376
124417647	427394	0.00579661
124417647	395077	0.00397058
124417647	768672	0.00246173
124417647	426804	0.00256082
124417647	124417055	0.00379596
124417647	100857932	0.00537598
124417647	121112584	0.0103204
124417647	430113	0.00966078
124417647	121112672	0.0106756
124417647	101747651	0.0494848
124417647	107050724	0.0575004
124417647	107051192	0.0359447
124417647	100857358	0.0226651
124417647	101748630	0.00741097
124417647	107050692	0.0143092
124417647	101748353	0.00755085
124417647	107049828	0.00487947
124417647	101749950	0.0136605
124417647	693249	0.00747009
124417647	121112817	0.00653107
124417647	100858279	0.000466772
124417647	121112838	0.000584937
124417647	121112847	0.012458
124417647	776173	0.0654498
124417647	121112858	0.0028168
124417647	121106549	0.00201312
124417647	107049782	0.00120322
124417647	107056305	0.00933635
124417647	121113035	0.00116613
124417647	124418314	0.0113481
124417647	121113046	0.00445397
124417648	107055489	0.0278918
124417648	121109239	0.00303442
124417648	417071	0.0132248
124417648	418250	0.000171992
124417648	395294	0.00465159
124417648	776459	0.0151634
124417648	419106	0.000980219
124417648	419100	0.0141737
124417648	374079	0.00338075
124417648	426376	0.00664654
124417648	418646	0.00235297
124417648	121109477	9.45046e-05
124417648	417728	0.0102697
124417648	768780	0.0174617
124417648	417724	0.00342365
124417648	107051628	0.00168173
124417648	417712	0.0100624
124417648	427847	0.0105966
124417648	425909	0.000688487
124417648	417731	0.00751027
124417648	417747	0.0190197
124417648	417780	0.00203173
124417648	417804	0.0118894
124417648	771760	0.00184776
124417648	124417168	0.000853042
124417648	417825	0.010017
124417648	417844	0.00399056
124417648	417855	0.00842167
124417648	417862	0.0154742
124417648	417865	0.000314245
124417648	417869	0.00232468
124417648	396020	0.0101315
124417648	374244	0.017037
124417648	396295	0.030204
124417648	417897	0.00100602
124417648	107052933	0.000584288
124417648	373913	0.000544195
124417648	417913	0.00718697
124417648	417919	0.00911624
124417648	417920	0.0216416
124417648	417930	0.000161023
124417648	121106462	0.00279969
124417648	417946	0.00398672
124417648	417950	0.00241123
124417648	417947	0.00589019
124417648	417956	0.00500611
124417648	417948	0.0057087
124417648	417954	0.00909656
124417648	427891	0.00314841
124417648	427892	0.00482332
124417648	417955	0.00364419
124417648	417957	0.00229622
124417648	427895	0.00561808
124417648	417966	0.0109648
124417648	121109322	0.000884452
124417648	417970	0.00453191
124417648	417978	0.0148372
124417648	100857803	0.000196558
124417648	418005	0.0103327
124417648	396540	0.00427815
124417648	770756	0.0203109
124417648	418014	0.000131764
124417648	107053684	0.000692582
124417648	418021	0.015207
124417648	418024	0.00764121
124417648	101750333	0.00212245
124417648	430939	0.0089899
124417648	418042	0.00482199
124417648	418044	0.008521
124417648	100859707	0.00307846
124417648	396469	0.00313344
124417648	771493	0.00377679
124417648	374093	0.0063028
124417648	771624	0.00702118
124417648	107049021	5.55525e-05
124417648	418110	0.0160347
124417648	396239	0.0109331
124417648	418142	8.89813e-05
124417648	418148	0.00343946
124417648	418158	0.00471942
124417648	418184	0.0129388
124417648	395860	0.00458356
124417648	418237	0.0022483
124417648	107054014	0.0155927
124417648	374106	0.0244815
124417648	418262	0.00188891
124417648	101748309	0.000523414
124417648	418278	0.0087635
124417648	124417614	4.25905e-05
124417648	418287	0.00803476
124417648	427947	0.00540165
124417648	418300	0.0118783
124417648	100859625	0.000562303
124417648	418335	0.013602
124417648	418342	0.00556171
124417648	418366	0.000352764
124417648	769280	0.00156966
124417648	418403	0.000745156
124417648	418404	0.0209078
124417648	101751371	0.00662929
124417648	418406	0.0125063
124417648	395911	0.0191368
124417648	768858	0.00226209
124417648	418470	0.0257036
124417648	101749375	0.00275865
124417648	395489	0.0304855
124417648	105841164	0.0141719
124417648	418492	0.00400485
124417648	418499	0.00587968
124417648	396152	0.00344174
124417648	418516	0.00652899
124417648	395233	0.0120222
124417648	396250	0.0251852
124417648	418531	0.00308114
124417648	427986	0.0149265
124417648	418533	0.0212259
124417648	395417	0.00267731
124417648	107055472	0.00286378
124417648	101749541	0.000493454
124417648	418556	0.00956082
124417648	418566	0.00421957
124417648	418567	0.00537343
124417648	101750611	0.00281438
124417648	418569	0.00382917
124417648	418574	0.00384712
124417648	124417672	0.000327644
124417648	427996	0.000444851
124417648	418605	0.00581557
124417648	100858121	0.00375394
124417648	112531489	0.00146686
124417648	418612	0.0020989
124417648	772331	0.00251348
124417648	428002	0.00212462
124417648	418664	0.0200694
124417648	418665	0.0206437
124417648	418676	0.00411891
124417648	100858683	0.00481764
124417648	418690	0.0185999
124417648	418692	0.0164758
124417648	396481	0.00124812
124417648	418716	0.000190441
124417648	418717	0.0198577
124417648	418725	0.00956079
124417648	418727	0.0057663
124417648	428016	0.00388556
124417648	418736	0.0176138
124417648	121109033	0.0177025
124417648	418759	0.0123962
124417648	418765	0.0082378
124417648	124417667	0.00219048
124417648	431250	0.00367191
124417648	769212	0.0128741
124417648	418781	0.00335521
124417648	418795	0.00768867
124417648	418803	0.00236812
124417648	124417403	0.000418526
124417648	418804	0.00799826
124417648	418805	0.000858179
124417648	418808	0.00649785
124417648	121109411	0.00021558
124417648	418817	0.00935798
124417648	418828	0.00611775
124417648	428067	0.00470428
124417648	386582	0.00345321
124417648	124417627	0.0123787
124417648	107051703	0.00738398
124417648	121107650	0.000918105
124417648	101748122	0.0145294
124417648	374231	0.00716859
124417648	395436	0.00444613
124417648	418926	0.00554347
124417648	418957	0.00107372
124417648	395401	0.000542564
124417648	418973	0.00135192
124417648	426136	0.00349046
124417648	428089	0.00124396
124417648	419002	0.0127976
124417648	428095	0.00225818
124417648	107052318	0.000205188
124417648	419021	0.00877527
124417648	419090	0.00591101
124417648	107051449	0.00705756
124417648	373896	0.000171552
124417648	419082	0.0258844
124417648	100190948	0.00306318
124417648	101751844	0.00869222
124417648	107052491	0.00599474
124417648	420368	0.0272061
124417648	121110055	0.023449
124417648	429682	0.0247229
124417648	420369	0.000228904
124417648	101748312	0.000694393
124417648	420374	0.00390472
124417648	120017337	0.0186299
124417648	425984	0.0171772
124417648	420404	0.000554055
124417648	420410	0.0140943
124417648	420412	0.0139574
124417648	420413	0.0224022
124417648	420427	0.000452325
124417648	121110086	0.000186506
124417648	420447	0.00676788
124417648	420448	0.00823141
124417648	420463	0.00902346
124417648	378903	0.013807
124417648	420471	0.0230995
124417648	420479	0.00955419
124417648	420489	0.00673123
124417648	420504	0.016145
124417648	420508	0.000868604
124417648	420509	0.0107296
124417648	121110077	3.04065e-05
124417648	395712	0.00227893
124417648	420577	0.00377486
124417648	107052569	0.00320166
124417648	420580	0.0192357
124417648	420583	0.0021306
124417648	420586	0.00188028
124417648	373907	0.00184092
124417648	420603	0.0106129
124417648	420612	0.00424203
124417648	420618	0.00767903
124417648	124417757	0.0022889
124417648	420645	0.0134725
124417648	420647	0.0166867
124417648	420660	0.00823057
124417648	420666	0.00851758
124417648	420669	0.00427874
124417648	420675	0.0156227
124417648	420678	0.00485073
124417648	420683	0.0021487
124417648	420684	0.00106048
124417648	420695	0.00268527
124417648	420717	0.0170326
124417648	107052522	0.000140858
124417648	428459	0.000213799
124417648	420729	0.00216139
124417648	112531727	0.000827641
124417648	776306	0.00522427
124417648	420766	0.00530972
124417648	121109604	0.000430317
124417648	420813	0.00957
124417648	420820	0.000500944
124417648	395143	0.00103896
124417648	420823	0.00253563
124417648	420826	0.0111582
124417648	420829	0.00486573
124417648	420836	0.00533788
124417648	420839	0.0327659
124417648	770283	0.00431967
124417648	124417766	0.000485902
124417648	420879	0.00451728
124417648	378921	0.0120525
124417648	124417770	0.0027361
124417648	420886	0.00263339
124417648	374179	0.012252
124417648	420889	0.00467608
124417648	420905	0.006031
124417648	420907	0.00265492
124417648	427097	0.00463639
124417648	420932	0.00154881
124417648	395974	0.0116283
124417648	420966	0.00257146
124417648	420989	0.000613281
124417648	420995	0.00334809
124417648	112531945	0.0245548
124417648	420996	0.0171157
124417648	124417725	0.0018963
124417648	420999	0.00336693
124417648	421003	0.00720524
124417648	396217	0.0093843
124417648	421008	0.00119845
124417648	421010	0.000316396
124417648	772097	0.00458806
124417648	421025	0.000469625
124417648	396409	0.0254266
124417648	421032	0.00966519
124417648	421059	0.0103242
124417648	373970	0.00875595
124417648	421079	0.00931424
124417648	421080	0.000964508
124417648	421086	0.00943475
124417648	421095	0.00126621
124417648	124417722	0.00221956
124417648	421105	0.0156927
124417648	124417693	0.000771077
124417648	421106	0.00194442
124417648	107052707	0.0119935
124417648	421114	0.0158523
124417648	112531855	0.000856146
124417648	421116	0.00916511
124417648	421138	0.0157577
124417648	421140	0.00891179
124417648	425199	0.00124578
124417648	420176	0.0037432
124417648	420192	0.000591465
124417648	374246	0.00517437
124417648	420230	0.000429516
124417648	420251	0.0199866
124417648	420267	0.000998865
124417648	121109763	0.000771112
124417648	420289	0.0171097
124417648	420332	0.0215957
124417648	100858809	0.00232244
124417648	101749956	0.0070517
124417648	420323	0.00475547
124417648	378908	0.0321133
124417648	420312	0.000246292
124417648	100858102	0.00624252
124417648	768713	0.00337891
124417648	121109568	0.000375012
124417648	430349	0.00334336
124417648	101751687	0.000888374
124417648	100857613	0.000837805
124417648	101749352	0.00082394
124417648	420362	0.00044703
124417648	121110040	0.00136364
124417648	100857144	0.00415483
124417648	396500	0.0145128
124417648	421198	0.00153969
124417648	421196	0.000356281
124417648	421193	0.0091486
124417648	421218	0.00165271
124417648	107052854	0.00250618
124417648	421244	0.00729776
124417648	421258	0.00268825
124417648	428551	0.00254762
124417648	421303	0.00686964
124417648	421301	0.0184399
124417648	428556	0.00118547
124417648	421296	0.000286254
124417648	101748994	0.00046221
124417648	421289	0.0198462
124417648	107052014	0.00119952
124417648	421288	0.0178006
124417648	112532216	0.000241998
124417648	421286	0.0306597
124417648	421279	0.0199198
124417648	421276	0.0245221
124417648	107052012	0.000696979
124417648	416743	0.0124666
124417648	416724	0.00718595
124417648	100859089	0.000301046
124417648	416702	0.0179564
124417648	431192	0.00520659
124417648	421339	8.43419e-05
124417648	421340	0.0117679
124417648	374055	0.0133357
124417648	428566	0.0123895
124417648	421384	0.00400236
124417648	124417880	0.000543343
124417648	428567	0.00882851
124417648	428568	0.0101478
124417648	771345	0.000590925
124417648	107052931	0.000955678
124417648	421404	0.00557449
124417648	421405	0.00050995
124417648	421409	0.00843797
124417648	421412	0.000379032
124417648	421414	0.00657502
124417648	421416	0.0183382
124417648	428575	0.00380283
124417648	421469	0.002412
124417648	421487	0.00226475
124417648	421489	4.92774e-05
124417648	124417816	0.00227992
124417648	426319	0.00196212
124417648	425840	0.00354258
124417648	421515	0.00113403
124417648	428585	0.0170241
124417648	421540	0.00267062
124417648	421553	0.00289653
124417648	769278	0.00142557
124417648	421578	0.00060611
124417648	421579	0.0026858
124417648	421582	0.0139196
124417648	421588	0.0176252
124417648	421610	0.0047073
124417648	421622	0.0154982
124417648	421623	0.0154205
124417648	421625	0.0109401
124417648	421627	0.00391694
124417648	107053016	0.000385241
124417648	421640	0.00210484
124417648	121110148	0.0105471
124417648	421643	0.00296192
124417648	421645	0.00865417
124417648	421647	0.00473213
124417648	421657	0.00242531
124417648	100858462	0.00608118
124417648	421662	0.0196619
124417648	769676	0.0180455
124417648	770205	0.0122024
124417648	421684	0.0266824
124417648	421685	0.0136803
124417648	421686	0.0211076
124417648	421688	0.0103357
124417648	100858086	0.0143196
124417648	421693	0.00445246
124417648	124417890	0.000560307
124417648	769224	0.00795363
124417648	124417832	0.000130372
124417648	425313	0.0170377
124417648	421726	0.00393178
124417648	100857774	0.0150063
124417648	421738	0.00216783
124417648	124417876	0.00419732
124417648	396294	0.0281139
124417648	421763	0.00139515
124417648	421766	0.0118355
124417648	421777	0.00457336
124417648	421778	0.00692658
124417648	421793	0.00535863
124417648	421796	0.0121659
124417648	421810	0.00721684
124417648	421821	0.0132491
124417648	421835	0.00131858
124417648	421842	0.000266952
124417648	421845	0.0140487
124417648	421854	0.0074352
124417648	421866	0.00432779
124417648	121110204	0.0191333
124417648	107053124	0.0149764
124417648	428641	0.00437777
124417648	421877	0.00163087
124417648	396380	0.000948488
124417648	107053144	0.000617441
124417648	421917	0.00115629
124417648	112532097	0.00529022
124417648	395852	0.0104998
124417648	421928	0.00458692
124417648	396161	0.00840605
124417648	421937	0.0102979
124417648	378919	0.0031609
124417648	421948	0.0050142
124417648	421958	0.00148284
124417648	421972	0.00370864
124417648	421973	0.00219878
124417648	421991	0.0171911
124417648	124417862	0.00201356
124417648	421992	0.00190991
124417648	421998	0.0066253
124417648	422016	0.0076737
124417648	422022	0.00101672
124417648	422035	0.00563031
124417648	422042	0.00215283
124417648	422053	0.00580143
124417648	373919	0.0116339
124417648	124417815	0.0183776
124417648	395816	0.00325804
124417648	101750448	0.00192708
124417648	121113224	0.00371987
124417648	107052037	0.000566921
124417648	101751235	0.00132792
124417648	422146	0.0166139
124417648	422133	0.00428541
124417648	768091	0.0168934
124417648	100858944	0.00397745
124417648	776915	0.00462528
124417648	422207	0.00628038
124417648	422210	0.0014387
124417648	395199	0.0247777
124417648	422211	0.0154177
124417648	428703	0.00616954
124417648	422213	0.00657118
124417648	422229	0.0148056
124417648	422231	0.00562434
124417648	428710	0.0027182
124417648	422233	0.0122455
124417648	395150	0.00194884
124417648	107052050	0.000876302
124417648	422239	0.017109
124417648	121110710	0.00729833
124417648	422242	0.0121252
124417648	422259	0.0017035
124417648	101749809	0.0251726
124417648	771657	0.000260884
124417648	425504	0.00600222
124417648	422327	0.00347887
124417648	422331	0.00900328
124417648	422343	0.00105447
124417648	422345	0.00673931
124417648	124417957	0.000498426
124417648	428717	0.00380637
124417648	422361	0.00438406
124417648	422371	0.000284731
124417648	422380	0.0103483
124417648	422381	0.00843595
124417648	112532284	0.00290992
124417648	772269	0.00532295
124417648	422391	0.0169348
124417648	422400	0.013838
124417648	101748357	0.00205235
124417648	422403	0.000175912
124417648	422418	0.00332333
124417648	422426	0.00275099
124417648	422432	0.00162041
124417648	422434	0.000825915
124417648	422447	0.00226115
124417648	395680	0.00678326
124417648	422476	0.00996845
124417648	422481	0.000837628
124417648	771586	0.00637849
124417648	422485	0.003129
124417648	422486	0.00304052
124417648	422503	0.000512161
124417648	422505	0.000264069
124417648	422508	0.013431
124417648	428740	0.00382439
124417648	395865	0.00726777
124417648	121110729	0.00508619
124417648	422537	0.000554453
124417648	422544	0.00371595
124417648	396115	0.00786484
124417648	422576	0.00120775
124417648	422596	0.00107642
124417648	422605	0.00406972
124417648	373981	0.00165072
124417648	422606	0.00342196
124417648	422609	0.000310373
124417648	395241	0.00972601
124417648	422630	0.00159857
124417648	422647	0.000281183
124417648	124417933	0.000754149
124417648	422655	0.00344313
124417648	422656	0.0113817
124417648	422665	0.00305684
124417648	771481	0.00899377
124417648	121110536	0.00665084
124417648	422699	0.00393856
124417648	107053275	0.00415274
124417648	396033	0.0252398
124417648	422712	0.0126615
124417648	422732	0.00314411
124417648	422736	0.000572135
124417648	422744	0.000155551
124417648	422757	0.00156915
124417648	422765	0.00495222
124417648	770387	0.0206786
124417648	428786	0.00668814
124417648	422786	0.00398446
124417648	121110719	0.00185082
124417648	425121	0.0111167
124417648	426317	0.00990127
124417648	428790	0.0125056
124417648	422806	0.000448002
124417648	422829	0.000360364
124417648	422847	0.000788103
124417648	422854	0.0158717
124417648	107053298	0.00111812
124417648	422878	0.00613759
124417648	422879	0.0166694
124417648	101747497	0.00319255
124417648	422885	0.0132587
124417648	107053318	0.00859108
124417648	422903	0.0132865
124417648	422904	0.00188164
124417648	422920	0.00159643
124417648	403158	0.00964766
124417648	107052288	0.00678429
124417648	422936	5.70642e-05
[truncated: 1,032,642+ more rows]

## Sheet: edges-darkgrey
fromNode (NCBI_ID)	toNode (NCBI_ID)	weight
416686	768655	0.00199118
416686	395226	0.00103194
416686	101751742	0.000229899
416686	417901	0.0141447
416686	417918	0.00422257
416686	417967	0.0146701
416686	768950	0.0142828
416686	418468	0.000331431
416686	418491	0.00296048
416686	395968	0.0122183
416686	771199	0.0020394
416686	418653	0.000213468
416686	101748607	0.000339698
416686	107051871	0.00135096
416686	418840	0.00190525
416686	418854	0.00618532
416686	396118	0.0127958
416686	418861	0.000471414
416686	418869	0.00138289
416686	418962	0.000699078
416686	395809	0.00406352
416686	420473	0.00602812
416686	420535	0.000602712
416686	420740	0.00280822
416686	420838	0.00458851
416686	395420	0.00187907
416686	101748694	0.00114663
416686	430750	0.000398588
416686	421076	0.00148678
416686	420167	0.00804302
416686	420221	0.00014669
416686	420254	0.00453056
416686	421246	0.000978917
416686	395669	0.00421428
416686	416718	0.000457079
416686	101749926	0.000401924
416686	395778	0.00527123
416686	395133	0.00341762
416686	107052995	0.00744211
416686	769402	0.00444019
416686	421788	0.0226597
416686	124417822	0.0001708
416686	425800	0.00247267
416686	422230	0.00139758
416686	422284	0.00329815
416686	107052067	0.000469834
416686	422384	0.00128931
416686	374141	0.0174896
416686	422540	0.00274432
416686	100859744	0.00325777
416686	422610	0.00189313
416686	396495	0.00335187
416686	100858173	0.00173557
416686	112532320	0.000175909
416686	422884	0.00313431
416686	107056277	0.0916215
416686	430423	0.00146602
416686	423014	0.018292
416686	423102	0.0003326
416686	426464	0.00104952
416686	423114	0.0025247
416686	423241	0.000300554
416686	423314	0.000985344
416686	107053557	0.00264417
416686	124418074	0.00900396
416686	423769	0.00179097
416686	423770	0.003263
416686	423788	0.00636315
416686	428985	0.00251431
416686	423930	0.00453467
416686	423971	0.00298734
416686	404304	0.00617212
416686	424262	0.050526
416686	107053863	8.51098e-05
416686	424306	0.00347352
416686	112532764	0.000597302
416686	424424	0.000460279
416686	100858275	0.00117236
416686	396298	0.0274911
416686	424908	0.000996445
416686	424959	0.000643246
416686	101747373	0.000106905
416686	415525	0.000215866
416686	415541	0.00125056
416686	415809	0.00584043
416686	415894	0.000743724
416686	100859653	0.00327639
416686	416016	0.00486725
416686	395886	0.00954716
416686	416108	0.00383977
416686	107054403	0.000596628
416686	416118	0.00503129
416686	427623	0.000549415
416686	427625	0.000457455
416686	414741	0.00891687
416686	396406	0.00922343
416686	770805	0.00727331
416686	427642	0.00351515
416686	395790	0.00853673
416686	416754	0.00220679
416686	101748640	0.00257664
416686	416814	0.000285761
416686	693256	0.0215567
416686	101747454	0.0254681
416686	417050	0.024507
416686	417051	0.0175005
416686	425802	0.0083027
416686	417253	0.0298199
416686	771980	0.0105711
416686	427758	0.00412219
416686	427801	0.0128405
416686	417399	0.000407002
416686	768861	0.0148802
416686	395551	0.00522279
416686	417484	0.000965701
416686	101752219	0.00106246
416686	121107296	0.00023392
416686	771545	0.00163577
416686	429208	0.0183254
416686	428209	0.00762333
416686	419679	0.00570263
416686	768557	0.00235611
416686	693252	0.0050704
416686	100857898	0.0229958
416686	426452	0.000169295
416686	419843	0.00395817
416686	395479	0.00288097
416686	396187	0.0139929
416686	107051549	0.000582046
416686	121112497	0.00162181
416686	426855	0.000284128
416686	426893	0.00299485
416686	429878	0.00100557
416686	769464	0.00245289
416686	427254	0.00142683
416686	373945	0.00055156
416686	427309	0.0707666
416686	121112582	0.000361341
416686	107049075	0.00142919
416686	426164	0.023308
416686	425396	0.00596741
416686	396370	0.00473901
416686	425238	0.00766372
768655	395226	0.0582877
768655	101751742	0.0210455
768655	417901	0.0379217
768655	417918	0.0449941
768655	417967	0.0381703
768655	768950	0.0715321
768655	418468	0.0242286
768655	418491	0.0335783
768655	395968	0.0297825
768655	771199	0.034985
768655	418653	0.00977238
768655	101748607	0.0265793
768655	107051871	0.032546
768655	418840	0.0422844
768655	418854	0.014073
768655	396118	0.0248308
768655	418861	0.0299988
768655	418869	0.0428253
768655	418962	0.0271821
768655	395809	0.0518201
768655	420473	0.0249472
768655	420535	0.0692219
768655	420740	0.0838824
768655	420838	0.0562234
768655	395420	0.0583544
768655	101748694	0.0563661
768655	430750	0.0272626
768655	421076	0.0727011
768655	420167	0.020445
768655	420221	0.0311188
768655	420254	0.0380802
768655	421246	0.0566425
768655	395669	0.0324986
768655	416718	0.0312818
768655	101749926	0.0669087
768655	395778	0.0234545
768655	395133	0.0878059
768655	107052995	0.0737751
768655	769402	0.049511
768655	421788	0.00265689
768655	124417822	0.0366956
768655	425800	0.0132137
768655	422230	0.0597859
768655	422284	0.0444071
768655	107052067	0.0430323
768655	422384	0.0464194
768655	374141	0.0558465
768655	422540	0.0459754
768655	100859744	0.0617352
768655	422610	0.0249226
768655	396495	0.05876
768655	100858173	0.0435618
768655	112532320	0.0230376
768655	422884	0.0377
768655	107056277	0.00137883
768655	430423	0.00822827
768655	423014	0.0307579
768655	423102	0.0244759
768655	426464	0.0090507
768655	423114	0.051802
768655	423241	0.0387518
768655	423314	0.0678046
768655	107053557	0.0246301
768655	124418074	0.0138185
768655	423769	0.0644808
768655	423770	0.0313795
768655	423788	0.0981205
768655	428985	0.00267258
768655	423930	0.035442
768655	423971	0.0295676
768655	404304	0.0577206
768655	424262	0.0121634
768655	107053863	0.0107376
768655	424306	0.0513675
768655	112532764	0.0188467
768655	424424	0.0416057
768655	100858275	0.0363934
768655	396298	0.0433868
768655	424908	0.0525912
768655	424959	0.0592088
768655	101747373	0.0145499
768655	415525	0.0100785
768655	415541	0.0635848
768655	415809	0.0286712
768655	415894	0.0505452
768655	100859653	0.036695
768655	416016	0.0295432
768655	395886	0.0474452
768655	416108	0.0856896
768655	107054403	0.0313198
768655	416118	0.0146169
768655	427623	0.0390088
768655	427625	0.0344136
768655	414741	0.013938
768655	396406	0.0508294
768655	770805	0.0736326
768655	427642	0.0192575
768655	395790	0.0543027
768655	416754	0.0396836
768655	101748640	0.0307724
768655	416814	0.0204639
768655	693256	0.0412662
768655	101747454	0.046474
768655	417050	0.0293671
768655	417051	0.0373872
768655	425802	0.0497946
768655	417253	0.013474
768655	771980	0.0104873
768655	427758	0.0666761
768655	427801	0.0104065
768655	417399	0.0526188
768655	768861	0.0284367
768655	395551	0.0739727
768655	417484	0.0126669
768655	101752219	0.0529443
768655	121107296	0.0113326
768655	771545	0.0470518
768655	429208	0.00313016
768655	428209	0.0569884
768655	419679	0.0387356
768655	768557	0.0299509
768655	693252	0.0277615
768655	100857898	0.00186036
768655	426452	0.0638368
768655	419843	0.0525103
768655	395479	0.0537751
768655	396187	0.0215271
768655	107051549	0.029852
768655	121112497	0.0582153
768655	426855	0.0289046
768655	426893	0.0592868
768655	429878	0.0344382
768655	769464	0.0318789
768655	427254	0.053889
768655	373945	0.0441581
768655	427309	0.00384245
768655	121112582	0.0435057
768655	107049075	0.039561
768655	426164	0.0288114
768655	425396	0.028587
768655	396370	0.0521527
768655	425238	0.0305957
395226	101751742	0.0176326
395226	417901	0.0412288
395226	417918	0.0352288
395226	417967	0.0233972
395226	768950	0.0753296
395226	418468	0.0155316
395226	418491	0.0218873
395226	395968	0.02999
395226	771199	0.0289524
395226	418653	0.0123583
395226	101748607	0.0224865
395226	107051871	0.0346225
395226	418840	0.0420191
395226	418854	0.0203024
395226	396118	0.0343429
395226	418861	0.0137687
395226	418869	0.0326721
395226	418962	0.0233472
395226	395809	0.0425709
395226	420473	0.0142863
395226	420535	0.0353366
395226	420740	0.0455655
395226	420838	0.0632144
395226	395420	0.0455665
395226	101748694	0.0504313
395226	430750	0.0223241
395226	421076	0.0573079
395226	420167	0.0141157
395226	420221	0.0124061
395226	420254	0.0339857
395226	421246	0.0434775
395226	395669	0.0608983
395226	416718	0.0255254
395226	101749926	0.0376744
395226	395778	0.0123318
395226	395133	0.0399548
395226	107052995	0.078888
395226	769402	0.0369799
395226	421788	0.00273445
395226	124417822	0.0404979
395226	425800	0.0111992
395226	422230	0.0322324
395226	422284	0.0443255
395226	107052067	0.0769799
395226	422384	0.0575569
395226	374141	0.0549458
395226	422540	0.0785166
395226	100859744	0.052702
395226	422610	0.0203489
395226	396495	0.0543717
395226	100858173	0.0174332
395226	112532320	0.0252045
395226	422884	0.0469469
395226	107056277	0.000536614
395226	430423	0.0260861
395226	423014	0.0374516
395226	423102	0.0181533
395226	426464	0.00665516
395226	423114	0.0324328
395226	423241	0.0278553
395226	423314	0.0626727
395226	107053557	0.021401
395226	124418074	0.0113212
395226	423769	0.052785
395226	423770	0.0235481
395226	423788	0.0454456
395226	428985	0.00116935
395226	423930	0.0338928
395226	423971	0.0273228
395226	404304	0.0442647
395226	424262	0.00649429
395226	107053863	0.00729335
395226	424306	0.0718315
395226	112532764	0.0568638
395226	424424	0.0390894
395226	100858275	0.0195056
395226	396298	0.0254623
395226	424908	0.0434677
395226	424959	0.0510873
395226	101747373	0.0144551
395226	415525	0.0109803
395226	415541	0.102648
395226	415809	0.0180595
395226	415894	0.0340742
395226	100859653	0.0192994
395226	416016	0.0224099
395226	395886	0.0729809
395226	416108	0.106543
395226	107054403	0.0531851
395226	416118	0.0147526
395226	427623	0.0541479
395226	427625	0.0228855
395226	414741	0.0138827
395226	396406	0.0428923
395226	770805	0.0642437
395226	427642	0.0408099
395226	395790	0.0545842
395226	416754	0.0338804
395226	101748640	0.0262343
395226	416814	0.014687
395226	693256	0.0302244
395226	101747454	0.0390314
395226	417050	0.0253224
395226	417051	0.031688
395226	425802	0.0522283
395226	417253	0.00789688
395226	771980	0.0142387
395226	427758	0.0624255
395226	427801	0.0143441
395226	417399	0.0317619
395226	768861	0.0310844
395226	395551	0.0855385
395226	417484	0.0153251
395226	101752219	0.0518302
395226	121107296	0.00716618
395226	771545	0.0386052
395226	429208	0.00378165
395226	428209	0.0743492
395226	419679	0.0804738
395226	768557	0.0156003
395226	693252	0.0171191
395226	100857898	0.00124103
395226	426452	0.0506099
395226	419843	0.0403925
395226	395479	0.0561757
395226	396187	0.0248208
395226	107051549	0.0279625
395226	121112497	0.0623223
395226	426855	0.0234423
395226	426893	0.0641611
395226	429878	0.0405195
395226	769464	0.0248872
395226	427254	0.0685941
395226	373945	0.0389534
395226	427309	0.00144086
395226	121112582	0.0363284
395226	107049075	0.024029
395226	426164	0.0190509
395226	425396	0.0277874
395226	396370	0.0359885
395226	425238	0.0259603
101751742	417901	0.0164553
101751742	417918	0.0563273
101751742	417967	0.0127857
101751742	768950	0.037501
101751742	418468	0.00274048
101751742	418491	0.00924483
101751742	395968	0.0196551
101751742	771199	0.0356462
101751742	418653	0.000454654
101751742	101748607	0.00265039
101751742	107051871	0.0184778
101751742	418840	0.0112718
101751742	418854	0.00799839
101751742	396118	0.0138853
101751742	418861	0.00494602
101751742	418869	0.0304655
101751742	418962	0.014933
101751742	395809	0.011748
101751742	420473	0.0106192
101751742	420535	0.0224053
101751742	420740	0.020069
101751742	420838	0.0547778
101751742	395420	0.0632149
101751742	101748694	0.0394363
101751742	430750	0.01504
101751742	421076	0.0585952
101751742	420167	0.00689059
101751742	420221	0.00848279
101751742	420254	0.0120682
101751742	421246	0.0471458
101751742	395669	0.00693455
101751742	416718	0.0275753
101751742	101749926	0.0218555
101751742	395778	0.00730472
101751742	395133	0.0147537
101751742	107052995	0.0526542
101751742	769402	0.050282
101751742	421788	0.00014259
101751742	124417822	0.00571798
101751742	425800	0.00952029
101751742	422230	0.00975673
101751742	422284	0.0122005
101751742	107052067	0.00678273
101751742	422384	0.0211057
101751742	374141	0.039875
101751742	422540	0.0093356
101751742	100859744	0.057117
101751742	422610	0.00163696
101751742	396495	0.0197426
101751742	100858173	0.00281374
101751742	112532320	0.00162552
101751742	422884	0.0115826
101751742	107056277	7.77139e-05
101751742	430423	0.00796902
101751742	423014	0.0135432
101751742	423102	0.00699206
101751742	426464	0.00111369
101751742	423114	0.0320982
101751742	423241	0.0148932
101751742	423314	0.0442122
101751742	107053557	0.00461048
101751742	124418074	0.00081892
101751742	423769	0.0661668
101751742	423770	0.0200231
101751742	423788	0.0255142
101751742	428985	0.000176333
101751742	423930	0.0146078
101751742	423971	0.00539218
101751742	404304	0.0336792
101751742	424262	0.00105651
101751742	107053863	0.00308888
101751742	424306	0.0189814
101751742	112532764	0.00143534
101751742	424424	0.0101112
101751742	100858275	0.00824976
101751742	396298	0.00219997
101751742	424908	0.00941703
101751742	424959	0.0548381
101751742	101747373	0.000858356
101751742	415525	0.00394898
101751742	415541	0.0250022
101751742	415809	0.00660324
101751742	415894	0.0456303
101751742	100859653	0.00906413
101751742	416016	0.0165515
101751742	395886	0.0314259
101751742	416108	0.0397065
101751742	107054403	0.0105492
101751742	416118	0.00347529
101751742	427623	0.0139513
101751742	427625	0.0192762
101751742	414741	0.0099027
101751742	396406	0.0536927
101751742	770805	0.042837
101751742	427642	0.00907721
101751742	395790	0.0116831
101751742	416754	0.0100361
101751742	101748640	0.0030793
101751742	416814	0.0134105
101751742	693256	0.0243311
101751742	101747454	0.0209828
101751742	417050	0.0108277
101751742	417051	0.0111581
101751742	425802	0.0541505
101751742	417253	0.0025456
101751742	771980	0.00672314
101751742	427758	0.0409195
101751742	427801	0.00420531
101751742	417399	0.0199353
101751742	768861	0.013557
101751742	395551	0.0551745
101751742	417484	0.00146386
101751742	101752219	0.0108634
101751742	121107296	0.000814802
101751742	771545	0.0292924
101751742	429208	0.000530618
101751742	428209	0.0318232
101751742	419679	0.0122217
101751742	768557	0.00478505
101751742	693252	0.00976181
101751742	100857898	6.61279e-05
101751742	426452	0.00782053
101751742	419843	0.0259437
101751742	395479	0.0196989
101751742	396187	0.00550936
101751742	107051549	0.0032588
101751742	121112497	0.012341
101751742	426855	0.0025901
101751742	426893	0.0309356
101751742	429878	0.0316746
101751742	769464	0.00378586
101751742	427254	0.0147795
101751742	373945	0.011614
101751742	427309	0.000197887
101751742	121112582	0.00639514
101751742	107049075	0.00411563
101751742	426164	0.00567259
101751742	425396	0.0135583
101751742	396370	0.021484
101751742	425238	0.0245104
417901	417918	0.129871
417901	417967	0.114881
417901	768950	0.154684
417901	418468	0.0178084
417901	418491	0.0821827
417901	395968	0.133562
417901	771199	0.0899026
417901	418653	0.0176952
417901	101748607	0.0448817
417901	107051871	0.0392816
417901	418840	0.0882023
417901	418854	0.0492175
417901	396118	0.0837323
417901	418861	0.0421441
417901	418869	0.0876147
417901	418962	0.0528924
417901	395809	0.0693395
417901	420473	0.0728815
417901	420535	0.0383292
417901	420740	0.0870729
417901	420838	0.120111
417901	395420	0.0887246
417901	101748694	0.0748282
417901	430750	0.0280893
417901	421076	0.0714016
417901	420167	0.115127
417901	420221	0.0275867
417901	420254	0.118325
417901	421246	0.0291449
417901	395669	0.068871
417901	416718	0.0665487
417901	101749926	0.0453818
417901	395778	0.0489647
417901	395133	0.0569738
417901	107052995	0.12878
417901	769402	0.104484
417901	421788	0.0135091
417901	124417822	0.0334006
417901	425800	0.0975646
417901	422230	0.0535009
417901	422284	0.0995588
417901	107052067	0.0364806
417901	422384	0.0984144
417901	374141	0.161628
417901	422540	0.0323047
417901	100859744	0.118986
417901	422610	0.0180218
417901	396495	0.0962858
417901	100858173	0.0243841
417901	112532320	0.0164229
417901	422884	0.0946697
417901	107056277	0.0104967
417901	430423	0.0292398
417901	423014	0.120635
417901	423102	0.0236254
417901	426464	0.0126187
417901	423114	0.0447396
417901	423241	0.031582
417901	423314	0.0726341
417901	107053557	0.11743
417901	124418074	0.0189818
417901	423769	0.0912032
417901	423770	0.10585
417901	423788	0.0856339
417901	428985	0.00676144
417901	423930	0.0954768
417901	423971	0.0769903
417901	404304	0.0869186
417901	424262	0.0526346
417901	107053863	0.0134388
417901	424306	0.0916795
417901	112532764	0.0228511
417901	424424	0.0492941
417901	100858275	0.0298223
417901	396298	0.0489183
417901	424908	0.0462635
417901	424959	0.0664194
417901	101747373	0.00898395
417901	415525	0.034355
417901	415541	0.0694684
417901	415809	0.0835617
417901	415894	0.0669414
417901	100859653	0.0685144
417901	416016	0.112547
417901	395886	0.12899
417901	416108	0.0973891
417901	107054403	0.0492015
417901	416118	0.132702
417901	427623	0.0359767
417901	427625	0.0342893
417901	414741	0.0862895
417901	396406	0.132668
417901	770805	0.122145
417901	427642	0.0646972
417901	395790	0.0726461
417901	416754	0.0934802
417901	101748640	0.0787087
417901	416814	0.0389049
417901	693256	0.151421
417901	101747454	0.163895
417901	417050	0.152555
417901	417051	0.15309
417901	425802	0.147145
417901	417253	0.0672459
417901	771980	0.0813886
417901	427758	0.116309
417901	427801	0.0715719
417901	417399	0.0178565
417901	768861	0.143207
417901	395551	0.111897
417901	417484	0.0523086
417901	101752219	0.0730848
417901	121107296	0.0263915
417901	771545	0.0525824
417901	429208	0.0237936
417901	428209	0.142889
417901	419679	0.0873541
417901	768557	0.0685118
417901	693252	0.107152
417901	100857898	0.0115585
417901	426452	0.0199693
417901	419843	0.0939275
417901	395479	0.0775178
417901	396187	0.0959031
417901	107051549	0.0766287
417901	121112497	0.0306013
417901	426855	0.0316708
417901	426893	0.0926893
417901	429878	0.0800897
417901	769464	0.0775301
417901	427254	0.0296768
417901	373945	0.0398913
417901	427309	0.0135318
417901	121112582	0.0535755
417901	107049075	0.0552761
417901	426164	0.117458
417901	425396	0.157959
417901	396370	0.137931
417901	425238	0.148151
417918	417967	0.132738
417918	768950	0.199041
417918	418468	0.0146258
417918	418491	0.0550381
417918	395968	0.118592
417918	771199	0.219691
417918	418653	0.00607556
417918	101748607	0.0170367
417918	107051871	0.0514192
417918	418840	0.0372997
417918	418854	0.0427131
417918	396118	0.0601436
417918	418861	0.0309285
417918	418869	0.163059
417918	418962	0.154469
417918	395809	0.0412347
417918	420473	0.0464458
417918	420535	0.106103
417918	420740	0.0672499
417918	420838	0.216113
417918	395420	0.287799
417918	101748694	0.232247
417918	430750	0.0610692
417918	421076	0.155971
417918	420167	0.0522259
417918	420221	0.0503998
417918	420254	0.0597868
417918	421246	0.0854598
417918	395669	0.053248
417918	416718	0.213436
417918	101749926	0.152846
417918	395778	0.0335243
417918	395133	0.0556248
417918	107052995	0.202853
417918	769402	0.282059
417918	421788	0.00559535
417918	124417822	0.0338975
417918	425800	0.073009
417918	422230	0.0413798
417918	422284	0.0544955
417918	107052067	0.033646
417918	422384	0.0877149
417918	374141	0.22276
417918	422540	0.0179484
417918	100859744	0.208247
417918	422610	0.012314
417918	396495	0.0586661
417918	100858173	0.0107428
417918	112532320	0.00979945
417918	422884	0.0416182
417918	107056277	0.00393334
417918	430423	0.0235169
417918	423014	0.0720365
417918	423102	0.0943621
417918	426464	0.0253192
417918	423114	0.0784696
417918	423241	0.162153
417918	423314	0.144583
417918	107053557	0.0314184
417918	124418074	0.0178735
417918	423769	0.250922
417918	423770	0.16487
417918	423788	0.11104
417918	428985	0.00973464
417918	423930	0.0957398
417918	423971	0.094309
417918	404304	0.106821
417918	424262	0.0311456
417918	107053863	0.0885528
417918	424306	0.0650458
417918	112532764	0.0138845
417918	424424	0.0693429
417918	100858275	0.0196215
417918	396298	0.029364
417918	424908	0.0419267
417918	424959	0.258198
417918	101747373	0.00436622
417918	415525	0.087019
417918	415541	0.0763247
417918	415809	0.069681
417918	415894	0.32071
417918	100859653	0.0530888
417918	416016	0.0877531
417918	395886	0.151719
417918	416108	0.120065
417918	107054403	0.0534996
417918	416118	0.0318404
417918	427623	0.0625657
417918	427625	0.0631053
417918	414741	0.0835886
417918	396406	0.264343
417918	770805	0.192514
417918	427642	0.0306929
417918	395790	0.0440789
417918	416754	0.0364556
417918	101748640	0.0427582
417918	416814	0.0873478
417918	693256	0.16202
417918	101747454	0.163773
417918	417050	0.108649
417918	417051	0.114381
417918	425802	0.264536
417918	417253	0.0310409
417918	771980	0.0479506
417918	427758	0.141201
417918	427801	0.0333988
417918	417399	0.0300369
417918	768861	0.0735357
417918	395551	0.188971
417918	417484	0.018818
417918	101752219	0.0367266
417918	121107296	0.0357748
417918	771545	0.0920281
417918	429208	0.0107377
417918	428209	0.168141
417918	419679	0.0469501
417918	768557	0.0542465
417918	693252	0.112559
417918	100857898	0.00547742
417918	426452	0.0369266
417918	419843	0.0880172
417918	395479	0.0561412
417918	396187	0.0394669
417918	107051549	0.0226753
417918	121112497	0.0252262
417918	426855	0.0260929
417918	426893	0.0840897
417918	429878	0.169678
417918	769464	0.0359055
417918	427254	0.0192973
417918	373945	0.0317125
417918	427309	0.00716314
417918	121112582	0.0603169
417918	107049075	0.042071
417918	426164	0.0786559
417918	425396	0.0962084
417918	396370	0.129023
417918	425238	0.188474
417967	768950	0.183223
417967	418468	0.00853846
417967	418491	0.0381917
417967	395968	0.107008
417967	771199	0.057561
417967	418653	0.00511005
417967	101748607	0.010933
417967	107051871	0.0385957
417967	418840	0.0310762
417967	418854	0.0365794
417967	396118	0.0450125
417967	418861	0.0157623
417967	418869	0.0520783
417967	418962	0.0442676
417967	395809	0.0462333
417967	420473	0.0504295
417967	420535	0.0233181
417967	420740	0.0411901
417967	420838	0.122118
417967	395420	0.103084
417967	101748694	0.0677922
417967	430750	0.0217046
417967	421076	0.0795058
417967	420167	0.0502976
417967	420221	0.0141864
417967	420254	0.0465398
417967	421246	0.0514909
417967	395669	0.0334044
417967	416718	0.0574279
417967	101749926	0.0364117
417967	395778	0.0343726
417967	395133	0.051365
417967	107052995	0.155721
417967	769402	0.114637
417967	421788	0.0106385
417967	124417822	0.0154355
417967	425800	0.0326992
417967	422230	0.0252462
417967	422284	0.0344155
417967	107052067	0.0132737
417967	422384	0.034049
417967	374141	0.192043
417967	422540	0.0148637
417967	100859744	0.122723
417967	422610	0.0190196
417967	396495	0.0609241
417967	100858173	0.0100105
417967	112532320	0.00490877
417967	422884	0.0369815
417967	107056277	0.0184775
417967	430423	0.0126005
417967	423014	0.0676767
417967	423102	0.0320547
417967	426464	0.00659626
417967	423114	0.0681833
417967	423241	0.0458451
417967	423314	0.0546427
417967	107053557	0.0202726
417967	124418074	0.0205696
417967	423769	0.10176
417967	423770	0.064005
417967	423788	0.0798867
417967	428985	0.00719453
417967	423930	0.0547929
417967	423971	0.0568828
417967	404304	0.101882
417967	424262	0.0501654
417967	107053863	0.0196938
417967	424306	0.0585967
417967	112532764	0.0135951
417967	424424	0.0319933
417967	100858275	0.0116449
417967	396298	0.0388457
417967	424908	0.0250384
417967	424959	0.0652661
417967	101747373	0.00225309
417967	415525	0.0179244
417967	415541	0.0396409
417967	415809	0.046229
417967	415894	0.0763792
417967	100859653	0.0513656
417967	416016	0.0648634
417967	395886	0.119165
417967	416108	0.0922317
417967	107054403	0.01748
417967	416118	0.0272478
417967	427623	0.0169634
417967	427625	0.0224294
417967	414741	0.0744022
417967	396406	0.172185
417967	770805	0.140555
417967	427642	0.022871
417967	395790	0.0406695
417967	416754	0.0286958
417967	101748640	0.0275836
417967	416814	0.0247386
417967	693256	0.160262
417967	101747454	0.182245
417967	417050	0.137511
417967	417051	0.133432
417967	425802	0.167107
417967	417253	0.0350139
417967	771980	0.0380618
417967	427758	0.0945384
417967	427801	0.0306037
417967	417399	0.015741
417967	768861	0.0697238
417967	395551	0.131156
417967	417484	0.0129178
417967	101752219	0.0250156
417967	121107296	0.0112083
417967	771545	0.0515005
417967	429208	0.0119131
417967	428209	0.116548
417967	419679	0.0424784
417967	768557	0.0336492
417967	693252	0.0780495
417967	100857898	0.0130533
417967	426452	0.0135846
417967	419843	0.073242
417967	395479	0.0454196
417967	396187	0.0410639
417967	107051549	0.0132554
417967	121112497	0.0149329
417967	426855	0.0111703
417967	426893	0.0634732
417967	429878	0.042192
417967	769464	0.0250021
417967	427254	0.0146099
417967	373945	0.0145376
417967	427309	0.0297164
417967	121112582	0.0208841
417967	107049075	0.0167046
417967	426164	0.0710012
417967	425396	0.0773608
417967	396370	0.0959457
417967	425238	0.0927908
768950	418468	0.0317752
768950	418491	0.108751
768950	395968	0.185515
768950	771199	0.141655
768950	418653	0.0437725
768950	101748607	0.0944406
768950	107051871	0.0576838
768950	418840	0.162842
768950	418854	0.0758338
768950	396118	0.0825811
768950	418861	0.0476348
768950	418869	0.158509
768950	418962	0.113201
768950	395809	0.110796
768950	420473	0.0961871
768950	420535	0.0779267
768950	420740	0.129368
768950	420838	0.213646
768950	395420	0.188995
768950	101748694	0.182771
768950	430750	0.0451383
768950	421076	0.16829
768950	420167	0.106992
768950	420221	0.0381667
768950	420254	0.129529
768950	421246	0.0681665
768950	395669	0.0985042
768950	416718	0.125871
768950	101749926	0.106842
768950	395778	0.0569892
768950	395133	0.109507
768950	107052995	0.236136
768950	769402	0.19604
768950	421788	0.0139779
768950	124417822	0.126026
768950	425800	0.0995338
768950	422230	0.0902614
768950	422284	0.0979273
768950	107052067	0.0777052
768950	422384	0.154454
768950	374141	0.221147
768950	422540	0.0435122
768950	100859744	0.218764
768950	422610	0.0450924
768950	396495	0.203409
768950	100858173	0.0406036
768950	112532320	0.060225
768950	422884	0.13676
768950	107056277	0.0119677
768950	430423	0.0453312
768950	423014	0.114137
768950	423102	0.0634925
768950	426464	0.0189641
768950	423114	0.106155
768950	423241	0.0828297
768950	423314	0.196962
768950	107053557	0.118993
768950	124418074	0.0431581
768950	423769	0.198768
768950	423770	0.166956
768950	423788	0.164525
768950	428985	0.0106047
768950	423930	0.125592
768950	423971	0.113876
768950	404304	0.166592
768950	424262	0.0676552
768950	107053863	0.0323583
768950	424306	0.135792
768950	112532764	0.0382436
768950	424424	0.13433
768950	100858275	0.0507772
768950	396298	0.0731129
768950	424908	0.0894833
768950	424959	0.169869
768950	101747373	0.027862
768950	415525	0.0444087
768950	415541	0.149461
768950	415809	0.107293
768950	415894	0.144308
768950	100859653	0.103381
768950	416016	0.122965
768950	395886	0.193651
768950	416108	0.166122
768950	107054403	0.0959172
768950	416118	0.109746
768950	427623	0.0742828
768950	427625	0.0545825
768950	414741	0.109767
768950	396406	0.218994
768950	770805	0.180233
768950	427642	0.093814
768950	395790	0.0854075
768950	416754	0.101945
768950	101748640	0.104645
768950	416814	0.0483249
768950	693256	0.230756
768950	101747454	0.20226
768950	417050	0.184394
768950	417051	0.163598
768950	425802	0.221459
768950	417253	0.0813991
768950	771980	0.0652349
768950	427758	0.171699
768950	427801	0.0731921
768950	417399	0.0534733
768950	768861	0.145778
768950	395551	0.229617
768950	417484	0.0853248
768950	101752219	0.186104
768950	121107296	0.0344203
768950	771545	0.0909777
768950	429208	0.0226834
768950	428209	0.1715
768950	419679	0.105708
768950	768557	0.0841615
768950	693252	0.15205
768950	100857898	0.0154282
768950	426452	0.0624424
768950	419843	0.129245
768950	395479	0.161615
768950	396187	0.0778003
768950	107051549	0.115869
768950	121112497	0.0404158
768950	426855	0.0734024
768950	426893	0.204486
768950	429878	0.135482
768950	769464	0.0933819
768950	427254	0.0575071
768950	373945	0.0601357
768950	427309	0.020734
768950	121112582	0.0818205
768950	107049075	0.0626704
768950	426164	0.143542
768950	425396	0.154744
768950	396370	0.196324
768950	425238	0.179288
418468	418491	0.0110299
418468	395968	0.0140589
418468	771199	0.00527329
418468	418653	0.00114866
418468	101748607	0.00433517
418468	107051871	0.0180705
418468	418840	0.0181832
418468	418854	0.00607044
418468	396118	0.007788
418468	418861	0.00805235
418468	418869	0.0111698
418468	418962	0.00343517
418468	395809	0.0243466
418468	420473	0.0179455
418468	420535	0.00458695
418468	420740	0.0144433
418468	420838	0.0219927
418468	395420	0.0148367
418468	101748694	0.0104582
418468	430750	0.00785303
418468	421076	0.0253463
418468	420167	0.00855128
418468	420221	0.00746523
418468	420254	0.00978301
418468	421246	0.0295702
418468	395669	0.00427253
418468	416718	0.00446757
418468	101749926	0.00477489
418468	395778	0.0138013
418468	395133	0.0185652
418468	107052995	0.0340777
418468	769402	0.0119639
418468	421788	0.00020469
418468	124417822	0.00571308
418468	425800	0.00390891
418468	422230	0.0226391
418468	422284	0.0113221
418468	107052067	0.00541545
418468	422384	0.019317
418468	374141	0.0256154
418468	422540	0.0151388
418468	100859744	0.0262567
418468	422610	0.0036898
418468	396495	0.0271412
418468	100858173	0.00714693
418468	112532320	0.00393157
418468	422884	0.0179905
418468	107056277	0.000277942
418468	430423	0.00346338
418468	423014	0.0117669
418468	423102	0.00257241
418468	426464	0.000744983
418468	423114	0.0257886
418468	423241	0.00377194
418468	423314	0.0204671
418468	107053557	0.00811242
418468	124418074	0.00154206
418468	423769	0.0191193
418468	423770	0.00637375
418468	423788	0.0167261
418468	428985	0.00040112
418468	423930	0.0090299
418468	423971	0.00279835
418468	404304	0.0269046
418468	424262	0.00153057
418468	107053863	0.000664889
418468	424306	0.017195
418468	112532764	0.00108748
418468	424424	0.00547458
418468	100858275	0.0117079
418468	396298	0.00259146
418468	424908	0.0133468
418468	424959	0.0116933
418468	101747373	0.00191338
418468	415525	0.00126773
418468	415541	0.015374
418468	415809	0.00756683
418468	415894	0.00680222
418468	100859653	0.0147913
418468	416016	0.0125968
418468	395886	0.0194783
418468	416108	0.039466
418468	107054403	0.00529653
418468	416118	0.00516562
418468	427623	0.00476343
418468	427625	0.0139104
418468	414741	0.00555837
418468	396406	0.0184314
418468	770805	0.0338253
418468	427642	0.00632994
418468	395790	0.0119847
418468	416754	0.0146257
418468	101748640	0.00309309
418468	416814	0.00451636
418468	693256	0.012571
418468	101747454	0.018381
418468	417050	0.0117352
418468	417051	0.0161002
418468	425802	0.0205975
418468	417253	0.00826093
418468	771980	0.00445462
418468	427758	0.0330595
418468	427801	0.00313986
418468	417399	0.0144753
418468	768861	0.0135563
418468	395551	0.0331816
418468	417484	0.00152504
418468	101752219	0.0154756
418468	121107296	0.00132972
418468	771545	0.0167149
418468	429208	0.000338088
418468	428209	0.0239556
418468	419679	0.0159519
418468	768557	0.00729364
418468	693252	0.00508699
418468	100857898	0.000144691
418468	426452	0.00489832
418468	419843	0.0257425
418468	395479	0.0239707
418468	396187	0.00830136
418468	107051549	0.00560557
418468	121112497	0.0138126
418468	426855	0.00306592
418468	426893	0.0238526
418468	429878	0.0067454
418468	769464	0.0057379
418468	427254	0.0174292
418468	373945	0.0102636
418468	427309	0.00054996
418468	121112582	0.0041245
418468	107049075	0.00393399
418468	426164	0.00592269
418468	425396	0.0156107
418468	396370	0.0163314
418468	425238	0.00796784
418491	395968	0.0599407
418491	771199	0.0235209
418491	418653	0.00542821
418491	101748607	0.0241158
418491	107051871	0.0341274
418491	418840	0.0355147
418491	418854	0.020218
418491	396118	0.0270056
418491	418861	0.0189464
418491	418869	0.040619
418491	418962	0.018924
418491	395809	0.039898
418491	420473	0.0536762
418491	420535	0.0124755
418491	420740	0.0309308
418491	420838	0.0592863
418491	395420	0.0405526
418491	101748694	0.0366735
418491	430750	0.0230108
418491	421076	0.053862
418491	420167	0.0343031
418491	420221	0.0138671
418491	420254	0.0431028
418491	421246	0.0431877
418491	395669	0.0190154
418491	416718	0.025272
418491	101749926	0.0189704
418491	395778	0.0345499
418491	395133	0.0330209
418491	107052995	0.0910609
418491	769402	0.0398371
418491	421788	0.00244862
418491	124417822	0.0208285
418491	425800	0.0236502
418491	422230	0.0238448
418491	422284	0.029268
418491	107052067	0.0132015
418491	422384	0.0286845
418491	374141	0.0934215
418491	422540	0.0159636
418491	100859744	0.0664273
418491	422610	0.0198585
418491	396495	0.0524393
418491	100858173	0.0130272
418491	112532320	0.00831804
418491	422884	0.0391456
418491	107056277	0.00244644
418491	430423	0.00907486
418491	423014	0.0416394
418491	423102	0.0188574
418491	426464	0.00258634
418491	423114	0.0511725
418491	423241	0.0235194
418491	423314	0.0387164
418491	107053557	0.0260959
418491	124418074	0.00911118
418491	423769	0.0458595
418491	423770	0.0304284
418491	423788	0.0380019
418491	428985	0.00178355
418491	423930	0.0411211
418491	423971	0.0192043
418491	404304	0.0763628
418491	424262	0.0124862
418491	107053863	0.00452527
418491	424306	0.0418873
418491	112532764	0.0062979
418491	424424	0.0222741
418491	100858275	0.0214924
418491	396298	0.0131163
418491	424908	0.0360958
418491	424959	0.0312309
418491	101747373	0.00861416
418491	415525	0.0076922
418491	415541	0.030322
418491	415809	0.032929
418491	415894	0.0272451
418491	100859653	0.0315926
418491	416016	0.0583425
418491	395886	0.0609061
418491	416108	0.075281
418491	107054403	0.0148128
418491	416118	0.0229589
418491	427623	0.0121703
418491	427625	0.0214633
418491	414741	0.0338199
418491	396406	0.0674392
418491	770805	0.0892912
418491	427642	0.017485
418491	395790	0.0261743
418491	416754	0.0435122
418491	101748640	0.018379
418491	416814	0.0193476
418491	693256	0.0582135
418491	101747454	0.0898601
418491	417050	0.0646542
418491	417051	0.0878946
418491	425802	0.0762552
418491	417253	0.0222065
418491	771980	0.0265262
418491	427758	0.078686
418491	427801	0.0138156
418491	417399	0.0238034
418491	768861	0.0460202
418491	395551	0.0773242
418491	417484	0.0145723
418491	101752219	0.0298514
418491	121107296	0.0070906
418491	771545	0.0441738
418491	429208	0.00370713
418491	428209	0.0740882
418491	419679	0.0369823
418491	768557	0.044217
418491	693252	0.0246962
418491	100857898	0.00260951
418491	426452	0.0127453
418491	419843	0.0851085
418491	395479	0.0444372
418491	396187	0.0359049
418491	107051549	0.0224331
418491	121112497	0.0130334
418491	426855	0.0104787
418491	426893	0.0480487
418491	429878	0.025366
418491	769464	0.0186803
418491	427254	0.0181085
418491	373945	0.0211925
418491	427309	0.00439302
418491	121112582	0.0193315
418491	107049075	0.0100177
418491	426164	0.0310748
418491	425396	0.0629401
418491	396370	0.0534692
418491	425238	0.0368802
395968	771199	0.0805172
395968	418653	0.0130252
395968	101748607	0.0364116
395968	107051871	0.0280004
395968	418840	0.0680288
395968	418854	0.0648366
395968	396118	0.0493426
395968	418861	0.0229695
395968	418869	0.091198
395968	418962	0.0751387
395968	395809	0.0519787
395968	420473	0.055655
395968	420535	0.0353537
395968	420740	0.0556804
395968	420838	0.111662
395968	395420	0.106417
395968	101748694	0.0980774
395968	430750	0.0252272
395968	421076	0.082666
395968	420167	0.054604
395968	420221	0.0189831
395968	420254	0.0685761
395968	421246	0.0331978
395968	395669	0.0488041
395968	416718	0.0706539
395968	101749926	0.0527076
395968	395778	0.0335505
395968	395133	0.0503415
395968	107052995	0.145578
395968	769402	0.11734
395968	421788	0.010278
395968	124417822	0.0447273
395968	425800	0.0702085
395968	422230	0.0415162
395968	422284	0.0425588
395968	107052067	0.0291719
395968	422384	0.0706983
395968	374141	0.165654
395968	422540	0.0188195
395968	100859744	0.112536
395968	422610	0.0179995
395968	396495	0.0832514
395968	100858173	0.0167697
395968	112532320	0.0177072
395968	422884	0.0609841
395968	107056277	0.0114368
395968	430423	0.0314422
395968	423014	0.0740482
395968	423102	0.0370402
395968	426464	0.0108301
395968	423114	0.051525
395968	423241	0.0461218
395968	423314	0.0879254
395968	107053557	0.0532509
395968	124418074	0.0216582
395968	423769	0.105057
395968	423770	0.111408
395968	423788	0.0860076
395968	428985	0.00982424
395968	423930	0.071155
395968	423971	0.0553716
395968	404304	0.0865322
395968	424262	0.0467116
395968	107053863	0.0182835
395968	424306	0.0626116
395968	112532764	0.0150082
395968	424424	0.052175
395968	100858275	0.0235126
395968	396298	0.0426324
395968	424908	0.0390789
395968	424959	0.0877698
395968	101747373	0.00901608
395968	415525	0.0262604
395968	415541	0.0649104
395968	415809	0.0602005
395968	415894	0.0867588
395968	100859653	0.0509573
395968	416016	0.0734786
395968	395886	0.114909
395968	416108	0.0912704
395968	107054403	0.0505063
395968	416118	0.0589556
395968	427623	0.0331686
395968	427625	0.0284166
395968	414741	0.100289
395968	396406	0.130642
395968	770805	0.119354
395968	427642	0.0551306
395968	395790	0.0453451
395968	416754	0.0469562
395968	101748640	0.0489458
395968	416814	0.0271195
395968	693256	0.149599
395968	101747454	0.167444
395968	417050	0.14011
395968	417051	0.154913
395968	425802	0.145195
395968	417253	0.0601824
395968	771980	0.0617257
395968	427758	0.0957095
395968	427801	0.0483997
395968	417399	0.0229297
395968	768861	0.0777932
395968	395551	0.122905
395968	417484	0.0429088
395968	101752219	0.0673974
395968	121107296	0.0212987
395968	771545	0.0487906
395968	429208	0.0165386
395968	428209	0.120119
395968	419679	0.0521142
395968	768557	0.0477036
395968	693252	0.0857252
395968	100857898	0.0102571
395968	426452	0.0221421
395968	419843	0.0736866
395968	395479	0.0733482
395968	396187	0.0600694
395968	107051549	0.0453575
395968	121112497	0.0147046
395968	426855	0.0295834
395968	426893	0.0858476
395968	429878	0.0808677
395968	769464	0.0414548
395968	427254	0.0199559
395968	373945	0.0237698
395968	427309	0.0150691
395968	121112582	0.0408853
395968	107049075	0.0300074
395968	426164	0.0915028
395968	425396	0.0960225
395968	396370	0.102578
395968	425238	0.112117
771199	418653	0.0033008
771199	101748607	0.00587967
771199	107051871	0.0344565
771199	418840	0.0240158
771199	418854	0.0347152
771199	396118	0.0705786
771199	418861	0.00990604
771199	418869	0.0855911
771199	418962	0.0678501
771199	395809	0.0231379
771199	420473	0.0252898
771199	420535	0.0712072
771199	420740	0.0508448
771199	420838	0.192173
771199	395420	0.204652
771199	101748694	0.112526
771199	430750	0.0244714
771199	421076	0.124251
771199	420167	0.0336235
771199	420221	0.0218471
771199	420254	0.0398727
771199	421246	0.0671475
771199	395669	0.0246776
771199	416718	0.100458
771199	101749926	0.0917907
771199	395778	0.0171419
771199	395133	0.0299915
771199	107052995	0.156901
771199	769402	0.178885
771199	421788	0.00245895
771199	124417822	0.0155287
771199	425800	0.0465975
771199	422230	0.0184308
771199	422284	0.0518229
771199	107052067	0.017155
771199	422384	0.0538444
771199	374141	0.16456
771199	422540	0.0180647
771199	100859744	0.16978
771199	422610	0.00354578
771199	396495	0.0416822
771199	100858173	0.00375685
771199	112532320	0.00598841
771199	422884	0.0336297
771199	107056277	0.00106343
771199	430423	0.0212837
771199	423014	0.0708127
771199	423102	0.0387543
771199	426464	0.0197387
771199	423114	0.0553771
771199	423241	0.0782223
771199	423314	0.0876356
771199	107053557	0.0116599
771199	124418074	0.00715547
771199	423769	0.199831
771199	423770	0.0751813
771199	423788	0.0717892
771199	428985	0.00436552
771199	423930	0.055773
771199	423971	0.0452021
771199	404304	0.0733756
771199	424262	0.0101445
771199	107053863	0.0569954
771199	424306	0.0453573
771199	112532764	0.00527717
771199	424424	0.0318218
771199	100858275	0.00749114
771199	396298	0.010426
771199	424908	0.0157324
771199	424959	0.14062
771199	101747373	0.00232863
771199	415525	0.0534737
771199	415541	0.0485767
771199	415809	0.0267033
771199	415894	0.158738
771199	100859653	0.0236851
771199	416016	0.0564971
771199	395886	0.115412
771199	416108	0.089761
771199	107054403	0.0242877
771199	416118	0.0220387
771199	427623	0.0342825
771199	427625	0.0312037
771199	414741	0.056302
771199	396406	0.216135
771199	770805	0.139511
771199	427642	0.0229045
771199	395790	0.0457137
771199	416754	0.0186663
771199	101748640	0.0197993
771199	416814	0.0368732
771199	693256	0.11845
771199	101747454	0.10675
771199	417050	0.06591
771199	417051	0.0647726
771199	425802	0.217815
771199	417253	0.0102943
771199	771980	0.0464449
771199	427758	0.11018
771199	427801	0.0249435
771199	417399	0.0119348
771199	768861	0.059635
771199	395551	0.154193
771199	417484	0.00746345
771199	101752219	0.0176305
771199	121107296	0.0143665
771199	771545	0.0569416
771199	429208	0.00635535
771199	428209	0.131894
771199	419679	0.0367137
771199	768557	0.0177341
771199	693252	0.050864
771199	100857898	0.00233809
771199	426452	0.0188671
771199	419843	0.056134
771199	395479	0.039678
771199	396187	0.0402224
771199	107051549	0.00850005
771199	121112497	0.0291739
771199	426855	0.012722
771199	426893	0.0715288
771199	429878	0.0821255
771199	769464	0.0148123
771199	427254	0.0197368
771199	373945	0.0153353
771199	427309	0.00197221
771199	121112582	0.027142
771199	107049075	0.0244861
771199	426164	0.0310941
771199	425396	0.0633594
771199	396370	0.088556
771199	425238	0.108942
418653	101748607	0.0142631
418653	107051871	0.00454825
418653	418840	0.0493841
418653	418854	0.0157149
418653	396118	0.0130264
418653	418861	0.00109578
418653	418869	0.00795278
418653	418962	0.00198198
418653	395809	0.0122115
418653	420473	0.00680417
418653	420535	0.0038235
418653	420740	0.0127492
418653	420838	0.0234111
418653	395420	0.0065678
418653	101748694	0.00714691
418653	430750	0.000904446
418653	421076	0.0155814
418653	420167	0.00737365
418653	420221	0.000250377
418653	420254	0.00867258
418653	421246	0.00515081
418653	395669	0.00597352
418653	416718	0.00320382
418653	101749926	0.00319021
418653	395778	0.00212034
418653	395133	0.00863457
418653	107052995	0.0485875
418653	769402	0.004719
418653	421788	0.000174368
418653	124417822	0.0204268
418653	425800	0.00279523
418653	422230	0.00726416
418653	422284	0.0122607
418653	107052067	0.0094871
418653	422384	0.0163817
418653	374141	0.0222477
418653	422540	0.0122122
418653	100859744	0.0188234
418653	422610	0.00360356
418653	396495	0.0677347
418653	100858173	0.00375184
418653	112532320	0.0117885
418653	422884	0.0453027
418653	107056277	0.000107804
418653	430423	0.00801824
418653	423014	0.021544
418653	423102	0.000649753
418653	426464	0.000255317
418653	423114	0.0102446
418653	423241	0.000665255
418653	423314	0.0267121
418653	107053557	0.0119997
418653	124418074	0.00131128
418653	423769	0.0119198
418653	423770	0.0047464
418653	423788	0.0102729
418653	428985	5.51295e-05
418653	423930	0.00425652
418653	423971	0.00248445
418653	404304	0.0196924
418653	424262	0.00066102
418653	107053863	0.000801967
418653	424306	0.0158128
418653	112532764	0.00261033
418653	424424	0.0186812
418653	100858275	0.0042201
418653	396298	0.00163067
418653	424908	0.0071051
418653	424959	0.00726639
418653	101747373	0.00402992
418653	415525	0.000238041
418653	415541	0.0227096
418653	415809	0.00219169
418653	415894	0.00163682
418653	100859653	0.00667962
418653	416016	0.00407889
418653	395886	0.0211619
418653	416108	0.037934
418653	107054403	0.00737538
418653	416118	0.00958864
418653	427623	0.00588296
418653	427625	0.0014766
418653	414741	0.0049005
418653	396406	0.00937722
418653	770805	0.0169886
418653	427642	0.0173719
418653	395790	0.0163997
418653	416754	0.00938361
418653	101748640	0.00407711
418653	416814	0.000517838
418653	693256	0.00945
418653	101747454	0.0170161
418653	417050	0.0129783
418653	417051	0.0194783
418653	425802	0.0159359
418653	417253	0.00227261
418653	771980	0.00810913
418653	427758	0.0272261
418653	427801	0.0042264
418653	417399	0.00532871
418653	768861	0.0162566
418653	395551	0.0497893
418653	417484	0.0143263
418653	101752219	0.0621746
418653	121107296	0.000254027
418653	771545	0.00328606
418653	429208	0.00040901
418653	428209	0.0243498
418653	419679	0.0203113
418653	768557	0.00109417
418653	693252	0.00719976
418653	100857898	0.000156108
418653	426452	0.00534935
418653	419843	0.0131301
418653	395479	0.0375599
418653	396187	0.0170775
418653	107051549	0.0181308
418653	121112497	0.00640429
418653	426855	0.00509116
418653	426893	0.0659082
418653	429878	0.00398377
418653	769464	0.00604042
418653	427254	0.0200515
418653	373945	0.00449006
418653	427309	0.000222502
418653	121112582	0.00213078
418653	107049075	0.00176905
418653	426164	0.00316268
418653	425396	0.0144892
418653	396370	0.0136964
418653	425238	0.00324871
101748607	107051871	0.0135746
101748607	418840	0.13302
101748607	418854	0.0310672
101748607	396118	0.0160149
101748607	418861	0.00570024
101748607	418869	0.029445
101748607	418962	0.00499946
101748607	395809	0.0356587
101748607	420473	0.0340509
101748607	420535	0.00566274
101748607	420740	0.0260444
101748607	420838	0.0444286
101748607	395420	0.0165307
101748607	101748694	0.0171795
101748607	430750	0.00415198
101748607	421076	0.0438176
101748607	420167	0.0206403
101748607	420221	0.00193471
101748607	420254	0.0270616
101748607	421246	0.0208106
101748607	395669	0.00641173
101748607	416718	0.00733103
101748607	101749926	0.00617306
101748607	395778	0.0144068
101748607	395133	0.0236214
101748607	107052995	0.101625
101748607	769402	0.0124876
101748607	421788	0.000211261
101748607	124417822	0.060469
101748607	425800	0.0100173
101748607	422230	0.0272724
101748607	422284	0.0229576
101748607	107052067	0.0161607
101748607	422384	0.0426537
101748607	374141	0.0518724
101748607	422540	0.01864
101748607	100859744	0.0445592
101748607	422610	0.00888874
101748607	396495	0.144442
101748607	100858173	0.0154188
101748607	112532320	0.0334995
101748607	422884	0.0999756
101748607	107056277	0.000145408
101748607	430423	0.0135729
101748607	423014	0.0288218
101748607	423102	0.00325158
101748607	426464	0.000631813
101748607	423114	0.0333794
101748607	423241	0.00292696
101748607	423314	0.058988
101748607	107053557	0.0419714
101748607	124418074	0.00495602
101748607	423769	0.0269869
101748607	423770	0.0131754
101748607	423788	0.0238554
101748607	428985	0.000179646
101748607	423930	0.0119711
101748607	423971	0.00359675
101748607	404304	0.0576096
101748607	424262	0.0015339
101748607	107053863	0.000679137
101748607	424306	0.0303007
101748607	112532764	0.00148799
101748607	424424	0.0268194
101748607	100858275	0.0234529
101748607	396298	0.00302368
101748607	424908	0.0236966
101748607	424959	0.0162524
101748607	101747373	0.0297677
101748607	415525	0.000988322
101748607	415541	0.0387748
101748607	415809	0.00929018
101748607	415894	0.00490025
101748607	100859653	0.017339
101748607	416016	0.0188146
101748607	395886	0.038596
101748607	416108	0.0881896
101748607	107054403	0.0164725
101748607	416118	0.022749
101748607	427623	0.00986753
101748607	427625	0.00754888
101748607	414741	0.0138034
101748607	396406	0.023419
101748607	770805	0.0499235
101748607	427642	0.0291693
101748607	395790	0.0223003
101748607	416754	0.0379785
101748607	101748640	0.00779154
101748607	416814	0.00225008
101748607	693256	0.0209909
101748607	101747454	0.0422759
101748607	417050	0.0307307
101748607	417051	0.0517792
101748607	425802	0.0364008
101748607	417253	0.0116748
101748607	771980	0.0152559
101748607	427758	0.0669546
101748607	427801	0.00688699
101748607	417399	0.0244169
101748607	768861	0.0333121
101748607	395551	0.0988758
101748607	417484	0.0199079
101748607	101752219	0.124951
101748607	121107296	0.00107446
101748607	771545	0.0129801
101748607	429208	0.000492822
101748607	428209	0.0510057
101748607	419679	0.0352766
101748607	768557	0.00683449
101748607	693252	0.0101102
101748607	100857898	0.000203627
101748607	426452	0.0112458
101748607	419843	0.054006
101748607	395479	0.0986965
101748607	396187	0.0306081
101748607	107051549	0.0454931
101748607	121112497	0.0109968
101748607	426855	0.0142605
101748607	426893	0.116
101748607	429878	0.0103383
101748607	769464	0.0103065
101748607	427254	0.0398017
101748607	373945	0.0153446
101748607	427309	0.000452928
101748607	121112582	0.00530123
101748607	107049075	0.0029296
101748607	426164	0.00756473
101748607	425396	0.0407659
101748607	396370	0.0306209
101748607	425238	0.00893065
107051871	418840	0.0222569
107051871	418854	0.00969887
107051871	396118	0.015273
107051871	418861	0.0423605
107051871	418869	0.0394162
107051871	418962	0.0310127
107051871	395809	0.0385614
107051871	420473	0.0282208
107051871	420535	0.020948
107051871	420740	0.030784
107051871	420838	0.0429198
107051871	395420	0.0563633
107051871	101748694	0.0522769
107051871	430750	0.0513938
107051871	421076	0.059725
107051871	420167	0.0184286
107051871	420221	0.026332
107051871	420254	0.0295193
107051871	421246	0.0536081
107051871	395669	0.02515
107051871	416718	0.035589
107051871	101749926	0.030204
107051871	395778	0.0303927
107051871	395133	0.0395746
107051871	107052995	0.0560036
107051871	769402	0.0526525
107051871	421788	0.00236071
107051871	124417822	0.0187569
107051871	425800	0.016704
107051871	422230	0.0309315
107051871	422284	0.018629
107051871	107052067	0.0209988
107051871	422384	0.03318
107051871	374141	0.0521041
107051871	422540	0.0153218
107051871	100859744	0.0541449
107051871	422610	0.0185019
107051871	396495	0.0319382
107051871	100858173	0.0138789
107051871	112532320	0.00688171
107051871	422884	0.020854
107051871	107056277	0.0010476
107051871	430423	0.00620644
107051871	423014	0.0211026
107051871	423102	0.035431
107051871	426464	0.00440165
107051871	423114	0.0467552
107051871	423241	0.0537004
107051871	423314	0.0485493
107051871	107053557	0.0217119
107051871	124418074	0.00864955
107051871	423769	0.0540587
107051871	423770	0.0286352
107051871	423788	0.0386112
107051871	428985	0.00152113
107051871	423930	0.0442665
107051871	423971	0.0246195
107051871	404304	0.048675
107051871	424262	0.0121664
107051871	107053863	0.00884606
107051871	424306	0.049886
107051871	112532764	0.0174067
107051871	424424	0.0243554
107051871	100858275	0.0191435
107051871	396298	0.0123343
107051871	424908	0.0327348
107051871	424959	0.0509106
107051871	101747373	0.00669636
107051871	415525	0.0145838
107051871	415541	0.0423936
107051871	415809	0.0416335
107051871	415894	0.0508212
107051871	100859653	0.0397333
107051871	416016	0.0425181
107051871	395886	0.0394478
107051871	416108	0.0568497
107051871	107054403	0.0212134
107051871	416118	0.0131454
107051871	427623	0.0182305
107051871	427625	0.0613653
107051871	414741	0.0149371
107051871	396406	0.0505265
107051871	770805	0.0594271
107051871	427642	0.0141593
107051871	395790	0.0177994
107051871	416754	0.0342977
107051871	101748640	0.0176092
107051871	416814	0.0645329
[truncated: 8,297 more rows]

## Sheet: edges-darkorange
fromNode (NCBI_ID)	toNode (NCBI_ID)	weight
416689	417707	0.0136441
416689	417836	0.014817
416689	417926	0.0987345
416689	418028	0.0133573
416689	418100	0.0536879
416689	426315	0.0958117
416689	395750	0.00380631
416689	426340	0.00903527
416689	395664	0.00654332
416689	418698	0.05298
416689	418837	0.0198033
416689	418867	0.09474
416689	418947	0.00328993
416689	124417349	0.00445006
416689	419015	0.0124578
416689	429681	0.0197946
416689	420388	0.0250036
416689	420526	0.015303
416689	420559	0.0440469
416689	420728	0.0355089
416689	420871	0.0151217
416689	421050	0.00508223
416689	421057	0.0750506
416689	395550	0.00706029
416689	112530987	0.0299994
416689	421434	0.101417
416689	395147	0.0909408
416689	421545	0.00610628
416689	428650	0.0147041
416689	428660	0.00814799
416689	422395	0.0747025
416689	422463	0.0154968
416689	422513	0.0562929
416689	100857411	0.0185596
416689	422624	0.0135041
416689	422769	0.0322323
416689	422778	0.00317676
416689	100858003	0.0823561
416689	100858073	0.0329116
416689	423790	0.0115143
416689	424044	0.0782918
416689	424185	0.0507644
416689	101747378	0.0616494
416689	424267	0.074662
416689	424269	0.0469644
416689	424313	0.0173591
416689	424314	0.0310172
416689	424642	0.130558
416689	424868	0.00319451
416689	424806	0.00760667
416689	414830	0.023474
416689	415302	0.0557512
416689	415303	0.0383329
416689	100857563	0.0365494
416689	415442	0.0151464
416689	100857413	0.0128011
416689	100857533	0.00666669
416689	100858381	0.0113779
416689	415756	0.00601962
416689	396385	0.0131584
416689	415922	0.0384191
416689	100859224	0.0059625
416689	395908	0.0675712
416689	107054433	0.0124697
416689	416059	0.0189452
416689	416065	0.0581341
416689	416147	0.055832
416689	416424	0.0181935
416689	416630	0.0146276
416689	416884	0.0551985
416689	416940	0.0012552
416689	416971	0.00745964
416689	417048	0.0191199
416689	427727	0.0389616
416689	427728	0.0241813
416689	374095	0.00147974
416689	417401	0.0375183
416689	422079	0.00771918
416689	422080	0.0691888
416689	770718	0.0364005
416689	417529	0.00898336
416689	417635	0.00594654
416689	417677	0.00419021
416689	419218	0.0563844
416689	428150	0.0362669
416689	419265	0.0864369
416689	395243	0.050179
416689	419310	0.0085852
416689	419563	0.0639375
416689	419702	0.00287289
416689	769675	0.0174339
416689	425073	0.00608087
416689	419872	0.0656475
416689	419964	0.0115979
416689	419993	0.0285971
416689	420034	0.102087
416689	395921	0.00711103
416689	100858653	0.0307725
416689	420011	0.0776917
416689	107055361	0.0114944
416689	107049469	0.00125752
416689	416379	0.00420763
416689	374003	0.00232663
416689	427224	0.0090195
416689	427122	0.0165755
416689	770633	0.00585339
416689	121108731	0.0180636
416689	107051395	0.0108608
417707	417836	0.0268246
417707	417926	0.0349409
417707	418028	0.0681923
417707	418100	0.0499318
417707	426315	0.0260487
417707	395750	0.0167856
417707	426340	0.0378876
417707	395664	0.0204832
417707	418698	0.0144896
417707	418837	0.0802151
417707	418867	0.0225097
417707	418947	0.0205659
417707	124417349	0.0153224
417707	419015	0.0109335
417707	429681	0.045368
417707	420388	0.0194877
417707	420526	0.0578587
417707	420559	0.0909307
417707	420728	0.060848
417707	420871	0.00721476
417707	421050	0.0463306
417707	421057	0.00896974
417707	395550	0.0363884
417707	112530987	0.0749482
417707	421434	0.0218344
417707	395147	0.0142466
417707	421545	0.00314144
417707	428650	0.0390403
417707	428660	0.0780125
417707	422395	0.0101629
417707	422463	0.0227955
417707	422513	0.0184172
417707	100857411	0.0201034
417707	422624	0.0653679
417707	422769	0.0318017
417707	422778	0.00455748
417707	100858003	0.0331754
417707	100858073	0.0580159
417707	423790	0.0873778
417707	424044	0.0275785
417707	424185	0.070587
417707	101747378	0.0773484
417707	424267	0.0373392
417707	424269	0.0818079
417707	424313	0.0486388
417707	424314	0.0771535
417707	424642	0.00535417
417707	424868	0.000546939
417707	424806	0.0170653
417707	414830	0.0395654
417707	415302	0.0735792
417707	415303	0.0375511
417707	100857563	0.042644
417707	415442	0.0772025
417707	100857413	0.0138514
417707	100857533	0.0132172
417707	100858381	0.0297468
417707	415756	0.031877
417707	396385	0.0305772
417707	415922	0.0918585
417707	100859224	0.0146815
417707	395908	0.0480295
417707	107054433	0.00956099
417707	416059	0.0517884
417707	416065	0.0319757
417707	416147	0.0498889
417707	416424	0.0185609
417707	416630	0.0197648
417707	416884	0.0348916
417707	416940	0.00387353
417707	416971	0.0084565
417707	417048	0.0621211
417707	427727	0.0510325
417707	427728	0.0619477
417707	374095	0.00375925
417707	417401	0.0482887
417707	422079	0.0209853
417707	422080	0.0965196
417707	770718	0.0323688
417707	417529	0.0252991
417707	417635	0.0534227
417707	417677	0.0135662
417707	419218	0.0695738
417707	428150	0.0609439
417707	419265	0.00716283
417707	395243	0.0729091
417707	419310	0.00888192
417707	419563	0.0354049
417707	419702	0.012267
417707	769675	0.0151354
417707	425073	0.0119958
417707	419872	0.0450956
417707	419964	0.0219345
417707	419993	0.0502258
417707	420034	0.026768
417707	395921	0.0151486
417707	100858653	0.0539078
417707	420011	0.071458
417707	107055361	0.0640512
417707	107049469	0.025941
417707	416379	0.0056538
417707	374003	0.00534982
417707	427224	0.0720941
417707	427122	0.018656
417707	770633	0.0100134
417707	121108731	0.0346226
417707	107051395	0.044017
417836	417926	0.0216038
417836	418028	0.0324035
417836	418100	0.0472775
417836	426315	0.019544
417836	395750	0.0172047
417836	426340	0.0479679
417836	395664	0.0335623
417836	418698	0.0197834
417836	418837	0.0623879
417836	418867	0.0157293
417836	418947	0.0141124
417836	124417349	0.0185573
417836	419015	0.00671748
417836	429681	0.0646562
417836	420388	0.0384931
417836	420526	0.0419941
417836	420559	0.0673148
417836	420728	0.0548626
417836	420871	0.0151581
417836	421050	0.0127065
417836	421057	0.0215235
417836	395550	0.0131986
417836	112530987	0.0483345
417836	421434	0.0205062
417836	395147	0.00715228
417836	421545	0.0051192
417836	428650	0.0444498
417836	428660	0.02854
417836	422395	0.0081651
417836	422463	0.0521658
417836	422513	0.00949286
417836	100857411	0.0509135
417836	422624	0.0192527
417836	422769	0.020894
417836	422778	0.00427613
417836	100858003	0.030814
417836	100858073	0.0371682
417836	423790	0.0237393
417836	424044	0.0294245
417836	424185	0.0517213
417836	101747378	0.0687064
417836	424267	0.0268966
417836	424269	0.0437797
417836	424313	0.0322842
417836	424314	0.0531592
417836	424642	0.00604513
417836	424868	0.00245146
417836	424806	0.0153585
417836	414830	0.0333057
417836	415302	0.0621234
417836	415303	0.0365834
417836	100857563	0.0343945
417836	415442	0.0299349
417836	100857413	0.039166
417836	100857533	0.0114957
417836	100858381	0.0562146
417836	415756	0.0186209
417836	396385	0.0210447
417836	415922	0.0716367
417836	100859224	0.0346961
417836	395908	0.0297181
417836	107054433	0.0176699
417836	416059	0.0368817
417836	416065	0.0452542
417836	416147	0.0354604
417836	416424	0.0219786
417836	416630	0.0205569
417836	416884	0.0312296
417836	416940	0.0152973
417836	416971	0.00267968
417836	417048	0.0353219
417836	427727	0.0457521
417836	427728	0.0532129
417836	374095	0.0209501
417836	417401	0.0411233
417836	422079	0.0278071
417836	422080	0.0503566
417836	770718	0.0363149
417836	417529	0.043489
417836	417635	0.0157873
417836	417677	0.0290854
417836	419218	0.0482381
417836	428150	0.05718
417836	419265	0.00509979
417836	395243	0.0656828
417836	419310	0.0150343
417836	419563	0.0385123
417836	419702	0.0110171
417836	769675	0.018579
417836	425073	0.00448773
417836	419872	0.045414
417836	419964	0.0282485
417836	419993	0.0331206
417836	420034	0.0188093
417836	395921	0.0301136
417836	100858653	0.0575686
417836	420011	0.0409466
417836	107055361	0.0233496
417836	107049469	0.00355437
417836	416379	0.0144845
417836	374003	0.0124589
417836	427224	0.0335676
417836	427122	0.0177001
417836	770633	0.016695
417836	121108731	0.0122919
417836	107051395	0.0282275
417926	418028	0.0330312
417926	418100	0.113835
417926	426315	0.162799
417926	395750	0.00994529
417926	426340	0.0273684
417926	395664	0.0144054
417926	418698	0.13492
417926	418837	0.0464805
417926	418867	0.137416
417926	418947	0.00770371
417926	124417349	0.0118844
417926	419015	0.0295706
417926	429681	0.0472222
417926	420388	0.0706041
417926	420526	0.0404016
417926	420559	0.0961945
417926	420728	0.0704076
417926	420871	0.028082
417926	421050	0.0144012
417926	421057	0.0965719
417926	395550	0.0275785
417926	112530987	0.0505107
417926	421434	0.163303
417926	395147	0.124412
417926	421545	0.0127769
417926	428650	0.048574
417926	428660	0.0237965
417926	422395	0.101736
417926	422463	0.0321285
417926	422513	0.10959
417926	100857411	0.0410098
417926	422624	0.0326738
417926	422769	0.107909
417926	422778	0.0102455
417926	100858003	0.191036
417926	100858073	0.103188
417926	423790	0.0309573
417926	424044	0.148126
417926	424185	0.133046
417926	101747378	0.101214
417926	424267	0.114323
417926	424269	0.123484
417926	424313	0.0536677
417926	424314	0.0873187
417926	424642	0.12041
417926	424868	0.00378236
417926	424806	0.0240138
417926	414830	0.0581366
417926	415302	0.114788
417926	415303	0.117915
417926	100857563	0.100621
417926	415442	0.0441532
417926	100857413	0.0210105
417926	100857533	0.0139207
417926	100858381	0.0321005
417926	415756	0.0168593
417926	396385	0.0412046
417926	415922	0.0840827
417926	100859224	0.0124726
417926	395908	0.18291
417926	107054433	0.0390327
417926	416059	0.0381709
417926	416065	0.15508
417926	416147	0.143731
417926	416424	0.0535623
417926	416630	0.024701
417926	416884	0.126819
417926	416940	0.00384601
417926	416971	0.0127856
417926	417048	0.058458
417926	427727	0.0812852
417926	427728	0.0523129
417926	374095	0.00487233
417926	417401	0.0905627
417926	422079	0.0228073
417926	422080	0.124983
417926	770718	0.100064
417926	417529	0.0282577
417926	417635	0.018746
417926	417677	0.0127062
417926	419218	0.101471
417926	428150	0.0675325
417926	419265	0.103559
417926	395243	0.115066
417926	419310	0.0120035
417926	419563	0.145951
417926	419702	0.00642636
417926	769675	0.0308764
417926	425073	0.0197277
417926	419872	0.165657
417926	419964	0.0206863
417926	419993	0.0685355
417926	420034	0.155785
417926	395921	0.0237104
417926	100858653	0.0916816
417926	420011	0.137849
417926	107055361	0.0312067
417926	107049469	0.00408453
417926	416379	0.00472559
417926	374003	0.0051606
417926	427224	0.0288002
417926	427122	0.0449556
417926	770633	0.0110269
417926	121108731	0.0360256
417926	107051395	0.0359365
418028	418100	0.0605466
418028	426315	0.0262795
418028	395750	0.0213407
418028	426340	0.0411912
418028	395664	0.0192314
418028	418698	0.011266
418028	418837	0.0953996
418028	418867	0.0232345
418028	418947	0.017588
418028	124417349	0.0253699
418028	419015	0.0108013
418028	429681	0.0550415
418028	420388	0.0187793
418028	420526	0.039567
418028	420559	0.0934958
418028	420728	0.0778344
418028	420871	0.00868736
418028	421050	0.0153603
418028	421057	0.00893951
418028	395550	0.0306597
418028	112530987	0.0767299
418028	421434	0.0213584
418028	395147	0.0120943
418028	421545	0.00203915
418028	428650	0.0493941
418028	428660	0.06061
418028	422395	0.00941032
418028	422463	0.0332451
418028	422513	0.0201092
418028	100857411	0.0290083
418028	422624	0.0492086
418028	422769	0.0205435
418028	422778	0.00422934
418028	100858003	0.034422
418028	100858073	0.0662007
418028	423790	0.0541388
418028	424044	0.0283365
418028	424185	0.0765384
418028	101747378	0.0918843
418028	424267	0.0370818
418028	424269	0.0775561
418028	424313	0.0409011
418028	424314	0.0707911
418028	424642	0.00412728
418028	424868	0.000779801
418028	424806	0.0115198
418028	414830	0.060912
418028	415302	0.0914271
418028	415303	0.0299248
418028	100857563	0.0532884
418028	415442	0.053272
418028	100857413	0.0212644
418028	100857533	0.00894922
418028	100858381	0.0262991
418028	415756	0.0217746
418028	396385	0.0271689
418028	415922	0.102869
418028	100859224	0.0148218
418028	395908	0.0453593
418028	107054433	0.0067593
418028	416059	0.0478402
418028	416065	0.0321785
418028	416147	0.0536332
418028	416424	0.0157763
418028	416630	0.0142148
418028	416884	0.0381757
418028	416940	0.00405027
418028	416971	0.00442189
418028	417048	0.0524706
418028	427727	0.0711113
418028	427728	0.0849612
418028	374095	0.00494233
418028	417401	0.0669726
418028	422079	0.0240908
418028	422080	0.0976246
418028	770718	0.0322869
418028	417529	0.0200468
418028	417635	0.0334503
418028	417677	0.0155988
418028	419218	0.0868183
418028	428150	0.0717913
418028	419265	0.0062566
418028	395243	0.0793836
418028	419310	0.0115025
418028	419563	0.0281318
418028	419702	0.0127218
418028	769675	0.0188756
418028	425073	0.00540293
418028	419872	0.0459709
418028	419964	0.0174049
418028	419993	0.0671299
418028	420034	0.0249543
418028	395921	0.0173374
418028	100858653	0.0653709
418028	420011	0.0709022
418028	107055361	0.0362584
418028	107049469	0.0154273
418028	416379	0.005361
418028	374003	0.0128725
418028	427224	0.0696112
418028	427122	0.0158938
418028	770633	0.0104013
418028	121108731	0.018011
418028	107051395	0.0741048
418100	426315	0.112889
418100	395750	0.0239577
418100	426340	0.0613516
418100	395664	0.0357896
418100	418698	0.0901948
418100	418837	0.089892
418100	418867	0.0948542
418100	418947	0.0196144
418100	124417349	0.0236795
418100	419015	0.0270798
418100	429681	0.0823064
418100	420388	0.0896647
418100	420526	0.0736695
418100	420559	0.129774
418100	420728	0.0956553
418100	420871	0.02357
418100	421050	0.0151429
418100	421057	0.0605424
418100	395550	0.0540892
418100	112530987	0.0798538
418100	421434	0.100432
418100	395147	0.0680923
418100	421545	0.0123207
418100	428650	0.0983398
418100	428660	0.0465498
418100	422395	0.0569822
418100	422463	0.0537694
418100	422513	0.0673515
418100	100857411	0.0656209
418100	422624	0.0467081
418100	422769	0.0910166
418100	422778	0.017786
418100	100858003	0.152257
418100	100858073	0.149439
418100	423790	0.0506688
418100	424044	0.0978756
418100	424185	0.16571
418100	101747378	0.1433
418100	424267	0.0951875
418100	424269	0.136246
418100	424313	0.0924421
418100	424314	0.13804
418100	424642	0.0346154
418100	424868	0.00303672
418100	424806	0.0421992
418100	414830	0.0957813
418100	415302	0.162874
418100	415303	0.126343
418100	100857563	0.137732
418100	415442	0.0504272
418100	100857413	0.0338785
418100	100857533	0.0248167
418100	100858381	0.0636047
418100	415756	0.0383137
418100	396385	0.0566644
418100	415922	0.126613
418100	100859224	0.0206821
418100	395908	0.159947
418100	107054433	0.0470887
418100	416059	0.0649784
418100	416065	0.152295
418100	416147	0.137949
418100	416424	0.0581515
418100	416630	0.0223734
418100	416884	0.120809
418100	416940	0.0121614
418100	416971	0.00919174
418100	417048	0.0979802
418100	427727	0.101633
418100	427728	0.103326
418100	374095	0.0170597
418100	417401	0.135409
418100	422079	0.0484233
418100	422080	0.14907
418100	770718	0.112077
418100	417529	0.0571389
418100	417635	0.0287077
418100	417677	0.0304952
418100	419218	0.122721
418100	428150	0.1074
418100	419265	0.0452709
418100	395243	0.150422
418100	419310	0.0167373
418100	419563	0.12364
418100	419702	0.0137793
418100	769675	0.0465746
418100	425073	0.0210684
418100	419872	0.158008
418100	419964	0.0273673
418100	419993	0.114099
418100	420034	0.101613
418100	395921	0.0587381
418100	100858653	0.150216
418100	420011	0.151266
418100	107055361	0.0544917
418100	107049469	0.00893199
418100	416379	0.00916569
418100	374003	0.0160703
418100	427224	0.0532237
418100	427122	0.0555856
418100	770633	0.0202999
418100	121108731	0.030363
418100	107051395	0.0665479
426315	395750	0.00863172
426315	426340	0.0222535
426315	395664	0.0124157
426315	418698	0.140508
426315	418837	0.0368809
426315	418867	0.153056
426315	418947	0.00656069
426315	124417349	0.00998036
426315	419015	0.0281741
426315	429681	0.0393579
426315	420388	0.0719801
426315	420526	0.0340251
426315	420559	0.081284
426315	420728	0.0620898
426315	420871	0.027209
426315	421050	0.00879958
426315	421057	0.106501
426315	395550	0.0252528
426315	112530987	0.0421401
426315	421434	0.168239
426315	395147	0.138935
426315	421545	0.0125038
426315	428650	0.0463088
426315	428660	0.016399
426315	422395	0.115572
426315	422463	0.028772
426315	422513	0.114093
426315	100857411	0.0399219
426315	422624	0.0258388
426315	422769	0.0980065
426315	422778	0.0113895
426315	100858003	0.194414
426315	100858073	0.0998508
426315	423790	0.0239815
426315	424044	0.146178
426315	424185	0.12575
426315	101747378	0.0968727
426315	424267	0.115444
426315	424269	0.107745
426315	424313	0.0500468
426315	424314	0.078048
426315	424642	0.127748
426315	424868	0.004607
426315	424806	0.0222969
426315	414830	0.0549
426315	415302	0.109307
426315	415303	0.112281
426315	100857563	0.101279
426315	415442	0.0320798
426315	100857413	0.0188155
426315	100857533	0.0119803
426315	100858381	0.0285325
426315	415756	0.0148677
426315	396385	0.0365389
426315	415922	0.0697451
426315	100859224	0.00975097
426315	395908	0.184417
426315	107054433	0.0394529
426315	416059	0.0327173
426315	416065	0.160448
426315	416147	0.136777
426315	416424	0.0522064
426315	416630	0.0189007
426315	416884	0.125222
426315	416940	0.00401292
426315	416971	0.0119517
426315	417048	0.0511884
426315	427727	0.0744073
426315	427728	0.0457491
426315	374095	0.00498735
426315	417401	0.0908398
426315	422079	0.0200754
426315	422080	0.112921
426315	770718	0.0994765
426315	417529	0.0246546
426315	417635	0.0136227
426315	417677	0.0113284
426315	419218	0.0945926
426315	428150	0.0611575
426315	419265	0.118082
426315	395243	0.103537
426315	419310	0.0111319
426315	419563	0.143362
426315	419702	0.00524936
426315	769675	0.0295267
426315	425073	0.0198271
426315	419872	0.161267
426315	419964	0.0173416
426315	419993	0.0655758
426315	420034	0.157497
426315	395921	0.0248089
426315	100858653	0.087257
426315	420011	0.135744
426315	107055361	0.0252781
426315	107049469	0.00311977
426315	416379	0.00340771
426315	374003	0.00550019
426315	427224	0.020209
426315	427122	0.046233
426315	770633	0.0100378
426315	121108731	0.030202
426315	107051395	0.0300765
395750	426340	0.0280719
395750	395664	0.0146365
395750	418698	0.00345763
395750	418837	0.0347668
395750	418867	0.00789895
395750	418947	0.0243179
395750	124417349	0.00975532
395750	419015	0.00469585
395750	429681	0.0247724
395750	420388	0.0119022
395750	420526	0.0187311
395750	420559	0.0286975
395750	420728	0.0287802
395750	420871	0.00486543
395750	421050	0.00749342
395750	421057	0.00329492
395750	395550	0.0235934
395750	112530987	0.0315796
395750	421434	0.00660433
395750	395147	0.00371708
395750	421545	0.00079193
395750	428650	0.0221081
395750	428660	0.0210277
395750	422395	0.00350274
395750	422463	0.0178905
395750	422513	0.00702005
395750	100857411	0.0152606
395750	422624	0.0204938
395750	422769	0.008298
395750	422778	0.00138815
395750	100858003	0.0111381
395750	100858073	0.0225435
395750	423790	0.0148843
395750	424044	0.00836174
395750	424185	0.0233155
395750	101747378	0.0312272
395750	424267	0.0113518
395750	424269	0.0213648
395750	424313	0.0261328
395750	424314	0.0221768
395750	424642	0.00153447
395750	424868	0.000958358
395750	424806	0.0116344
395750	414830	0.0289447
395750	415302	0.0340424
395750	415303	0.0137727
395750	100857563	0.0236915
395750	415442	0.0165307
395750	100857413	0.0106667
395750	100857533	0.00561861
395750	100858381	0.0133777
395750	415756	0.018053
395750	396385	0.026276
395750	415922	0.0328516
395750	100859224	0.0105242
395750	395908	0.0138114
395750	107054433	0.00327773
395750	416059	0.0191717
395750	416065	0.0107264
395750	416147	0.0152038
395750	416424	0.00853883
395750	416630	0.00459833
395750	416884	0.0125922
395750	416940	0.0088128
395750	416971	0.00397557
395750	417048	0.0271382
395750	427727	0.0290182
395750	427728	0.0353515
395750	374095	0.00446233
395750	417401	0.0299876
395750	422079	0.0135766
395750	422080	0.0285727
395750	770718	0.0166808
395750	417529	0.0102194
395750	417635	0.00764364
395750	417677	0.00729053
395750	419218	0.0276151
395750	428150	0.0265516
395750	419265	0.0021132
395750	395243	0.024538
395750	419310	0.0107166
395750	419563	0.0123122
395750	419702	0.00893854
395750	769675	0.00875108
395750	425073	0.00224632
395750	419872	0.0131074
395750	419964	0.00953594
395750	419993	0.0297758
395750	420034	0.00704552
395750	395921	0.0169916
395750	100858653	0.0250745
395750	420011	0.0237688
395750	107055361	0.0189016
395750	107049469	0.00459118
395750	416379	0.00472805
395750	374003	0.0110165
395750	427224	0.026331
395750	427122	0.00834684
395750	770633	0.00410691
395750	121108731	0.00984067
395750	107051395	0.0257859
426340	395664	0.0299065
426340	418698	0.00963221
426340	418837	0.0930318
426340	418867	0.0196266
426340	418947	0.0137391
426340	124417349	0.0206497
426340	419015	0.00754956
426340	429681	0.0755572
426340	420388	0.0253158
426340	420526	0.0368711
426340	420559	0.0839027
426340	420728	0.0650047
426340	420871	0.00885307
426340	421050	0.00861433
426340	421057	0.0106767
426340	395550	0.0279736
426340	112530987	0.0683347
426340	421434	0.0182772
426340	395147	0.00892946
426340	421545	0.00180942
426340	428650	0.0634834
426340	428660	0.0531558
426340	422395	0.00800248
426340	422463	0.0509599
426340	422513	0.0157213
426340	100857411	0.0447669
426340	422624	0.0430481
426340	422769	0.0161824
426340	422778	0.0028702
426340	100858003	0.0290905
426340	100858073	0.0563779
426340	423790	0.0321716
426340	424044	0.024289
426340	424185	0.0602437
426340	101747378	0.0916958
426340	424267	0.034602
426340	424269	0.0578881
426340	424313	0.034458
426340	424314	0.0583164
426340	424642	0.00321796
426340	424868	0.000778059
426340	424806	0.0140063
426340	414830	0.072349
426340	415302	0.0844021
426340	415303	0.0299415
426340	100857563	0.0487994
426340	415442	0.0357011
426340	100857413	0.035004
426340	100857533	0.00999618
426340	100858381	0.0277843
426340	415756	0.0228116
426340	396385	0.0246587
426340	415922	0.0954793
426340	100859224	0.0165907
426340	395908	0.0343427
426340	107054433	0.00709051
426340	416059	0.0415628
426340	416065	0.0316025
426340	416147	0.0448522
426340	416424	0.0170551
426340	416630	0.0131209
426340	416884	0.035136
426340	416940	0.00684593
426340	416971	0.00210984
426340	417048	0.0502518
426340	427727	0.0839309
426340	427728	0.104628
426340	374095	0.00730272
426340	417401	0.0661343
426340	422079	0.0342664
426340	422080	0.0777165
426340	770718	0.035305
426340	417529	0.0265716
426340	417635	0.0201132
426340	417677	0.0194117
426340	419218	0.0663002
426340	428150	0.0790964
426340	419265	0.00464997
426340	395243	0.069467
426340	419310	0.0108573
426340	419563	0.0256964
426340	419702	0.0089443
426340	769675	0.0222414
426340	425073	0.00431636
426340	419872	0.0394814
426340	419964	0.0134265
426340	419993	0.0731803
426340	420034	0.0199411
426340	395921	0.0254524
426340	100858653	0.0652759
426340	420011	0.0625605
426340	107055361	0.0280966
426340	107049469	0.00933081
426340	416379	0.00693588
426340	374003	0.0111641
426340	427224	0.0659129
426340	427122	0.0187668
426340	770633	0.00610348
426340	121108731	0.0143726
426340	107051395	0.0669293
395664	418698	0.00942552
395664	418837	0.0369165
395664	418867	0.00929851
395664	418947	0.0110356
395664	124417349	0.00690333
395664	419015	0.00402657
395664	429681	0.0466376
395664	420388	0.019541
395664	420526	0.0370228
395664	420559	0.0431886
395664	420728	0.0264268
395664	420871	0.00515146
395664	421050	0.0102346
395664	421057	0.00734654
395664	395550	0.0121198
395664	112530987	0.0386008
395664	421434	0.00992511
395664	395147	0.00526039
395664	421545	0.00377035
395664	428650	0.0372265
395664	428660	0.0384726
395664	422395	0.00489824
395664	422463	0.0202755
395664	422513	0.00669855
395664	100857411	0.0221612
395664	422624	0.0369182
395664	422769	0.01261
395664	422778	0.004396
395664	100858003	0.0173443
395664	100858073	0.0221668
395664	423790	0.0175688
395664	424044	0.00973125
395664	424185	0.0310347
395664	101747378	0.038873
395664	424267	0.015594
395664	424269	0.0322337
395664	424313	0.0188693
395664	424314	0.0373299
395664	424642	0.00290631
395664	424868	0.000763673
395664	424806	0.0286629
395664	414830	0.0274668
395664	415302	0.0344123
395664	415303	0.0295349
395664	100857563	0.024265
395664	415442	0.0180814
395664	100857413	0.0151731
395664	100857533	0.0252956
395664	100858381	0.0134574
395664	415756	0.00728136
395664	396385	0.0173097
395664	415922	0.0385927
395664	100859224	0.00988657
395664	395908	0.0167933
395664	107054433	0.018003
395664	416059	0.0548107
395664	416065	0.0200501
395664	416147	0.0219869
395664	416424	0.0145111
395664	416630	0.00850241
395664	416884	0.0240958
395664	416940	0.00859959
395664	416971	0.00308383
395664	417048	0.0233228
395664	427727	0.0265705
395664	427728	0.0454546
395664	374095	0.00444699
395664	417401	0.0248027
395664	422079	0.0484713
395664	422080	0.0447822
395664	770718	0.0317067
395664	417529	0.0287731
395664	417635	0.0095174
395664	417677	0.00722671
395664	419218	0.0306968
395664	428150	0.0394725
395664	419265	0.00258439
395664	395243	0.0322789
395664	419310	0.0114312
395664	419563	0.0151796
395664	419702	0.00618431
395664	769675	0.0153669
395664	425073	0.00319354
395664	419872	0.0211775
395664	419964	0.0136778
395664	419993	0.0348517
395664	420034	0.0121154
395664	395921	0.0195896
395664	100858653	0.0301506
395664	420011	0.0331031
395664	107055361	0.0129688
395664	107049469	0.00613913
395664	416379	0.00736538
395664	374003	0.00428781
395664	427224	0.0361688
395664	427122	0.00664139
395664	770633	0.0132996
395664	121108731	0.0154632
395664	107051395	0.0203014
418698	418837	0.0238985
418698	418867	0.112044
418698	418947	0.0026632
418698	124417349	0.00429978
418698	419015	0.00930149
418698	429681	0.0298849
418698	420388	0.0433302
418698	420526	0.0182138
418698	420559	0.064698
418698	420728	0.0377561
418698	420871	0.0125303
418698	421050	0.00533875
418698	421057	0.121907
418698	395550	0.00865737
418698	112530987	0.035369
418698	421434	0.144587
418698	395147	0.0956592
418698	421545	0.0102654
418698	428650	0.0212299
418698	428660	0.00739736
418698	422395	0.083822
418698	422463	0.0254106
418698	422513	0.0569852
418698	100857411	0.031004
418698	422624	0.0134269
418698	422769	0.0550872
418698	422778	0.00806862
418698	100858003	0.122081
418698	100858073	0.0455625
418698	423790	0.0101396
418698	424044	0.0967688
418698	424185	0.069804
418698	101747378	0.080996
418698	424267	0.088533
418698	424269	0.06234
418698	424313	0.0233508
418698	424314	0.0423375
418698	424642	0.0845818
418698	424868	0.00154099
418698	424806	0.011936
418698	414830	0.0389395
418698	415302	0.0812798
418698	415303	0.0659435
418698	100857563	0.0508135
418698	415442	0.0200516
418698	100857413	0.0212742
418698	100857533	0.00652251
418698	100858381	0.0140788
418698	415756	0.00603286
418698	396385	0.0171685
418698	415922	0.049436
418698	100859224	0.00624184
418698	395908	0.0799426
418698	107054433	0.0284347
418698	416059	0.025311
418698	416065	0.0992049
418698	416147	0.0939473
418698	416424	0.0245188
418698	416630	0.0226225
418698	416884	0.102222
418698	416940	0.00241343
418698	416971	0.00370072
418698	417048	0.0210807
418698	427727	0.04843
418698	427728	0.0335542
418698	374095	0.00233993
418698	417401	0.0541981
418698	422079	0.0139663
418698	422080	0.0885431
418698	770718	0.0454934
418698	417529	0.0112847
418698	417635	0.00610754
418698	417677	0.00511002
418698	419218	0.0686013
418698	428150	0.0580629
418698	419265	0.0761826
418698	395243	0.0776838
418698	419310	0.00389562
418698	419563	0.0738571
418698	419702	0.00244597
418698	769675	0.0327319
418698	425073	0.0103109
418698	419872	0.109638
418698	419964	0.00763434
418698	419993	0.0450469
418698	420034	0.138113
418698	395921	0.0114571
418698	100858653	0.0490949
418698	420011	0.106103
418698	107055361	0.0108804
418698	107049469	0.00149344
418698	416379	0.00220308
418698	374003	0.00229856
418698	427224	0.0113202
418698	427122	0.0162563
418698	770633	0.00748561
418698	121108731	0.00933694
418698	107051395	0.0154732
418837	418867	0.0328668
418837	418947	0.0315739
418837	124417349	0.0359021
418837	419015	0.0184293
418837	429681	0.0951084
418837	420388	0.0502543
418837	420526	0.0828583
418837	420559	0.131561
418837	420728	0.0984123
418837	420871	0.014586
418837	421050	0.0271746
418837	421057	0.0152866
418837	395550	0.0634322
418837	112530987	0.0965221
418837	421434	0.0316162
418837	395147	0.0162757
418837	421545	0.00475996
418837	428650	0.103123
418837	428660	0.0966135
418837	422395	0.01356
418837	422463	0.057204
418837	422513	0.0236526
418837	100857411	0.0583996
418837	422624	0.0648435
418837	422769	0.0468009
418837	422778	0.00737184
418837	100858003	0.0552469
418837	100858073	0.108614
418837	423790	0.0875522
418837	424044	0.0453139
418837	424185	0.116181
418837	101747378	0.136932
418837	424267	0.0563979
418837	424269	0.109083
418837	424313	0.0882632
418837	424314	0.122974
418837	424642	0.00559902
418837	424868	0.00102034
418837	424806	0.0293988
418837	414830	0.0821371
418837	415302	0.128562
418837	415303	0.0652609
418837	100857563	0.0836825
418837	415442	0.0715352
418837	100857413	0.0363991
418837	100857533	0.0201233
418837	100858381	0.0856
418837	415756	0.0612694
418837	396385	0.05184
418837	415922	0.143615
418837	100859224	0.0320789
418837	395908	0.0759386
418837	107054433	0.0195346
418837	416059	0.0621229
418837	416065	0.0650109
418837	416147	0.0735348
418837	416424	0.0376679
418837	416630	0.0225219
418837	416884	0.0524911
418837	416940	0.0123046
418837	416971	0.0059201
418837	417048	0.106322
418837	427727	0.0996792
418837	427728	0.125866
418837	374095	0.0185126
418837	417401	0.0933494
418837	422079	0.0432904
418837	422080	0.125136
418837	770718	0.066348
418837	417529	0.062457
418837	417635	0.0545099
418837	417677	0.0425216
418837	419218	0.098842
418837	428150	0.107382
418837	419265	0.0085616
418837	395243	0.11793
418837	419310	0.0172569
418837	419563	0.0641155
418837	419702	0.0208824
418837	769675	0.0275469
418837	425073	0.012846
418837	419872	0.0789741
418837	419964	0.0342939
418837	419993	0.0942916
418837	420034	0.0347227
418837	395921	0.0474195
418837	100858653	0.116849
418837	420011	0.101341
418837	107055361	0.0860455
418837	107049469	0.0192447
418837	416379	0.0153553
418837	374003	0.0201366
418837	427224	0.0983191
418837	427122	0.0440016
418837	770633	0.018848
418837	121108731	0.0318797
418837	107051395	0.084923
418867	418947	0.00606447
418867	124417349	0.00854847
418867	419015	0.028888
418867	429681	0.032581
418867	420388	0.0563762
418867	420526	0.0285429
418867	420559	0.0664794
418867	420728	0.0566196
418867	420871	0.0275146
418867	421050	0.00617672
418867	421057	0.0827133
418867	395550	0.0219716
418867	112530987	0.0342385
418867	421434	0.153119
418867	395147	0.126682
418867	421545	0.00835465
418867	428650	0.0405748
418867	428660	0.0141712
418867	422395	0.111899
418867	422463	0.0238536
418867	422513	0.120187
418867	100857411	0.0369042
418867	422624	0.0227615
418867	422769	0.0755317
418867	422778	0.00768459
418867	100858003	0.169975
418867	100858073	0.0886361
418867	423790	0.021098
418867	424044	0.140926
418867	424185	0.109299
418867	101747378	0.0765369
418867	424267	0.0984963
418867	424269	0.0911605
418867	424313	0.0415723
418867	424314	0.0652826
418867	424642	0.137223
418867	424868	0.00659803
418867	424806	0.0157648
418867	414830	0.0454951
418867	415302	0.0948372
418867	415303	0.0817411
418867	100857563	0.0917052
418867	415442	0.0248966
418867	100857413	0.0159319
418867	100857533	0.0079903
418867	100858381	0.0277478
418867	415756	0.0141421
418867	396385	0.0277039
418867	415922	0.0605228
418867	100859224	0.00874621
418867	395908	0.17136
418867	107054433	0.0263447
418867	416059	0.0253564
418867	416065	0.132549
418867	416147	0.111587
418867	416424	0.0451676
418867	416630	0.0151242
418867	416884	0.0975156
418867	416940	0.00320393
418867	416971	0.0136216
418867	417048	0.0447264
418867	427727	0.0691623
418867	427728	0.0394766
418867	374095	0.00493921
418867	417401	0.0808216
418867	422079	0.0146282
418867	422080	0.0973682
418867	770718	0.0866398
418867	417529	0.0201917
418867	417635	0.0112873
418867	417677	0.0109398
418867	419218	0.0833441
418867	428150	0.0463878
418867	419265	0.120809
418867	395243	0.085661
418867	419310	0.0121862
418867	419563	0.130406
418867	419702	0.00469753
418867	769675	0.0224579
418867	425073	0.0165661
418867	419872	0.13241
418867	419964	0.0166948
418867	419993	0.055743
418867	420034	0.140137
418867	395921	0.0214152
418867	100858653	0.0735306
418867	420011	0.114345
418867	107055361	0.023303
418867	107049469	0.00275861
418867	416379	0.0031538
418867	374003	0.00525507
418867	427224	0.0165945
418867	427122	0.046361
418867	770633	0.00781921
418867	121108731	0.033448
418867	107051395	0.0245466
418947	124417349	0.00550828
418947	419015	0.0028528
418947	429681	0.0201758
418947	420388	0.00666341
418947	420526	0.0124228
418947	420559	0.0270337
418947	420728	0.0274082
418947	420871	0.00256843
418947	421050	0.00546402
418947	421057	0.00249154
418947	395550	0.0134695
418947	112530987	0.0292665
418947	421434	0.00525236
418947	395147	0.00300656
418947	421545	0.000515392
418947	428650	0.0195284
418947	428660	0.0221275
418947	422395	0.00237475
418947	422463	0.0127142
418947	422513	0.00531876
418947	100857411	0.0114112
418947	422624	0.0196004
418947	422769	0.00395468
418947	422778	0.000933042
418947	100858003	0.00971237
418947	100858073	0.0200428
418947	423790	0.0144041
418947	424044	0.0070661
418947	424185	0.022729
418947	101747378	0.0273871
418947	424267	0.00895811
418947	424269	0.0198387
418947	424313	0.0139465
418947	424314	0.0223551
418947	424642	0.00279001
418947	424868	0.000302723
418947	424806	0.00626023
418947	414830	0.0198006
418947	415302	0.0315631
418947	415303	0.00867624
418947	100857563	0.0210589
418947	415442	0.0157404
418947	100857413	0.00744287
418947	100857533	0.00320307
418947	100858381	0.00967131
418947	415756	0.0219427
418947	396385	0.00969428
418947	415922	0.031906
418947	100859224	0.00494571
418947	395908	0.0119126
418947	107054433	0.00183589
418947	416059	0.018268
418947	416065	0.00918033
418947	416147	0.012491
418947	416424	0.00361549
418947	416630	0.00416876
418947	416884	0.00973842
418947	416940	0.00258525
418947	416971	0.00141596
418947	417048	0.0199611
418947	427727	0.0207325
418947	427728	0.0286871
418947	374095	0.00431178
418947	417401	0.0259649
418947	422079	0.00925238
418947	422080	0.0272778
418947	770718	0.013013
418947	417529	0.00669832
418947	417635	0.00599246
418947	417677	0.00598486
418947	419218	0.0255196
418947	428150	0.0212932
418947	419265	0.00163327
418947	395243	0.0237877
418947	419310	0.00693571
418947	419563	0.00856499
418947	419702	0.00807832
418947	769675	0.00672727
418947	425073	0.0013845
418947	419872	0.0122792
418947	419964	0.00502771
418947	419993	0.024006
418947	420034	0.00591627
418947	395921	0.0127259
418947	100858653	0.0226761
418947	420011	0.0204412
418947	107055361	0.0160421
418947	107049469	0.00668998
418947	416379	0.00245549
418947	374003	0.00605857
418947	427224	0.0223435
418947	427122	0.00497318
418947	770633	0.00341405
418947	121108731	0.00703433
418947	107051395	0.0192632
124417349	419015	0.0017648
124417349	429681	0.0230407
124417349	420388	0.00964673
124417349	420526	0.00687692
124417349	420559	0.0291544
124417349	420728	0.0260975
124417349	420871	0.00576638
124417349	421050	0.00113931
124417349	421057	0.00516737
124417349	395550	0.0110728
124417349	112530987	0.0242039
124417349	421434	0.00808942
124417349	395147	0.00419122
124417349	421545	0.000756542
124417349	428650	0.0242737
124417349	428660	0.0162732
124417349	422395	0.00355922
124417349	422463	0.0207868
124417349	422513	0.00707031
124417349	100857411	0.0155854
124417349	422624	0.0125628
124417349	422769	0.00546118
124417349	422778	0.00112167
124417349	100858003	0.0131418
124417349	100858073	0.0263237
124417349	423790	0.0175582
124417349	424044	0.0099216
124417349	424185	0.0249454
124417349	101747378	0.0372917
124417349	424267	0.0141741
124417349	424269	0.0233246
124417349	424313	0.00869946
124417349	424314	0.0224439
124417349	424642	0.00183036
124417349	424868	0.000429693
124417349	424806	0.00244045
124417349	414830	0.02896
124417349	415302	0.0344269
124417349	415303	0.0110265
124417349	100857563	0.0195405
124417349	415442	0.0135482
124417349	100857413	0.0136266
124417349	100857533	0.00257679
124417349	100858381	0.0128423
124417349	415756	0.00410964
124417349	396385	0.00938463
124417349	415922	0.0351219
124417349	100859224	0.00618429
124417349	395908	0.0162869
124417349	107054433	0.00260184
124417349	416059	0.0149387
124417349	416065	0.0142225
124417349	416147	0.0205504
124417349	416424	0.00543466
124417349	416630	0.00494747
124417349	416884	0.0148125
124417349	416940	0.000913379
124417349	416971	0.000484165
124417349	417048	0.0206588
124417349	427727	0.0317693
124417349	427728	0.0393125
124417349	374095	0.00219322
124417349	417401	0.0290414
124417349	422079	0.00855943
124417349	422080	0.0301692
124417349	770718	0.0136086
124417349	417529	0.0152316
124417349	417635	0.0157481
124417349	417677	0.0160629
124417349	419218	0.0297456
124417349	428150	0.0302275
124417349	419265	0.0022834
124417349	395243	0.027098
124417349	419310	0.00455096
124417349	419563	0.0100888
124417349	419702	0.00367909
124417349	769675	0.00887194
124417349	425073	0.000920986
124417349	419872	0.0173464
124417349	419964	0.00739327
124417349	419993	0.0283739
124417349	420034	0.00841435
124417349	395921	0.00788487
124417349	100858653	0.0301311
124417349	420011	0.0238296
124417349	107055361	0.00682833
124417349	107049469	0.00583378
124417349	416379	0.00240462
124417349	374003	0.00550572
124417349	427224	0.022323
124417349	427122	0.00563327
124417349	770633	0.00127877
124417349	121108731	0.00384672
124417349	107051395	0.0358818
419015	429681	0.0140082
419015	420388	0.00876867
419015	420526	0.00440328
419015	420559	0.0224893
419015	420728	0.0173351
419015	420871	0.00501353
419015	421050	0.000567814
419015	421057	0.011571
419015	395550	0.009154
419015	112530987	0.0166915
419015	421434	0.0221244
419015	395147	0.0255001
419015	421545	0.000227939
419015	428650	0.0172824
419015	428660	0.0100393
419015	422395	0.0176738
419015	422463	0.00950312
419015	422513	0.0290377
419015	100857411	0.0124511
419015	422624	0.0147069
419015	422769	0.00989966
419015	422778	0.000469647
419015	100858003	0.0275099
419015	100858073	0.0285349
419015	423790	0.00913337
419015	424044	0.0219735
419015	424185	0.0279711
419015	101747378	0.0306514
419015	424267	0.0308407
419015	424269	0.0262786
419015	424313	0.00600791
419015	424314	0.017769
419015	424642	0.0226051
419015	424868	0.000298131
419015	424806	0.00275604
419015	414830	0.0253012
419015	415302	0.0312445
419015	415303	0.0126949
419015	100857563	0.0264492
419015	415442	0.00986398
419015	100857413	0.00666872
419015	100857533	0.00308896
419015	100858381	0.0059398
419015	415756	0.00157504
419015	396385	0.00707308
419015	415922	0.0233412
419015	100859224	0.00198734
419015	395908	0.0342036
419015	107054433	0.000924269
419015	416059	0.0103406
419015	416065	0.0174783
419015	416147	0.0275008
419015	416424	0.00571328
419015	416630	0.00481481
419015	416884	0.0205589
419015	416940	0.000446837
419015	416971	0.000592372
419015	417048	0.013965
419015	427727	0.029374
419015	427728	0.0261693
419015	374095	0.000568242
419015	417401	0.0290275
419015	422079	0.00653305
419015	422080	0.0340533
419015	770718	0.0182013
419015	417529	0.0060157
419015	417635	0.00499568
419015	417677	0.00386443
419015	419218	0.0268486
419015	428150	0.020537
419015	419265	0.019585
419015	395243	0.0229502
419015	419310	0.00703956
419015	419563	0.0145917
419015	419702	0.000457771
419015	769675	0.0112143
419015	425073	0.000662753
419015	419872	0.0223399
419015	419964	0.00321568
419015	419993	0.0304776
419015	420034	0.024681
419015	395921	0.00561793
419015	100858653	0.0219831
419015	420011	0.0373925
419015	107055361	0.0039971
419015	107049469	0.00341232
419015	416379	0.000434153
419015	374003	0.00151757
419015	427224	0.0122362
419015	427122	0.00366106
419015	770633	0.00048008
419015	121108731	0.0100021
419015	107051395	0.018799
429681	420388	0.0613277
429681	420526	0.0654989
429681	420559	0.111449
429681	420728	0.0763067
429681	420871	0.0144849
429681	421050	0.0210983
429681	421057	0.0255501
429681	395550	0.0321546
429681	112530987	0.0841351
429681	421434	0.0353689
429681	395147	0.0180539
429681	421545	0.00582335
429681	428650	0.0898711
429681	428660	0.0706102
429681	422395	0.0160212
429681	422463	0.0613784
429681	422513	0.0199952
429681	100857411	0.0595695
429681	422624	0.0493755
429681	422769	0.0412705
429681	422778	0.0069965
429681	100858003	0.054366
429681	100858073	0.0707634
429681	423790	0.0423046
429681	424044	0.0416116
429681	424185	0.0873577
429681	101747378	0.117217
429681	424267	0.0517909
429681	424269	0.0823606
429681	424313	0.0567903
429681	424314	0.0867162
429681	424642	0.00928927
429681	424868	0.00152686
429681	424806	0.0340456
429681	414830	0.0661614
429681	415302	0.0992395
429681	415303	0.0740469
429681	100857563	0.0620561
429681	415442	0.0506171
429681	100857413	0.0440494
429681	100857533	0.0265537
429681	100858381	0.0588509
429681	415756	0.02673
429681	396385	0.0430141
429681	415922	0.114249
429681	100859224	0.028006
429681	395908	0.0570119
429681	107054433	0.0234985
429681	416059	0.05566
429681	416065	0.0655443
429681	416147	0.0653305
429681	416424	0.0375178
429681	416630	0.0229462
429681	416884	0.0560178
429681	416940	0.0101572
429681	416971	0.00372449
429681	417048	0.0625601
429681	427727	0.0834853
429681	427728	0.109007
429681	374095	0.0172561
429681	417401	0.0678799
429681	422079	0.0555738
429681	422080	0.100401
429681	770718	0.0725575
429681	417529	0.0538111
429681	417635	0.0281096
429681	417677	0.0297626
429681	419218	0.0739206
429681	428150	0.101847
429681	419265	0.0105238
429681	395243	0.0980452
429681	419310	0.0156866
429681	419563	0.0547302
429681	419702	0.0127977
429681	769675	0.0310799
429681	425073	0.00796369
429681	419872	0.0728694
429681	419964	0.0275842
429681	419993	0.0774568
429681	420034	0.0385923
429681	395921	0.0454276
429681	100858653	0.0882951
429681	420011	0.086253
429681	107055361	0.0386133
429681	107049469	0.00885195
429681	416379	0.0171215
429681	374003	0.0122377
429681	427224	0.0720439
429681	427122	0.025277
429681	770633	0.0135265
429681	121108731	0.0250593
429681	107051395	0.0596312
420388	420526	0.0243545
420388	420559	0.0794697
420388	420728	0.0511808
420388	420871	0.0104332
420388	421050	0.00598831
420388	421057	0.0576904
420388	395550	0.0146606
420388	112530987	0.0553962
420388	421434	0.0701209
420388	395147	0.0396602
420388	421545	0.00606636
420388	428650	0.0457994
420388	428660	0.0191164
420388	422395	0.0360044
420388	422463	0.0518535
420388	422513	0.0309902
420388	100857411	0.0479113
420388	422624	0.0205963
420388	422769	0.0320053
420388	422778	0.0102368
420388	100858003	0.0782705
420388	100858073	0.0523366
420388	423790	0.0136668
420388	424044	0.0530576
420388	424185	0.0695006
420388	101747378	0.0941913
420388	424267	0.0564753
420388	424269	0.0589256
420388	424313	0.0338966
420388	424314	0.0526552
420388	424642	0.0221833
420388	424868	0.00120407
420388	424806	0.0183938
420388	414830	0.0568549
420388	415302	0.0966314
420388	415303	0.0558149
420388	100857563	0.0555532
420388	415442	0.0240167
420388	100857413	0.0379375
420388	100857533	0.00914186
420388	100858381	0.0251459
420388	415756	0.012128
420388	396385	0.0220174
420388	415922	0.0748624
420388	100859224	0.00998733
420388	395908	0.0557672
420388	107054433	0.0178139
420388	416059	0.0330082
420388	416065	0.0779221
420388	416147	0.0708761
420388	416424	0.0215547
420388	416630	0.0165974
420388	416884	0.0736472
420388	416940	0.00592303
420388	416971	0.0021089
420388	417048	0.0300748
420388	427727	0.0639513
420388	427728	0.0691977
420388	374095	0.00836178
420388	417401	0.0687956
420388	422079	0.0258637
420388	422080	0.0846499
420388	770718	0.0517176
420388	417529	0.0204199
420388	417635	0.00846044
420388	417677	0.0129926
420388	419218	0.0680447
420388	428150	0.0781017
420388	419265	0.0270343
420388	395243	0.0836747
420388	419310	0.00531509
420388	419563	0.0489006
420388	419702	0.00482588
420388	769675	0.0345413
420388	425073	0.00616428
420388	419872	0.0820782
420388	419964	0.0111672
420388	419993	0.0652332
420388	420034	0.0677586
420388	395921	0.0241708
420388	100858653	0.0670239
420388	420011	0.086435
420388	107055361	0.0154391
420388	107049469	0.00290989
420388	416379	0.00757527
420388	374003	0.00794165
420388	427224	0.0251997
420388	427122	0.0164467
420388	770633	0.00572695
420388	121108731	0.00851097
420388	107051395	0.0316588
420526	420559	0.108052
420526	420728	0.0764899
420526	420871	0.00722971
420526	421050	0.0105212
420526	421057	0.0144259
420526	395550	0.0209533
420526	112530987	0.0782041
420526	421434	0.0292667
420526	395147	0.0162907
420526	421545	0.00227732
420526	428650	0.0487111
420526	428660	0.0554116
420526	422395	0.0123114
420526	422463	0.0378606
420526	422513	0.0209798
420526	100857411	0.0307436
420526	422624	0.0530485
420526	422769	0.0187498
420526	422778	0.0034994
420526	100858003	0.0470107
420526	100858073	0.0629806
420526	423790	0.0438102
420526	424044	0.0322025
420526	424185	0.0944886
420526	101747378	0.095803
420526	424267	0.0410053
420526	424269	0.081852
420526	424313	0.0262377
420526	424314	0.0950088
420526	424642	0.00527492
420526	424868	0.000282455
420526	424806	0.0162927
420526	414830	0.0584352
420526	415302	0.104028
420526	415303	0.0409129
420526	100857563	0.0630355
420526	415442	0.0481547
420526	100857413	0.0241542
420526	100857533	0.00996373
420526	100858381	0.0203653
420526	415756	0.0128724
420526	396385	0.0214771
420526	415922	0.105158
420526	100859224	0.00927701
420526	395908	0.0507
420526	107054433	0.00643008
420526	416059	0.0624573
420526	416065	0.0456802
420526	416147	0.060754
420526	416424	0.012657
420526	416630	0.0187157
420526	416884	0.0499624
420526	416940	0.00288822
420526	416971	0.00196359
420526	417048	0.0506894
420526	427727	0.0625784
420526	427728	0.0791593
420526	374095	0.00235364
420526	417401	0.0683177
420526	422079	0.0333696
420526	422080	0.109976
420526	770718	0.0395878
420526	417529	0.0214654
420526	417635	0.0125152
420526	417677	0.0108009
420526	419218	0.08963
420526	428150	0.0809539
420526	419265	0.00816976
420526	395243	0.10318
420526	419310	0.00995642
420526	419563	0.0356067
420526	419702	0.00592092
420526	769675	0.027987
420526	425073	0.00430305
420526	419872	0.0631056
420526	419964	0.0119757
420526	419993	0.0652954
420526	420034	0.0347925
420526	395921	0.0208855
420526	100858653	0.0737228
420526	420011	0.0835318
420526	107055361	0.0220436
420526	107049469	0.0110903
420526	416379	0.00314137
420526	374003	0.00416111
420526	427224	0.0588578
420526	427122	0.00913683
420526	770633	0.00614633
420526	121108731	0.0168097
420526	107051395	0.0440102
420559	420728	0.123616
420559	420871	0.0190386
420559	421050	0.0412415
420559	421057	0.0426747
420559	395550	0.052711
420559	112530987	0.123219
420559	421434	0.0756701
420559	395147	0.0435964
420559	421545	0.0118223
420559	428650	0.0978161
420559	428660	0.0920076
420559	422395	0.0343286
420559	422463	0.0668491
420559	422513	0.0428969
420559	100857411	0.0608116
420559	422624	0.070231
420559	422769	0.0880919
420559	422778	0.0122372
420559	100858003	0.114205
420559	100858073	0.130736
420559	423790	0.0866495
420559	424044	0.0829603
420559	424185	0.17448
420559	101747378	0.177932
420559	424267	0.0913134
420559	424269	0.159364
420559	424313	0.103756
420559	424314	0.164221
420559	424642	0.0197875
420559	424868	0.000858473
420559	424806	0.0444269
420559	414830	0.089208
420559	415302	0.170332
420559	415303	0.125274
420559	100857563	0.112402
420559	415442	0.0960512
420559	100857413	0.0435204
420559	100857533	0.0281944
420559	100858381	0.0761193
420559	415756	0.0466014
420559	396385	0.06466
420559	415922	0.177777
420559	100859224	0.0323782
420559	395908	0.124302
420559	107054433	0.0367949
420559	416059	0.0806022
420559	416065	0.121189
420559	416147	0.126633
420559	416424	0.0495623
420559	416630	0.0372283
420559	416884	0.102614
420559	416940	0.0102522
420559	416971	0.00744428
420559	417048	0.111358
420559	427727	0.110983
420559	427728	0.126672
420559	374095	0.012991
420559	417401	0.112494
420559	422079	0.0523882
420559	422080	0.180079
420559	770718	0.0962687
420559	417529	0.0627298
420559	417635	0.0498995
420559	417677	0.0335036
420559	419218	0.13697
420559	428150	0.143044
420559	419265	0.0256946
420559	395243	0.179678
420559	419310	0.0159122
420559	419563	0.112557
420559	419702	0.0202704
420559	769675	0.0435665
420559	425073	0.0177487
420559	419872	0.149369
420559	419964	0.0370858
420559	419993	0.10434
420559	420034	0.0828683
420559	395921	0.0466114
420559	100858653	0.147924
420559	420011	0.154227
420559	107055361	0.0807871
420559	107049469	0.0144318
420559	416379	0.0157855
420559	374003	0.0134056
420559	427224	0.0962169
420559	427122	0.0423021
420559	770633	0.024979
420559	121108731	0.0401993
420559	107051395	0.0814034
420728	420871	0.0187553
420728	421050	0.0211013
420728	421057	0.0295808
420728	395550	0.0387686
420728	112530987	0.0967881
420728	421434	0.0574404
420728	395147	0.0356862
420728	421545	0.00585385
420728	428650	0.0656237
420728	428660	0.0588817
420728	422395	0.0295102
420728	422463	0.0533697
420728	422513	0.0378807
420728	100857411	0.0468077
420728	422624	0.0443909
420728	422769	0.0472269
420728	422778	0.00683484
420728	100858003	0.0752216
420728	100858073	0.0914292
420728	423790	0.0610234
420728	424044	0.0617658
420728	424185	0.122286
420728	101747378	0.136953
420728	424267	0.0697751
420728	424269	0.102253
420728	424313	0.0788698
420728	424314	0.108051
420728	424642	0.0193484
420728	424868	0.00218714
[truncated: 3,887 more rows]

## Sheet: edges-green
fromNode (NCBI_ID)	toNode (NCBI_ID)	weight
121106485	124417659	0.0167009
121106485	426277	0.0142345
121106485	416677	0.0343873
121106485	418647	0.0195662
121106485	121108798	0.0118607
121106485	112533030	0.0801801
121106485	427844	0.00392024
121106485	769652	0.0105179
121106485	101748677	0.0106226
121106485	404538	0.00620793
121106485	417796	0.0095571
121106485	395644	0.0655278
121106485	101750768	0.00674231
121106485	417822	0.00498879
121106485	107052751	0.006171
121106485	417860	0.0102056
121106485	417887	0.0107817
121106485	417933	0.0722991
121106485	417939	0.0315238
121106485	417974	0.00867481
121106485	121109327	0.00786735
121106485	100859314	0.0389054
121106485	418000	0.0201551
121106485	107053731	0.0542894
121106485	418010	0.0567189
121106485	101752246	0.048174
121106485	427902	0.0111158
121106485	418019	0.00665862
121106485	418052	0.0111276
121106485	418139	0.0459106
121106485	418140	0.0384106
121106485	418155	0.0188796
121106485	107053369	0.00386486
121106485	418205	0.0664639
121106485	107054089	0.0243347
121106485	418212	0.0141472
121106485	107054070	0.0130457
121106485	373925	0.00695644
121106485	419046	0.00746537
121106485	112530139	0.0160131
121106485	418281	0.00305599
121106485	418379	0.0546971
121106485	418426	0.0684216
121106485	418443	0.0452566
121106485	396463	0.026559
121106485	418456	0.0256202
121106485	121107611	0.0462704
121106485	124417634	0.00656902
121106485	418513	0.0541995
121106485	124417653	0.0228222
121106485	121110003	0.0325488
121106485	418581	0.0180396
121106485	418595	0.0142911
121106485	418621	0.00983348
121106485	418627	0.00747795
121106485	418628	0.0453507
121106485	418635	0.0386718
121106485	426045	0.0574155
121106485	418671	0.0124577
121106485	418680	0.00667847
121106485	418691	0.00537556
121106485	418728	0.0445931
121106485	414880	0.0177824
121106485	121109031	0.0438895
121106485	395675	0.0126842
121106485	124417133	0.0042836
121106485	418764	0.0534507
121106485	428019	0.0117036
121106485	100858263	0.0464304
121106485	428065	0.00748942
121106485	418896	0.0193546
121106485	418955	0.0308227
121106485	418963	0.0556783
121106485	772164	0.0331928
121106485	107052306	0.0222411
121106485	101752023	0.0127875
121106485	419091	0.0326176
121106485	419054	0.0167747
121106485	419061	0.00211672
121106485	425225	0.0253419
121106485	768507	0.0106006
121106485	768735	0.00704938
121106485	426355	0.00987525
121106485	101747780	0.0356538
121106485	420402	0.006092
121106485	428406	0.00792712
121106485	420439	0.0771714
121106485	420441	0.0522399
121106485	107052602	0.0178079
121106485	420492	0.0226786
121106485	100859434	0.00536498
121106485	420529	0.0213474
121106485	420546	0.00732051
121106485	420549	0.0202787
121106485	420558	0.0155974
121106485	112531971	0.00519155
121106485	101752305	0.0733212
121106485	420607	0.0531223
121106485	420617	0.0290613
121106485	420637	0.0285632
121106485	100857134	0.0043723
121106485	428444	0.0577354
121106485	121109973	0.0120664
121106485	428449	0.0850501
121106485	420745	0.0233041
121106485	420750	0.00906505
121106485	420817	0.0171831
121106485	124417794	0.0467208
121106485	107051666	0.00767573
121106485	420927	0.0128913
121106485	428500	0.00453264
121106485	107052651	0.0567394
121106485	107052675	0.0586277
121106485	421009	0.00688026
121106485	421023	0.0123084
121106485	421056	0.0239877
121106485	421067	0.0401057
121106485	421073	0.00655154
121106485	421092	0.0364683
121106485	428531	0.0584751
121106485	421127	0.0507036
121106485	430761	0.0487179
121106485	420217	0.0335213
121106485	112531880	0.0145146
121106485	420280	0.0537651
121106485	420351	0.00704826
121106485	428385	0.0378966
121106485	420304	0.0025848
121106485	121109862	0.00522959
121106485	121110037	0.0238989
121106485	429470	0.00892182
121106485	421199	0.0729143
121106485	107052835	0.0367158
121106485	421233	0.0306323
121106485	421243	0.0108887
121106485	421278	0.0233758
121106485	421277	0.0384148
121106485	396147	0.00761256
121106485	396539	0.00497713
121106485	100859117	0.0548595
121106485	421314	0.00227753
121106485	101748007	0.0630172
121106485	421342	0.00585169
121106485	101750502	0.00484618
121106485	421380	0.0180335
121106485	421408	0.0512908
121106485	421421	0.015112
121106485	395102	0.0736644
121106485	421452	0.00858497
121106485	421460	0.0473616
121106485	421463	0.0635429
121106485	107052894	0.00615444
121106485	421478	0.0474196
121106485	421481	0.0364225
121106485	497625	0.0537136
121106485	421509	0.0653199
121106485	421546	0.006004
121106485	769380	0.0211261
121106485	124417821	0.0305225
121106485	421635	0.00687866
121106485	421636	0.00867886
121106485	107053011	0.00720909
121106485	421660	0.0138876
121106485	107053008	0.0139468
121106485	421673	0.0138724
121106485	426930	0.0321911
121106485	421727	0.018785
121106485	121110407	0.000538097
121106485	107053085	0.0173084
121106485	408032	0.0426312
121106485	121106461	0.055097
121106485	395528	0.0203086
121106485	421837	0.0261818
121106485	428635	0.0316111
121106485	421874	0.0079835
121106485	421925	0.00288028
121106485	421931	0.00409236
121106485	421982	0.0153186
121106485	422055	0.00480811
121106485	428692	0.0694558
121106485	422148	0.0668675
121106485	422147	0.0138099
121106485	769358	0.0122227
121106485	374075	0.0304797
121106485	422209	0.0154569
121106485	422227	0.00495144
121106485	422245	0.00686343
121106485	121110609	0.0233887
121106485	422273	0.0294733
121106485	422277	0.00878624
121106485	100859468	0.00676232
121106485	422318	0.0165043
121106485	121110631	0.0104406
121106485	422354	0.0397422
121106485	422388	0.00242267
121106485	422394	0.0123329
121106485	107053202	0.0357825
121106485	121110745	0.00183931
121106485	422512	0.0210714
121106485	422518	0.0162607
121106485	422549	0.0409968
121106485	395476	0.0347761
121106485	422593	0.0598053
121106485	422621	0.0598483
121106485	428770	0.0485156
121106485	422701	0.0556356
121106485	101748510	0.0635174
121106485	428780	0.0232746
121106485	422799	0.0208713
121106485	422817	0.0301513
121106485	100859145	0.0294705
121106485	422824	0.00931257
121106485	422827	0.0397211
121106485	422842	0.00765148
121106485	422901	0.00326597
121106485	378905	0.057251
121106485	422917	0.048387
121106485	107049491	0.00269622
121106485	430422	0.011364
121106485	425999	0.0212613
121106485	121110881	0.0490276
121106485	426566	0.0147096
121106485	423025	0.0197127
121106485	423039	0.00963541
121106485	423044	0.0545661
121106485	124418024	0.0235332
121106485	423103	0.0382493
121106485	423128	0.0213438
121106485	423196	0.0336479
121106485	373977	0.00615543
121106485	121110814	0.0255087
121106485	769140	0.0252034
121106485	124417973	0.0170991
121106485	121110898	0.00456481
121106485	423362	0.0188161
121106485	112532560	0.0508723
121106485	112532562	0.0023521
121106485	378424	0.0148769
121106485	423455	0.0136369
121106485	423460	0.0456686
121106485	423486	0.0157644
121106485	776144	0.0472307
121106485	423505	0.00168374
121106485	121111076	0.00906727
121106485	107049798	0.000538483
121106485	423624	0.0143824
121106485	124418088	0.00296976
121106485	107052121	0.0314417
121106485	423721	0.0279395
121106485	121111132	0.0759828
121106485	423781	0.0759577
121106485	423784	0.0527948
121106485	423785	0.0718804
121106485	100859108	0.0547042
121106485	423807	0.0956734
121106485	423817	0.0754153
121106485	112532705	0.0540247
121106485	395733	0.0589074
121106485	423835	0.0267465
121106485	423853	0.0704347
121106485	423852	0.00569317
121106485	423854	0.0194977
121106485	423871	0.0262286
121106485	423952	0.0508979
121106485	430674	0.0090368
121106485	423976	0.0331608
121106485	101747364	0.00945664
121106485	424036	0.0169414
121106485	374087	0.0527577
121106485	429005	0.0282961
121106485	395284	0.0301662
121106485	424088	0.00192041
121106485	107053805	0.00390253
121106485	395727	0.0104603
121106485	107053818	0.055556
121106485	424163	0.00817311
121106485	424215	0.0101813
121106485	429041	0.0104807
121106485	107053887	0.00185549
121106485	124418127	0.0104524
121106485	121111336	0.0249352
121106485	429048	0.00180141
121106485	424308	0.0578368
121106485	374259	0.0103071
121106485	373939	0.0490669
121106485	107053920	0.0301917
121106485	424385	0.00704751
121106485	373914	0.0189061
121106485	424420	0.0270855
121106485	424434	0.0546937
121106485	121111371	0.0121279
121106485	424458	0.0103082
121106485	424466	0.0317291
121106485	424468	0.00228559
121106485	424524	0.01949
121106485	424551	0.016118
121106485	424606	0.0318634
121106485	424612	0.0152182
121106485	424633	0.0343627
121106485	121111418	0.0286576
121106485	121111419	0.0166346
121106485	424658	0.0856464
121106485	112529965	0.0353227
121106485	395250	0.0137955
121106485	424676	0.0092228
121106485	424745	0.0272185
121106485	424762	0.0543903
121106485	424764	0.016954
121106485	424860	0.017285
121106485	424843	0.0456652
121106485	395445	0.0571473
121106485	424826	0.0221958
121106485	424804	0.0298773
121106485	429128	0.00516522
121106485	424800	0.0465292
121106485	424796	0.00459006
121106485	424793	0.00627448
121106485	424785	0.00531523
121106485	424778	0.0163564
121106485	424921	0.00928461
121106485	121111472	0.00510707
121106485	424991	0.00443806
121106485	424992	0.0481069
121106485	107054125	0.0105889
121106485	425014	0.00454189
121106485	771768	0.0112031
121106485	121111557	0.0271937
121106485	107049034	0.0279393
121106485	396396	0.0557459
121106485	415295	0.0240722
121106485	770068	0.0319611
121106485	415389	0.00545564
121106485	374021	0.0766589
121106485	431530	0.0871816
121106485	415424	0.00493281
121106485	124417112	0.0427453
121106485	415461	0.0316613
121106485	415472	0.0734685
121106485	112533185	0.00575526
121106485	415528	0.0429732
121106485	100857630	0.0728417
121106485	121111631	0.0334738
121106485	119712953	0.0110038
121106485	415621	0.00877113
121106485	415623	0.00990482
121106485	415631	0.00267436
121106485	769364	0.0726457
121106485	769430	0.0478571
121106485	415660	0.0526352
121106485	415666	0.0905812
121106485	769451	0.0690526
121106485	395139	0.00992747
121106485	415711	0.0437516
121106485	121111678	0.0313864
121106485	415722	0.0470797
121106485	415781	0.0130196
121106485	415805	0.0624927
121106485	415821	0.00490319
121106485	100859840	0.0246635
121106485	415846	0.0132843
121106485	395598	0.0155102
121106485	415867	0.0407804
121106485	107049643	0.0100308
121106485	121106679	0.106183
121106485	415905	0.048567
121106485	415937	0.0146664
121106485	415940	0.0302208
121106485	415941	0.00469206
121106485	100859903	0.0329566
121106485	121106638	0.0311317
121106485	415950	0.0113547
121106485	415951	0.0109404
121106485	415977	0.0546662
121106485	415978	0.0139143
121106485	124418164	0.0127409
121106485	415983	0.0134512
121106485	395864	0.0170921
121106485	416010	0.0192428
121106485	416051	0.0157624
121106485	100858691	0.0232808
121106485	426074	0.00255665
121106485	416137	0.00718871
121106485	416189	0.0587723
121106485	100859189	0.0619167
121106485	373948	0.0787111
121106485	121106722	0.00729319
121106485	426699	0.0832495
121106485	395924	0.0058541
121106485	124418168	0.0117869
121106485	416216	0.00534544
121106485	416224	0.0395061
121106485	121106750	0.0330694
121106485	416239	0.0049274
121106485	416286	0.0137461
121106485	426519	0.059224
121106485	124418169	0.00823711
121106485	426732	0.012378
121106485	770993	0.0555404
121106485	416313	0.0113951
121106485	121106694	0.0737809
121106485	416349	0.0732303
121106485	416461	0.00508637
121106485	121106834	0.0104843
121106485	121106543	0.00359796
121106485	416535	0.0232174
121106485	416548	0.0347178
121106485	416564	0.047968
121106485	416567	0.0443937
121106485	395416	0.085853
121106485	414781	0.0179092
121106485	416605	0.0430717
121106485	416619	0.0397142
121106485	416620	0.0263994
121106485	416622	0.0430743
121106485	416624	0.0213794
121106485	416625	0.0308201
121106485	416632	0.0152551
121106485	416641	0.00444916
121106485	416649	0.00593933
121106485	416660	0.00443641
121106485	416762	0.0277788
121106485	416758	0.019927
121106485	426995	0.00203311
121106485	107051620	0.0404836
121106485	416774	0.0103855
121106485	416778	0.0165448
121106485	416786	0.00998085
121106485	121106878	0.0248434
121106485	416792	0.00399111
121106485	427695	0.00525848
121106485	416837	0.00687338
121106485	396405	0.0872237
121106485	416871	0.0478549
121106485	416883	0.0304043
121106485	427706	0.0113985
121106485	124418186	0.00633644
121106485	416983	0.00519917
121106485	100858829	0.00340816
121106485	417002	0.00324564
121106485	771057	0.0705407
121106485	427723	0.0110765
121106485	417031	0.00684831
121106485	771445	0.0296227
121106485	427760	0.00953924
121106485	121111906	0.00577599
121106485	417166	0.0164936
121106485	417107	0.0220501
121106485	107052170	0.0186896
121106485	417095	0.0245055
121106485	417092	0.0279594
121106485	417091	0.0174777
121106485	417313	0.0125947
121106485	417321	0.0077374
121106485	417359	0.0228825
121106485	417407	0.0420791
121106485	417419	0.00293074
121106485	124417297	0.00639618
121106485	768712	0.00660157
121106485	768991	0.00369053
121106485	428677	0.0686854
121106485	100858848	0.00743699
121106485	422126	0.00307114
121106485	101747644	0.0139932
121106485	417478	0.00583372
121106485	417491	0.0049734
121106485	417493	0.0949801
121106485	395707	0.0720523
121106485	417501	0.00380769
121106485	771172	0.0088962
121106485	121111920	0.00351064
121106485	771635	0.0403942
121106485	417578	0.0219374
121106485	417636	0.00799009
121106485	417640	0.0080541
121106485	121111945	0.0283689
121106485	417668	0.0131496
121106485	427839	0.00653134
121106485	417669	0.0317775
121106485	417681	0.0135022
121106485	419131	0.062281
121106485	419137	0.0080786
121106485	419187	0.0118973
121106485	419211	0.0061473
121106485	419234	0.0161863
121106485	419236	0.0692658
121106485	419257	0.0198653
121106485	396131	0.0141436
121106485	101747896	0.01216
121106485	374158	0.0048472
121106485	419382	0.0493679
121106485	124418211	0.00377466
121106485	419432	0.00420334
121106485	419434	0.0617393
121106485	419462	0.05019
121106485	419469	0.0318561
121106485	419478	0.0388278
121106485	124416960	0.0326783
121106485	395917	0.00242592
121106485	419520	0.0217245
121106485	124417359	0.00384522
121106485	419535	0.036311
121106485	395435	0.0414889
121106485	771090	0.00985409
121106485	107054991	0.0117689
121106485	425994	0.0311656
121106485	426548	0.0446675
121106485	426044	0.00318616
121106485	419547	0.0179627
121106485	419574	0.0146631
121106485	426359	0.0264029
121106485	419590	0.0280955
121106485	428216	0.0308098
121106485	419602	0.0606204
121106485	419604	0.0513398
121106485	419605	0.0213119
121106485	428218	0.0338172
121106485	419613	0.0117859
121106485	419629	0.00649759
121106485	373961	0.00925147
121106485	428228	0.0214556
121106485	428233	0.066973
121106485	419705	0.0264269
121106485	419729	0.00979029
121106485	428237	0.00304799
121106485	414897	0.0591984
121106485	419767	0.0211801
121106485	419777	0.0108729
121106485	429253	0.00977708
121106485	107049501	0.00715586
121106485	426108	0.00732734
121106485	112530289	0.00089393
121106485	426357	0.0384677
121106485	121112052	0.0133685
121106485	425071	0.00639974
121106485	101748032	0.0414894
121106485	100857912	0.0738575
121106485	429985	0.00662457
121106485	421171	0.0112974
121106485	419822	0.0238558
121106485	772107	0.00198137
121106485	419907	0.0674651
121106485	419917	0.00680505
121106485	107055173	0.00405314
121106485	395228	0.00783713
121106485	107055278	0.0328379
121106485	419940	0.0612448
121106485	100859387	0.0348417
121106485	425528	0.0356617
121106485	107057564	0.000557308
121106485	771869	0.0189012
121106485	428306	0.0212773
121106485	395614	0.0998402
121106485	420026	0.00921725
121106485	107055304	0.0100494
121106485	395622	0.0501818
121106485	429451	0.0600475
121106485	395297	0.0108343
121106485	121107752	0.0172096
121106485	124417443	0.00446601
121106485	420109	0.0242745
121106485	100857696	0.0204316
121106485	426087	0.00820328
121106485	426010	0.0494563
121106485	426008	0.00236597
121106485	769661	0.0220211
121106485	101747801	0.00673619
121106485	107055400	0.0217867
121106485	770970	0.0192881
121106485	426469	0.0497476
121106485	107055402	0.01853
121106485	426509	0.0158919
121106485	425058	0.0156441
121106485	378900	0.008617
121106485	112531056	0.0405024
121106485	101749377	0.0417361
121106485	101752140	0.00461558
121106485	101748085	0.00410738
121106485	100859276	0.0116724
121106485	121108182	0.0614786
121106485	426615	0.0121439
121106485	107050579	0.0326939
121106485	100859051	0.00978668
121106485	100859284	0.00865351
121106485	769808	0.00515003
121106485	768482	0.0330068
121106485	396379	0.0257789
121106485	427167	0.00428879
121106485	427213	0.0413631
121106485	100857707	0.0110837
121106485	427255	0.00577253
121106485	124417494	0.0503048
121106485	769007	0.0198369
121106485	121112552	0.0168303
121106485	121112671	0.014543
121106485	426166	0.00970704
121106485	121112677	0.0057224
121106485	107050768	0.0203299
121106485	101750560	0.0266614
121106485	100873157	0.00764138
121106485	107050103	0.0592223
121106485	121112826	0.00425048
121106485	121112822	0.0170668
121106485	121112824	0.0298735
121106485	107050995	0.00350188
121106485	112530990	0.000615206
121106485	124416992	0.0256086
121106485	121108855	0.00920206
121106485	121112949	0.0341862
121106485	121112951	0.00579985
121106485	121108878	0.084468
121106485	121112980	0.00138603
121106485	121112994	0.0118796
121106485	124418313	0.022235
121106485	121113036	0.00308921
124417659	426277	0.00542661
124417659	416677	0.0149732
124417659	418647	0.00569124
124417659	121108798	0.02019
124417659	112533030	0.0513021
124417659	427844	0.00108215
124417659	769652	0.00368874
124417659	101748677	0.0171999
124417659	404538	0.00252895
124417659	417796	0.00202025
124417659	395644	0.0266626
124417659	101750768	0.00919282
124417659	417822	0.0013938
124417659	107052751	0.00147925
124417659	417860	0.00360152
124417659	417887	0.00723447
124417659	417933	0.0143903
124417659	417939	0.0053374
124417659	417974	0.000878556
124417659	121109327	0.0105438
124417659	100859314	0.0112033
124417659	418000	0.0092595
124417659	107053731	0.0714548
124417659	418010	0.0187596
124417659	101752246	0.0184431
124417659	427902	0.0135165
124417659	418019	0.000714919
124417659	418052	0.00124414
124417659	418139	0.00598094
124417659	418140	0.00472748
124417659	418155	0.00302892
124417659	107053369	0.000540049
124417659	418205	0.0132477
124417659	107054089	0.0234663
124417659	418212	0.00551475
124417659	107054070	0.0050897
124417659	373925	0.0019244
124417659	419046	0.00458773
124417659	112530139	0.00647858
124417659	418281	0.000828043
124417659	418379	0.00626021
124417659	418426	0.00960253
124417659	418443	0.0115782
124417659	396463	0.00772835
124417659	418456	0.0115801
124417659	121107611	0.0309821
124417659	124417634	0.00134054
124417659	418513	0.00828564
124417659	124417653	0.0250263
124417659	121110003	0.0298959
124417659	418581	0.00269255
124417659	418595	0.00198149
124417659	418621	0.000721003
124417659	418627	0.00152796
124417659	418628	0.00901942
124417659	418635	0.00400753
124417659	426045	0.0161226
124417659	418671	0.00567946
124417659	418680	0.00401174
124417659	418691	0.000532961
124417659	418728	0.0129309
124417659	414880	0.00436075
124417659	121109031	0.0219973
124417659	395675	0.011747
124417659	124417133	0.00182498
124417659	418764	0.0362937
124417659	428019	0.00535741
124417659	100858263	0.0108407
124417659	428065	0.0144528
124417659	418896	0.00456634
124417659	418955	0.021638
124417659	418963	0.00893453
124417659	772164	0.0157386
124417659	107052306	0.0154958
124417659	101752023	0.0107606
124417659	419091	0.00875772
124417659	419054	0.0247893
124417659	419061	0.000370763
124417659	425225	0.0107016
124417659	768507	0.00279191
124417659	768735	0.00115183
124417659	426355	0.00272335
124417659	101747780	0.0254796
124417659	420402	0.00156943
124417659	428406	0.00670768
124417659	420439	0.0133901
124417659	420441	0.0152272
124417659	107052602	0.0128902
124417659	420492	0.00977423
124417659	100859434	0.00276704
124417659	420529	0.00408868
124417659	420546	0.00262649
124417659	420549	0.00487628
124417659	420558	0.00573972
124417659	112531971	0.000709616
124417659	101752305	0.0424902
124417659	420607	0.0102866
124417659	420617	0.00770244
124417659	420637	0.00416529
124417659	100857134	0.00050158
124417659	428444	0.0113448
124417659	121109973	0.00398887
124417659	428449	0.0354301
124417659	420745	0.00768985
124417659	420750	0.00276
124417659	420817	0.0136569
124417659	124417794	0.0123637
124417659	107051666	0.00279399
124417659	420927	0.00888578
124417659	428500	0.00201947
124417659	107052651	0.0179321
124417659	107052675	0.0314817
124417659	421009	0.000821393
124417659	421023	0.0081361
124417659	421056	0.00982685
124417659	421067	0.0114832
124417659	421073	0.00240296
124417659	421092	0.0038879
124417659	428531	0.00638152
124417659	421127	0.00666881
124417659	430761	0.011358
124417659	420217	0.0103865
124417659	112531880	0.0027263
124417659	420280	0.00610898
124417659	420351	0.0031926
124417659	428385	0.0084486
124417659	420304	0.000517249
124417659	121109862	0.00996591
124417659	121110037	0.0101846
124417659	429470	0.0012656
124417659	421199	0.0102096
124417659	107052835	0.0233159
124417659	421233	0.0170872
124417659	421243	0.00333999
124417659	421278	0.00347616
124417659	421277	0.00881939
124417659	396147	0.00175748
124417659	396539	0.000851204
124417659	100859117	0.0134656
124417659	421314	0.00054966
124417659	101748007	0.0664694
124417659	421342	0.00140144
124417659	101750502	0.00659329
124417659	421380	0.00498109
124417659	421408	0.011734
124417659	421421	0.00441706
124417659	395102	0.0274708
124417659	421452	0.00206098
124417659	421460	0.00834435
124417659	421463	0.0300308
124417659	107052894	0.00795173
124417659	421478	0.00966189
124417659	421481	0.00810287
124417659	497625	0.012665
124417659	421509	0.0135204
124417659	421546	0.00158745
124417659	769380	0.00192863
124417659	124417821	0.0116782
124417659	421635	0.00329962
124417659	421636	0.00149862
124417659	107053011	0.00643927
124417659	421660	0.00146817
124417659	107053008	0.00429773
124417659	421673	0.00211233
124417659	426930	0.00223357
124417659	421727	0.0150741
124417659	121110407	0.000672361
124417659	107053085	0.0114144
124417659	408032	0.0118132
124417659	121106461	0.00995221
124417659	395528	0.0105287
124417659	421837	0.00523812
124417659	428635	0.00555056
124417659	421874	0.0022943
124417659	421925	0.000687008
124417659	421931	0.00147556
124417659	421982	0.0110815
124417659	422055	0.000580407
124417659	428692	0.0247694
124417659	422148	0.00887405
124417659	422147	0.00637773
124417659	769358	0.00256256
124417659	374075	0.00441185
124417659	422209	0.0154509
124417659	422227	0.000917321
124417659	422245	0.00273279
124417659	121110609	0.0153177
124417659	422273	0.00998889
124417659	422277	0.00175756
124417659	100859468	0.000913507
124417659	422318	0.00520825
124417659	121110631	0.0155695
124417659	422354	0.00983992
124417659	422388	0.00140424
124417659	422394	0.00659248
124417659	107053202	0.00847765
124417659	121110745	0.00150623
124417659	422512	0.00192849
124417659	422518	0.00516207
124417659	422549	0.00837033
124417659	395476	0.00320412
124417659	422593	0.0120896
124417659	422621	0.00889343
124417659	428770	0.0119584
124417659	422701	0.00782376
124417659	101748510	0.0272926
124417659	428780	0.00212079
124417659	422799	0.0099138
124417659	422817	0.0100133
124417659	100859145	0.0260138
124417659	422824	0.00403038
124417659	422827	0.0120787
124417659	422842	0.000870317
124417659	422901	0.000579857
124417659	378905	0.0148216
124417659	422917	0.0102474
124417659	107049491	0.00281388
124417659	430422	0.00790376
124417659	425999	0.011189
124417659	121110881	0.00628579
124417659	426566	0.0228194
124417659	423025	0.00301243
124417659	423039	0.00109669
124417659	423044	0.00572738
124417659	124418024	0.0250046
124417659	423103	0.0309638
124417659	423128	0.0181008
124417659	423196	0.0023482
124417659	373977	0.00268399
124417659	121110814	0.015048
124417659	769140	0.00709108
124417659	124417973	0.00653012
124417659	121110898	0.00118836
124417659	423362	0.00164598
124417659	112532560	0.00850207
124417659	112532562	0.00122214
124417659	378424	0.00462238
124417659	423455	0.00321135
124417659	423460	0.00989364
124417659	423486	0.0022343
124417659	776144	0.013002
124417659	423505	0.000553663
124417659	121111076	0.00519944
124417659	107049798	0.000232992
124417659	423624	0.00327818
124417659	124418088	0.00158863
124417659	107052121	0.0169538
124417659	423721	0.0293303
124417659	121111132	0.0396436
124417659	423781	0.0198345
124417659	423784	0.0136589
124417659	423785	0.0185249
124417659	100859108	0.00972276
124417659	423807	0.0300114
124417659	423817	0.0155744
124417659	112532705	0.0680642
124417659	395733	0.00843656
124417659	423835	0.0123063
124417659	423853	0.0212049
124417659	423852	0.00114865
124417659	423854	0.0145655
124417659	423871	0.00488407
124417659	423952	0.00883651
124417659	430674	0.00274845
124417659	423976	0.00820504
124417659	101747364	0.0157049
124417659	424036	0.00911014
124417659	374087	0.00890867
124417659	429005	0.00881283
124417659	395284	0.0111961
124417659	424088	0.000175358
124417659	107053805	0.000885919
124417659	395727	0.00405293
124417659	107053818	0.0288186
124417659	424163	0.00431545
124417659	424215	0.00163414
124417659	429041	0.00119178
124417659	107053887	0.00326347
124417659	124418127	0.0102546
124417659	121111336	0.0509646
124417659	429048	0.00102891
124417659	424308	0.0232162
124417659	374259	0.00213956
124417659	373939	0.0234548
124417659	107053920	0.034371
124417659	424385	0.0053968
124417659	373914	0.0100769
124417659	424420	0.00977336
124417659	424434	0.00586726
124417659	121111371	0.0102551
124417659	424458	0.0050804
124417659	424466	0.00860323
124417659	424468	0.000146413
124417659	424524	0.0114363
124417659	424551	0.00551503
124417659	424606	0.0137127
124417659	424612	0.013405
124417659	424633	0.00457075
124417659	121111418	0.0227685
124417659	121111419	0.00359718
124417659	424658	0.0701345
124417659	112529965	0.0038889
124417659	395250	0.00434567
124417659	424676	0.00397533
124417659	424745	0.010536
124417659	424762	0.00819613
124417659	424764	0.00579593
124417659	424860	0.00337684
124417659	424843	0.00540107
124417659	395445	0.00652842
124417659	424826	0.00582986
124417659	424804	0.0046722
124417659	429128	0.000752302
124417659	424800	0.0140716
124417659	424796	0.0013527
124417659	424793	0.000604035
124417659	424785	0.00266305
124417659	424778	0.00633368
124417659	424921	0.00250799
124417659	121111472	0.0051159
124417659	424991	0.00030921
124417659	424992	0.018586
124417659	107054125	0.0119482
124417659	425014	0.00298756
124417659	771768	0.00113162
124417659	121111557	0.00616677
124417659	107049034	0.00499318
124417659	396396	0.00669085
124417659	415295	0.00986968
124417659	770068	0.00310983
124417659	415389	0.0012599
124417659	374021	0.0267735
124417659	431530	0.0185531
124417659	415424	0.000840814
124417659	124417112	0.00804339
124417659	415461	0.00274711
124417659	415472	0.0289929
124417659	112533185	0.00106637
124417659	415528	0.0367229
124417659	100857630	0.0195919
124417659	121111631	0.0324757
124417659	119712953	0.0079328
124417659	415621	0.00296496
124417659	415623	0.0015665
124417659	415631	0.0011973
124417659	769364	0.0139676
124417659	769430	0.00476939
124417659	415660	0.0363807
124417659	415666	0.041315
124417659	769451	0.0259082
124417659	395139	0.00323667
124417659	415711	0.00952479
124417659	121111678	0.019632
124417659	415722	0.0173787
124417659	415781	0.00361805
124417659	415805	0.00907479
124417659	415821	0.000482268
124417659	100859840	0.00397293
124417659	415846	0.00229785
124417659	395598	0.00705235
124417659	415867	0.0201558
124417659	107049643	0.00650649
124417659	121106679	0.0361166
124417659	415905	0.0107752
124417659	415937	0.00452316
124417659	415940	0.00377233
124417659	415941	0.00048845
124417659	100859903	0.0101251
124417659	121106638	0.0123856
124417659	415950	0.00347779
124417659	415951	0.00368414
124417659	415977	0.0116921
124417659	415978	0.00831295
124417659	124418164	0.00454712
124417659	415983	0.00187012
124417659	395864	0.0103318
124417659	416010	0.00268869
124417659	416051	0.00210178
124417659	100858691	0.0326319
124417659	426074	0.000258022
124417659	416137	0.00108605
124417659	416189	0.00787812
124417659	100859189	0.0067154
124417659	373948	0.0156234
124417659	121106722	0.00607424
124417659	426699	0.0275968
124417659	395924	0.000765246
124417659	124418168	0.0203488
124417659	416216	0.0056273
124417659	416224	0.0167124
124417659	121106750	0.0536166
124417659	416239	0.000662062
124417659	416286	0.00463626
124417659	426519	0.00602125
124417659	124418169	0.00716527
124417659	426732	0.00894071
124417659	770993	0.0508938
124417659	416313	0.00140255
124417659	121106694	0.0158593
124417659	416349	0.0243806
124417659	416461	0.0035557
124417659	121106834	0.0120049
124417659	121106543	0.00634529
124417659	416535	0.00541613
124417659	416548	0.00567685
124417659	416564	0.00609428
124417659	416567	0.00498827
124417659	395416	0.0185845
124417659	414781	0.0120027
124417659	416605	0.0245604
124417659	416619	0.00528781
124417659	416620	0.0055138
124417659	416622	0.00992641
124417659	416624	0.0049756
124417659	416625	0.0168621
124417659	416632	0.0105069
124417659	416641	0.00293047
124417659	416649	0.00802441
124417659	416660	0.00184356
124417659	416762	0.0133034
124417659	416758	0.0125459
124417659	426995	0.00119693
124417659	107051620	0.00676884
124417659	416774	0.00232786
124417659	416778	0.00206883
124417659	416786	0.00272883
124417659	121106878	0.0141219
124417659	416792	0.00128289
124417659	427695	0.00314099
124417659	416837	0.000823186
124417659	396405	0.0212996
124417659	416871	0.00466424
124417659	416883	0.0114527
124417659	427706	0.00893474
124417659	124418186	0.00290105
124417659	416983	0.000832709
124417659	100858829	0.000338428
124417659	417002	0.000662896
124417659	771057	0.0309421
124417659	427723	0.00424498
124417659	417031	0.00096405
124417659	771445	0.0126485
124417659	427760	0.00122843
124417659	121111906	0.00197149
124417659	417166	0.00999741
124417659	417107	0.00869806
124417659	107052170	0.00844932
124417659	417095	0.00590185
124417659	417092	0.0117074
124417659	417091	0.00481379
124417659	417313	0.00662921
124417659	417321	0.00171664
124417659	417359	0.00532585
124417659	417407	0.0102355
124417659	417419	0.00154367
124417659	124417297	0.00375897
124417659	768712	0.00305636
124417659	768991	0.00044094
124417659	428677	0.0269175
124417659	100858848	0.00256419
124417659	422126	0.000530106
124417659	101747644	0.00739799
124417659	417478	0.00658958
124417659	417491	0.00153895
124417659	417493	0.0225132
124417659	395707	0.0272121
124417659	417501	0.000351607
124417659	771172	0.00154309
124417659	121111920	0.000956916
124417659	771635	0.0125193
124417659	417578	0.00521896
124417659	417636	0.00871898
124417659	417640	0.00246967
124417659	121111945	0.0530266
124417659	417668	0.00428326
124417659	427839	0.00330895
124417659	417669	0.0107823
124417659	417681	0.00742975
124417659	419131	0.0209572
124417659	419137	0.00134009
124417659	419187	0.00189021
124417659	419211	0.00114079
124417659	419234	0.00873616
124417659	419236	0.0119555
124417659	419257	0.00374933
124417659	396131	0.0108999
124417659	101747896	0.00705686
124417659	374158	0.00252
124417659	419382	0.011393
124417659	124418211	0.00315014
124417659	419432	0.0010911
124417659	419434	0.0104588
124417659	419462	0.00908921
124417659	419469	0.0100477
124417659	419478	0.0136363
124417659	124416960	0.0171306
124417659	395917	0.000246004
124417659	419520	0.00821656
124417659	124417359	0.000697435
124417659	419535	0.00500699
124417659	395435	0.00452156
124417659	771090	0.00545606
124417659	107054991	0.012737
124417659	425994	0.00430839
124417659	426548	0.0044712
124417659	426044	0.00381802
124417659	419547	0.00485971
124417659	419574	0.0133484
124417659	426359	0.00506541
124417659	419590	0.00677735
124417659	428216	0.0170546
124417659	419602	0.0133587
124417659	419604	0.0160709
124417659	419605	0.00416567
124417659	428218	0.0160111
124417659	419613	0.00868458
124417659	419629	0.00241938
124417659	373961	0.00148351
124417659	428228	0.00778923
124417659	428233	0.039843
124417659	419705	0.0194247
124417659	419729	0.00506596
124417659	428237	0.000510345
124417659	414897	0.0180366
124417659	419767	0.00580653
124417659	419777	0.00397321
124417659	429253	0.011631
124417659	107049501	0.00275682
124417659	426108	0.000820741
124417659	112530289	0.000207583
124417659	426357	0.0165286
124417659	121112052	0.0136051
124417659	425071	0.00457119
124417659	101748032	0.0202079
124417659	100857912	0.0313713
124417659	429985	0.00630801
124417659	421171	0.0095272
124417659	419822	0.00456775
124417659	772107	0.00141604
124417659	419907	0.00847955
124417659	419917	0.00302327
124417659	107055173	0.00359837
124417659	395228	0.00085412
124417659	107055278	0.0184885
124417659	419940	0.0070304
124417659	100859387	0.0135331
124417659	425528	0.00523448
124417659	107057564	0.00018616
124417659	771869	0.0232877
124417659	428306	0.0109846
124417659	395614	0.0248116
124417659	420026	0.00144213
124417659	107055304	0.00355298
124417659	395622	0.0247177
124417659	429451	0.0304714
124417659	395297	0.00174212
124417659	121107752	0.00316068
124417659	124417443	0.0111729
124417659	420109	0.00513379
124417659	100857696	0.00490395
124417659	426087	0.00570214
124417659	426010	0.0235304
124417659	426008	0.00108118
124417659	769661	0.00853108
124417659	101747801	0.00576272
124417659	107055400	0.00620961
124417659	770970	0.00644297
124417659	426469	0.0129145
124417659	107055402	0.0227573
124417659	426509	0.00676184
124417659	425058	0.00182262
124417659	378900	0.0121291
124417659	112531056	0.021515
124417659	101749377	0.0151566
124417659	101752140	0.00206164
124417659	101748085	0.00331637
124417659	100859276	0.00271923
124417659	121108182	0.0310577
124417659	426615	0.00572474
124417659	107050579	0.0107757
124417659	100859051	0.00147134
124417659	100859284	0.00136167
124417659	769808	0.00218401
124417659	768482	0.00716308
124417659	396379	0.0035467
124417659	427167	0.00134413
124417659	427213	0.00595564
124417659	100857707	0.00633054
124417659	427255	0.00659147
124417659	124417494	0.0204668
124417659	769007	0.00346054
124417659	121112552	0.00919551
124417659	121112671	0.0133561
124417659	426166	0.0082658
124417659	121112677	0.00861075
124417659	107050768	0.0205475
124417659	101750560	0.015593
124417659	100873157	0.00246229
124417659	107050103	0.0249453
124417659	121112826	0.00494769
124417659	121112822	0.00837228
124417659	121112824	0.0385849
124417659	107050995	0.00327483
124417659	112530990	0.000426443
124417659	124416992	0.00763304
124417659	121108855	0.0177385
124417659	121112949	0.0298527
124417659	121112951	0.00778732
124417659	121108878	0.0152291
124417659	121112980	0.000733001
124417659	121112994	0.00334156
124417659	124418313	0.0221992
124417659	121113036	0.0029249
426277	416677	0.0449942
426277	418647	0.0182815
426277	121108798	0.0095582
426277	112533030	0.0435039
426277	427844	0.00816568
426277	769652	0.0191821
426277	101748677	0.00483757
426277	404538	0.0123224
426277	417796	0.00908054
426277	395644	0.0830923
426277	101750768	0.00249235
426277	417822	0.0115145
426277	107052751	0.00643409
426277	417860	0.0140594
426277	417887	0.0221008
426277	417933	0.0877243
426277	417939	0.0497028
426277	417974	0.0102723
426277	121109327	0.00367581
426277	100859314	0.060142
426277	418000	0.0201071
426277	107053731	0.0140922
426277	418010	0.0596529
426277	101752246	0.0485336
426277	427902	0.00757475
426277	418019	0.00953662
426277	418052	0.00962093
426277	418139	0.0647456
426277	418140	0.0695021
426277	418155	0.034464
426277	107053369	0.00934106
426277	418205	0.0874823
426277	107054089	0.0163935
426277	418212	0.0123687
426277	107054070	0.00591685
426277	373925	0.0120287
426277	419046	0.00732879
426277	112530139	0.0128463
426277	418281	0.0110851
426277	418379	0.0772634
426277	418426	0.0965695
426277	418443	0.0689885
426277	396463	0.0341882
426277	418456	0.0154614
426277	121107611	0.0175035
426277	124417634	0.00972756
426277	418513	0.0621544
426277	124417653	0.00732453
426277	121110003	0.0141865
426277	418581	0.0253159
426277	418595	0.017054
426277	418621	0.0112057
426277	418627	0.0119029
426277	418628	0.0920031
426277	418635	0.0591269
426277	426045	0.0850675
426277	418671	0.0209641
426277	418680	0.00679139
426277	418691	0.00912658
426277	418728	0.0470269
426277	414880	0.0254788
426277	121109031	0.034445
426277	395675	0.0127477
426277	124417133	0.00944545
426277	418764	0.0492254
426277	428019	0.0167884
426277	100858263	0.0692446
426277	428065	0.00633951
426277	418896	0.0272379
426277	418955	0.0259116
426277	418963	0.0554872
426277	772164	0.0596545
426277	107052306	0.0190967
426277	101752023	0.0248109
426277	419091	0.0233794
426277	419054	0.0139864
426277	419061	0.00480453
426277	425225	0.0355114
426277	768507	0.025174
426277	768735	0.0119374
426277	426355	0.0134045
426277	101747780	0.0476002
426277	420402	0.0150779
426277	428406	0.00955165
426277	420439	0.115346
426277	420441	0.08654
426277	107052602	0.00249199
426277	420492	0.0439025
426277	100859434	0.00767414
426277	420529	0.0321311
426277	420546	0.0101248
426277	420549	0.0260955
426277	420558	0.0162793
426277	112531971	0.0109672
426277	101752305	0.0601696
426277	420607	0.0806822
426277	420617	0.0589251
426277	420637	0.0337026
426277	100857134	0.00644922
426277	428444	0.0690213
426277	121109973	0.0112562
426277	428449	0.0519801
426277	420745	0.0261022
426277	420750	0.0183211
426277	420817	0.0141244
426277	124417794	0.047312
426277	107051666	0.0241886
426277	420927	0.00784569
426277	428500	0.016474
426277	107052651	0.0677322
426277	107052675	0.051853
426277	421009	0.00993107
426277	421023	0.0110033
426277	421056	0.030622
426277	421067	0.0562159
426277	421073	0.01013
426277	421092	0.0573793
426277	428531	0.103322
426277	421127	0.0640815
426277	430761	0.0421322
426277	420217	0.0400774
426277	112531880	0.0137688
426277	420280	0.0764103
426277	420351	0.00919958
426277	428385	0.0490717
426277	420304	0.0050506
426277	121109862	0.00303654
426277	121110037	0.0206808
426277	429470	0.00935512
426277	421199	0.0912294
426277	107052835	0.0398713
426277	421233	0.0272592
426277	421243	0.0236407
426277	421278	0.027643
426277	421277	0.0367811
426277	396147	0.0172446
426277	396539	0.0163304
426277	100859117	0.0766574
426277	421314	0.0060896
426277	101748007	0.0284574
426277	421342	0.014945
426277	101750502	0.0049205
426277	421380	0.039029
426277	421408	0.0558088
426277	421421	0.013653
426277	395102	0.0905912
426277	421452	0.0235547
426277	421460	0.0577162
426277	421463	0.0769478
426277	107052894	0.00997169
426277	421478	0.0879814
426277	421481	0.0399287
426277	497625	0.0600786
426277	421509	0.0921379
426277	421546	0.0104547
426277	769380	0.0273043
426277	124417821	0.0317291
426277	421635	0.0180952
426277	421636	0.0165548
426277	107053011	0.0121088
426277	421660	0.0341994
426277	107053008	0.0255724
426277	421673	0.00961439
426277	426930	0.0449903
426277	421727	0.019018
426277	121110407	0.00240959
426277	107053085	0.0149528
426277	408032	0.0605536
426277	121106461	0.0839322
426277	395528	0.0205285
426277	421837	0.0280746
426277	428635	0.0364853
426277	421874	0.00564743
426277	421925	0.00657449
426277	421931	0.00679159
426277	421982	0.0172038
426277	422055	0.00705724
426277	428692	0.0687785
426277	422148	0.110018
426277	422147	0.0105914
426277	769358	0.0243126
426277	374075	0.0450582
426277	422209	0.0170961
426277	422227	0.00731123
426277	422245	0.0207525
426277	121110609	0.0158502
426277	422273	0.0318847
426277	422277	0.0173769
426277	100859468	0.014333
426277	422318	0.0247945
426277	121110631	0.00608051
426277	422354	0.056715
426277	422388	0.006538
426277	422394	0.0174498
426277	107053202	0.0388421
426277	121110745	0.0108905
426277	422512	0.0206072
426277	422518	0.011786
426277	422549	0.0561959
426277	395476	0.0524366
426277	422593	0.0667304
426277	422621	0.0982075
426277	428770	0.073826
426277	422701	0.0849117
426277	101748510	0.0576365
426277	428780	0.0403707
426277	422799	0.0204731
426277	422817	0.0339683
426277	100859145	0.0172883
426277	422824	0.0156607
426277	422827	0.0456706
426277	422842	0.0140862
426277	422901	0.0166943
426277	378905	0.0848433
426277	422917	0.0559398
426277	107049491	0.00513705
426277	430422	0.00911472
426277	425999	0.0185332
426277	121110881	0.078612
426277	426566	0.0130098
426277	423025	0.0232391
426277	423039	0.00957031
426277	423044	0.0749463
426277	124418024	0.016353
426277	423103	0.0175821
426277	423128	0.0172447
426277	423196	0.0575454
426277	373977	0.0234626
426277	121110814	0.0191513
426277	769140	0.0204225
426277	124417973	0.0115929
426277	121110898	0.0093333
426277	423362	0.0215306
426277	112532560	0.05277
426277	112532562	0.00526197
426277	378424	0.0140603
426277	423455	0.026318
426277	423460	0.0707073
426277	423486	0.0193268
426277	776144	0.0558904
426277	423505	0.00346152
426277	121111076	0.0112681
426277	107049798	0.00364797
426277	423624	0.0145693
426277	124418088	0.0120787
426277	107052121	0.028276
426277	423721	0.0141209
426277	121111132	0.0393571
426277	423781	0.0782161
426277	423784	0.0807551
426277	423785	0.0846055
426277	100859108	0.0838774
426277	423807	0.0927616
426277	423817	0.115526
426277	112532705	0.0208239
426277	395733	0.073991
426277	423835	0.0278403
426277	423853	0.0742247
426277	423852	0.00885796
426277	423854	0.0131293
426277	423871	0.0272655
426277	423952	0.0602028
426277	430674	0.0153124
426277	423976	0.0328646
426277	101747364	0.0073107
426277	424036	0.0240844
426277	374087	0.0644149
426277	429005	0.0316026
426277	395284	0.0480928
426277	424088	0.00548212
426277	107053805	0.00758931
426277	395727	0.0118329
426277	107053818	0.0507743
426277	424163	0.0138871
426277	424215	0.021631
426277	429041	0.0273781
426277	107053887	0.00296241
426277	124418127	0.0160265
426277	121111336	0.012687
426277	429048	0.00479885
426277	424308	0.0460786
426277	374259	0.0229364
426277	373939	0.050671
426277	107053920	0.0117559
426277	424385	0.0164984
426277	373914	0.00936723
426277	424420	0.0159192
426277	424434	0.0906287
426277	121111371	0.0287001
426277	424458	0.0177983
426277	424466	0.0242235
426277	424468	0.00585985
426277	424524	0.0149312
426277	424551	0.0444626
426277	424606	0.0333015
426277	424612	0.0109532
426277	424633	0.0469968
426277	121111418	0.0138743
426277	121111419	0.0221093
426277	424658	0.0187588
426277	112529965	0.0472315
426277	395250	0.037307
426277	424676	0.00907902
426277	424745	0.024424
426277	424762	0.0977602
426277	424764	0.0269964
426277	424860	0.0319879
426277	424843	0.0768206
426277	395445	0.0870764
426277	424826	0.0191809
426277	424804	0.0538314
426277	429128	0.0129281
426277	424800	0.0464254
426277	424796	0.0101933
426277	424793	0.0131038
426277	424785	0.00504148
426277	424778	0.0204846
426277	424921	0.013519
426277	121111472	0.00861507
426277	424991	0.00564758
426277	424992	0.0148869
426277	107054125	0.0133848
426277	425014	0.0109479
426277	771768	0.0159105
426277	121111557	0.0307458
426277	107049034	0.0286232
426277	396396	0.0858556
426277	415295	0.03127
426277	770068	0.0375431
426277	415389	0.0104875
426277	374021	0.076832
426277	431530	0.0987848
426277	415424	0.011579
426277	124417112	0.0488791
426277	415461	0.0565776
426277	415472	0.0497559
426277	112533185	0.00886631
426277	415528	0.0241483
426277	100857630	0.0697876
426277	121111631	0.03249
426277	119712953	0.0125434
426277	415621	0.0196719
426277	415623	0.0171492
426277	415631	0.0163275
426277	769364	0.0783133
426277	769430	0.0757977
426277	415660	0.0394055
426277	415666	0.0856264
426277	769451	0.0837892
426277	395139	0.00824458
426277	415711	0.0619778
426277	121111678	0.0260112
426277	415722	0.0662372
426277	415781	0.0238373
426277	415805	0.0835278
426277	415821	0.00881864
426277	100859840	0.0246924
426277	415846	0.0102055
426277	395598	0.029879
426277	415867	0.0668629
426277	107049643	0.00793437
426277	121106679	0.0996839
426277	415905	0.0670579
426277	415937	0.0170835
426277	415940	0.04064
426277	415941	0.00954771
426277	100859903	0.0219214
426277	121106638	0.034373
426277	415950	0.0134832
426277	415951	0.0125261
426277	415977	0.0873661
426277	415978	0.0118443
426277	124418164	0.0115776
426277	415983	0.0155001
426277	395864	0.0138051
426277	416010	0.0290425
426277	416051	0.0368922
426277	100858691	0.0102585
426277	426074	0.00695781
426277	416137	0.0152251
426277	416189	0.0902062
426277	100859189	0.092622
426277	373948	0.12243
426277	121106722	0.0149131
426277	426699	0.0892545
426277	395924	0.00780019
426277	124418168	0.00977392
426277	416216	0.00403979
426277	416224	0.0450223
426277	121106750	0.0156487
426277	416239	0.00690469
426277	416286	0.0132041
426277	426519	0.0791646
426277	124418169	0.0131284
426277	426732	0.0226482
426277	770993	0.0230471
426277	416313	0.0208723
426277	121106694	0.0779712
426277	416349	0.093804
426277	416461	0.024041
426277	121106834	0.0102881
426277	121106543	0.00236683
426277	416535	0.0362423
426277	416548	0.0441697
426277	416564	0.0624813
426277	416567	0.0668774
426277	395416	0.101087
426277	414781	0.016652
426277	416605	0.0460294
426277	416619	0.0457137
426277	416620	0.0593799
426277	416622	0.0381772
426277	416624	0.0228186
426277	416625	0.0330092
426277	416632	0.0124403
426277	416641	0.00657099
426277	416649	0.00686145
426277	416660	0.00892635
426277	416762	0.031676
426277	416758	0.00880491
426277	426995	0.0086958
426277	107051620	0.0708682
426277	416774	0.0110081
426277	416778	0.0240844
426277	416786	0.0274654
426277	121106878	0.0169004
426277	416792	0.00721101
426277	427695	0.00804776
426277	416837	0.0185877
426277	396405	0.0828877
426277	416871	0.0701796
426277	416883	0.059908
426277	427706	0.0166811
426277	124418186	0.00807539
426277	416983	0.0116778
426277	100858829	0.0100965
426277	417002	0.00807943
426277	771057	0.0598248
426277	427723	0.012627
426277	417031	0.0189898
426277	771445	0.0628338
426277	427760	0.0170745
426277	121111906	0.00986452
426277	417166	0.00838429
426277	417107	0.0294939
426277	107052170	0.0200181
426277	417095	0.0296287
426277	417092	0.036895
426277	417091	0.0234032
426277	417313	0.0231637
426277	417321	0.00579766
426277	417359	0.0555313
426277	417407	0.0685212
426277	417419	0.0079955
426277	124417297	0.00582362
426277	768712	0.00691965
426277	768991	0.0113726
426277	428677	0.0981313
426277	100858848	0.00800932
426277	422126	0.0100448
426277	101747644	0.0150226
426277	417478	0.0132315
426277	417491	0.0165443
426277	417493	0.0896419
426277	395707	0.0935112
426277	417501	0.00906
426277	771172	0.010689
426277	121111920	0.00871273
426277	771635	0.0343823
426277	417578	0.0369074
426277	417636	0.0114614
426277	417640	0.0170061
426277	121111945	0.0124992
426277	417668	0.0330007
426277	427839	0.0102681
426277	417669	0.0461848
426277	417681	0.0205847
426277	419131	0.0755443
426277	419137	0.0192894
426277	419187	0.0334264
426277	419211	0.0116859
426277	419234	0.0280641
426277	419236	0.101751
426277	419257	0.0200885
426277	396131	0.0170059
426277	101747896	0.0126039
426277	374158	0.00937805
426277	419382	0.0575556
426277	124418211	0.00545865
426277	419432	0.0104608
426277	419434	0.0756251
426277	419462	0.071945
426277	419469	0.0433814
426277	419478	0.0571687
426277	124416960	0.0382357
426277	395917	0.00502977
426277	419520	0.0210022
426277	124417359	0.00944512
426277	419535	0.0398932
426277	395435	0.0716338
426277	771090	0.0116485
426277	107054991	0.00570107
426277	425994	0.0448699
426277	426548	0.0673272
426277	426044	0.00420976
426277	419547	0.011619
426277	419574	0.0057337
426277	426359	0.0314517
426277	419590	0.0391946
426277	428216	0.0538816
426277	419602	0.0788036
426277	419604	0.050777
426277	419605	0.0385746
426277	428218	0.0220061
426277	419613	0.0143286
426277	419629	0.00918519
426277	373961	0.0180628
426277	428228	0.0144304
426277	428233	0.0475701
426277	419705	0.0249559
426277	419729	0.0196057
426277	428237	0.00673322
426277	414897	0.0874178
426277	419767	0.0377987
426277	419777	0.0160427
426277	429253	0.0144431
426277	107049501	0.00922146
426277	426108	0.00957297
426277	112530289	0.00819175
426277	426357	0.0381859
426277	121112052	0.00455388
426277	425071	0.00239153
426277	101748032	0.0377579
426277	100857912	0.0491924
426277	429985	0.00887686
426277	421171	0.0125825
426277	419822	0.0314067
426277	772107	0.00550867
426277	419907	0.0954054
426277	419917	0.00989378
426277	107055173	0.00970758
426277	395228	0.0165516
426277	107055278	0.0291821
426277	419940	0.0906869
426277	100859387	0.0336291
426277	425528	0.0591284
426277	107057564	0.000729485
426277	771869	0.0134627
426277	428306	0.0225582
426277	395614	0.128062
426277	420026	0.00701255
426277	107055304	0.0146261
426277	395622	0.0269663
426277	429451	0.0516918
426277	395297	0.0207059
426277	121107752	0.0358361
426277	124417443	0.00769641
426277	420109	0.0483256
426277	100857696	0.0401184
426277	426087	0.00971715
426277	426010	0.0567216
426277	426008	0.0136742
426277	769661	0.0190987
426277	101747801	0.00513384
426277	107055400	0.0346749
426277	770970	0.0246727
426277	426469	0.0686979
426277	107055402	0.0154149
426277	426509	0.0214722
426277	425058	0.0411227
426277	378900	0.0161783
426277	112531056	0.0309504
426277	101749377	0.044926
426277	101752140	0.00908925
426277	101748085	0.0122218
426277	100859276	0.010641
426277	121108182	0.0398194
426277	426615	0.0327901
426277	107050579	0.0130976
426277	100859051	0.0143321
426277	100859284	0.0114388
426277	769808	0.0134783
426277	768482	0.0448588
426277	396379	0.0391103
426277	427167	0.0112634
426277	427213	0.0510654
426277	100857707	0.0168518
426277	427255	0.00411963
426277	124417494	0.0271468
426277	769007	0.0216131
426277	121112552	0.0108384
426277	121112671	0.0163902
426277	426166	0.0087555
426277	121112677	0.00632792
426277	107050768	0.0108932
426277	101750560	0.0175366
426277	100873157	0.00975412
426277	107050103	0.0451091
426277	121112826	0.00591791
426277	121112822	0.0123229
426277	121112824	0.0141654
426277	107050995	0.00687791
426277	112530990	0.00379689
426277	124416992	0.0121588
426277	121108855	0.00930725
426277	121112949	0.0166123
426277	121112951	0.0140429
426277	121108878	0.0982734
426277	121112980	0.00728724
426277	121112994	0.0212718
426277	124418313	0.0173418
426277	121113036	0.0116613
416677	418647	0.034913
416677	121108798	0.0404351
416677	112533030	0.0530803
416677	427844	0.0357179
416677	769652	0.0527282
416677	101748677	0.0127
416677	404538	0.0433245
416677	417796	0.0388673
416677	395644	0.117859
416677	101750768	0.00409603
416677	417822	0.0449855
416677	107052751	0.0126786
416677	417860	0.0386948
416677	417887	0.0561257
416677	417933	0.0649361
416677	417939	0.0617394
416677	417974	0.039162
416677	121109327	0.00972956
416677	100859314	0.0631635
416677	418000	0.0460893
416677	107053731	0.0334063
416677	418010	0.082121
416677	101752246	0.0698135
416677	427902	0.027796
416677	418019	0.0349366
416677	418052	0.0301937
416677	418139	0.0644283
416677	418140	0.0954876
416677	418155	0.054447
416677	107053369	0.0475348
416677	418205	0.0784002
416677	107054089	0.0362816
416677	418212	0.0426905
416677	107054070	0.0170569
416677	373925	0.0207732
416677	419046	0.0322396
416677	112530139	0.0395303
416677	418281	0.0295456
416677	418379	0.0653114
416677	418426	0.109381
416677	418443	0.0949473
416677	396463	0.0674261
416677	418456	0.0426253
416677	121107611	0.0355622
416677	124417634	0.0337131
416677	418513	0.062348
416677	124417653	0.0123076
416677	121110003	0.0467623
416677	418581	0.0427151
416677	418595	0.04918
416677	418621	0.0363181
416677	418627	0.0576905
416677	418628	0.0889733
416677	418635	0.0730337
416677	426045	0.125139
416677	418671	0.0425219
416677	418680	0.0347406
416677	418691	0.0480954
416677	418728	0.0730882
416677	414880	0.0486631
416677	121109031	0.0590186
416677	395675	0.0349773
416677	124417133	0.0280345
416677	418764	0.072737
416677	428019	0.0591398
416677	100858263	0.089216
416677	428065	0.0153169
416677	418896	0.0601524
416677	418955	0.0544241
416677	418963	0.0611086
416677	772164	0.0710452
416677	107052306	0.0469254
416677	101752023	0.0397833
416677	419091	0.0472646
416677	419054	0.0282723
416677	419061	0.037088
416677	425225	0.0522946
416677	768507	0.0493794
416677	768735	0.0517818
416677	426355	0.0484297
416677	101747780	0.0651088
416677	420402	0.044959
416677	428406	0.0490769
416677	420439	0.128866
416677	420441	0.071593
416677	107052602	0.00349745
416677	420492	0.0801434
416677	100859434	0.0186737
416677	420529	0.0533391
416677	420546	0.0375612
416677	420549	0.0539464
416677	420558	0.0536864
416677	112531971	0.050641
416677	101752305	0.0563921
416677	420607	0.124807
416677	420617	0.0942483
416677	420637	0.0646815
416677	100857134	0.00966981
416677	428444	0.074493
416677	121109973	0.0481116
416677	428449	0.0607469
416677	420745	0.0524131
416677	420750	0.0415092
416677	420817	0.0426425
416677	124417794	0.0516154
416677	107051666	0.0422833
416677	420927	0.0397191
416677	428500	0.0509149
416677	107052651	0.0602105
416677	107052675	0.0616323
416677	421009	0.039622
416677	421023	0.0480212
416677	421056	0.051304
416677	421067	0.0660084
416677	421073	0.045949
416677	421092	0.0593471
416677	428531	0.100176
416677	421127	0.0679838
416677	430761	0.0513678
416677	420217	0.0635351
416677	112531880	0.0533052
416677	420280	0.0771686
416677	420351	0.0373284
416677	428385	0.0764799
416677	420304	0.0108005
416677	121109862	0.00558433
416677	121110037	0.0481565
416677	429470	0.0322842
416677	421199	0.0839827
416677	107052835	0.0612992
416677	421233	0.0621608
416677	421243	0.0526707
416677	421278	0.062765
416677	421277	0.0589909
416677	396147	0.0444725
416677	396539	0.0376691
416677	100859117	0.0860559
416677	421314	0.0289429
416677	101748007	0.0526968
416677	421342	0.0546611
416677	101750502	0.0120808
416677	421380	0.0717057
416677	421408	0.0607332
416677	421421	0.05329
416677	395102	0.079693
416677	421452	0.0527287
416677	421460	0.0568993
416677	421463	0.0735401
416677	107052894	0.0174522
416677	421478	0.125871
416677	421481	0.0524411
416677	497625	0.0676171
416677	421509	0.0995405
416677	421546	0.0396021
416677	769380	0.0526313
416677	124417821	0.0620101
416677	421635	0.0497214
416677	421636	0.0484574
416677	107053011	0.0398954
416677	421660	0.0583221
[truncated: 186,806 more rows]

## Sheet: edges-greenyellow
fromNode (NCBI_ID)	toNode (NCBI_ID)	weight
417719	417715	0.0660176
417719	417746	0.0670229
417719	417776	0.0410947
417719	771874	0.0391534
417719	417857	0.0328028
417719	107052797	0.0307118
417719	417900	0.0045405
417719	770780	0.0224707
417719	418013	0.00812535
417719	418034	0.00671817
417719	418098	0.0540458
417719	418108	0.0123114
417719	418136	0.0697184
417719	418137	0.0140916
417719	418138	0.0320084
417719	418141	0.0264323
417719	418167	0.073228
417719	418178	0.00878466
417719	418199	0.0277629
417719	418215	0.018092
417719	418223	0.021877
417719	425757	0.0426662
417719	418267	0.0573561
417719	418268	0.0145669
417719	418408	0.0389313
417719	107054979	0.0381905
417719	418425	0.0169719
417719	418437	0.0142125
417719	418441	0.0552152
417719	418461	0.0325171
417719	418484	0.005611
417719	418502	0.0352385
417719	418503	0.0930344
417719	418518	0.0185354
417719	418524	0.0484933
417719	418532	0.0528975
417719	426097	0.0248134
417719	418656	0.00742328
417719	418677	0.0354264
417719	418700	0.0186112
417719	428014	0.0456193
417719	418749	0.0139645
417719	769797	0.0153539
417719	107051027	0.0739695
417719	418855	0.0366061
417719	418902	0.018021
417719	418924	0.0122136
417719	418943	0.00910868
417719	101751376	0.0781763
417719	426394	0.011234
417719	419029	0.0768833
417719	420398	0.0333903
417719	420481	0.022376
417719	420545	0.0197707
417719	420552	0.0471492
417719	420560	0.00782131
417719	776178	0.0722937
417719	428441	0.0156312
417719	420664	0.0331574
417719	428445	0.0197652
417719	428450	0.00414014
417719	395964	0.0110929
417719	420797	0.00629776
417719	100858664	0.00516902
417719	121109603	0.00930568
417719	420881	0.0788482
417719	420894	0.0410614
417719	769909	0.0622052
417719	100859798	0.0428233
417719	420925	0.0240801
417719	420926	0.0661531
417719	770453	0.00525745
417719	420974	0.0620267
417719	420978	0.0496287
417719	395234	0.0340989
417719	431181	0.023067
417719	420185	0.0102647
417719	428365	0.0168024
417719	420215	0.0252408
417719	420259	0.043848
417719	420282	0.072469
417719	420350	0.0230838
417719	420333	0.0225914
417719	421274	0.0107788
417719	421273	0.00630722
417719	416734	0.0122006
417719	416708	0.0053649
417719	416707	0.0615002
417719	421319	0.0134347
417719	395802	0.0156097
417719	421368	0.0190605
417719	421511	0.0466817
417719	421514	0.0101438
417719	421547	0.031585
417719	421548	0.0263703
417719	421668	0.0210277
417719	421744	0.0599953
417719	421752	0.0171558
417719	107053109	0.0212361
417719	395184	0.00749595
417719	421898	0.0155192
417719	421905	0.0221299
417719	421932	0.0374956
417719	428651	0.0914507
417719	421959	0.0355199
417719	422024	0.012741
417719	771715	0.078608
417719	422154	0.0667362
417719	422143	0.0407871
417719	422224	0.0153706
417719	422241	0.0278432
417719	101747741	0.0222741
417719	422336	0.0361785
417719	422339	0.0226529
417719	107052097	0.0263548
417719	770884	0.035682
417719	422587	0.0189354
417719	422589	0.00372906
417719	770777	0.0781812
417719	422638	0.0109084
417719	422641	0.0568422
417719	422692	0.0104097
417719	425210	0.0583736
417719	426362	0.0290248
417719	422747	0.0198478
417719	422793	0.0202723
417719	422845	0.00402791
417719	422857	0.00887503
417719	422862	0.0104461
417719	422955	0.0108755
417719	422993	0.0710028
417719	101749471	0.0930949
417719	422985	0.0185104
417719	422980	0.0287553
417719	421603	0.00562171
417719	421594	0.00803888
417719	423082	0.0103316
417719	395791	0.0899931
417719	396330	0.0420624
417719	423112	0.00907972
417719	396455	0.0113607
417719	428858	0.0177627
417719	429495	0.0214192
417719	423186	0.0186664
417719	423203	0.0561371
417719	423215	0.0430837
417719	423235	0.0733775
417719	423240	0.0184079
417719	423252	0.0210953
417719	423274	0.0790858
417719	423341	0.0317833
417719	423358	0.0231026
417719	428890	0.0206464
417719	423478	0.0745821
417719	423479	0.0239601
417719	423482	0.0222747
417719	423483	0.0161598
417719	428913	0.0586323
417719	423516	0.0468671
417719	373917	0.0489034
417719	423637	0.0223042
417719	423653	0.0269726
417719	423699	0.0180656
417719	124418046	0.0399643
417719	423805	0.0277916
417719	770328	0.0143448
417719	423850	0.0189623
417719	423888	0.01856
417719	423901	0.0221862
417719	101750407	0.0818693
417719	423926	0.0202967
417719	423940	0.017754
417719	771778	0.0217525
417719	396420	0.0553127
417719	424001	0.0566523
417719	424027	0.0250997
417719	424128	0.0121121
417719	424141	0.0564477
417719	395762	0.0303221
417719	424192	0.0503407
417719	396423	0.0308925
417719	424237	0.0134914
417719	424242	0.0121322
417719	424245	0.00397408
417719	424281	0.0111255
417719	424290	0.025508
417719	424337	0.0369806
417719	424342	0.0257066
417719	424350	0.00644345
417719	424375	0.0143794
417719	425735	0.0635606
417719	427017	0.0162755
417719	770513	0.0280067
417719	424447	0.0442915
417719	424448	0.0245756
417719	424532	0.0910655
417719	424588	0.0118174
417719	771811	0.0219918
417719	424616	0.0240516
417719	424626	0.0171866
417719	424677	0.0362526
417719	424741	0.0368174
417719	424758	0.0252883
417719	424859	0.00611078
417719	404750	0.00887198
417719	424807	0.0560157
417719	424779	0.0184291
417719	424891	0.0201613
417719	425015	0.0170096
417719	771519	0.00856583
417719	429163	0.041032
417719	427481	0.0121512
417719	415316	0.0140366
417719	415348	0.0591926
417719	100857587	0.00896427
417719	374113	0.0186689
417719	395193	0.0245607
417719	415419	0.0473058
417719	415435	0.0255433
417719	770108	0.0417834
417719	415505	0.0103474
417719	415771	0.0625187
417719	415794	0.0137548
417719	430553	0.00581767
417719	415938	0.0214768
417719	415969	0.00971666
417719	415989	0.0305794
417719	416031	0.0403887
417719	416093	0.0198074
417719	416125	0.0143443
417719	768990	0.036093
417719	416184	0.0392664
417719	416165	0.045754
417719	431542	0.0105525
417719	416333	0.0550096
417719	416428	0.0129025
417719	416439	0.0195083
417719	374196	0.0367294
417719	416487	0.00842885
417719	107054608	0.0184046
417719	770269	0.0117716
417719	416505	0.0272517
417719	416512	0.0142537
417719	395483	0.0937542
417719	416528	0.0546088
417719	416577	0.015253
417719	416578	0.0216369
417719	395871	0.0574488
417719	426427	0.00488413
417719	768505	0.0117465
417719	416664	0.00574826
417719	373953	0.0173377
417719	416796	0.0205583
417719	416835	0.0280924
417719	107051594	0.0203042
417719	416926	0.0412829
417719	107049794	0.00899262
417719	417286	0.029341
417719	417191	0.056921
417719	417179	0.0321053
417719	771901	0.0176858
417719	417151	0.0640822
417719	417119	0.0147526
417719	417118	0.0845854
417719	417101	0.0131841
417719	417377	0.0278581
417719	417387	0.0252821
417719	417391	0.0149861
417719	417431	0.03721
417719	417447	0.0696325
417719	422074	0.0106279
417719	100857706	0.060319
417719	422095	0.0110536
417719	417487	0.016771
417719	417519	0.00576515
417719	427823	0.0129908
417719	417605	0.0753322
417719	417615	0.0203251
417719	419143	0.00929979
417719	100857695	0.00638409
417719	419184	0.090324
417719	419189	0.0332981
417719	771089	0.0574507
417719	419270	0.0492326
417719	771843	0.0201115
417719	771902	0.0251485
417719	419297	0.0902308
417719	419319	0.0243701
417719	419403	0.00841837
417719	419409	0.060662
417719	107054923	0.0137339
417719	419439	0.048858
417719	419468	0.0168193
417719	426211	0.0162681
417719	395090	0.0904237
417719	419483	0.0187328
417719	419484	0.00747802
417719	419494	0.0235957
417719	419514	0.075086
417719	419529	0.0495373
417719	772393	0.0162389
417719	769300	0.0378129
417719	395120	0.0174143
417719	419684	0.0189272
417719	419686	0.0113361
417719	419738	0.0120063
417719	419744	0.0721916
417719	419748	0.00814034
417719	100857756	0.0464072
417719	419778	0.0568274
417719	419779	0.0363998
417719	419791	0.0781517
417719	378792	0.0590638
417719	100859094	0.0479651
417719	426146	0.0117551
417719	100859723	0.0169216
417719	421181	0.0130347
417719	419831	0.0770857
417719	771782	0.0819388
417719	419849	0.0447505
417719	419900	0.0126089
417719	419910	0.0299753
417719	428279	0.0296235
417719	420002	0.0266896
417719	431201	0.0227825
417719	395861	0.0500603
417719	395373	0.0331383
417719	395197	0.0153373
417719	420104	0.0158428
417719	776036	0.0173467
417719	426878	0.0136336
417719	426879	0.0156316
417719	107051468	0.0235072
417719	112530294	0.0323483
417719	107057642	0.0130698
417719	107055444	0.0124176
417719	374014	0.0127244
417719	426857	0.060547
417719	427406	0.0252246
417719	427258	0.0237478
417719	427333	0.0731292
417719	427389	0.0216117
417719	121112513	0.0199134
417719	121112821	0.00249257
417719	121107156	0.00765681
417715	417746	0.0868041
417715	417776	0.0527729
417715	771874	0.0578957
417715	417857	0.0494831
417715	107052797	0.0435138
417715	417900	0.0111811
417715	770780	0.0374639
417715	418013	0.0111638
417715	418034	0.0165844
417715	418098	0.0698484
417715	418108	0.0443447
417715	418136	0.0930422
417715	418137	0.0240152
417715	418138	0.0611058
417715	418141	0.0476941
417715	418167	0.127265
417715	418178	0.0269193
417715	418199	0.0452877
417715	418215	0.0399937
417715	418223	0.0375426
417715	425757	0.062642
417715	418267	0.0792193
417715	418268	0.0299093
417715	418408	0.0556533
417715	107054979	0.0577267
417715	418425	0.0316402
417715	418437	0.0328435
417715	418441	0.0846263
417715	418461	0.0543746
417715	418484	0.0144324
417715	418502	0.0486519
417715	418503	0.138789
417715	418518	0.048916
417715	418524	0.0872258
417715	418532	0.0822526
417715	426097	0.080743
417715	418656	0.0156181
417715	418677	0.0433015
417715	418700	0.0630575
417715	428014	0.0615651
417715	418749	0.0216704
417715	769797	0.0423399
417715	107051027	0.117234
417715	418855	0.0515058
417715	418902	0.0373054
417715	418924	0.0210845
417715	418943	0.0193744
417715	101751376	0.0994034
417715	426394	0.0264609
417715	419029	0.126343
417715	420398	0.0472015
417715	420481	0.0448558
417715	420545	0.0264205
417715	420552	0.110122
417715	420560	0.0230734
417715	776178	0.0927079
417715	428441	0.0156977
417715	420664	0.0668538
417715	428445	0.0515768
417715	428450	0.00787787
417715	395964	0.0140197
417715	420797	0.0191279
417715	100858664	0.0161674
417715	121109603	0.0230582
417715	420881	0.14661
417715	420894	0.0717912
417715	769909	0.093057
417715	100859798	0.071207
417715	420925	0.0579745
417715	420926	0.102799
417715	770453	0.0111311
417715	420974	0.056753
417715	420978	0.0838735
417715	395234	0.0471217
417715	431181	0.0451791
417715	420185	0.0247921
417715	428365	0.028957
417715	420215	0.0529609
417715	420259	0.0794796
417715	420282	0.0942446
417715	420350	0.0492569
417715	420333	0.0411042
417715	421274	0.018801
417715	421273	0.0201238
417715	416734	0.0242258
417715	416708	0.0152908
417715	416707	0.0807987
417715	421319	0.0335031
417715	395802	0.0296813
417715	421368	0.057774
417715	421511	0.0650253
417715	421514	0.0215166
417715	421547	0.0494256
417715	421548	0.0524092
417715	421668	0.0509145
417715	421744	0.0932689
417715	421752	0.0607828
417715	107053109	0.059916
417715	395184	0.0170347
417715	421898	0.0288764
417715	421905	0.0388819
417715	421932	0.0397227
417715	428651	0.147979
417715	421959	0.0439771
417715	422024	0.036133
417715	771715	0.108373
417715	422154	0.0948082
417715	422143	0.0781388
417715	422224	0.0465403
417715	422241	0.0522939
417715	101747741	0.0734986
417715	422336	0.0571125
417715	422339	0.0644427
417715	107052097	0.0497881
417715	770884	0.0347008
417715	422587	0.0542989
417715	422589	0.00951096
417715	770777	0.0983683
417715	422638	0.0344183
417715	422641	0.0702011
417715	422692	0.0341595
417715	425210	0.0822249
417715	426362	0.0675761
417715	422747	0.0381531
417715	422793	0.0242092
417715	422845	0.00944747
417715	422857	0.0194677
417715	422862	0.0331688
417715	422955	0.0209393
417715	422993	0.133986
417715	101749471	0.123524
417715	422985	0.0561994
417715	422980	0.0572462
417715	421603	0.0131457
417715	421594	0.0251802
417715	423082	0.0287413
417715	395791	0.124512
417715	396330	0.0764858
417715	423112	0.0183062
417715	396455	0.0139095
417715	428858	0.0362835
417715	429495	0.0469193
417715	423186	0.0583824
417715	423203	0.0729948
417715	423215	0.0463067
417715	423235	0.0939919
417715	423240	0.0330782
417715	423252	0.0269475
417715	423274	0.111539
417715	423341	0.0517975
417715	423358	0.040534
417715	428890	0.056337
417715	423478	0.104906
417715	423479	0.0331092
417715	423482	0.0466846
417715	423483	0.0295821
417715	428913	0.102639
417715	423516	0.0732926
417715	373917	0.096184
417715	423637	0.0219988
417715	423653	0.0569202
417715	423699	0.0565027
417715	124418046	0.0657564
417715	423805	0.0268977
417715	770328	0.0425147
417715	423850	0.0465228
417715	423888	0.0584922
417715	423901	0.0619204
417715	101750407	0.119617
417715	423926	0.0308372
417715	423940	0.0269292
417715	771778	0.0546701
417715	396420	0.0605845
417715	424001	0.0657617
417715	424027	0.0364523
417715	424128	0.0187722
417715	424141	0.0638199
417715	395762	0.0407082
417715	424192	0.074226
417715	396423	0.0731223
417715	424237	0.0304441
417715	424242	0.0316616
417715	424245	0.0113307
417715	424281	0.0179873
417715	424290	0.0429354
417715	424337	0.0410433
417715	424342	0.0561538
417715	424350	0.0159677
417715	424375	0.0345172
417715	425735	0.0695479
417715	427017	0.0378338
417715	770513	0.0456171
417715	424447	0.0611527
417715	424448	0.0723288
417715	424532	0.120173
417715	424588	0.0247334
417715	771811	0.0579133
417715	424616	0.0487194
417715	424626	0.0321063
417715	424677	0.0448207
417715	424741	0.0637355
417715	424758	0.0487328
417715	424859	0.00987478
417715	404750	0.0232624
417715	424807	0.116168
417715	424779	0.032168
417715	424891	0.0450293
417715	425015	0.0379744
417715	771519	0.019346
417715	429163	0.0642921
417715	427481	0.0258302
417715	415316	0.0199201
417715	415348	0.0870293
417715	100857587	0.0285033
417715	374113	0.0469904
417715	395193	0.0650019
417715	415419	0.0587644
417715	415435	0.0299789
417715	770108	0.0580145
417715	415505	0.0160364
417715	415771	0.100927
417715	415794	0.0247826
417715	430553	0.0109058
417715	415938	0.0586912
417715	415969	0.0292564
417715	415989	0.0298786
417715	416031	0.0467917
417715	416093	0.0725064
417715	416125	0.0396078
417715	768990	0.0794535
417715	416184	0.0537703
417715	416165	0.0678516
417715	431542	0.0227266
417715	416333	0.106673
417715	416428	0.0426663
417715	416439	0.0670742
417715	374196	0.0423845
417715	416487	0.0128384
417715	107054608	0.0381347
417715	770269	0.0265486
417715	416505	0.0433871
417715	416512	0.0170355
417715	395483	0.125889
417715	416528	0.0810799
417715	416577	0.0423308
417715	416578	0.0674161
417715	395871	0.0588227
417715	426427	0.00998989
417715	768505	0.0261236
417715	416664	0.0218619
417715	373953	0.0231629
417715	416796	0.072826
417715	416835	0.0481657
417715	107051594	0.0570991
417715	416926	0.0620839
417715	107049794	0.0390477
417715	417286	0.0548063
417715	417191	0.0811233
417715	417179	0.0522509
417715	771901	0.0354001
417715	417151	0.0787045
417715	417119	0.0390877
417715	417118	0.122394
417715	417101	0.029345
417715	417377	0.0602986
417715	417387	0.0317996
417715	417391	0.0358515
417715	417431	0.054302
417715	417447	0.102892
417715	422074	0.0225015
417715	100857706	0.109292
417715	422095	0.0174091
417715	417487	0.0434955
417715	417519	0.0167991
417715	427823	0.0366216
417715	417605	0.0942182
417715	417615	0.055338
417715	419143	0.0327138
417715	100857695	0.0116434
417715	419184	0.146425
417715	419189	0.0493943
417715	771089	0.0921041
417715	419270	0.0840829
417715	771843	0.0524728
417715	771902	0.0376122
417715	419297	0.123631
417715	419319	0.0295177
417715	419403	0.027074
417715	419409	0.0707561
417715	107054923	0.028611
417715	419439	0.0474559
417715	419468	0.0400429
417715	426211	0.0420997
417715	395090	0.116639
417715	419483	0.0370197
417715	419484	0.0185512
417715	419494	0.0554682
417715	419514	0.110307
417715	419529	0.0715229
417715	772393	0.0338818
417715	769300	0.0587922
417715	395120	0.0371165
417715	419684	0.0408202
417715	419686	0.0218667
417715	419738	0.0269196
417715	419744	0.117644
417715	419748	0.0136458
417715	100857756	0.0629722
417715	419778	0.0928097
417715	419779	0.0554243
417715	419791	0.112231
417715	378792	0.0643403
417715	100859094	0.0769522
417715	426146	0.0305256
417715	100859723	0.0395463
417715	421181	0.026431
417715	419831	0.0976365
417715	771782	0.105286
417715	419849	0.0818419
417715	419900	0.033235
417715	419910	0.0575447
417715	428279	0.0359993
417715	420002	0.0744291
417715	431201	0.0591995
417715	395861	0.073961
417715	395373	0.0580729
417715	395197	0.0375064
417715	420104	0.038332
417715	776036	0.0476719
417715	426878	0.0163128
417715	426879	0.0274025
417715	107051468	0.0721727
417715	112530294	0.0594247
417715	107057642	0.0378769
417715	107055444	0.0176568
417715	374014	0.0199353
417715	426857	0.104245
417715	427406	0.0828732
417715	427258	0.0367025
417715	427333	0.118708
417715	427389	0.0481704
417715	121112513	0.039071
417715	121112821	0.00524417
417715	121107156	0.0238872
417746	417776	0.220007
417746	771874	0.186402
417746	417857	0.206903
417746	107052797	0.0849958
417746	417900	0.0187621
417746	770780	0.0888984
417746	418013	0.0400304
417746	418034	0.045203
417746	418098	0.126436
417746	418108	0.0791554
417746	418136	0.246127
417746	418137	0.0570452
417746	418138	0.210493
417746	418141	0.124579
417746	418167	0.170302
417746	418178	0.0622176
417746	418199	0.121315
417746	418215	0.186327
417746	418223	0.118484
417746	425757	0.159914
417746	418267	0.1941
417746	418268	0.0911267
417746	418408	0.135115
417746	107054979	0.18417
417746	418425	0.114509
417746	418437	0.093062
417746	418441	0.1494
417746	418461	0.143794
417746	418484	0.0388759
417746	418502	0.096378
417746	418503	0.247701
417746	418518	0.0739887
417746	418524	0.166718
417746	418532	0.15554
417746	426097	0.0763467
417746	418656	0.0382428
417746	418677	0.0918481
417746	418700	0.0670233
417746	428014	0.146633
417746	418749	0.0729227
417746	769797	0.0764719
417746	107051027	0.198489
417746	418855	0.164692
417746	418902	0.119078
417746	418924	0.0688356
417746	418943	0.136147
417746	101751376	0.317063
417746	426394	0.0789682
417746	419029	0.263891
417746	420398	0.122685
417746	420481	0.135642
417746	420545	0.0910876
417746	420552	0.0704724
417746	420560	0.0546509
417746	776178	0.316694
417746	428441	0.0558537
417746	420664	0.0640723
417746	428445	0.0704884
417746	428450	0.040607
417746	395964	0.0445433
417746	420797	0.0719013
417746	100858664	0.0657896
417746	121109603	0.119505
417746	420881	0.19429
417746	420894	0.1563
417746	769909	0.19973
417746	100859798	0.190803
417746	420925	0.170456
417746	420926	0.219995
417746	770453	0.0799367
417746	420974	0.155139
417746	420978	0.117389
417746	395234	0.263202
417746	431181	0.166546
417746	420185	0.0451164
417746	428365	0.114451
417746	420215	0.08705
417746	420259	0.114548
417746	420282	0.322267
417746	420350	0.0558485
417746	420333	0.133502
417746	421274	0.0793734
417746	421273	0.0239505
417746	416734	0.0972132
417746	416708	0.0581033
417746	416707	0.266224
417746	421319	0.0441458
417746	395802	0.100951
417746	421368	0.0584168
417746	421511	0.135878
417746	421514	0.112666
417746	421547	0.0821612
417746	421548	0.179981
417746	421668	0.143446
417746	421744	0.161537
417746	421752	0.107932
417746	107053109	0.0912954
417746	395184	0.0795162
417746	421898	0.186915
417746	421905	0.21547
417746	421932	0.13076
417746	428651	0.282107
417746	421959	0.105967
417746	422024	0.070991
417746	771715	0.258185
417746	422154	0.262229
417746	422143	0.116655
417746	422224	0.0677333
417746	422241	0.212453
417746	101747741	0.0708269
417746	422336	0.0932024
417746	422339	0.140252
417746	107052097	0.173985
417746	770884	0.0516566
417746	422587	0.157773
417746	422589	0.0297401
417746	770777	0.316101
417746	422638	0.0259832
417746	422641	0.149381
417746	422692	0.0308859
417746	425210	0.12667
417746	426362	0.18169
417746	422747	0.0355865
417746	422793	0.102108
417746	422845	0.0296231
417746	422857	0.0884914
417746	422862	0.0441819
417746	422955	0.0324897
417746	422993	0.150205
417746	101749471	0.362226
417746	422985	0.0983846
417746	422980	0.168372
417746	421603	0.0435746
417746	421594	0.0526553
417746	423082	0.0892635
417746	395791	0.318891
417746	396330	0.0923122
417746	423112	0.0539961
417746	396455	0.0257555
417746	428858	0.191467
417746	429495	0.211034
417746	423186	0.107073
417746	423203	0.195782
417746	423215	0.232678
417746	423235	0.315481
417746	423240	0.0640527
417746	423252	0.0372066
417746	423274	0.276274
417746	423341	0.254157
417746	423358	0.169763
417746	428890	0.132124
417746	423478	0.229073
417746	423479	0.123149
417746	423482	0.130815
417746	423483	0.101986
417746	428913	0.179395
417746	423516	0.150159
417746	373917	0.0929901
417746	423637	0.0635293
417746	423653	0.179088
417746	423699	0.0939736
417746	124418046	0.126052
417746	423805	0.110751
417746	770328	0.102456
417746	423850	0.133834
417746	423888	0.0462406
417746	423901	0.0781923
417746	101750407	0.262224
417746	423926	0.05483
417746	423940	0.0366444
417746	771778	0.149161
417746	396420	0.207177
417746	424001	0.274587
417746	424027	0.1713
417746	424128	0.0868411
417746	424141	0.140839
417746	395762	0.0892514
417746	424192	0.194146
417746	396423	0.138363
417746	424237	0.0601611
417746	424242	0.066449
417746	424245	0.0211691
417746	424281	0.0551503
417746	424290	0.103515
417746	424337	0.135288
417746	424342	0.202671
417746	424350	0.0356587
417746	424375	0.0513156
417746	425735	0.232603
417746	427017	0.153188
417746	770513	0.203162
417746	424447	0.139608
417746	424448	0.143121
417746	424532	0.355514
417746	424588	0.0504438
417746	771811	0.103414
417746	424616	0.185328
417746	424626	0.196212
417746	424677	0.154199
417746	424741	0.148236
417746	424758	0.0697715
417746	424859	0.049433
417746	404750	0.036402
417746	424807	0.137492
417746	424779	0.169196
417746	424891	0.154205
417746	425015	0.133852
417746	771519	0.0453063
417746	429163	0.163696
417746	427481	0.0902931
417746	415316	0.088924
417746	415348	0.220166
417746	100857587	0.0665348
417746	374113	0.120197
417746	395193	0.0685908
417746	415419	0.246941
417746	415435	0.0869204
417746	770108	0.0743725
417746	415505	0.0366671
417746	415771	0.240046
417746	415794	0.0413042
417746	430553	0.0472094
417746	415938	0.0733071
417746	415969	0.0539708
417746	415989	0.100779
417746	416031	0.273328
417746	416093	0.108204
417746	416125	0.0635926
417746	768990	0.0811076
417746	416184	0.110917
417746	416165	0.098369
417746	431542	0.0485319
417746	416333	0.0822223
417746	416428	0.09914
417746	416439	0.126678
417746	374196	0.187018
417746	416487	0.0484477
417746	107054608	0.245414
417746	770269	0.0622998
417746	416505	0.0936236
417746	416512	0.0695419
417746	395483	0.343002
417746	416528	0.184801
417746	416577	0.0544528
417746	416578	0.093955
417746	395871	0.17238
417746	426427	0.0353204
417746	768505	0.122996
417746	416664	0.049413
417746	373953	0.0876355
417746	416796	0.103978
417746	416835	0.131085
417746	107051594	0.0623659
417746	416926	0.115863
417746	107049794	0.0272297
417746	417286	0.16652
417746	417191	0.175133
417746	417179	0.205364
417746	771901	0.230985
417746	417151	0.284026
417746	417119	0.0798587
417746	417118	0.323728
417746	417101	0.113067
417746	417377	0.105365
417746	417387	0.0802146
417746	417391	0.105014
417746	417431	0.233191
417746	417447	0.23177
417746	422074	0.0796856
417746	100857706	0.118845
417746	422095	0.0711033
417746	417487	0.0901244
417746	417519	0.0506328
417746	427823	0.0578567
417746	417605	0.234693
417746	417615	0.158261
417746	419143	0.0571426
417746	100857695	0.0414686
417746	419184	0.237932
417746	419189	0.248833
417746	771089	0.164336
417746	419270	0.172226
417746	771843	0.0709371
417746	771902	0.115487
417746	419297	0.335372
417746	419319	0.0837175
417746	419403	0.0396596
417746	419409	0.266117
417746	107054923	0.0510768
417746	419439	0.0770976
417746	419468	0.128575
417746	426211	0.0488582
417746	395090	0.342852
417746	419483	0.0740539
417746	419484	0.0348072
417746	419494	0.158726
417746	419514	0.275043
417746	419529	0.168241
417746	772393	0.120406
417746	769300	0.112759
417746	395120	0.0804768
417746	419684	0.135805
417746	419686	0.0609581
417746	419738	0.0417071
417746	419744	0.217643
417746	419748	0.0447042
417746	100857756	0.203775
417746	419778	0.16482
417746	419779	0.205452
417746	419791	0.298879
417746	378792	0.173846
417746	100859094	0.108493
417746	426146	0.0644584
417746	100859723	0.108454
417746	421181	0.0645125
417746	419831	0.331773
417746	771782	0.312385
417746	419849	0.104299
417746	419900	0.0391651
417746	419910	0.0445605
417746	428279	0.122038
417746	420002	0.0894747
417746	431201	0.133323
417746	395861	0.171774
417746	395373	0.148023
417746	395197	0.073221
417746	420104	0.0948974
417746	776036	0.0360054
417746	426878	0.0402533
417746	426879	0.0654437
417746	107051468	0.100333
417746	112530294	0.0849006
417746	107057642	0.0377799
417746	107055444	0.0473396
417746	374014	0.0314946
417746	426857	0.182115
417746	427406	0.114349
417746	427258	0.0925598
417746	427333	0.213397
417746	427389	0.128917
417746	121112513	0.232387
417746	121112821	0.00952639
417746	121107156	0.0368605
417776	771874	0.110379
417776	417857	0.102445
417776	107052797	0.048504
417776	417900	0.00788088
417776	770780	0.0481672
417776	418013	0.0189918
417776	418034	0.0204717
417776	418098	0.0682309
417776	418108	0.0310674
417776	418136	0.216104
417776	418137	0.0237899
417776	418138	0.0971915
417776	418141	0.069157
417776	418167	0.137712
417776	418178	0.0221778
417776	418199	0.0772825
417776	418215	0.0866574
417776	418223	0.0724404
417776	425757	0.136374
417776	418267	0.16052
417776	418268	0.0443512
417776	418408	0.093803
417776	107054979	0.148736
417776	418425	0.0571275
417776	418437	0.049113
417776	418441	0.129488
417776	418461	0.0980427
417776	418484	0.0138588
417776	418502	0.0490969
417776	418503	0.205408
417776	418518	0.0287554
417776	418524	0.141412
417776	418532	0.130512
417776	426097	0.0327092
417776	418656	0.0170315
417776	418677	0.0702706
417776	418700	0.018161
417776	428014	0.0871415
417776	418749	0.0365763
417776	769797	0.0388328
417776	107051027	0.15049
417776	418855	0.100748
417776	418902	0.0802733
417776	418924	0.0389192
417776	418943	0.0714371
417776	101751376	0.281204
417776	426394	0.0432475
417776	419029	0.22312
417776	420398	0.0609475
417776	420481	0.0776149
417776	420545	0.0418333
417776	420552	0.053585
417776	420560	0.023832
417776	776178	0.289066
417776	428441	0.0356077
417776	420664	0.0324223
417776	428445	0.031913
417776	428450	0.0232721
417776	395964	0.0285132
417776	420797	0.0336288
417776	100858664	0.0337288
417776	121109603	0.0669466
417776	420881	0.158325
417776	420894	0.0813013
417776	769909	0.165005
417776	100859798	0.167448
417776	420925	0.0717989
417776	420926	0.170559
417776	770453	0.0426056
417776	420974	0.124859
417776	420978	0.105603
417776	395234	0.148219
417776	431181	0.0780581
417776	420185	0.0176637
417776	428365	0.063194
417776	420215	0.0375309
417776	420259	0.0634372
417776	420282	0.294406
417776	420350	0.0341856
417776	420333	0.059664
417776	421274	0.0419026
417776	421273	0.00911567
417776	416734	0.0441385
417776	416708	0.0303341
417776	416707	0.243545
417776	421319	0.0244352
417776	395802	0.0539514
417776	421368	0.0175549
417776	421511	0.0638501
417776	421514	0.0567101
417776	421547	0.0569928
417776	421548	0.0843714
417776	421668	0.0626212
417776	421744	0.102208
417776	421752	0.0378623
417776	107053109	0.0323561
417776	395184	0.0329124
417776	421898	0.0958963
417776	421905	0.114903
417776	421932	0.0803224
417776	428651	0.227628
417776	421959	0.0604334
417776	422024	0.029293
417776	771715	0.241356
417776	422154	0.228932
417776	422143	0.0639381
417776	422224	0.0287665
417776	422241	0.134546
417776	101747741	0.0224724
417776	422336	0.0796755
417776	422339	0.0532527
417776	107052097	0.0887264
417776	770884	0.0338514
417776	422587	0.0830975
417776	422589	0.0132657
417776	770777	0.295574
417776	422638	0.0110955
417776	422641	0.0777375
417776	422692	0.00922605
417776	425210	0.0765221
417776	426362	0.0907904
417776	422747	0.0175094
417776	422793	0.0639192
417776	422845	0.0118485
417776	422857	0.0421453
417776	422862	0.015887
417776	422955	0.0149284
417776	422993	0.129363
417776	101749471	0.324034
417776	422985	0.0448523
417776	422980	0.076239
417776	421603	0.0172878
417776	421594	0.0214943
417776	423082	0.0407032
417776	395791	0.264687
417776	396330	0.0428246
417776	423112	0.0269345
417776	396455	0.0241115
417776	428858	0.0958223
417776	429495	0.102662
417776	423186	0.0443085
417776	423203	0.175848
417776	423215	0.157535
417776	423235	0.285566
417776	423240	0.0268586
417776	423252	0.0197092
417776	423274	0.250361
417776	423341	0.125216
417776	423358	0.0872378
417776	428890	0.0652151
417776	423478	0.179661
417776	423479	0.0640778
417776	423482	0.0723551
417776	423483	0.0446397
417776	428913	0.159609
417776	423516	0.114078
417776	373917	0.0674486
417776	423637	0.0387448
417776	423653	0.0875572
417776	423699	0.0367631
417776	124418046	0.0704408
417776	423805	0.0836749
417776	770328	0.0455832
417776	423850	0.0540418
417776	423888	0.0182582
417776	423901	0.0343376
417776	101750407	0.213931
417776	423926	0.0289376
417776	423940	0.0237806
417776	771778	0.0610178
417776	396420	0.171598
417776	424001	0.248997
417776	424027	0.0899565
417776	424128	0.0448521
417776	424141	0.0976752
417776	395762	0.0784341
417776	424192	0.14505
417776	396423	0.0591214
417776	424237	0.0300172
417776	424242	0.0333795
417776	424245	0.0104455
417776	424281	0.0444552
417776	424290	0.04564
417776	424337	0.075883
417776	424342	0.0865521
417776	424350	0.0177123
417776	424375	0.0242491
417776	425735	0.192856
417776	427017	0.0846839
417776	770513	0.125342
417776	424447	0.07474
417776	424448	0.0613479
417776	424532	0.314462
417776	424588	0.0219004
417776	771811	0.0593246
417776	424616	0.0961459
417776	424626	0.0997968
417776	424677	0.0868642
417776	424741	0.0706817
417776	424758	0.0377748
417776	424859	0.0324867
417776	404750	0.0161424
417776	424807	0.105275
417776	424779	0.0894832
417776	424891	0.0860435
417776	425015	0.0680094
417776	771519	0.0248093
417776	429163	0.123475
417776	427481	0.0451198
417776	415316	0.0455736
417776	415348	0.200851
417776	100857587	0.0286918
417776	374113	0.0541518
417776	395193	0.0280998
417776	415419	0.174878
417776	415435	0.0464042
417776	770108	0.0400481
417776	415505	0.0195324
417776	415771	0.200389
417776	415794	0.0280021
417776	430553	0.0215615
417776	415938	0.0402602
417776	415969	0.0225032
417776	415989	0.0683634
417776	416031	0.196825
417776	416093	0.0406157
417776	416125	0.0278605
417776	768990	0.0402664
417776	416184	0.0779077
417776	416165	0.0523425
417776	431542	0.0319671
417776	416333	0.0632495
417776	416428	0.0383216
417776	416439	0.0418561
417776	374196	0.120693
417776	416487	0.0273994
417776	107054608	0.138692
417776	770269	0.0281606
417776	416505	0.0384294
417776	416512	0.0374406
417776	395483	0.292191
417776	416528	0.139917
417776	416577	0.0170182
417776	416578	0.0309246
417776	395871	0.11798
417776	426427	0.0183881
417776	768505	0.0750312
417776	416664	0.0203239
417776	373953	0.0423023
417776	416796	0.0435351
417776	416835	0.0656667
417776	107051594	0.0348386
417776	416926	0.0987436
417776	107049794	0.00854068
417776	417286	0.0962595
417776	417191	0.140419
417776	417179	0.104697
417776	771901	0.12305
417776	417151	0.271344
417776	417119	0.0326925
417776	417118	0.275962
417776	417101	0.0513903
417776	417377	0.0690982
417776	417387	0.0462788
417776	417391	0.0503431
417776	417431	0.160489
417776	417447	0.208449
417776	422074	0.0386404
417776	100857706	0.0837168
417776	422095	0.0353503
417776	417487	0.0427853
417776	417519	0.0203468
417776	427823	0.0244429
417776	417605	0.200055
417776	417615	0.0677675
417776	419143	0.0263157
417776	100857695	0.0170703
417776	419184	0.185299
417776	419189	0.130604
417776	771089	0.124667
417776	419270	0.154517
417776	771843	0.0272259
417776	771902	0.0625764
417776	419297	0.286773
417776	419319	0.0392186
417776	419403	0.0164091
417776	419409	0.250393
417776	107054923	0.0227251
417776	419439	0.0480313
417776	419468	0.0607385
417776	426211	0.0212406
417776	395090	0.305213
417776	419483	0.0347916
417776	419484	0.0134545
417776	419494	0.079521
417776	419514	0.232381
417776	419529	0.0836684
417776	772393	0.0597302
417776	769300	0.0529932
417776	395120	0.0390364
417776	419684	0.0625275
417776	419686	0.0387231
417776	419738	0.0245785
417776	419744	0.176161
417776	419748	0.0205985
417776	100857756	0.130797
417776	419778	0.144819
417776	419779	0.155028
417776	419791	0.263883
417776	378792	0.118321
417776	100859094	0.0813775
417776	426146	0.0251379
417776	100859723	0.0505906
417776	421181	0.0284349
417776	419831	0.307678
417776	771782	0.281958
417776	419849	0.0832571
417776	419900	0.0157079
417776	419910	0.0268524
417776	428279	0.085644
417776	420002	0.0434108
417776	431201	0.0601316
417776	395861	0.157095
417776	395373	0.0716279
417776	395197	0.0308073
417776	420104	0.0442695
417776	776036	0.0147628
417776	426878	0.0327363
417776	426879	0.0421494
417776	107051468	0.0456811
417776	112530294	0.0391116
417776	107057642	0.0171324
417776	107055444	0.0288433
417776	374014	0.0156582
417776	426857	0.166729
417776	427406	0.0359951
417776	427258	0.0488098
417776	427333	0.168514
417776	427389	0.0528666
417776	121112513	0.135379
417776	121112821	0.00381936
417776	121107156	0.0147673
771874	417857	0.130789
771874	107052797	0.0712111
771874	417900	0.0202253
771874	770780	0.0479687
771874	418013	0.0359852
771874	418034	0.0184494
771874	418098	0.0932882
771874	418108	0.0647945
771874	418136	0.194306
771874	418137	0.0406032
771874	418138	0.105874
771874	418141	0.0809395
771874	418167	0.163044
771874	418178	0.0543104
771874	418199	0.0762276
771874	418215	0.0964661
771874	418223	0.0788221
771874	425757	0.130519
771874	418267	0.176591
771874	418268	0.0619946
771874	418408	0.0856697
771874	107054979	0.165319
771874	418425	0.0737341
771874	418437	0.0533809
771874	418441	0.160131
771874	418461	0.117002
771874	418484	0.0168227
771874	418502	0.0902376
771874	418503	0.238702
771874	418518	0.0460404
771874	418524	0.155794
771874	418532	0.15424
771874	426097	0.0460188
771874	418656	0.0187233
771874	418677	0.107039
771874	418700	0.0639144
771874	428014	0.084448
771874	418749	0.067852
771874	769797	0.0553395
771874	107051027	0.18768
771874	418855	0.107882
771874	418902	0.0761413
771874	418924	0.0287595
771874	418943	0.0864327
771874	101751376	0.255348
771874	426394	0.0440578
771874	419029	0.234491
771874	420398	0.0788254
771874	420481	0.0893454
771874	420545	0.0541265
771874	420552	0.0797791
771874	420560	0.0329891
771874	776178	0.254984
771874	428441	0.0551655
771874	420664	0.0452998
771874	428445	0.057967
771874	428450	0.029131
771874	395964	0.0425176
771874	420797	0.0556934
771874	100858664	0.0443664
771874	121109603	0.0719737
771874	420881	0.19619
771874	420894	0.105417
771874	769909	0.196161
771874	100859798	0.174259
771874	420925	0.0858764
771874	420926	0.196259
771874	770453	0.0474527
771874	420974	0.0782649
771874	420978	0.117516
771874	395234	0.139499
771874	431181	0.112623
771874	420185	0.0233309
771874	428365	0.0732971
771874	420215	0.0696907
771874	420259	0.0990835
771874	420282	0.265962
771874	420350	0.0333358
771874	420333	0.0925645
771874	421274	0.0550043
771874	421273	0.0336422
771874	416734	0.07658
771874	416708	0.0447414
771874	416707	0.217245
771874	421319	0.028963
771874	395802	0.0690378
771874	421368	0.056052
771874	421511	0.0814709
771874	421514	0.0678768
771874	421547	0.0355597
771874	421548	0.087062
771874	421668	0.10473
771874	421744	0.142781
771874	421752	0.0835505
771874	107053109	0.0753865
771874	395184	0.0519705
771874	421898	0.0939248
771874	421905	0.129277
771874	421932	0.0751741
771874	428651	0.258342
771874	421959	0.100059
771874	422024	0.0617944
771874	771715	0.2039
771874	422154	0.211769
771874	422143	0.0848593
771874	422224	0.053804
771874	422241	0.113141
771874	101747741	0.0631497
771874	422336	0.0961507
771874	422339	0.0835759
771874	107052097	0.096476
771874	770884	0.0268834
771874	422587	0.0950353
771874	422589	0.0124113
771874	770777	0.248585
771874	422638	0.034101
771874	422641	0.0864551
771874	422692	0.0364215
771874	425210	0.0954765
771874	426362	0.103292
771874	422747	0.0246201
771874	422793	0.0439709
771874	422845	0.0196836
771874	422857	0.0731104
771874	422862	0.0366876
771874	422955	0.020335
771874	422993	0.145713
771874	101749471	0.298135
771874	422985	0.0667055
771874	422980	0.0874369
771874	421603	0.0266822
771874	421594	0.04611
771874	423082	0.0581736
771874	395791	0.269102
771874	396330	0.0674389
771874	423112	0.0446626
771874	396455	0.0411849
771874	428858	0.12098
771874	429495	0.109391
771874	423186	0.074574
771874	423203	0.180131
771874	423215	0.116408
771874	423235	0.265434
771874	423240	0.032498
771874	423252	0.0297195
771874	423274	0.224135
771874	423341	0.145587
771874	423358	0.111206
771874	428890	0.0858528
771874	423478	0.208122
771874	423479	0.0674445
771874	423482	0.0913838
771874	423483	0.0464413
771874	428913	0.169777
771874	423516	0.134156
771874	373917	0.108837
771874	423637	0.0539335
771874	423653	0.10372
771874	423699	0.0793219
771874	124418046	0.109981
771874	423805	0.0912109
771874	770328	0.0726983
771874	423850	0.0932778
771874	423888	0.048975
771874	423901	0.0612804
771874	101750407	0.235154
771874	423926	0.0362701
771874	423940	0.015725
771874	771778	0.0784728
771874	396420	0.177937
771874	424001	0.203882
771874	424027	0.112408
771874	424128	0.0533278
771874	424141	0.0756215
771874	395762	0.0947191
771874	424192	0.16907
771874	396423	0.0972424
771874	424237	0.0458929
771874	424242	0.0447445
771874	424245	0.0188557
771874	424281	0.0601349
771874	424290	0.0499905
771874	424337	0.0591092
771874	424342	0.100339
771874	424350	0.0349464
771874	424375	0.0499949
771874	425735	0.149771
771874	427017	0.10157
771874	770513	0.101322
771874	424447	0.0757887
771874	424448	0.0860993
771874	424532	0.289162
771874	424588	0.0577351
771874	771811	0.0607873
771874	424616	0.107054
771874	424626	0.114694
771874	424677	0.102877
771874	424741	0.110655
771874	424758	0.0688333
771874	424859	0.0362204
771874	404750	0.0336492
771874	424807	0.142747
771874	424779	0.105835
771874	424891	0.0815761
771874	425015	0.0599788
771874	771519	0.0440999
771874	429163	0.14129
771874	427481	0.06938
771874	415316	0.0762353
771874	415348	0.208449
771874	100857587	0.0387439
771874	374113	0.0758426
771874	395193	0.0713669
771874	415419	0.136801
771874	415435	0.066746
771874	770108	0.0405332
771874	415505	0.0349511
771874	415771	0.219235
771874	415794	0.0520142
771874	430553	0.0203211
771874	415938	0.049228
771874	415969	0.0303216
771874	415989	0.0396427
771874	416031	0.157567
771874	416093	0.0779867
771874	416125	0.0410871
771874	768990	0.0652932
771874	416184	0.116202
771874	416165	0.0553974
771874	431542	0.028096
771874	416333	0.0757645
771874	416428	0.0599113
771874	416439	0.0917794
771874	374196	0.120315
771874	416487	0.0425783
771874	107054608	0.121101
771874	770269	0.0553105
771874	416505	0.0564011
771874	416512	0.0319531
771874	395483	0.287501
771874	416528	0.159834
771874	416577	0.0519476
771874	416578	0.0814839
771874	395871	0.125913
771874	426427	0.0290522
771874	768505	0.0577204
771874	416664	0.0313822
771874	373953	0.0701299
771874	416796	0.0803278
771874	416835	0.0749568
771874	107051594	0.0365937
771874	416926	0.100853
771874	107049794	0.0274392
771874	417286	0.0913349
771874	417191	0.166225
771874	417179	0.130254
771874	771901	0.124841
771874	417151	0.219426
771874	417119	0.0538785
771874	417118	0.277423
771874	417101	0.0641033
771874	417377	0.0864444
771874	417387	0.0384916
771874	417391	0.081001
771874	417431	0.153756
771874	417447	0.214138
771874	422074	0.0368944
771874	100857706	0.130558
771874	422095	0.053901
771874	417487	0.0649528
771874	417519	0.0441582
771874	427823	0.0550401
771874	417605	0.219471
771874	417615	0.113332
771874	419143	0.0478707
771874	100857695	0.029254
771874	419184	0.232821
771874	419189	0.144066
771874	771089	0.16365
771874	419270	0.150745
771874	771843	0.0695252
771874	771902	0.059597
771874	419297	0.282403
771874	419319	0.034621
771874	419403	0.0350888
771874	419409	0.214988
771874	107054923	0.0359246
771874	419439	0.0356031
771874	419468	0.0866707
771874	426211	0.0488675
771874	395090	0.272774
771874	419483	0.0391356
771874	419484	0.0321036
771874	419494	0.0949752
771874	419514	0.238416
771874	419529	0.0944103
771874	772393	0.101807
771874	769300	0.0980265
771874	395120	0.0563017
771874	419684	0.0878475
771874	419686	0.0450801
771874	419738	0.0312275
771874	419744	0.200868
771874	419748	0.0165316
771874	100857756	0.115879
771874	419778	0.149941
771874	419779	0.158621
771874	419791	0.252669
771874	378792	0.0942014
771874	100859094	0.114685
771874	426146	0.0488493
771874	100859723	0.0768565
771874	421181	0.0299544
771874	419831	0.26662
771874	771782	0.266586
771874	419849	0.114999
771874	419900	0.033444
771874	419910	0.0266867
771874	428279	0.0916099
771874	420002	0.0658394
771874	431201	0.0887338
771874	395861	0.151786
771874	395373	0.0791139
771874	395197	0.0738003
771874	420104	0.0671362
771874	776036	0.0279554
771874	426878	0.0522362
771874	426879	0.0289816
771874	107051468	0.0756535
771874	112530294	0.0584603
771874	107057642	0.0375067
771874	107055444	0.0209083
771874	374014	0.0246602
771874	426857	0.167451
771874	427406	0.0856399
771874	427258	0.0431235
771874	427333	0.202891
771874	427389	0.0998877
771874	121112513	0.12887
771874	121112821	0.0109018
771874	121107156	0.0293126
417857	107052797	0.0651267
417857	417900	0.0123316
417857	770780	0.0478389
417857	418013	0.0368079
417857	418034	0.0159938
417857	418098	0.0940654
417857	418108	0.0344846
417857	418136	0.207228
417857	418137	0.0384303
417857	418138	0.0832766
417857	418141	0.0676099
417857	418167	0.14443
417857	418178	0.0291001
417857	418199	0.0707624
417857	418215	0.0871981
417857	418223	0.0636072
417857	425757	0.129178
417857	418267	0.174369
417857	418268	0.0622633
417857	418408	0.0998432
417857	107054979	0.152585
417857	418425	0.0606134
417857	418437	0.039354
417857	418441	0.150622
417857	418461	0.103528
417857	418484	0.0126706
417857	418502	0.0887826
417857	418503	0.230254
417857	418518	0.0329741
417857	418524	0.131697
417857	418532	0.141595
417857	426097	0.0270478
417857	418656	0.0158905
417857	418677	0.110657
417857	418700	0.0358142
417857	428014	0.0911044
417857	418749	0.0551461
417857	769797	0.0380309
417857	107051027	0.173443
417857	418855	0.104151
417857	418902	0.0598707
417857	418924	0.0264128
417857	418943	0.0648973
417857	101751376	0.277937
417857	426394	0.0343961
417857	419029	0.214576
417857	420398	0.0670774
417857	420481	0.0705219
417857	420545	0.0429052
417857	420552	0.0538882
417857	420560	0.0255512
417857	776178	0.27771
417857	428441	0.0576638
417857	420664	0.0303978
417857	428445	0.0340438
417857	428450	0.0204264
417857	395964	0.0382015
417857	420797	0.0322167
417857	100858664	0.0265496
417857	121109603	0.0521196
417857	420881	0.161413
417857	420894	0.0953072
417857	769909	0.192047
417857	100859798	0.15474
417857	420925	0.0669749
417857	420926	0.184758
417857	770453	0.037796
417857	420974	0.100142
417857	420978	0.105616
417857	395234	0.145804
417857	431181	0.093047
417857	420185	0.0228853
417857	428365	0.0605196
417857	420215	0.054928
417857	420259	0.0852186
417857	420282	0.286157
417857	420350	0.0205066
417857	420333	0.0764648
417857	421274	0.0497029
417857	421273	0.0193487
417857	416734	0.0564231
417857	416708	0.0265343
417857	416707	0.229441
417857	421319	0.0229942
417857	395802	0.0648273
417857	421368	0.032802
417857	421511	0.0758052
417857	421514	0.0608525
417857	421547	0.0284121
417857	421548	0.0751207
417857	421668	0.0683096
417857	421744	0.132877
417857	421752	0.0486425
417857	107053109	0.0495243
417857	395184	0.0388952
417857	421898	0.0754789
417857	421905	0.101291
417857	421932	0.0893658
417857	428651	0.237939
417857	421959	0.100442
417857	422024	0.0381496
417857	771715	0.213703
417857	422154	0.221158
417857	422143	0.0617372
417857	422224	0.0370547
417857	422241	0.0900464
417857	101747741	0.0373439
417857	422336	0.0869789
417857	422339	0.0551275
417857	107052097	0.0798268
417857	770884	0.0246279
417857	422587	0.065507
417857	422589	0.010285
417857	770777	0.273912
417857	422638	0.018376
417857	422641	0.0860948
417857	422692	0.0217307
417857	425210	0.0918479
417857	426362	0.0736962
417857	422747	0.0167289
417857	422793	0.0441115
417857	422845	0.0129067
417857	422857	0.0510057
417857	422862	0.0232017
417857	422955	0.0150706
417857	422993	0.12371
417857	101749471	0.317454
417857	422985	0.0483333
417857	422980	0.0702534
417857	421603	0.01825
417857	421594	0.023594
417857	423082	0.0338754
417857	395791	0.27692
417857	396330	0.0556427
417857	423112	0.0353216
417857	396455	0.0337588
417857	428858	0.0839627
417857	429495	0.0898413
417857	423186	0.0446812
417857	423203	0.186306
417857	423215	0.141106
417857	423235	0.286292
417857	423240	0.029064
417857	423252	0.0229972
417857	423274	0.237017
417857	423341	0.126288
417857	423358	0.0871843
417857	428890	0.0566931
417857	423478	0.209205
417857	423479	0.0678977
417857	423482	0.0807277
417857	423483	0.0423635
417857	428913	0.153673
417857	423516	0.125063
417857	373917	0.0832358
417857	423637	0.0565214
417857	423653	0.0812968
417857	423699	0.0482633
417857	124418046	0.101282
417857	423805	0.104238
417857	770328	0.0467448
417857	423850	0.0635798
417857	423888	0.026503
417857	423901	0.0339301
417857	101750407	0.230265
417857	423926	0.0338418
417857	423940	0.015347
417857	771778	0.06132
417857	396420	0.205651
417857	424001	0.235362
417857	424027	0.0952646
417857	424128	0.0513015
417857	424141	0.0889563
417857	395762	0.089254
417857	424192	0.171704
417857	396423	0.0653809
417857	424237	0.0390248
417857	424242	0.0310584
417857	424245	0.011849
417857	424281	0.0455038
417857	424290	0.0449018
417857	424337	0.0727194
417857	424342	0.0849049
417857	424350	0.0204324
417857	424375	0.0412761
417857	425735	0.17136
417857	427017	0.0769042
417857	770513	0.0904389
417857	424447	0.0712188
417857	424448	0.0554678
417857	424532	0.308759
417857	424588	0.0427429
417857	771811	0.0440676
417857	424616	0.0873361
417857	424626	0.102226
417857	424677	0.110926
417857	424741	0.0945057
417857	424758	0.0558391
417857	424859	0.0300921
417857	404750	0.0242958
417857	424807	0.109249
417857	424779	0.0954187
417857	424891	0.0581803
417857	425015	0.0546624
417857	771519	0.0304367
417857	429163	0.132664
417857	427481	0.0480129
417857	415316	0.0582231
417857	415348	0.203212
417857	100857587	0.0280361
417857	374113	0.0598279
417857	395193	0.0410642
417857	415419	0.146972
417857	415435	0.0689474
417857	770108	0.041335
417857	415505	0.0252772
417857	415771	0.200322
417857	415794	0.0381539
417857	430553	0.0200721
417857	415938	0.0346943
417857	415969	0.0213654
417857	415989	0.0507528
417857	416031	0.180707
417857	416093	0.0455374
417857	416125	0.0297732
417857	768990	0.048671
417857	416184	0.10642
417857	416165	0.0440927
417857	431542	0.0224297
417857	416333	0.0581807
417857	416428	0.0401685
417857	416439	0.0523536
417857	374196	0.133187
417857	416487	0.0350391
417857	107054608	0.107376
417857	770269	0.0318632
417857	416505	0.0519947
417857	416512	0.0376961
417857	395483	0.301399
417857	416528	0.152643
417857	416577	0.0354979
417857	416578	0.046881
417857	395871	0.145969
417857	426427	0.0214821
417857	768505	0.0468295
417857	416664	0.0187272
417857	373953	0.0630301
417857	416796	0.0451398
417857	416835	0.0631384
417857	107051594	0.0250504
417857	416926	0.0956183
417857	107049794	0.0119616
417857	417286	0.0692056
417857	417191	0.163164
417857	417179	0.109982
417857	771901	0.113435
417857	417151	0.245357
417857	417119	0.0459616
417857	417118	0.279744
417857	417101	0.0634474
417857	417377	0.0640801
417857	417387	0.0427969
417857	417391	0.0458567
417857	417431	0.14939
417857	417447	0.209761
417857	422074	0.0369107
417857	100857706	0.110394
417857	422095	0.0493486
417857	417487	0.0380449
417857	417519	0.021983
417857	427823	0.0333222
417857	417605	0.230548
417857	417615	0.0755196
417857	419143	0.0254986
417857	100857695	0.0255143
417857	419184	0.213443
417857	419189	0.130919
417857	771089	0.150249
417857	419270	0.137697
417857	771843	0.0412787
417857	771902	0.048589
417857	419297	0.292311
417857	419319	0.0380304
417857	419403	0.0213551
[truncated: 57,686 more rows]

## Sheet: edges-lightcyan
fromNode (NCBI_ID)	toNode (NCBI_ID)	weight
416675	419112	0.0435739
416675	101750427	0.00564298
416675	417702	0.0710144
416675	417763	0.0277913
416675	417779	0.03099
416675	107052984	0.0334616
416675	395219	0.00431942
416675	396547	0.0417784
416675	100857525	0.0565623
416675	396287	0.0612254
416675	396049	0.00702545
416675	418095	0.187614
416675	418226	0.0320196
416675	396044	0.012581
416675	418276	0.0174865
416675	395821	0.0989908
416675	107054896	0.0529365
416675	395138	0.00675891
416675	395663	0.150006
416675	418549	0.0393915
416675	374006	0.0862892
416675	408047	0.0518102
416675	418673	0.133697
416675	418675	0.0326343
416675	107051963	0.0183611
416675	124417658	0.0544366
416675	395876	0.0579425
416675	418753	0.164612
416675	770904	0.0361849
416675	419014	0.0194334
416675	428096	0.0827493
416675	107052476	0.022303
416675	100859632	0.0246115
416675	420406	0.147129
416675	420538	0.0429163
416675	420629	0.104757
416675	428437	0.0873292
416675	420635	0.00952789
416675	420681	0.00481527
416675	420827	0.0103661
416675	373905	0.0537008
416675	421099	0.075406
416675	421136	0.0965908
416675	420189	0.113637
416675	420194	0.00314615
416675	420334	0.0111927
416675	420308	0.0936504
416675	395836	0.125191
416675	421249	0.0768817
416675	769006	0.00572881
416675	373900	0.034454
416675	101750701	0.00467908
416675	416732	0.0235751
416675	416727	0.0611294
416675	421311	0.0226511
416675	395820	0.0116817
416675	421616	0.080653
416675	776223	0.0727846
416675	421733	0.0227389
416675	421773	0.0669151
416675	421869	0.0156499
416675	421949	0.0467745
416675	395722	0.032483
416675	422012	0.0389095
416675	396329	0.11633
416675	107053194	0.0696968
416675	428687	0.0154308
416675	100502566	0.0774477
416675	422220	0.0210408
416675	422260	0.0129297
416675	422311	0.114266
416675	422385	0.00367888
416675	422528	0.0334799
416675	422557	0.00896236
416675	422661	0.029876
416675	422727	0.0376292
416675	422768	0.12906
416675	422951	0.00601631
416675	101751597	0.0484882
416675	769951	0.130082
416675	395472	0.101028
416675	422999	0.00268633
416675	396221	0.043699
416675	428847	0.0130356
416675	396090	0.0528873
416675	425462	0.0702338
416675	423123	0.0113865
416675	423124	0.0708873
416675	395970	0.105097
416675	100857954	0.121001
416675	425717	0.057303
416675	395879	0.0558346
416675	395221	0.075294
416675	428864	0.101902
416675	423194	0.00672001
416675	769071	0.00825385
416675	423269	0.0398932
416675	423353	0.168192
416675	107053519	0.0286434
416675	772279	0.014374
416675	423417	0.0663998
416675	378909	0.00222764
416675	423584	0.0925903
416675	101751177	0.0318027
416675	395602	0.162619
416675	423720	0.00388055
416675	423730	0.0150421
416675	395706	0.0829763
416675	423789	0.100792
416675	425291	0.00833533
416675	770885	0.00170108
416675	423984	0.0139077
416675	107049003	0.0300723
416675	424017	0.0417912
416675	424026	0.144208
416675	693266	0.0334741
416675	100857247	0.118126
416675	395149	0.0204659
416675	424277	0.00592776
416675	100857935	0.00528205
416675	424361	0.0229973
416675	396451	0.0261233
416675	424540	0.0511048
416675	424615	0.0492083
416675	424855	0.101658
416675	424787	0.0264854
416675	429123	0.00869646
416675	424906	0.00806108
416675	374269	0.0183695
416675	424947	0.0684489
416675	770246	0.00607025
416675	424961	0.0106621
416675	425017	0.0068374
416675	769119	0.0321677
416675	427480	0.00339807
416675	112533211	0.0105561
416675	415320	0.0195282
416675	769575	0.00773945
416675	769853	0.0130881
416675	415417	0.00746429
416675	415447	0.0086109
416675	112533173	0.00935993
416675	770109	0.128081
416675	429374	0.0351802
416675	415628	0.00578989
416675	415678	0.00612777
416675	770982	0.00147722
416675	427549	0.076786
416675	107054292	0.0071471
416675	415796	0.0123805
416675	415963	0.0117491
416675	373928	0.0255861
416675	416071	0.00149602
416675	416170	0.0167296
416675	426627	0.0494742
416675	416249	0.0278243
416675	770250	0.0301089
416675	416429	0.00876217
416675	374125	0.151309
416675	427655	0.0668925
416675	416451	0.111524
416675	416462	0.0253039
416675	396526	0.0231474
416675	416519	0.0296888
416675	416656	0.0615705
416675	416783	0.0342277
416675	416882	0.0140551
416675	425507	0.0540441
416675	429534	0.0859814
416675	416968	0.0399971
416675	107051583	0.00530656
416675	771113	0.0484497
416675	417297	0.0685017
416675	417295	0.045008
416675	396393	0.0890849
416675	417283	0.0129535
416675	417259	0.0383255
416675	417257	0.0372372
416675	425778	0.124475
416675	417248	0.155466
416675	417185	0.0594064
416675	427756	0.162823
416675	417339	0.0226969
416675	417341	0.170306
416675	417403	0.0314226
416675	107052235	0.00219674
416675	417409	0.161142
416675	396328	0.040722
416675	100858879	0.071089
416675	422085	0.0386952
416675	422090	0.0610497
416675	428675	0.0189702
416675	100859318	0.0330737
416675	417485	0.0947265
416675	427820	0.00399409
416675	396022	0.00968282
416675	124418197	0.008233
416675	417606	0.00834899
416675	417625	0.102263
416675	417638	0.022285
416675	419173	0.113383
416675	396442	0.0120195
416675	374070	0.0564891
416675	771734	0.108042
416675	771852	0.0211585
416675	419401	0.0669241
416675	419404	0.0370307
416675	428191	0.0176001
416675	419466	0.0720526
416675	419472	0.0952022
416675	419503	0.0726169
416675	419504	0.116265
416675	419518	0.0332099
416675	395497	0.141672
416675	100861585	0.0874288
416675	107049510	0.00124454
416675	100857207	0.0248993
416675	395465	0.0125151
416675	419601	0.161152
416675	419626	0.00208331
416675	770764	0.0277261
416675	419681	0.140635
416675	419683	0.0159716
416675	374067	0.0243588
416675	419715	0.0130093
416675	419755	0.0549983
416675	121107557	0.119033
416675	100049618	0.110195
416675	425657	0.116733
416675	419836	0.0167014
416675	101748909	0.0552448
416675	426132	0.102453
416675	426515	0.0230763
416675	420074	0.0349845
416675	100858505	0.00522533
416675	395746	0.0314292
416675	121107741	0.0452543
416675	420079	0.00822315
416675	426943	0.164288
416675	420115	0.0780666
416675	107055369	0.0702476
416675	420129	0.0792662
416675	771165	0.0742841
416675	427029	0.0500826
416675	768878	0.0076967
416675	426869	0.0305854
416675	121108223	0.00224499
416675	429683	0.0501851
416675	427448	0.0333347
416675	768969	0.0170182
416675	427225	0.107096
416675	427356	0.00552931
416675	769603	0.0385449
416675	427370	0.0240927
416675	427384	0.0312135
416675	107050420	0.0037726
416675	112530174	0.0341185
416675	121112943	0.00720835
419112	101750427	0.0391137
419112	417702	0.0644724
419112	417763	0.102559
419112	417779	0.0616961
419112	107052984	0.0890471
419112	395219	0.0418161
419112	396547	0.0322949
419112	100857525	0.0557458
419112	396287	0.0944704
419112	396049	0.0324199
419112	418095	0.155445
419112	418226	0.0287046
419112	396044	0.048603
419112	418276	0.0523171
419112	395821	0.0720368
419112	107054896	0.13072
419112	395138	0.0829706
419112	395663	0.136056
419112	418549	0.0221871
419112	374006	0.0951125
419112	408047	0.0820284
419112	418673	0.14289
419112	418675	0.0646524
419112	107051963	0.0551412
419112	124417658	0.0559723
419112	395876	0.0959584
419112	418753	0.120244
419112	770904	0.0508467
419112	419014	0.033176
419112	428096	0.0777533
419112	107052476	0.0475571
419112	100859632	0.0383199
419112	420406	0.132258
419112	420538	0.0465895
419112	420629	0.100933
419112	428437	0.0780445
419112	420635	0.105223
419112	420681	0.0234845
419112	420827	0.0247164
419112	373905	0.066825
419112	421099	0.127369
419112	421136	0.110693
419112	420189	0.106539
419112	420194	0.00463717
419112	420334	0.0280961
419112	420308	0.115908
419112	395836	0.197846
419112	421249	0.0997342
419112	769006	0.010494
419112	373900	0.0600938
419112	101750701	0.0288211
419112	416732	0.0938022
419112	416727	0.0595617
419112	421311	0.0424994
419112	395820	0.0787046
419112	421616	0.0874605
419112	776223	0.0708415
419112	421733	0.0314953
419112	421773	0.0652847
419112	421869	0.101864
419112	421949	0.076371
419112	395722	0.100657
419112	422012	0.0695944
419112	396329	0.0939219
419112	107053194	0.100254
419112	428687	0.0426203
419112	100502566	0.0845511
419112	422220	0.0434792
419112	422260	0.0213647
419112	422311	0.108169
419112	422385	0.0298831
419112	422528	0.0937066
419112	422557	0.0406773
419112	422661	0.0179195
419112	422727	0.0398648
419112	422768	0.148271
419112	422951	0.0130746
419112	101751597	0.0348897
419112	769951	0.152205
419112	395472	0.0857798
419112	422999	0.0207628
419112	396221	0.055061
419112	428847	0.0590031
419112	396090	0.0714648
419112	425462	0.109685
419112	423123	0.028063
419112	423124	0.0799741
419112	395970	0.0669729
419112	100857954	0.144441
419112	425717	0.079454
419112	395879	0.0714072
419112	395221	0.109541
419112	428864	0.115972
419112	423194	0.0581343
419112	769071	0.0741495
419112	423269	0.0844649
419112	423353	0.182672
419112	107053519	0.10617
419112	772279	0.0828941
419112	423417	0.0502827
419112	378909	0.0175646
419112	423584	0.0967975
419112	101751177	0.0697087
419112	395602	0.199169
419112	423720	0.0115049
419112	423730	0.0843937
419112	395706	0.142774
419112	423789	0.129929
419112	425291	0.0667265
419112	770885	0.0139847
419112	423984	0.0474967
419112	107049003	0.113659
419112	424017	0.0628231
419112	424026	0.129128
419112	693266	0.0414672
419112	100857247	0.0997103
419112	395149	0.0581856
419112	424277	0.0148778
419112	100857935	0.0204444
419112	424361	0.0490575
419112	396451	0.0549765
419112	424540	0.071357
419112	424615	0.0611256
419112	424855	0.0453299
419112	424787	0.0285045
419112	429123	0.0853409
419112	424906	0.0421073
419112	374269	0.107967
419112	424947	0.0505999
419112	770246	0.0111597
419112	424961	0.0401651
419112	425017	0.0306869
419112	769119	0.0468906
419112	427480	0.0135017
419112	112533211	0.0370659
419112	415320	0.0559933
419112	769575	0.0215264
419112	769853	0.0234567
419112	415417	0.0472766
419112	415447	0.0241574
419112	112533173	0.0177626
419112	770109	0.134857
419112	429374	0.0679951
419112	415628	0.0245105
419112	415678	0.026845
419112	770982	0.0187162
419112	427549	0.0742996
419112	107054292	0.0379347
419112	415796	0.0990285
419112	415963	0.0194568
419112	373928	0.0372333
419112	416071	0.0060253
419112	416170	0.0416941
419112	426627	0.0539876
419112	416249	0.107144
419112	770250	0.031674
419112	416429	0.025147
419112	374125	0.116138
419112	427655	0.0581729
419112	416451	0.0655014
419112	416462	0.0654768
419112	396526	0.0439599
419112	416519	0.0481886
419112	416656	0.039836
419112	416783	0.0887372
419112	416882	0.0375545
419112	425507	0.0667825
419112	429534	0.0449074
419112	416968	0.0586288
419112	107051583	0.0479202
419112	771113	0.0899303
419112	417297	0.0430002
419112	417295	0.10442
419112	396393	0.0549121
419112	417283	0.0253262
419112	417259	0.027215
419112	417257	0.0443855
419112	425778	0.161007
419112	417248	0.166789
419112	417185	0.0247939
419112	427756	0.204163
419112	417339	0.0391636
419112	417341	0.108652
419112	417403	0.0525177
419112	107052235	0.0367614
419112	417409	0.150754
419112	396328	0.0515148
419112	100858879	0.101393
419112	422085	0.0801236
419112	422090	0.0708059
419112	428675	0.0339237
419112	100859318	0.0727347
419112	417485	0.135476
419112	427820	0.0123585
419112	396022	0.01931
419112	124418197	0.0183037
419112	417606	0.0349657
419112	417625	0.127459
419112	417638	0.0237488
419112	419173	0.178248
419112	396442	0.0179921
419112	374070	0.0861908
419112	771734	0.144403
419112	771852	0.0351033
419112	419401	0.0611555
419112	419404	0.0426229
419112	428191	0.0356766
419112	419466	0.0964966
419112	419472	0.0522568
419112	419503	0.0685326
419112	419504	0.116548
419112	419518	0.0495284
419112	395497	0.132124
419112	100861585	0.162117
419112	107049510	0.0103831
419112	100857207	0.0548137
419112	395465	0.0217784
419112	419601	0.160218
419112	419626	0.01956
419112	770764	0.027257
419112	419681	0.123499
419112	419683	0.0281897
419112	374067	0.0857656
419112	419715	0.0265516
419112	419755	0.0604492
419112	121107557	0.167066
419112	100049618	0.101501
419112	425657	0.144767
419112	419836	0.0455846
419112	101748909	0.0691574
419112	426132	0.18866
419112	426515	0.0592446
419112	420074	0.0745923
419112	100858505	0.0767072
419112	395746	0.0303136
419112	121107741	0.0356472
419112	420079	0.0206915
419112	426943	0.181343
419112	420115	0.0514002
419112	107055369	0.128772
419112	420129	0.140626
419112	771165	0.0420533
419112	427029	0.0524085
419112	768878	0.0222749
419112	426869	0.117403
419112	121108223	0.0338065
419112	429683	0.0585407
419112	427448	0.0502675
419112	768969	0.0390388
419112	427225	0.0819112
419112	427356	0.0446799
419112	769603	0.108783
419112	427370	0.0613438
419112	427384	0.0715702
419112	107050420	0.0192141
419112	112530174	0.0495585
419112	121112943	0.0483761
101750427	417702	0.0303418
101750427	417763	0.0161511
101750427	417779	0.0292397
101750427	107052984	0.0175274
101750427	395219	0.00325972
101750427	396547	0.00966815
101750427	100857525	0.0148501
101750427	396287	0.0530615
101750427	396049	0.00274167
101750427	418095	0.0542303
101750427	418226	0.00695414
101750427	396044	0.00975965
101750427	418276	0.0145993
101750427	395821	0.040668
101750427	107054896	0.0363717
101750427	395138	0.0082576
101750427	395663	0.0728277
101750427	418549	0.00589253
101750427	374006	0.0629298
101750427	408047	0.035981
101750427	418673	0.0613962
101750427	418675	0.0584183
101750427	107051963	0.0199482
101750427	124417658	0.0271811
101750427	395876	0.0439846
101750427	418753	0.058296
101750427	770904	0.0255888
101750427	419014	0.00901814
101750427	428096	0.0324979
101750427	107052476	0.0258955
101750427	100859632	0.00452898
101750427	420406	0.0511983
101750427	420538	0.0170789
101750427	420629	0.0335374
101750427	428437	0.0356782
101750427	420635	0.00910595
101750427	420681	0.00955165
101750427	420827	0.0221491
101750427	373905	0.0267426
101750427	421099	0.0414073
101750427	421136	0.0369067
101750427	420189	0.0632634
101750427	420194	0.00071631
101750427	420334	0.00794172
101750427	420308	0.0351526
101750427	395836	0.0832236
101750427	421249	0.0346461
101750427	769006	0.00133608
101750427	373900	0.00659776
101750427	101750701	0.00403137
101750427	416732	0.010982
101750427	416727	0.0216083
101750427	421311	0.00907687
101750427	395820	0.00715039
101750427	421616	0.0366383
101750427	776223	0.0208347
101750427	421733	0.00859735
101750427	421773	0.0205877
101750427	421869	0.0135297
101750427	421949	0.0360659
101750427	395722	0.0212953
101750427	422012	0.0264858
101750427	396329	0.0476131
101750427	107053194	0.0538438
101750427	428687	0.00605314
101750427	100502566	0.0271771
101750427	422220	0.0217518
101750427	422260	0.00202768
101750427	422311	0.056917
101750427	422385	0.0103717
101750427	422528	0.0182979
101750427	422557	0.00526554
101750427	422661	0.00549751
101750427	422727	0.0115365
101750427	422768	0.0841066
101750427	422951	0.0015081
101750427	101751597	0.00758765
101750427	769951	0.091038
101750427	395472	0.0451299
101750427	422999	0.00232218
101750427	396221	0.0227421
101750427	428847	0.0234199
101750427	396090	0.0155248
101750427	425462	0.0554125
101750427	423123	0.00804866
101750427	423124	0.0362005
101750427	395970	0.0285266
101750427	100857954	0.0974046
101750427	425717	0.0176474
101750427	395879	0.0326869
101750427	395221	0.0323275
101750427	428864	0.0374517
101750427	423194	0.0109574
101750427	769071	0.0102783
101750427	423269	0.0341527
101750427	423353	0.0708804
101750427	107053519	0.0332095
101750427	772279	0.0272974
101750427	423417	0.0226769
101750427	378909	0.00778129
101750427	423584	0.0502261
101750427	101751177	0.0232201
101750427	395602	0.0872558
101750427	423720	0.00341753
101750427	423730	0.0128807
101750427	395706	0.0405381
101750427	423789	0.0677678
101750427	425291	0.01426
101750427	770885	0.00467427
101750427	423984	0.0102893
101750427	107049003	0.0224069
101750427	424017	0.0121036
101750427	424026	0.0532476
101750427	693266	0.0218582
101750427	100857247	0.0425199
101750427	395149	0.00811806
101750427	424277	0.00651347
101750427	100857935	0.00554707
101750427	424361	0.0322966
101750427	396451	0.0118256
101750427	424540	0.0274591
101750427	424615	0.0432826
101750427	424855	0.0174663
101750427	424787	0.0140324
101750427	429123	0.00992174
101750427	424906	0.00433422
101750427	374269	0.0151549
101750427	424947	0.0134475
101750427	770246	0.00367555
101750427	424961	0.0161313
101750427	425017	0.00859299
101750427	769119	0.0104038
101750427	427480	0.00351822
101750427	112533211	0.00379618
101750427	415320	0.00753279
101750427	769575	0.00307588
101750427	769853	0.00352179
101750427	415417	0.0035025
101750427	415447	0.00365116
101750427	112533173	0.00257278
101750427	770109	0.0575852
101750427	429374	0.0431127
101750427	415628	0.0024674
101750427	415678	0.00731897
101750427	770982	0.00458488
101750427	427549	0.0417992
101750427	107054292	0.00920635
101750427	415796	0.00960498
101750427	415963	0.00207578
101750427	373928	0.0108169
101750427	416071	0.00074551
101750427	416170	0.0205884
101750427	426627	0.036549
101750427	416249	0.0393843
101750427	770250	0.00781648
101750427	416429	0.0260978
101750427	374125	0.0416863
101750427	427655	0.0177551
101750427	416451	0.0229798
101750427	416462	0.0120558
101750427	396526	0.0249342
101750427	416519	0.0352576
101750427	416656	0.0155474
101750427	416783	0.0449571
101750427	416882	0.00689753
101750427	425507	0.0293593
101750427	429534	0.0144836
101750427	416968	0.0127358
101750427	107051583	0.0236196
101750427	771113	0.0209841
101750427	417297	0.0162206
101750427	417295	0.0337465
101750427	396393	0.0311692
101750427	417283	0.00419209
101750427	417259	0.0111329
101750427	417257	0.0106507
101750427	425778	0.056801
101750427	417248	0.0712435
101750427	417185	0.0118072
101750427	427756	0.077061
101750427	417339	0.00875681
101750427	417341	0.0405941
101750427	417403	0.0101844
101750427	107052235	0.00506227
101750427	417409	0.073081
101750427	396328	0.00974256
101750427	100858879	0.0463639
101750427	422085	0.035218
101750427	422090	0.0227289
101750427	428675	0.0149262
101750427	100859318	0.0319667
101750427	417485	0.0446104
101750427	427820	0.00274383
101750427	396022	0.00422508
101750427	124418197	0.00284169
101750427	417606	0.00459267
101750427	417625	0.049531
101750427	417638	0.00385901
101750427	419173	0.0719031
101750427	396442	0.00962221
101750427	374070	0.0401139
101750427	771734	0.0692312
101750427	771852	0.0202469
101750427	419401	0.0444456
101750427	419404	0.0142278
101750427	428191	0.00688133
101750427	419466	0.0356456
101750427	419472	0.0247636
101750427	419503	0.0476941
101750427	419504	0.0597992
101750427	419518	0.0144307
101750427	395497	0.0723101
101750427	100861585	0.088771
101750427	107049510	0.00129368
101750427	100857207	0.0149225
101750427	395465	0.00936025
101750427	419601	0.0741412
101750427	419626	0.00271099
101750427	770764	0.00871052
101750427	419681	0.0498316
101750427	419683	0.00587579
101750427	374067	0.0159573
101750427	419715	0.0112797
101750427	419755	0.0194366
101750427	121107557	0.0787498
101750427	100049618	0.0560163
101750427	425657	0.0684573
101750427	419836	0.0127249
101750427	101748909	0.0408677
101750427	426132	0.0713785
101750427	426515	0.0236244
101750427	420074	0.0326251
101750427	100858505	0.00837312
101750427	395746	0.00892906
101750427	121107741	0.0188009
101750427	420079	0.00634742
101750427	426943	0.088349
101750427	420115	0.0201153
101750427	107055369	0.0733334
101750427	420129	0.0813981
101750427	771165	0.0150199
101750427	427029	0.0209481
101750427	768878	0.00485764
101750427	426869	0.0307015
101750427	121108223	0.0141734
101750427	429683	0.0218888
101750427	427448	0.0281787
101750427	768969	0.00472407
101750427	427225	0.0277229
101750427	427356	0.00545536
101750427	769603	0.0351575
101750427	427370	0.0290964
101750427	427384	0.0291837
101750427	107050420	0.0064845
101750427	112530174	0.00692718
101750427	121112943	0.00520367
417702	417763	0.0405525
417702	417779	0.0530375
417702	107052984	0.0636105
417702	395219	0.0221358
417702	396547	0.0564009
417702	100857525	0.0652207
417702	396287	0.096626
417702	396049	0.0151055
417702	418095	0.21377
417702	418226	0.0433927
417702	396044	0.0328479
417702	418276	0.0382244
417702	395821	0.122434
417702	107054896	0.0607295
417702	395138	0.0261159
417702	395663	0.196317
417702	418549	0.0515468
417702	374006	0.118744
417702	408047	0.0951121
417702	418673	0.183715
417702	418675	0.0610115
417702	107051963	0.0505476
417702	124417658	0.0980844
417702	395876	0.077507
417702	418753	0.183809
417702	770904	0.0730373
417702	419014	0.0485992
417702	428096	0.10543
417702	107052476	0.0457964
417702	100859632	0.080175
417702	420406	0.168133
417702	420538	0.062672
417702	420629	0.127475
417702	428437	0.106248
417702	420635	0.0281644
417702	420681	0.0222205
417702	420827	0.0245189
417702	373905	0.0813197
417702	421099	0.0901435
417702	421136	0.110958
417702	420189	0.160993
417702	420194	0.00599479
417702	420334	0.0298613
417702	420308	0.110007
417702	395836	0.180955
417702	421249	0.0924897
417702	769006	0.019658
417702	373900	0.0602853
417702	101750701	0.0304565
417702	416732	0.0550025
417702	416727	0.0582109
417702	421311	0.0510241
417702	395820	0.0294115
417702	421616	0.0993112
417702	776223	0.0696965
417702	421733	0.0625591
417702	421773	0.0856511
417702	421869	0.0397114
417702	421949	0.0790547
417702	395722	0.0502208
417702	422012	0.0572013
417702	396329	0.141066
417702	107053194	0.106295
417702	428687	0.0291044
417702	100502566	0.0959553
417702	422220	0.037944
417702	422260	0.0313992
417702	422311	0.143146
417702	422385	0.0205659
417702	422528	0.0677897
417702	422557	0.0228983
417702	422661	0.0264592
417702	422727	0.0467804
417702	422768	0.195366
417702	422951	0.018921
417702	101751597	0.0594769
417702	769951	0.195838
417702	395472	0.139252
417702	422999	0.00840776
417702	396221	0.0583259
417702	428847	0.0382205
417702	396090	0.0681307
417702	425462	0.104952
417702	423123	0.0355196
417702	423124	0.087591
417702	395970	0.111298
417702	100857954	0.192355
417702	425717	0.0994401
417702	395879	0.0821924
417702	395221	0.0885729
417702	428864	0.11134
417702	423194	0.0181625
417702	769071	0.0342383
417702	423269	0.0668035
417702	423353	0.221406
417702	107053519	0.0463961
417702	772279	0.0283439
417702	423417	0.0883963
417702	378909	0.0160866
417702	423584	0.132277
417702	101751177	0.0723652
417702	395602	0.21983
417702	423720	0.0107251
417702	423730	0.051515
417702	395706	0.0929024
417702	423789	0.147925
417702	425291	0.0296696
417702	770885	0.0137119
417702	423984	0.0236421
417702	107049003	0.04254
417702	424017	0.0533474
417702	424026	0.181814
417702	693266	0.0604089
417702	100857247	0.118663
417702	395149	0.060038
417702	424277	0.0243542
417702	100857935	0.0210498
417702	424361	0.0512533
417702	396451	0.0430076
417702	424540	0.0748574
417702	424615	0.0807134
417702	424855	0.114215
417702	424787	0.0356534
417702	429123	0.0326756
417702	424906	0.0308385
417702	374269	0.0365075
417702	424947	0.0718592
417702	770246	0.0160251
417702	424961	0.0198885
417702	425017	0.0273042
417702	769119	0.113396
417702	427480	0.0193146
417702	112533211	0.0541534
417702	415320	0.0470422
417702	769575	0.0260964
417702	769853	0.0306016
417702	415417	0.0222782
417702	415447	0.0264796
417702	112533173	0.0297016
417702	770109	0.178518
417702	429374	0.0627514
417702	415628	0.0182894
417702	415678	0.0279908
417702	770982	0.00874746
417702	427549	0.0966467
417702	107054292	0.0240578
417702	415796	0.0304825
417702	415963	0.0286177
417702	373928	0.0514761
417702	416071	0.00297777
417702	416170	0.0332486
417702	426627	0.0639949
417702	416249	0.0461051
417702	770250	0.0391899
417702	416429	0.0360526
417702	374125	0.176682
417702	427655	0.0790517
417702	416451	0.125826
417702	416462	0.0626877
417702	396526	0.0468437
417702	416519	0.0629761
417702	416656	0.0836672
417702	416783	0.0581529
417702	416882	0.0382516
417702	425507	0.0777314
417702	429534	0.0706159
417702	416968	0.0840429
417702	107051583	0.0258983
417702	771113	0.0799921
417702	417297	0.0654868
417702	417295	0.0680577
417702	396393	0.101858
417702	417283	0.0485091
417702	417259	0.0398353
417702	417257	0.041797
417702	425778	0.158879
417702	417248	0.195795
417702	417185	0.0529575
417702	427756	0.201408
417702	417339	0.0530257
417702	417341	0.171448
417702	417403	0.0839816
417702	107052235	0.00698589
417702	417409	0.215742
417702	396328	0.0791726
417702	100858879	0.108234
417702	422085	0.0648093
417702	422090	0.0823373
417702	428675	0.0409595
417702	100859318	0.0528912
417702	417485	0.124169
417702	427820	0.0141374
417702	396022	0.0311946
417702	124418197	0.0159258
417702	417606	0.0233191
417702	417625	0.123215
417702	417638	0.0496569
417702	419173	0.163696
417702	396442	0.0285368
417702	374070	0.0834809
417702	771734	0.158612
417702	771852	0.0383778
417702	419401	0.107334
417702	419404	0.0539476
417702	428191	0.0302046
417702	419466	0.0849123
417702	419472	0.103073
417702	419503	0.120016
417702	419504	0.175651
417702	419518	0.0785606
417702	395497	0.180236
417702	100861585	0.145498
417702	107049510	0.00273668
417702	100857207	0.044409
417702	395465	0.0260617
417702	419601	0.220861
417702	419626	0.00415581
417702	770764	0.0365372
417702	419681	0.184999
417702	419683	0.0687006
417702	374067	0.0717256
417702	419715	0.0366992
417702	419755	0.079309
417702	121107557	0.177878
417702	100049618	0.157153
417702	425657	0.171837
417702	419836	0.0533259
417702	101748909	0.0893971
417702	426132	0.143259
417702	426515	0.0377004
417702	420074	0.0490397
417702	100858505	0.0207254
417702	395746	0.051075
417702	121107741	0.074288
417702	420079	0.0205193
417702	426943	0.217279
417702	420115	0.110387
417702	107055369	0.114695
417702	420129	0.13927
417702	771165	0.075426
417702	427029	0.0547421
417702	768878	0.0264919
417702	426869	0.0547422
417702	121108223	0.0100226
417702	429683	0.0600567
417702	427448	0.057723
417702	768969	0.057006
417702	427225	0.12804
417702	427356	0.0309021
417702	769603	0.0555124
417702	427370	0.0675786
417702	427384	0.0539294
417702	107050420	0.0195935
417702	112530174	0.104869
417702	121112943	0.0292452
417763	417779	0.0477535
417763	107052984	0.136724
417763	395219	0.0692023
417763	396547	0.0281767
417763	100857525	0.0261829
417763	396287	0.0891175
417763	396049	0.0631654
417763	418095	0.139213
417763	418226	0.0214894
417763	396044	0.0361882
417763	418276	0.0436313
417763	395821	0.0308269
417763	107054896	0.275895
417763	395138	0.122574
417763	395663	0.0746019
417763	418549	0.0125133
417763	374006	0.0585978
417763	408047	0.0580614
417763	418673	0.143696
417763	418675	0.0287224
417763	107051963	0.0364863
417763	124417658	0.0266576
417763	395876	0.0833222
417763	418753	0.0844646
417763	770904	0.0286188
417763	419014	0.0115482
417763	428096	0.0674555
417763	107052476	0.0197108
417763	100859632	0.022525
417763	420406	0.10312
417763	420538	0.0368934
417763	420629	0.0663303
417763	428437	0.0511431
417763	420635	0.196482
417763	420681	0.00776203
417763	420827	0.00604337
417763	373905	0.0297447
417763	421099	0.191224
417763	421136	0.170832
417763	420189	0.0481238
417763	420194	0.00273617
417763	420334	0.0108515
417763	420308	0.162116
417763	395836	0.235451
417763	421249	0.150091
417763	769006	0.0109238
417763	373900	0.0826694
417763	101750701	0.0255398
417763	416732	0.094403
417763	416727	0.0518941
417763	421311	0.0254003
417763	395820	0.168335
417763	421616	0.0774916
417763	776223	0.133649
417763	421733	0.0126671
417763	421773	0.0517694
417763	421869	0.099432
417763	421949	0.0525306
417763	395722	0.16517
417763	422012	0.0893021
417763	396329	0.0708794
417763	107053194	0.0464621
417763	428687	0.0227393
417763	100502566	0.114921
417763	422220	0.0209657
417763	422260	0.0273204
417763	422311	0.0565923
417763	422385	0.0172821
417763	422528	0.12553
417763	422557	0.0704205
417763	422661	0.0117864
417763	422727	0.0509846
417763	422768	0.0888788
417763	422951	0.0115438
417763	101751597	0.018021
417763	769951	0.0916979
417763	395472	0.036008
417763	422999	0.0230696
417763	396221	0.0250333
417763	428847	0.0436191
417763	396090	0.11891
417763	425462	0.0620292
417763	423123	0.0208972
417763	423124	0.0886007
417763	395970	0.0708142
417763	100857954	0.0666359
417763	425717	0.0823481
417763	395879	0.0301053
417763	395221	0.198826
417763	428864	0.14166
417763	423194	0.052246
417763	769071	0.093276
417763	423269	0.0745485
417763	423353	0.197886
417763	107053519	0.15488
417763	772279	0.0946446
417763	423417	0.0192419
417763	378909	0.00868774
417763	423584	0.0592614
417763	101751177	0.0422266
417763	395602	0.158414
417763	423720	0.0172091
417763	423730	0.100314
417763	395706	0.255295
417763	423789	0.11691
417763	425291	0.0853931
417763	770885	0.00663387
417763	423984	0.0895278
417763	107049003	0.221027
417763	424017	0.0971496
417763	424026	0.080501
417763	693266	0.0147661
417763	100857247	0.0706392
417763	395149	0.0406111
417763	424277	0.00677417
417763	100857935	0.0076123
417763	424361	0.0283669
417763	396451	0.0344899
417763	424540	0.0660365
417763	424615	0.0211438
417763	424855	0.0253141
417763	424787	0.0191689
417763	429123	0.114166
417763	424906	0.06406
417763	374269	0.193283
417763	424947	0.0267264
417763	770246	0.00914934
417763	424961	0.0474703
417763	425017	0.0217996
417763	769119	0.0161219
417763	427480	0.0079568
417763	112533211	0.0320527
417763	415320	0.0592022
417763	769575	0.0268198
417763	769853	0.0142502
417763	415417	0.0748169
417763	415447	0.0190917
417763	112533173	0.0141593
417763	770109	0.104413
417763	429374	0.048166
417763	415628	0.0430568
417763	415678	0.00933048
417763	770982	0.0235454
417763	427549	0.0609194
417763	107054292	0.0436072
417763	415796	0.188686
417763	415963	0.031138
417763	373928	0.0341619
417763	416071	0.0079541
417763	416170	0.0158592
417763	426627	0.0269102
417763	416249	0.170213
417763	770250	0.0309726
417763	416429	0.00575025
417763	374125	0.10154
417763	427655	0.0867387
417763	416451	0.0484934
417763	416462	0.043815
417763	396526	0.0217054
417763	416519	0.0157754
417763	416656	0.0127831
417763	416783	0.0949601
417763	416882	0.032167
417763	425507	0.0532282
417763	429534	0.0278146
417763	416968	0.0398623
417763	107051583	0.0273939
417763	771113	0.124033
417763	417297	0.0378429
417763	417295	0.157417
417763	396393	0.0208336
417763	417283	0.0115729
417763	417259	0.0295151
417763	417257	0.0215415
417763	425778	0.18117
417763	417248	0.136212
417763	417185	0.0149971
417763	427756	0.205717
417763	417339	0.0110113
417763	417341	0.0746377
417763	417403	0.0394783
417763	107052235	0.0834699
417763	417409	0.109552
417763	396328	0.030722
417763	100858879	0.0559628
417763	422085	0.0731035
417763	422090	0.0548966
417763	428675	0.0125472
417763	100859318	0.053948
417763	417485	0.15831
417763	427820	0.00451923
417763	396022	0.0200019
417763	124418197	0.0381309
417763	417606	0.0409333
417763	417625	0.107717
417763	417638	0.00618539
417763	419173	0.212039
417763	396442	0.00575817
417763	374070	0.0698498
417763	771734	0.0937051
417763	771852	0.0173101
417763	419401	0.0276254
417763	419404	0.0358543
417763	428191	0.0361206
417763	419466	0.0741733
417763	419472	0.0267626
417763	419503	0.0349818
417763	419504	0.0950322
417763	419518	0.0266035
417763	395497	0.0744676
417763	100861585	0.130438
417763	107049510	0.0196078
417763	100857207	0.0437085
417763	395465	0.00437641
417763	419601	0.11894
417763	419626	0.0344888
417763	770764	0.0110554
417763	419681	0.112074
417763	419683	0.00627804
417763	374067	0.0814173
417763	419715	0.00788534
417763	419755	0.0222211
417763	121107557	0.135835
417763	100049618	0.0460992
417763	425657	0.0980807
417763	419836	0.0161986
417763	101748909	0.0385006
417763	426132	0.217157
417763	426515	0.0660496
417763	420074	0.0714477
417763	100858505	0.132184
417763	395746	0.0132366
417763	121107741	0.00902858
417763	420079	0.00565294
417763	426943	0.120484
417763	420115	0.0251452
417763	107055369	0.123634
417763	420129	0.0999054
417763	771165	0.0195181
417763	427029	0.0354357
417763	768878	0.00987989
417763	426869	0.122383
417763	121108223	0.023374
417763	429683	0.0377611
417763	427448	0.0236309
417763	768969	0.0181552
417763	427225	0.0630022
417763	427356	0.0446745
417763	769603	0.200404
417763	427370	0.0271963
417763	427384	0.0627487
417763	107050420	0.00422837
417763	112530174	0.0304416
417763	121112943	0.0471559
417779	107052984	0.0579556
417779	395219	0.0386208
417779	396547	0.0331747
417779	100857525	0.0384252
417779	396287	0.0658749
417779	396049	0.034652
417779	418095	0.0918158
417779	418226	0.0566779
417779	396044	0.0479937
417779	418276	0.0230594
417779	395821	0.0686819
417779	107054896	0.0548586
417779	395138	0.0350133
417779	395663	0.0907655
417779	418549	0.0176198
417779	374006	0.0702569
417779	408047	0.0441972
417779	418673	0.109211
417779	418675	0.0600452
417779	107051963	0.0344855
417779	124417658	0.0411382
417779	395876	0.0501017
417779	418753	0.084177
417779	770904	0.0384585
417779	419014	0.0339075
417779	428096	0.0458638
417779	107052476	0.0506495
417779	100859632	0.0377498
417779	420406	0.0751686
417779	420538	0.0727965
417779	420629	0.112862
417779	428437	0.0473461
417779	420635	0.0417532
417779	420681	0.0137875
417779	420827	0.0266397
417779	373905	0.082447
417779	421099	0.0593618
417779	421136	0.0629436
417779	420189	0.0622728
417779	420194	0.00619602
417779	420334	0.0761874
417779	420308	0.0613387
417779	395836	0.121601
417779	421249	0.0579197
417779	769006	0.0084259
417779	373900	0.0330074
417779	101750701	0.0227386
417779	416732	0.0406097
417779	416727	0.0542936
417779	421311	0.0299623
417779	395820	0.0390271
417779	421616	0.0614398
417779	776223	0.0442094
417779	421733	0.0338585
417779	421773	0.0484254
417779	421869	0.0518779
417779	421949	0.0331197
417779	395722	0.0493672
417779	422012	0.0468249
417779	396329	0.0652842
417779	107053194	0.0955586
417779	428687	0.0219342
417779	100502566	0.0463782
417779	422220	0.0193114
417779	422260	0.0380989
417779	422311	0.0985793
417779	422385	0.0653616
417779	422528	0.0496372
417779	422557	0.0262322
417779	422661	0.0233744
417779	422727	0.0815787
417779	422768	0.104783
417779	422951	0.0136676
417779	101751597	0.0209321
417779	769951	0.121307
417779	395472	0.0615818
417779	422999	0.00757484
417779	396221	0.0320548
417779	428847	0.0611591
417779	396090	0.0412348
417779	425462	0.107507
417779	423123	0.0253614
417779	423124	0.0639158
417779	395970	0.042263
417779	100857954	0.118448
417779	425717	0.0548278
417779	395879	0.0779136
417779	395221	0.0551998
417779	428864	0.0630655
417779	423194	0.0217258
417779	769071	0.0280593
417779	423269	0.0486661
417779	423353	0.112083
417779	107053519	0.0532948
417779	772279	0.0390952
417779	423417	0.0397869
417779	378909	0.0212041
417779	423584	0.0691734
417779	101751177	0.0549201
417779	395602	0.156165
417779	423720	0.00888902
417779	423730	0.0658952
417779	395706	0.0659764
417779	423789	0.0909969
417779	425291	0.0295545
417779	770885	0.0170827
417779	423984	0.0292387
417779	107049003	0.0506411
417779	424017	0.0537329
417779	424026	0.114147
417779	693266	0.0447195
417779	100857247	0.057375
417779	395149	0.0309747
417779	424277	0.0199675
417779	100857935	0.0219111
417779	424361	0.0272739
417779	396451	0.0372375
417779	424540	0.113252
417779	424615	0.0674813
417779	424855	0.0320467
417779	424787	0.0241905
417779	429123	0.0328708
417779	424906	0.0516677
417779	374269	0.0472364
417779	424947	0.0366905
417779	770246	0.0128754
417779	424961	0.0170643
417779	425017	0.0323857
417779	769119	0.0385832
417779	427480	0.0179596
417779	112533211	0.0443121
417779	415320	0.0537417
417779	769575	0.0220694
417779	769853	0.061496
417779	415417	0.0211247
417779	415447	0.0132436
417779	112533173	0.0156116
417779	770109	0.0873897
417779	429374	0.0475107
417779	415628	0.0102811
417779	415678	0.0181319
417779	770982	0.018263
417779	427549	0.0557559
417779	107054292	0.029124
417779	415796	0.0398693
417779	415963	0.0148006
417779	373928	0.030061
417779	416071	0.00290932
417779	416170	0.0583232
417779	426627	0.058796
417779	416249	0.0620104
417779	770250	0.0312184
417779	416429	0.0210191
417779	374125	0.064906
417779	427655	0.0392655
417779	416451	0.0476932
417779	416462	0.0364158
417779	396526	0.0239117
417779	416519	0.0459298
417779	416656	0.030196
417779	416783	0.061078
417779	416882	0.0187589
417779	425507	0.0521117
417779	429534	0.0483967
417779	416968	0.0438476
417779	107051583	0.0340893
417779	771113	0.0471301
417779	417297	0.0387227
417779	417295	0.0590429
417779	396393	0.0393184
417779	417283	0.0233719
417779	417259	0.0392193
417779	417257	0.0305587
417779	425778	0.122054
417779	417248	0.101986
417779	417185	0.0241057
417779	427756	0.108696
417779	417339	0.0409104
417779	417341	0.0600863
417779	417403	0.0683815
417779	107052235	0.0134303
417779	417409	0.101515
417779	396328	0.0360847
417779	100858879	0.0981076
417779	422085	0.0406531
417779	422090	0.100641
417779	428675	0.0594262
417779	100859318	0.0609584
417779	417485	0.0882762
417779	427820	0.0309848
417779	396022	0.0181812
417779	124418197	0.0145248
417779	417606	0.0560676
417779	417625	0.0681729
417779	417638	0.0358756
417779	419173	0.111174
417779	396442	0.0573001
417779	374070	0.0359028
417779	771734	0.12322
417779	771852	0.0195169
417779	419401	0.0505634
417779	419404	0.084216
417779	428191	0.0209946
417779	419466	0.0471132
417779	419472	0.0414306
417779	419503	0.0666403
417779	419504	0.0909954
417779	419518	0.0358239
417779	395497	0.100016
417779	100861585	0.0992948
417779	107049510	0.00473621
417779	100857207	0.0505457
417779	395465	0.0333537
417779	419601	0.0952265
417779	419626	0.00704649
417779	770764	0.0382001
417779	419681	0.0829443
417779	419683	0.0190156
417779	374067	0.054783
417779	419715	0.0271091
417779	419755	0.0391539
417779	121107557	0.100136
417779	100049618	0.0651477
417779	425657	0.132888
417779	419836	0.0736536
417779	101748909	0.0877112
417779	426132	0.0944126
417779	426515	0.0439916
417779	420074	0.0439175
417779	100858505	0.0576527
417779	395746	0.0299581
417779	121107741	0.0281639
417779	420079	0.029004
417779	426943	0.110365
417779	420115	0.0414705
417779	107055369	0.0951227
417779	420129	0.121386
417779	771165	0.0247841
417779	427029	0.025009
417779	768878	0.0224447
417779	426869	0.0586386
417779	121108223	0.0181805
417779	429683	0.0238926
417779	427448	0.0248756
417779	768969	0.030206
417779	427225	0.0807654
417779	427356	0.0252781
417779	769603	0.0640868
417779	427370	0.0545416
417779	427384	0.0297017
417779	107050420	0.0228509
417779	112530174	0.0347065
417779	121112943	0.0189319
107052984	395219	0.0982037
107052984	396547	0.0319653
107052984	100857525	0.0303798
107052984	396287	0.0967145
107052984	396049	0.0454586
107052984	418095	0.16361
107052984	418226	0.0323935
107052984	396044	0.0361759
107052984	418276	0.0427899
107052984	395821	0.0491892
107052984	107054896	0.189302
107052984	395138	0.0934742
107052984	395663	0.104025
107052984	418549	0.0168629
107052984	374006	0.0760957
107052984	408047	0.0771091
107052984	418673	0.168326
107052984	418675	0.036964
107052984	107051963	0.0438627
107052984	124417658	0.0416165
107052984	395876	0.0805208
107052984	418753	0.108534
107052984	770904	0.0405925
107052984	419014	0.0175002
107052984	428096	0.0798414
107052984	107052476	0.0249944
107052984	100859632	0.0370719
107052984	420406	0.118794
107052984	420538	0.0496735
107052984	420629	0.0899027
107052984	428437	0.0638037
107052984	420635	0.119547
107052984	420681	0.0107341
107052984	420827	0.00960527
107052984	373905	0.0470878
107052984	421099	0.153649
107052984	421136	0.158616
107052984	420189	0.0727828
107052984	420194	0.0032303
107052984	420334	0.0175946
107052984	420308	0.152803
107052984	395836	0.228416
107052984	421249	0.141915
107052984	769006	0.0138416
107052984	373900	0.0726538
107052984	101750701	0.036817
107052984	416732	0.0837547
107052984	416727	0.0472535
107052984	421311	0.0379423
107052984	395820	0.126097
107052984	421616	0.0862772
107052984	776223	0.11303
107052984	421733	0.0203185
107052984	421773	0.0661363
107052984	421869	0.0733243
107052984	421949	0.0668743
107052984	395722	0.117323
107052984	422012	0.0709248
107052984	396329	0.0868419
107052984	107053194	0.0639646
107052984	428687	0.0240207
107052984	100502566	0.116871
107052984	422220	0.0277508
107052984	422260	0.0409504
107052984	422311	0.0776534
107052984	422385	0.0193323
107052984	422528	0.108039
107052984	422557	0.0506538
107052984	422661	0.0121436
107052984	422727	0.0590325
107052984	422768	0.117142
107052984	422951	0.0172837
107052984	101751597	0.0212976
107052984	769951	0.119411
107052984	395472	0.0560551
107052984	422999	0.0176546
107052984	396221	0.0288
107052984	428847	0.0442776
107052984	396090	0.0993233
107052984	425462	0.0749985
107052984	423123	0.0259829
107052984	423124	0.0859551
107052984	395970	0.0804808
107052984	100857954	0.095545
107052984	425717	0.0879624
107052984	395879	0.0443311
107052984	395221	0.168362
107052984	428864	0.128561
107052984	423194	0.0370502
107052984	769071	0.0681275
107052984	423269	0.0798719
107052984	423353	0.217844
107052984	107053519	0.104459
107052984	772279	0.0610396
107052984	423417	0.0343656
107052984	378909	0.0102584
107052984	423584	0.0799824
107052984	101751177	0.0531003
107052984	395602	0.183717
107052984	423720	0.013629
107052984	423730	0.0811346
107052984	395706	0.199374
107052984	423789	0.129728
107052984	425291	0.0583655
107052984	770885	0.00902613
107052984	423984	0.0592525
107052984	107049003	0.140265
107052984	424017	0.0837219
107052984	424026	0.111549
107052984	693266	0.0226359
107052984	100857247	0.0785983
107052984	395149	0.0517006
107052984	424277	0.00879697
107052984	100857935	0.0118279
107052984	424361	0.0376621
107052984	396451	0.0354514
107052984	424540	0.0821968
107052984	424615	0.0353021
107052984	424855	0.0420715
107052984	424787	0.0252214
107052984	429123	0.0882611
107052984	424906	0.063914
107052984	374269	0.127578
107052984	424947	0.0346251
107052984	770246	0.0109183
107052984	424961	0.0347825
107052984	425017	0.0223384
107052984	769119	0.030736
107052984	427480	0.0117561
107052984	112533211	0.0450298
107052984	415320	0.0598374
107052984	769575	0.0285054
107052984	769853	0.0215403
107052984	415417	0.062985
107052984	415447	0.0193477
107052984	112533173	0.0185626
107052984	770109	0.135708
107052984	429374	0.0561439
107052984	415628	0.0371316
107052984	415678	0.0116693
107052984	770982	0.0185491
107052984	427549	0.0687445
107052984	107054292	0.0320257
107052984	415796	0.126022
107052984	415963	0.0325903
107052984	373928	0.0393969
107052984	416071	0.00579428
107052984	416170	0.02154
107052984	426627	0.0380782
107052984	416249	0.11713
107052984	770250	0.0325206
107052984	416429	0.0103096
107052984	374125	0.125354
107052984	427655	0.0814291
107052984	416451	0.0704965
107052984	416462	0.0457762
107052984	396526	0.0293123
107052984	416519	0.0217685
107052984	416656	0.0223319
107052984	416783	0.0816238
107052984	416882	0.033611
107052984	425507	0.0629462
107052984	429534	0.0374619
107052984	416968	0.0549115
107052984	107051583	0.0247278
107052984	771113	0.111019
107052984	417297	0.0439519
107052984	417295	0.125448
107052984	396393	0.0344208
107052984	417283	0.02191
107052984	417259	0.0323337
107052984	417257	0.0251119
107052984	425778	0.187223
107052984	417248	0.155734
107052984	417185	0.0197871
107052984	427756	0.205504
107052984	417339	0.0163997
107052984	417341	0.0955468
107052984	417403	0.05287
107052984	107052235	0.0419305
107052984	417409	0.137335
107052984	396328	0.0421848
107052984	100858879	0.0747284
107052984	422085	0.076834
107052984	422090	0.0736222
107052984	428675	0.0186177
107052984	100859318	0.0569576
107052984	417485	0.1561
107052984	427820	0.00699775
107052984	396022	0.0217199
107052984	124418197	0.0306828
107052984	417606	0.0354569
107052984	417625	0.115103
107052984	417638	0.0121324
107052984	419173	0.206849
107052984	396442	0.0120353
107052984	374070	0.0773896
107052984	771734	0.118386
107052984	771852	0.0233624
107052984	419401	0.0452597
107052984	419404	0.0501079
107052984	428191	0.038007
107052984	419466	0.0767598
107052984	419472	0.0410465
107052984	419503	0.0564923
107052984	419504	0.125134
107052984	419518	0.0393252
107052984	395497	0.0978142
107052984	100861585	0.141424
107052984	107049510	0.0117067
107052984	100857207	0.0464839
107052984	395465	0.00752307
107052984	419601	0.151001
107052984	419626	0.0185685
107052984	770764	0.0186416
107052984	419681	0.137906
107052984	419683	0.0130126
107052984	374067	0.0767252
107052984	419715	0.014682
107052984	419755	0.0291367
107052984	121107557	0.151935
107052984	100049618	0.0694766
107052984	425657	0.127326
107052984	419836	0.0280145
107052984	101748909	0.0554229
107052984	426132	0.19664
107052984	426515	0.0573288
107052984	420074	0.0622947
107052984	100858505	0.0877854
107052984	395746	0.0205114
107052984	121107741	0.0164558
107052984	420079	0.00964471
107052984	426943	0.145606
107052984	420115	0.0404328
107052984	107055369	0.12774
107052984	420129	0.117408
107052984	771165	0.0281008
107052984	427029	0.038025
107052984	768878	0.012817
107052984	426869	0.0933979
107052984	121108223	0.0157378
107052984	429683	0.0447421
107052984	427448	0.0339499
107052984	768969	0.0263284
107052984	427225	0.0871909
107052984	427356	0.0538728
107052984	769603	0.149908
107052984	427370	0.0370487
107052984	427384	0.065752
107052984	107050420	0.00728342
107052984	112530174	0.0478132
107052984	121112943	0.0413715
395219	396547	0.0083392
395219	100857525	0.0114464
395219	396287	0.0297806
395219	396049	0.016752
395219	418095	0.0532354
395219	418226	0.0204846
395219	396044	0.0127365
395219	418276	0.0165115
395219	395821	0.0147027
395219	107054896	0.0880449
395219	395138	0.0274825
395219	395663	0.0319671
395219	418549	0.00315471
395219	374006	0.0228104
395219	408047	0.0319534
395219	418673	0.0578076
395219	418675	0.0128728
395219	107051963	0.0163383
395219	124417658	0.0118298
395219	395876	0.027819
395219	418753	0.0303678
395219	770904	0.0141473
395219	419014	0.00548013
395219	428096	0.027806
395219	107052476	0.0103358
395219	100859632	0.00789458
395219	420406	0.0379845
395219	420538	0.0257633
395219	420629	0.0426275
395219	428437	0.0212917
395219	420635	0.0267356
395219	420681	0.00472834
395219	420827	0.0065667
395219	373905	0.0234873
395219	421099	0.055567
395219	421136	0.0572208
395219	420189	0.0233585
395219	420194	0.000527998
395219	420334	0.0120544
395219	420308	0.063657
395219	395836	0.0825189
395219	421249	0.0507286
395219	769006	0.00212051
395219	373900	0.0121108
395219	101750701	0.0159133
395219	416732	0.0251036
395219	416727	0.017241
395219	421311	0.0171786
395219	395820	0.0602751
395219	421616	0.0287823
395219	776223	0.0393552
395219	421733	0.00257178
395219	421773	0.0257559
395219	421869	0.0230392
395219	421949	0.0322233
395219	395722	0.0506895
395219	422012	0.0223305
395219	396329	0.0219666
395219	107053194	0.0276763
395219	428687	0.00435082
395219	100502566	0.041574
395219	422220	0.0144903
395219	422260	0.0211993
395219	422311	0.0269818
395219	422385	0.00651966
395219	422528	0.0308874
395219	422557	0.0108265
395219	422661	0.00493643
395219	422727	0.0359108
395219	422768	0.0350457
395219	422951	0.00462576
395219	101751597	0.00412734
395219	769951	0.0341641
395219	395472	0.0180134
395219	422999	0.00325796
395219	396221	0.00984836
395219	428847	0.0177016
395219	396090	0.0357008
395219	425462	0.0314046
395219	423123	0.00446971
395219	423124	0.0255769
395219	395970	0.0202563
395219	100857954	0.0280711
395219	425717	0.0319867
395219	395879	0.0212174
395219	395221	0.0733809
395219	428864	0.0448944
395219	423194	0.0118707
395219	769071	0.0110659
395219	423269	0.0365518
395219	423353	0.0728639
395219	107053519	0.044371
395219	772279	0.0266529
395219	423417	0.0144561
395219	378909	0.0014049
395219	423584	0.023562
395219	101751177	0.0203361
395219	395602	0.0644058
395219	423720	0.00206201
395219	423730	0.018205
395219	395706	0.0865251
395219	423789	0.0414349
395219	425291	0.00802143
395219	770885	0.0023841
395219	423984	0.017847
395219	107049003	0.0679167
395219	424017	0.0352893
395219	424026	0.0405106
395219	693266	0.00905702
395219	100857247	0.0241123
395219	395149	0.0121709
395219	424277	0.000838347
395219	100857935	0.00519474
395219	424361	0.0168094
395219	396451	0.00835032
395219	424540	0.0482461
395219	424615	0.014385
395219	424855	0.0110899
395219	424787	0.00700702
395219	429123	0.024972
395219	424906	0.0178521
395219	374269	0.0525979
395219	424947	0.0110403
395219	770246	0.0016985
395219	424961	0.014507
395219	425017	0.00281475
395219	769119	0.00508898
395219	427480	0.00120246
395219	112533211	0.0125783
395219	415320	0.0167674
395219	769575	0.00389077
395219	769853	0.00943905
395219	415417	0.0144805
395219	415447	0.00235414
395219	112533173	0.00230142
395219	770109	0.0503703
395219	429374	0.0203401
395219	415628	0.00476819
395219	415678	0.00249201
395219	770982	0.00669002
395219	427549	0.0185671
395219	107054292	0.00598069
395219	415796	0.035539
395219	415963	0.00380845
395219	373928	0.0101477
395219	416071	0.000770397
395219	416170	0.0142855
395219	426627	0.0154744
395219	416249	0.0521174
395219	770250	0.00992144
395219	416429	0.00255333
395219	374125	0.0387823
395219	427655	0.0243387
395219	416451	0.0231214
395219	416462	0.0101779
395219	396526	0.012461
395219	416519	0.0066481
395219	416656	0.00727388
395219	416783	0.0306032
395219	416882	0.00673737
395219	425507	0.018894
395219	429534	0.0150901
395219	416968	0.0238987
395219	107051583	0.00688438
395219	771113	0.045379
395219	417297	0.0130539
395219	417295	0.050064
395219	396393	0.0104976
395219	417283	0.00692743
395219	417259	0.0130726
395219	417257	0.0126684
395219	425778	0.0786741
395219	417248	0.049141
395219	417185	0.00568175
395219	427756	0.0705227
395219	417339	0.00383166
395219	417341	0.0278494
395219	417403	0.0119943
395219	107052235	0.00826821
395219	417409	0.0371062
395219	396328	0.0129572
395219	100858879	0.02987
395219	422085	0.0315297
395219	422090	0.0420927
395219	428675	0.0109578
395219	100859318	0.0258948
395219	417485	0.0631989
395219	427820	0.00165916
395219	396022	0.00166607
395219	124418197	0.00439429
395219	417606	0.0114374
395219	417625	0.0443617
395219	417638	0.0044305
395219	419173	0.0734718
395219	396442	0.00622905
395219	374070	0.0311279
395219	771734	0.044983
395219	771852	0.00901697
395219	419401	0.0117939
395219	419404	0.0274173
395219	428191	0.0143412
395219	419466	0.0316234
395219	419472	0.0111205
395219	419503	0.0138986
395219	419504	0.035789
395219	419518	0.0116739
395219	395497	0.0280278
395219	100861585	0.0498268
395219	107049510	0.00240051
395219	100857207	0.0203327
395219	395465	0.00549802
395219	419601	0.0448629
395219	419626	0.00331297
395219	770764	0.0116281
[truncated: 31,412 more rows]

## Sheet: edges-steelblue
fromNode (NCBI_ID)	toNode (NCBI_ID)	weight
418247	395519	0.0925165
418247	418032	0.120119
418247	427934	0.0429204
418247	418241	0.01725
418247	395689	0.0940213
418247	418423	0.0727734
418247	418488	0.0459212
418247	395665	0.061073
418247	418715	0.173873
418247	418812	0.127374
418247	770107	0.0625657
418247	374012	0.101952
418247	404756	0.0510101
418247	100859599	0.0709968
418247	428401	0.0393988
418247	420628	0.131336
418247	121110067	0.0488618
418247	420677	0.0271474
418247	420688	0.0196115
418247	396361	0.0255423
418247	395129	0.076357
418247	428386	0.0335278
418247	421438	0.0349683
418247	421569	0.119705
418247	428597	0.110993
418247	445340	0.130943
418247	422178	0.0595122
418247	422219	0.129501
418247	422420	0.186763
418247	395258	0.0239467
418247	422599	0.0514026
418247	770729	0.094643
418247	771693	0.142922
418247	771173	0.161332
418247	429518	0.0486676
418247	423079	0.126922
418247	423365	0.0585423
418247	423471	0.0574674
418247	396146	0.139665
418247	107051813	0.0743371
418247	423585	0.045519
418247	423668	0.0616743
418247	386574	0.0312014
418247	423919	0.0344675
418247	424054	0.0381202
418247	395811	0.049089
418247	424445	0.135501
418247	424586	0.096951
418247	769039	0.0368163
418247	396275	0.0939117
418247	415336	0.0515864
418247	415298	0.064069
418247	121111648	0.032572
418247	100858113	0.0400819
418247	415986	0.0724719
418247	100858009	0.0949347
418247	416555	0.0935733
418247	396247	0.0332212
418247	417247	0.0662181
418247	425954	0.0344339
418247	417319	0.131561
418247	769355	0.0319628
418247	121107141	0.130615
418247	422107	0.069476
418247	417515	0.13387
418247	417534	0.0933555
418247	417545	0.0882645
418247	396498	0.0305337
418247	107054798	0.101434
418247	395807	0.0987195
418247	419293	0.111577
418247	395385	0.0355106
418247	396185	0.104439
418247	100538348	0.0608325
418247	395128	0.0297669
418247	419457	0.0329119
418247	426299	0.105752
418247	395196	0.103322
418247	100858193	0.020983
418247	419618	0.0737232
418247	419620	0.0936853
418247	419669	0.121916
418247	419771	0.0752185
418247	395312	0.164453
418247	107049123	0.0975495
418247	378914	0.0663535
418247	430480	0.0952114
418247	419860	0.122543
418247	107055171	0.0110048
418247	420090	0.0912135
418247	100859853	0.0273416
418247	426985	0.0228535
418247	426891	0.0140649
418247	100858763	0.0262445
418247	100858919	0.0740749
418247	396260	0.133482
418247	427417	0.0780937
418247	427237	0.0472691
418247	429929	0.01713
418247	769132	0.0988826
395519	418032	0.109082
395519	427934	0.0214318
395519	418241	0.0433232
395519	395689	0.18118
395519	418423	0.0801779
395519	418488	0.058243
395519	395665	0.0487894
395519	418715	0.155782
395519	418812	0.191935
395519	770107	0.0799709
395519	374012	0.0941892
395519	404756	0.0414447
395519	100859599	0.0308628
395519	428401	0.036263
395519	420628	0.129216
395519	121110067	0.0460273
395519	420677	0.0193641
395519	420688	0.016744
395519	396361	0.0562887
395519	395129	0.0721472
395519	428386	0.0303693
395519	421438	0.0185507
395519	421569	0.163552
395519	428597	0.111068
395519	445340	0.116604
395519	422178	0.0349413
395519	422219	0.112744
395519	422420	0.154257
395519	395258	0.0307098
395519	422599	0.0509726
395519	770729	0.118965
395519	771693	0.215876
395519	771173	0.173817
395519	429518	0.0329201
395519	423079	0.164515
395519	423365	0.0291833
395519	423471	0.022726
395519	396146	0.111194
395519	107051813	0.0518252
395519	423585	0.046183
395519	423668	0.0826268
395519	386574	0.0175319
395519	423919	0.026771
395519	424054	0.0189326
395519	395811	0.0485312
395519	424445	0.125637
395519	424586	0.0690128
395519	769039	0.0716438
395519	396275	0.0807778
395519	415336	0.0466185
395519	415298	0.0455622
395519	121111648	0.0217141
395519	100858113	0.0242408
395519	415986	0.145059
395519	100858009	0.0731132
395519	416555	0.160009
395519	396247	0.0340114
395519	417247	0.169065
395519	425954	0.0152172
395519	417319	0.101139
395519	769355	0.017265
395519	121107141	0.204678
395519	422107	0.0469712
395519	417515	0.139838
395519	417534	0.103025
395519	417545	0.0739696
395519	396498	0.0263276
395519	107054798	0.202737
395519	395807	0.12999
395519	419293	0.182046
395519	395385	0.0245456
395519	396185	0.169894
395519	100538348	0.0348591
395519	395128	0.0311546
395519	419457	0.0385572
395519	426299	0.0837059
395519	395196	0.137221
395519	100858193	0.0193049
395519	419618	0.0545672
395519	419620	0.120896
395519	419669	0.110308
395519	419771	0.0715962
395519	395312	0.180857
395519	107049123	0.186053
395519	378914	0.0682894
395519	430480	0.0806033
395519	419860	0.250709
395519	107055171	0.0120243
395519	420090	0.0577864
395519	100859853	0.0460087
395519	426985	0.0536829
395519	426891	0.0238848
395519	100858763	0.012028
395519	100858919	0.0842223
395519	396260	0.151379
395519	427417	0.0703898
395519	427237	0.0422974
395519	429929	0.0156721
395519	769132	0.183198
418032	427934	0.0269758
418032	418241	0.0179849
418032	395689	0.0856361
418032	418423	0.0534569
418032	418488	0.0382598
418032	395665	0.0428801
418032	418715	0.198683
418032	418812	0.154862
418032	770107	0.0485956
418032	374012	0.0877613
418032	404756	0.0483652
418032	100859599	0.0447015
418032	428401	0.0256695
418032	420628	0.1202
418032	121110067	0.0404032
418032	420677	0.0141356
418032	420688	0.00814715
418032	396361	0.0186199
418032	395129	0.0480644
418032	428386	0.0143725
418032	421438	0.0238981
418032	421569	0.146632
418032	428597	0.0735786
418032	445340	0.113679
418032	422178	0.0422656
418032	422219	0.14412
418032	422420	0.192182
418032	395258	0.0151378
418032	422599	0.0400123
418032	770729	0.0764189
418032	771693	0.135926
418032	771173	0.178773
418032	429518	0.036446
418032	423079	0.117505
418032	423365	0.0277883
418032	423471	0.0380881
418032	396146	0.118725
418032	107051813	0.0439481
418032	423585	0.0388002
418032	423668	0.054448
418032	386574	0.0213674
418032	423919	0.0302859
418032	424054	0.0235488
418032	395811	0.0356306
418032	424445	0.148921
418032	424586	0.0785398
418032	769039	0.0429488
418032	396275	0.0749723
418032	415336	0.0277713
418032	415298	0.055236
418032	121111648	0.0165456
418032	100858113	0.0225217
418032	415986	0.067898
418032	100858009	0.0803613
418032	416555	0.0951072
418032	396247	0.0324328
418032	417247	0.0772861
418032	425954	0.0261987
418032	417319	0.113819
418032	769355	0.0188333
418032	121107141	0.132845
418032	422107	0.0366501
418032	417515	0.128988
418032	417534	0.0896148
418032	417545	0.0812058
418032	396498	0.0204129
418032	107054798	0.0973068
418032	395807	0.0925442
418032	419293	0.108259
418032	395385	0.0207773
418032	396185	0.0977407
418032	100538348	0.0381992
418032	395128	0.0253383
418032	419457	0.027805
418032	426299	0.0902072
418032	395196	0.112985
418032	100858193	0.0151275
418032	419618	0.0611697
418032	419620	0.100406
418032	419669	0.128481
418032	419771	0.0592931
418032	395312	0.181915
418032	107049123	0.0968553
418032	378914	0.0489013
418032	430480	0.0958624
418032	419860	0.130658
418032	107055171	0.00762855
418032	420090	0.0639526
418032	100859853	0.0230853
418032	426985	0.0233012
418032	426891	0.0116344
418032	100858763	0.0126956
418032	100858919	0.0644772
418032	396260	0.144201
418032	427417	0.0519273
418032	427237	0.0245974
418032	429929	0.0083995
418032	769132	0.102667
427934	418241	0.00514994
427934	395689	0.00900269
427934	418423	0.00899871
427934	418488	0.015518
427934	395665	0.0240754
427934	418715	0.0578506
427934	418812	0.0437086
427934	770107	0.01525
427934	374012	0.044307
427934	404756	0.00523322
427934	100859599	0.0231981
427934	428401	0.0154192
427934	420628	0.0358096
427934	121110067	0.0137313
427934	420677	0.00326802
427934	420688	0.0026737
427934	396361	0.00271279
427934	395129	0.018739
427934	428386	0.0066063
427934	421438	0.0389859
427934	421569	0.0468086
427934	428597	0.0262975
427934	445340	0.0420699
427934	422178	0.0237706
427934	422219	0.0352121
427934	422420	0.0656412
427934	395258	0.0052823
427934	422599	0.00975402
427934	770729	0.0179942
427934	771693	0.0222033
427934	771173	0.0593842
427934	429518	0.0198946
427934	423079	0.0205032
427934	423365	0.01641
427934	423471	0.0293268
427934	396146	0.0338034
427934	107051813	0.0185282
427934	423585	0.0157443
427934	423668	0.0237472
427934	386574	0.0325919
427934	423919	0.0377243
427934	424054	0.00498619
427934	395811	0.0103313
427934	424445	0.0534444
427934	424586	0.0448015
427934	769039	0.00445481
427934	396275	0.0203575
427934	415336	0.0132452
427934	415298	0.0209936
427934	121111648	0.00661515
427934	100858113	0.0238251
427934	415986	0.0147878
427934	100858009	0.0290352
427934	416555	0.0126185
427934	396247	0.00429026
427934	417247	0.00745837
427934	425954	0.0438966
427934	417319	0.0426514
427934	769355	0.00659751
427934	121107141	0.0293907
427934	422107	0.0204502
427934	417515	0.031546
427934	417534	0.0363997
427934	417545	0.0309249
427934	396498	0.00629694
427934	107054798	0.0122404
427934	395807	0.0151344
427934	419293	0.0241246
427934	395385	0.00887117
427934	396185	0.0190653
427934	100538348	0.00812201
427934	395128	0.00559044
427934	419457	0.0036502
427934	426299	0.0306043
427934	395196	0.0382379
427934	100858193	0.00662149
427934	419618	0.0323422
427934	419620	0.0365501
427934	419669	0.052777
427934	419771	0.025283
427934	395312	0.0574906
427934	107049123	0.0203042
427934	378914	0.0234096
427934	430480	0.0400238
427934	419860	0.0165872
427934	107055171	0.003826
427934	420090	0.024578
427934	100859853	0.00541469
427934	426985	0.00204489
427934	426891	0.00267101
427934	100858763	0.00738751
427934	100858919	0.0241872
427934	396260	0.0468093
427934	427417	0.021102
427934	427237	0.014883
427934	429929	0.00236559
427934	769132	0.0133562
418241	395689	0.0279759
418241	418423	0.0138534
418241	418488	0.0371009
418241	395665	0.0235513
418241	418715	0.0412888
418241	418812	0.0452622
418241	770107	0.0236692
418241	374012	0.0251634
418241	404756	0.0145094
418241	100859599	0.00639759
418241	428401	0.0244284
418241	420628	0.0188545
418241	121110067	0.0153272
418241	420677	0.00822903
418241	420688	0.00842402
418241	396361	0.0351184
418241	395129	0.0296871
418241	428386	0.0267439
418241	421438	0.00554072
418241	421569	0.0404027
418241	428597	0.0176213
418241	445340	0.020907
418241	422178	0.00938817
418241	422219	0.0212162
418241	422420	0.0486135
418241	395258	0.0330276
418241	422599	0.0293639
418241	770729	0.0278435
418241	771693	0.0244904
418241	771173	0.0570614
418241	429518	0.0228911
418241	423079	0.0226296
418241	423365	0.00888303
418241	423471	0.00479357
418241	396146	0.0173316
418241	107051813	0.0169224
418241	423585	0.00695849
418241	423668	0.043801
418241	386574	0.00274371
418241	423919	0.0190895
418241	424054	0.00377714
418241	395811	0.0187671
418241	424445	0.026634
418241	424586	0.0236458
418241	769039	0.00854936
418241	396275	0.0204669
418241	415336	0.0274247
418241	415298	0.0132345
418241	121111648	0.0134051
418241	100858113	0.00808904
418241	415986	0.0477419
418241	100858009	0.0110744
418241	416555	0.0222467
418241	396247	0.0181651
418241	417247	0.0415568
418241	425954	0.00515751
418241	417319	0.0278025
418241	769355	0.00577112
418241	121107141	0.030548
418241	422107	0.0227686
418241	417515	0.0250967
418241	417534	0.0415081
418241	417545	0.0181375
418241	396498	0.00992826
418241	107054798	0.0367585
418241	395807	0.0156703
418241	419293	0.0372594
418241	395385	0.0057625
418241	396185	0.0364233
418241	100538348	0.00578115
418241	395128	0.00776048
418241	419457	0.0161823
418241	426299	0.0234762
418241	395196	0.0512919
418241	100858193	0.015406
418241	419618	0.0122756
418241	419620	0.0406571
418241	419669	0.0173106
418241	419771	0.0257691
418241	395312	0.0415959
418241	107049123	0.0381712
418241	378914	0.024069
418241	430480	0.0150735
418241	419860	0.0342899
418241	107055171	0.00614139
418241	420090	0.0171985
418241	100859853	0.0250306
418241	426985	0.0118881
418241	426891	0.0110744
418241	100858763	0.00774735
418241	100858919	0.0374264
418241	396260	0.0360464
418241	427417	0.0190374
418241	427237	0.027474
418241	429929	0.0094331
418241	769132	0.0240903
395689	418423	0.0239818
395689	418488	0.0524891
395689	395665	0.0461015
395689	418715	0.137802
395689	418812	0.192798
395689	770107	0.046661
395689	374012	0.0965509
395689	404756	0.00921662
395689	100859599	0.0351088
395689	428401	0.0201145
395689	420628	0.145949
395689	121110067	0.0250359
395689	420677	0.00569251
395689	420688	0.00383986
395689	396361	0.0152507
395689	395129	0.0404317
395689	428386	0.0132236
395689	421438	0.0191298
395689	421569	0.174539
395689	428597	0.125201
395689	445340	0.132472
395689	422178	0.039918
395689	422219	0.109184
395689	422420	0.1328
395689	395258	0.0117421
395689	422599	0.0177599
395689	770729	0.0747712
395689	771693	0.170169
395689	771173	0.158099
395689	429518	0.0281564
395689	423079	0.100138
395689	423365	0.0210031
395689	423471	0.0258858
395689	396146	0.104214
395689	107051813	0.047491
395689	423585	0.0244596
395689	423668	0.0696727
395689	386574	0.0205177
395689	423919	0.0193373
395689	424054	0.0051536
395689	395811	0.0160387
395689	424445	0.129581
395689	424586	0.0652933
395689	769039	0.0253879
395689	396275	0.0490329
395689	415336	0.024874
395689	415298	0.0287284
395689	121111648	0.00849956
395689	100858113	0.0131713
395689	415986	0.120083
395689	100858009	0.0793886
395689	416555	0.0790299
395689	396247	0.0111113
395689	417247	0.0580361
395689	425954	0.0133558
395689	417319	0.0981643
395689	769355	0.00464294
395689	121107141	0.20179
395689	422107	0.0316402
395689	417515	0.148687
395689	417534	0.0862018
395689	417545	0.0595518
395689	396498	0.00679589
395689	107054798	0.126827
395689	395807	0.0459313
395689	419293	0.179033
395689	395385	0.0143201
395689	396185	0.132873
395689	100538348	0.0132872
395689	395128	0.0187957
395689	419457	0.0129303
395689	426299	0.0771813
395689	395196	0.125392
395689	100858193	0.00943938
395689	419618	0.0557201
395689	419620	0.123678
395689	419669	0.114605
395689	419771	0.069787
395689	395312	0.181579
395689	107049123	0.151185
395689	378914	0.0655196
395689	430480	0.086172
395689	419860	0.170964
395689	107055171	0.00393273
395689	420090	0.0584922
395689	100859853	0.0302327
395689	426985	0.0315428
395689	426891	0.00995541
395689	100858763	0.00707963
395689	100858919	0.0777681
395689	396260	0.142491
395689	427417	0.0265509
395689	427237	0.0180863
395689	429929	0.0029032
395689	769132	0.0828657
418423	418488	0.0336474
418423	395665	0.0262889
418423	418715	0.111422
418423	418812	0.129483
418423	770107	0.0372168
418423	374012	0.0559009
418423	404756	0.00789167
418423	100859599	0.0204254
418423	428401	0.0198494
418423	420628	0.0819891
418423	121110067	0.010848
418423	420677	0.00282228
418423	420688	0.00620279
418423	396361	0.0101905
418423	395129	0.0478281
418423	428386	0.0111521
418423	421438	0.0110762
418423	421569	0.106557
418423	428597	0.0517795
418423	445340	0.0819512
418423	422178	0.0209103
418423	422219	0.0750593
418423	422420	0.118527
418423	395258	0.0108799
418423	422599	0.0136597
418423	770729	0.0497497
418423	771693	0.078697
418423	771173	0.126618
418423	429518	0.0205061
418423	423079	0.057471
418423	423365	0.0104242
418423	423471	0.0143848
418423	396146	0.0863234
418423	107051813	0.0341399
418423	423585	0.0157261
418423	423668	0.054551
418423	386574	0.0121346
418423	423919	0.0218431
418423	424054	0.00462368
418423	395811	0.0145527
418423	424445	0.0963882
418423	424586	0.0386351
418423	769039	0.00646812
418423	396275	0.0310672
418423	415336	0.0258397
418423	415298	0.0274579
418423	121111648	0.0136205
418423	100858113	0.0130752
418423	415986	0.0573355
418423	100858009	0.0373329
418423	416555	0.0381468
418423	396247	0.00682478
418423	417247	0.0250702
418423	425954	0.0159432
418423	417319	0.0600906
418423	769355	0.00409968
418423	121107141	0.101507
418423	422107	0.0398834
418423	417515	0.0745923
418423	417534	0.0870483
418423	417545	0.0679747
418423	396498	0.012848
418423	107054798	0.0539738
418423	395807	0.0308953
418423	419293	0.0800008
418423	395385	0.00975851
418423	396185	0.080208
418423	100538348	0.012231
418423	395128	0.00708181
418423	419457	0.00730303
418423	426299	0.0523284
418423	395196	0.0784635
418423	100858193	0.00853276
418423	419618	0.0333532
418423	419620	0.0809428
418423	419669	0.0899055
418423	419771	0.0447677
418423	395312	0.123087
418423	107049123	0.0745478
418423	378914	0.0337206
418423	430480	0.0508106
418423	419860	0.0739269
418423	107055171	0.00113169
418423	420090	0.0392694
418423	100859853	0.0178375
418423	426985	0.00531007
418423	426891	0.00191837
418423	100858763	0.00444232
418423	100858919	0.0471328
418423	396260	0.129499
418423	427417	0.0380443
418423	427237	0.0235941
418423	429929	0.0145993
418423	769132	0.0583764
418488	395665	0.098062
418488	418715	0.0764793
418488	418812	0.0976051
418488	770107	0.0501334
418488	374012	0.0867327
418488	404756	0.0189808
418488	100859599	0.0196392
418488	428401	0.064112
418488	420628	0.04548
418488	121110067	0.05255
418488	420677	0.0314212
418488	420688	0.0453783
418488	396361	0.0497315
418488	395129	0.0865557
418488	428386	0.0919802
418488	421438	0.0175405
418488	421569	0.0904638
418488	428597	0.0625744
418488	445340	0.0563929
418488	422178	0.0335416
418488	422219	0.0305688
418488	422420	0.109129
418488	395258	0.110137
418488	422599	0.0782961
418488	770729	0.1009
418488	771693	0.042665
418488	771173	0.126588
418488	429518	0.0814192
418488	423079	0.0390687
418488	423365	0.033064
418488	423471	0.0161535
418488	396146	0.0348656
418488	107051813	0.0662518
418488	423585	0.0142695
418488	423668	0.126216
418488	386574	0.010659
418488	423919	0.0356532
418488	424054	0.0147844
418488	395811	0.093259
418488	424445	0.067323
418488	424586	0.0815382
418488	769039	0.0158542
418488	396275	0.0485386
418488	415336	0.104513
418488	415298	0.0176108
418488	121111648	0.0481187
418488	100858113	0.0262576
418488	415986	0.093654
418488	100858009	0.0307983
418488	416555	0.0301805
418488	396247	0.0303849
418488	417247	0.0283962
418488	425954	0.0138422
418488	417319	0.0944266
418488	769355	0.0201572
418488	121107141	0.0529805
418488	422107	0.0941437
418488	417515	0.051677
418488	417534	0.115241
418488	417545	0.0307878
418488	396498	0.0223345
418488	107054798	0.0568094
418488	395807	0.026788
418488	419293	0.0816505
418488	395385	0.0182906
418488	396185	0.0495462
418488	100538348	0.0237818
418488	395128	0.0278738
418488	419457	0.0238392
418488	426299	0.0555637
418488	395196	0.123096
418488	100858193	0.0664947
418488	419618	0.0404431
418488	419620	0.110375
418488	419669	0.0366734
418488	419771	0.104411
418488	395312	0.0994159
418488	107049123	0.0534576
418488	378914	0.07097
418488	430480	0.0429308
418488	419860	0.049771
418488	107055171	0.0239325
418488	420090	0.0641426
418488	100859853	0.042402
418488	426985	0.0156174
418488	426891	0.0235934
418488	100858763	0.0383455
418488	100858919	0.122688
418488	396260	0.0804469
418488	427417	0.0578378
418488	427237	0.0930954
418488	429929	0.0269028
418488	769132	0.0432797
395665	418715	0.0609805
395665	418812	0.0831153
395665	770107	0.050454
395665	374012	0.0974203
395665	404756	0.0195287
395665	100859599	0.0352856
395665	428401	0.0607218
395665	420628	0.0599534
395665	121110067	0.0470039
395665	420677	0.0465355
395665	420688	0.0455137
395665	396361	0.0471537
395665	395129	0.0868154
395665	428386	0.0935928
395665	421438	0.0428674
395665	421569	0.0735892
395665	428597	0.0872242
395665	445340	0.0737783
395665	422178	0.0494613
395665	422219	0.0359265
395665	422420	0.0887131
395665	395258	0.0731684
395665	422599	0.0554088
395665	770729	0.0719284
395665	771693	0.0365887
395665	771173	0.0878454
395665	429518	0.0963478
395665	423079	0.0357248
395665	423365	0.0696816
395665	423471	0.0348748
395665	396146	0.039059
395665	107051813	0.096951
395665	423585	0.0190958
395665	423668	0.119014
395665	386574	0.0298262
395665	423919	0.0374006
395665	424054	0.0261404
395665	395811	0.062808
395665	424445	0.067856
395665	424586	0.0942952
395665	769039	0.0219915
395665	396275	0.0564476
395665	415336	0.0993798
395665	415298	0.0219817
395665	121111648	0.0518198
395665	100858113	0.0417736
395665	415986	0.0719229
395665	100858009	0.0515946
395665	416555	0.0259755
395665	396247	0.0276893
395665	417247	0.0171812
395665	425954	0.0273034
395665	417319	0.10467
395665	769355	0.0298049
395665	121107141	0.0439355
395665	422107	0.122672
395665	417515	0.0595583
395665	417534	0.109218
395665	417545	0.0289947
395665	396498	0.0199253
395665	107054798	0.0489604
395665	395807	0.0239795
395665	419293	0.06807
395665	395385	0.0306836
395665	396185	0.0391528
395665	100538348	0.0431412
395665	395128	0.044886
395665	419457	0.0269869
395665	426299	0.0691061
395665	395196	0.0988512
395665	100858193	0.0422875
395665	419618	0.0584867
395665	419620	0.0953051
395665	419669	0.0448274
395665	419771	0.117671
395665	395312	0.0816529
395665	107049123	0.0414722
395665	378914	0.092966
395665	430480	0.0630098
395665	419860	0.0351691
395665	107055171	0.0296436
395665	420090	0.097887
395665	100859853	0.0388111
395665	426985	0.0178101
395665	426891	0.029165
395665	100858763	0.0605496
395665	100858919	0.120998
395665	396260	0.076954
395665	427417	0.0541031
395665	427237	0.0910085
395665	429929	0.0249791
395665	769132	0.0288953
418715	418812	0.20345
418715	770107	0.087994
418715	374012	0.103165
418715	404756	0.109199
418715	100859599	0.0474598
418715	428401	0.0784792
418715	420628	0.166071
418715	121110067	0.0745599
418715	420677	0.0388778
418715	420688	0.0253589
418715	396361	0.0478381
418715	395129	0.124822
418715	428386	0.0560267
418715	421438	0.0369422
418715	421569	0.197219
418715	428597	0.135086
418715	445340	0.177033
418715	422178	0.0434767
418715	422219	0.253242
418715	422420	0.246741
418715	395258	0.0443344
418715	422599	0.0974712
418715	770729	0.14474
418715	771693	0.220351
418715	771173	0.205244
418715	429518	0.0843951
418715	423079	0.215551
418715	423365	0.0839773
418715	423471	0.0408939
418715	396146	0.209914
418715	107051813	0.100478
418715	423585	0.05364
418715	423668	0.101216
418715	386574	0.0233312
418715	423919	0.0594197
418715	424054	0.0557237
418715	395811	0.0698087
418715	424445	0.201052
418715	424586	0.0943636
418715	769039	0.0456643
418715	396275	0.157903
418715	415336	0.0859755
418715	415298	0.113132
418715	121111648	0.0715818
418715	100858113	0.0485316
418715	415986	0.129061
418715	100858009	0.130274
418715	416555	0.142477
418715	396247	0.0634726
418715	417247	0.113553
418715	425954	0.0397378
418715	417319	0.138491
418715	769355	0.0517111
418715	121107141	0.207839
418715	422107	0.112791
418715	417515	0.22636
418715	417534	0.155376
418715	417545	0.150635
418715	396498	0.0473624
418715	107054798	0.16691
418715	395807	0.134011
418715	419293	0.185741
418715	395385	0.0488158
418715	396185	0.190583
418715	100538348	0.0804424
418715	395128	0.0332404
418715	419457	0.0712345
418715	426299	0.154775
418715	395196	0.159977
418715	100858193	0.0396106
418715	419618	0.0798322
418715	419620	0.149682
418715	419669	0.162665
418715	419771	0.085524
418715	395312	0.206459
418715	107049123	0.162992
418715	378914	0.0812736
418715	430480	0.12874
418715	419860	0.202616
418715	107055171	0.0145445
418715	420090	0.149847
418715	100859853	0.0524159
418715	426985	0.0340752
418715	426891	0.0214055
418715	100858763	0.0374196
418715	100858919	0.102782
418715	396260	0.213625
418715	427417	0.110054
418715	427237	0.0776753
418715	429929	0.0282669
418715	769132	0.15949
418812	770107	0.121191
418812	374012	0.130928
418812	404756	0.064226
418812	100859599	0.0513042
418812	428401	0.083824
418812	420628	0.184388
418812	121110067	0.0784486
418812	420677	0.0319839
418812	420688	0.0469134
418812	396361	0.0775675
418812	395129	0.160559
418812	428386	0.071663
418812	421438	0.028027
418812	421569	0.211655
418812	428597	0.176771
418812	445340	0.173487
418812	422178	0.0580625
418812	422219	0.141311
418812	422420	0.230264
418812	395258	0.0693921
418812	422599	0.0970363
418812	770729	0.227233
418812	771693	0.246692
418812	771173	0.248797
418812	429518	0.0768224
418812	423079	0.196541
418812	423365	0.0603049
418812	423471	0.0346743
418812	396146	0.161538
418812	107051813	0.102859
418812	423585	0.0596815
418812	423668	0.156922
418812	386574	0.0243694
418812	423919	0.0523601
418812	424054	0.0391824
418812	395811	0.137348
418812	424445	0.178701
418812	424586	0.106031
418812	769039	0.0605858
418812	396275	0.127705
418812	415336	0.1105
418812	415298	0.0637005
418812	121111648	0.0576096
418812	100858113	0.052689
418812	415986	0.187633
418812	100858009	0.0983604
418812	416555	0.164545
418812	396247	0.0458768
418812	417247	0.152519
418812	425954	0.0302271
418812	417319	0.157608
418812	769355	0.0304784
418812	121107141	0.248132
418812	422107	0.135253
418812	417515	0.202076
418812	417534	0.182152
418812	417545	0.111102
418812	396498	0.0435749
418812	107054798	0.227359
418812	395807	0.152012
418812	419293	0.235595
418812	395385	0.0522459
418812	396185	0.199724
418812	100538348	0.0612002
418812	395128	0.0360576
418812	419457	0.0474492
418812	426299	0.138295
418812	395196	0.194608
418812	100858193	0.0533171
418812	419618	0.0763525
418812	419620	0.194803
418812	419669	0.138798
418812	419771	0.120331
418812	395312	0.239706
418812	107049123	0.209736
418812	378914	0.10899
418812	430480	0.108382
418812	419860	0.263061
418812	107055171	0.0242985
418812	420090	0.115976
418812	100859853	0.0511316
418812	426985	0.0548511
418812	426891	0.0270512
418812	100858763	0.029114
418812	100858919	0.129246
418812	396260	0.218359
418812	427417	0.149906
418812	427237	0.109011
418812	429929	0.035337
418812	769132	0.210677
770107	374012	0.0739915
770107	404756	0.0153762
770107	100859599	0.0217874
770107	428401	0.030258
770107	420628	0.0696489
770107	121110067	0.0220876
770107	420677	0.011207
770107	420688	0.0156068
770107	396361	0.0283666
770107	395129	0.0644783
770107	428386	0.0253619
770107	421438	0.0203589
770107	421569	0.0970763
770107	428597	0.0538173
770107	445340	0.071536
770107	422178	0.0300718
770107	422219	0.0486621
770107	422420	0.108548
770107	395258	0.0289906
770107	422599	0.0327786
770107	770729	0.0564001
770107	771693	0.0536315
770107	771173	0.128023
770107	429518	0.0367252
770107	423079	0.047675
770107	423365	0.0159503
770107	423471	0.0193804
770107	396146	0.0645619
770107	107051813	0.0478154
770107	423585	0.0278814
770107	423668	0.0858864
770107	386574	0.0203787
770107	423919	0.0354413
770107	424054	0.0091122
770107	395811	0.0409084
770107	424445	0.0847237
770107	424586	0.0570465
770107	769039	0.0203315
770107	396275	0.0328705
770107	415336	0.0336671
770107	415298	0.033485
770107	121111648	0.014222
770107	100858113	0.0245822
770107	415986	0.0694658
770107	100858009	0.0376253
770107	416555	0.046716
770107	396247	0.0175275
770107	417247	0.046432
770107	425954	0.0217068
770107	417319	0.0706465
770107	769355	0.010807
770107	121107141	0.0763522
770107	422107	0.05746
770107	417515	0.0606557
770107	417534	0.105606
770107	417545	0.0615914
770107	396498	0.0358741
770107	107054798	0.0557259
770107	395807	0.0568944
770107	419293	0.073343
770107	395385	0.0149029
770107	396185	0.0636656
770107	100538348	0.021594
770107	395128	0.0161375
770107	419457	0.0144946
770107	426299	0.0597537
770107	395196	0.0962314
770107	100858193	0.0157733
770107	419618	0.0470222
770107	419620	0.0940277
770107	419669	0.0747999
770107	419771	0.0657376
770107	395312	0.111554
770107	107049123	0.0703456
770107	378914	0.0618821
770107	430480	0.0517196
770107	419860	0.0601752
770107	107055171	0.00847248
770107	420090	0.0413426
770107	100859853	0.024429
770107	426985	0.01635
770107	426891	0.00977877
770107	100858763	0.010076
770107	100858919	0.0710897
770107	396260	0.112394
770107	427417	0.0514572
770107	427237	0.0412504
770107	429929	0.0170974
770107	769132	0.0510762
374012	404756	0.0313412
374012	100859599	0.0471581
374012	428401	0.0677857
374012	420628	0.116082
374012	121110067	0.0562086
374012	420677	0.0430338
374012	420688	0.0456758
374012	396361	0.0446252
374012	395129	0.0918322
374012	428386	0.0739036
374012	421438	0.0637878
374012	421569	0.113949
374012	428597	0.13101
374012	445340	0.127701
374012	422178	0.0513152
374012	422219	0.0771409
374012	422420	0.126098
374012	395258	0.0480502
374012	422599	0.0586251
374012	770729	0.102886
374012	771693	0.110182
374012	771173	0.122201
374012	429518	0.0734657
374012	423079	0.0944575
374012	423365	0.0762904
374012	423471	0.0453855
374012	396146	0.0945058
374012	107051813	0.101854
374012	423585	0.0482085
374012	423668	0.110785
374012	386574	0.0530944
374012	423919	0.0524662
374012	424054	0.0371534
374012	395811	0.0595384
374012	424445	0.104837
374012	424586	0.115255
374012	769039	0.0433933
374012	396275	0.0905383
374012	415336	0.0884798
374012	415298	0.0468948
374012	121111648	0.0536485
374012	100858113	0.0592006
374012	415986	0.0968519
374012	100858009	0.091534
374012	416555	0.0834692
374012	396247	0.0296529
374012	417247	0.0576311
374012	425954	0.0368011
374012	417319	0.128429
374012	769355	0.042723
374012	121107141	0.110838
374012	422107	0.107172
374012	417515	0.117204
374012	417534	0.117512
374012	417545	0.0632428
374012	396498	0.0337686
374012	107054798	0.102306
374012	395807	0.0763012
374012	419293	0.119643
374012	395385	0.0362265
374012	396185	0.0826449
374012	100538348	0.0626068
374012	395128	0.0460922
374012	419457	0.0322305
374012	426299	0.10247
374012	395196	0.117335
374012	100858193	0.0334384
374012	419618	0.0823321
374012	419620	0.114406
374012	419669	0.0951648
374012	419771	0.111555
374012	395312	0.126619
374012	107049123	0.0930111
374012	378914	0.113334
374012	430480	0.0993113
374012	419860	0.104931
374012	107055171	0.0247408
374012	420090	0.112124
374012	100859853	0.0403339
374012	426985	0.0263562
374012	426891	0.0270221
374012	100858763	0.0443643
374012	100858919	0.114482
374012	396260	0.119408
374012	427417	0.0825616
374012	427237	0.0841096
374012	429929	0.0209003
374012	769132	0.0860063
404756	100859599	0.0144878
404756	428401	0.0134703
404756	420628	0.0374693
404756	121110067	0.00653356
404756	420677	0.00235707
404756	420688	0.0011904
404756	396361	0.00653388
404756	395129	0.0230379
404756	428386	0.00787621
404756	421438	0.0066934
404756	421569	0.0592089
404756	428597	0.022958
404756	445340	0.0414397
404756	422178	0.0139401
404756	422219	0.0709706
404756	422420	0.108422
404756	395258	0.0057187
404756	422599	0.00961859
404756	770729	0.0184469
404756	771693	0.034192
404756	771173	0.0923736
404756	429518	0.018699
404756	423079	0.0315816
404756	423365	0.0103713
404756	423471	0.012797
404756	396146	0.0475409
404756	107051813	0.0206083
404756	423585	0.00574194
404756	423668	0.0268664
404756	386574	0.00405618
404756	423919	0.0137134
404756	424054	0.00334872
404756	395811	0.00461268
404756	424445	0.0636643
404756	424586	0.0318923
404756	769039	0.00298244
404756	396275	0.0366517
404756	415336	0.0114747
404756	415298	0.0249406
404756	121111648	0.00780685
404756	100858113	0.00621345
404756	415986	0.029194
404756	100858009	0.0263884
404756	416555	0.0132409
404756	396247	0.00781925
404756	417247	0.00989235
404756	425954	0.00864673
404756	417319	0.0503543
404756	769355	0.0023817
404756	121107141	0.0441691
404756	422107	0.0230126
404756	417515	0.0483775
404756	417534	0.0485679
404756	417545	0.0359283
404756	396498	0.00465805
404756	107054798	0.0242165
404756	395807	0.0104883
404756	419293	0.0379054
404756	395385	0.00548948
404756	396185	0.0461908
404756	100538348	0.00772057
404756	395128	0.00523046
404756	419457	0.0104656
404756	426299	0.0407227
404756	395196	0.0530816
404756	100858193	0.00441986
404756	419618	0.0198505
404756	419620	0.0410829
404756	419669	0.0449815
404756	419771	0.0255063
404756	395312	0.0794494
404756	107049123	0.0341962
404756	378914	0.0176725
404756	430480	0.0314215
404756	419860	0.0302176
404756	107055171	0.000574553
404756	420090	0.0324451
404756	100859853	0.0132698
404756	426985	0.00280491
404756	426891	0.00100685
404756	100858763	0.00458097
404756	100858919	0.031347
404756	396260	0.0676654
404756	427417	0.0114963
404756	427237	0.0110826
404756	429929	0.00251469
404756	769132	0.0155785
100859599	428401	0.0150487
100859599	420628	0.0785386
100859599	121110067	0.026904
100859599	420677	0.0117379
100859599	420688	0.0102957
100859599	396361	0.00939397
100859599	395129	0.029283
100859599	428386	0.0174496
100859599	421438	0.0257261
100859599	421569	0.050601
100859599	428597	0.0613443
100859599	445340	0.0529545
100859599	422178	0.0597987
100859599	422219	0.0468032
100859599	422420	0.0499098
100859599	395258	0.0104925
100859599	422599	0.0189494
100859599	770729	0.0375542
100859599	771693	0.0538386
100859599	771173	0.0460418
100859599	429518	0.0321576
100859599	423079	0.041335
100859599	423365	0.049817
100859599	423471	0.0561352
100859599	396146	0.0485405
100859599	107051813	0.0336631
100859599	423585	0.0193284
100859599	423668	0.0295887
100859599	386574	0.021113
100859599	423919	0.0134011
100859599	424054	0.0196739
100859599	395811	0.0219522
100859599	424445	0.0670319
100859599	424586	0.0483055
100859599	769039	0.0142635
100859599	396275	0.0354621
100859599	415336	0.0239688
100859599	415298	0.0188734
100859599	121111648	0.0128291
100859599	100858113	0.0258096
100859599	415986	0.0262882
100859599	100858009	0.0443414
100859599	416555	0.029875
100859599	396247	0.0117323
100859599	417247	0.0187561
100859599	425954	0.0373139
100859599	417319	0.0619099
100859599	769355	0.0124422
100859599	121107141	0.0479656
100859599	422107	0.0352857
100859599	417515	0.0621842
100859599	417534	0.0397589
100859599	417545	0.0231852
100859599	396498	0.00729576
100859599	107054798	0.0384729
100859599	395807	0.0305214
100859599	419293	0.0446128
100859599	395385	0.0356473
100859599	396185	0.0317018
100859599	100538348	0.0230401
100859599	395128	0.0140849
100859599	419457	0.0117464
100859599	426299	0.0588603
100859599	395196	0.04104
100859599	100858193	0.00925294
100859599	419618	0.0557788
100859599	419620	0.0424153
100859599	419669	0.052838
100859599	419771	0.0407845
100859599	395312	0.0595146
100859599	107049123	0.0316868
100859599	378914	0.0322727
100859599	430480	0.0488597
100859599	419860	0.0421498
100859599	107055171	0.0103897
100859599	420090	0.0463901
100859599	100859853	0.0090204
100859599	426985	0.0116445
100859599	426891	0.00844934
100859599	100858763	0.0215432
100859599	100858919	0.035474
100859599	396260	0.0514237
100859599	427417	0.0256177
100859599	427237	0.0199355
100859599	429929	0.00522462
100859599	769132	0.0305856
428401	420628	0.0356138
428401	121110067	0.0245151
428401	420677	0.0125927
428401	420688	0.0260078
428401	396361	0.0244299
428401	395129	0.0516544
428401	428386	0.0453657
428401	421438	0.0236102
428401	421569	0.0718838
428401	428597	0.0317819
428401	445340	0.041854
428401	422178	0.0226053
428401	422219	0.0325504
428401	422420	0.10134
428401	395258	0.0439248
428401	422599	0.0423778
428401	770729	0.0482228
428401	771693	0.020965
428401	771173	0.108006
428401	429518	0.0568053
428401	423079	0.023524
428401	423365	0.0208876
428401	423471	0.0144099
428401	396146	0.029496
428401	107051813	0.0353307
428401	423585	0.0140162
428401	423668	0.103333
428401	386574	0.0123348
428401	423919	0.0598957
428401	424054	0.00979627
428401	395811	0.0402908
428401	424445	0.0568675
428401	424586	0.0651187
428401	769039	0.00530226
428401	396275	0.0306379
428401	415336	0.0490205
428401	415298	0.0213916
428401	121111648	0.0409825
428401	100858113	0.0236688
428401	415986	0.0487299
428401	100858009	0.0203048
428401	416555	0.0183683
428401	396247	0.0154546
428401	417247	0.0152816
428401	425954	0.0215002
428401	417319	0.072684
428401	769355	0.0130614
428401	121107141	0.0326019
428401	422107	0.0626438
428401	417515	0.0424844
428401	417534	0.10097
428401	417545	0.0324154
428401	396498	0.0169373
428401	107054798	0.0261325
428401	395807	0.0155397
428401	419293	0.0455117
428401	395385	0.0122348
428401	396185	0.027735
428401	100538348	0.0140201
428401	395128	0.00860549
428401	419457	0.0159523
428401	426299	0.0524433
428401	395196	0.111878
428401	100858193	0.0355014
428401	419618	0.029505
428401	419620	0.0854762
428401	419669	0.0357857
428401	419771	0.0687668
428401	395312	0.0825366
428401	107049123	0.029627
428401	378914	0.0505102
428401	430480	0.0345349
428401	419860	0.023171
428401	107055171	0.012773
428401	420090	0.0448374
428401	100859853	0.018904
428401	426985	0.00588447
428401	426891	0.00931289
428401	100858763	0.0165573
428401	100858919	0.0802906
428401	396260	0.0721991
428401	427417	0.0388172
428401	427237	0.0562918
428401	429929	0.0117426
428401	769132	0.0235874
420628	121110067	0.0539703
420628	420677	0.0176795
420628	420688	0.0218667
420628	396361	0.029265
420628	395129	0.0728342
420628	428386	0.0273815
420628	421438	0.028325
420628	421569	0.163422
420628	428597	0.134556
420628	445340	0.131777
420628	422178	0.071073
420628	422219	0.114492
420628	422420	0.175069
420628	395258	0.0226071
420628	422599	0.0472426
420628	770729	0.130021
420628	771693	0.212894
420628	771173	0.177654
420628	429518	0.0390935
420628	423079	0.157189
420628	423365	0.0461356
420628	423471	0.0530666
420628	396146	0.131282
420628	107051813	0.0595449
420628	423585	0.0563397
420628	423668	0.0762122
420628	386574	0.0281441
420628	423919	0.0273272
420628	424054	0.0318444
420628	395811	0.0608323
420628	424445	0.157496
420628	424586	0.0961172
420628	769039	0.0546122
420628	396275	0.088983
420628	415336	0.0494986
420628	415298	0.0456283
420628	121111648	0.0236757
420628	100858113	0.0361629
420628	415986	0.103562
420628	100858009	0.0890735
420628	416555	0.142641
420628	396247	0.0254354
420628	417247	0.115139
420628	425954	0.0331936
420628	417319	0.139339
420628	769355	0.0216239
420628	121107141	0.19139
420628	422107	0.0577506
420628	417515	0.158851
420628	417534	0.107278
420628	417545	0.075123
420628	396498	0.0232718
420628	107054798	0.16239
420628	395807	0.13076
420628	419293	0.163486
420628	395385	0.0419538
420628	396185	0.130887
420628	100538348	0.0490588
420628	395128	0.0264287
420628	419457	0.0281666
420628	426299	0.102123
420628	395196	0.134088
420628	100858193	0.021193
420628	419618	0.0807371
420628	419620	0.121547
420628	419669	0.136959
420628	419771	0.0853607
420628	395312	0.20065
420628	107049123	0.144897
420628	378914	0.0663165
420628	430480	0.101943
420628	419860	0.208683
420628	107055171	0.013887
420628	420090	0.0719972
420628	100859853	0.0235445
420628	426985	0.0400664
420628	426891	0.0171659
420628	100858763	0.0177586
420628	100858919	0.0844293
420628	396260	0.158513
420628	427417	0.0811902
420628	427237	0.0429019
420628	429929	0.0117291
420628	769132	0.163441
121110067	420677	0.00576928
121110067	420688	0.00446618
121110067	396361	0.0062118
121110067	395129	0.0332839
121110067	428386	0.0169879
121110067	421438	0.0208341
121110067	421569	0.10444
121110067	428597	0.0429437
121110067	445340	0.0529497
121110067	422178	0.0381873
121110067	422219	0.0440935
121110067	422420	0.0906154
121110067	395258	0.0302395
121110067	422599	0.0356708
121110067	770729	0.0620431
121110067	771693	0.041885
121110067	771173	0.108879
121110067	429518	0.0665649
121110067	423079	0.0297623
121110067	423365	0.0160471
121110067	423471	0.0221152
121110067	396146	0.036647
121110067	107051813	0.0299814
121110067	423585	0.0148346
121110067	423668	0.0582621
121110067	386574	0.0149293
121110067	423919	0.0348022
121110067	424054	0.00611901
121110067	395811	0.0486261
121110067	424445	0.0836461
121110067	424586	0.0604331
121110067	769039	0.0093043
121110067	396275	0.0289784
121110067	415336	0.0292255
121110067	415298	0.0160356
121110067	121111648	0.00846974
121110067	100858113	0.016076
121110067	415986	0.04216
121110067	100858009	0.037721
121110067	416555	0.0206853
121110067	396247	0.0207324
121110067	417247	0.0164939
121110067	425954	0.0242812
121110067	417319	0.0666361
121110067	769355	0.00667874
121110067	121107141	0.0572105
121110067	422107	0.0318815
121110067	417515	0.0552748
121110067	417534	0.0624085
121110067	417545	0.0292213
121110067	396498	0.00476952
121110067	107054798	0.0291375
121110067	395807	0.0178995
121110067	419293	0.0601486
121110067	395385	0.00909055
121110067	396185	0.0368592
121110067	100538348	0.00698507
121110067	395128	0.0165956
121110067	419457	0.00721033
121110067	426299	0.0512191
121110067	395196	0.0784726
121110067	100858193	0.0344761
121110067	419618	0.0431894
121110067	419620	0.103387
121110067	419669	0.0488781
121110067	419771	0.04664
121110067	395312	0.0928752
121110067	107049123	0.0423751
121110067	378914	0.0371633
121110067	430480	0.0596426
121110067	419860	0.0382747
121110067	107055171	0.0251635
121110067	420090	0.0379277
121110067	100859853	0.0125062
121110067	426985	0.00653201
121110067	426891	0.0158599
121110067	100858763	0.0210822
121110067	100858919	0.0525983
121110067	396260	0.0649583
121110067	427417	0.0193974
121110067	427237	0.0216025
121110067	429929	0.00247651
121110067	769132	0.023904
420677	420688	0.00183305
420677	396361	0.00534309
420677	395129	0.018835
420677	428386	0.0135826
420677	421438	0.014918
420677	421569	0.0281008
420677	428597	0.0238837
420677	445340	0.0276112
420677	422178	0.0161116
420677	422219	0.0183769
420677	422420	0.0501508
420677	395258	0.00993743
420677	422599	0.00735794
420677	770729	0.0114515
420677	771693	0.00948206
420677	771173	0.0473764
420677	429518	0.0241826
420677	423079	0.00988778
420677	423365	0.0162713
420677	423471	0.017261
420677	396146	0.0156085
420677	107051813	0.0344329
420677	423585	0.00417118
420677	423668	0.0302121
420677	386574	0.0104335
420677	423919	0.0115308
420677	424054	0.00222592
420677	395811	0.00490311
420677	424445	0.0294112
420677	424586	0.0431957
420677	769039	0.0054209
420677	396275	0.018138
420677	415336	0.0146638
420677	415298	0.00784692
420677	121111648	0.00724573
420677	100858113	0.00663427
420677	415986	0.0190079
420677	100858009	0.021806
420677	416555	0.00519095
420677	396247	0.009154
420677	417247	0.00274903
420677	425954	0.00762154
420677	417319	0.0446776
420677	769355	0.00270008
420677	121107141	0.0137297
420677	422107	0.0259559
420677	417515	0.0174527
420677	417534	0.0366655
420677	417545	0.0125653
420677	396498	0.00282909
420677	107054798	0.00907819
420677	395807	0.00319533
420677	419293	0.0178648
420677	395385	0.0032657
420677	396185	0.0129091
420677	100538348	0.0148887
420677	395128	0.00993203
420677	419457	0.0143799
420677	426299	0.0238428
420677	395196	0.0366777
420677	100858193	0.00535766
420677	419618	0.0206037
420677	419620	0.0304303
420677	419669	0.0197876
420677	419771	0.0416582
420677	395312	0.0425775
420677	107049123	0.0137112
420677	378914	0.0327984
420677	430480	0.0226399
420677	419860	0.00839079
420677	107055171	0.00121319
420677	420090	0.0366409
420677	100859853	0.0174245
420677	426985	0.00119709
420677	426891	0.00289739
420677	100858763	0.0101121
420677	100858919	0.0426842
420677	396260	0.0317283
420677	427417	0.00850378
420677	427237	0.0141721
420677	429929	0.0022992
420677	769132	0.00485821
420688	396361	0.00907371
420688	395129	0.0254423
420688	428386	0.0328821
420688	421438	0.00922741
420688	421569	0.0315322
420688	428597	0.0193036
420688	445340	0.0217208
420688	422178	0.0143016
420688	422219	0.00808885
420688	422420	0.0400576
420688	395258	0.0174576
420688	422599	0.00785122
420688	770729	0.0181261
420688	771693	0.00832461
420688	771173	0.0469047
420688	429518	0.0304888
420688	423079	0.00722408
420688	423365	0.0083442
420688	423471	0.00693576
420688	396146	0.0135935
420688	107051813	0.0199837
420688	423585	0.0031044
420688	423668	0.0776802
420688	386574	0.0076135
420688	423919	0.017224
420688	424054	0.00318504
420688	395811	0.00755595
420688	424445	0.0226657
420688	424586	0.0359628
420688	769039	0.000761064
420688	396275	0.00884243
420688	415336	0.0343842
420688	415298	0.00513239
420688	121111648	0.0260775
420688	100858113	0.00708228
420688	415986	0.0281701
420688	100858009	0.00764479
420688	416555	0.00416226
420688	396247	0.00204045
420688	417247	0.00237077
420688	425954	0.0079095
420688	417319	0.0449892
420688	769355	0.00217499
420688	121107141	0.0139931
420688	422107	0.0444329
420688	417515	0.0185173
420688	417534	0.0639174
420688	417545	0.012071
420688	396498	0.00888033
420688	107054798	0.0100786
420688	395807	0.00375382
420688	419293	0.0245396
420688	395385	0.00646451
420688	396185	0.0107373
420688	100538348	0.00425942
420688	395128	0.00376433
420688	419457	0.00226175
420688	426299	0.0255834
420688	395196	0.0663326
420688	100858193	0.0107861
420688	419618	0.0194713
420688	419620	0.0470138
420688	419669	0.0179223
420688	419771	0.0622476
420688	395312	0.0384338
420688	107049123	0.0131864
420688	378914	0.0347236
420688	430480	0.0176273
420688	419860	0.00836237
420688	107055171	0.00273068
420688	420090	0.0237501
420688	100859853	0.00801494
420688	426985	0.00119562
420688	426891	0.0016866
420688	100858763	0.00769051
420688	100858919	0.0646367
420688	396260	0.0363581
420688	427417	0.0107705
420688	427237	0.0346596
420688	429929	0.00417557
420688	769132	0.00725377
396361	395129	0.0463482
396361	428386	0.0309214
396361	421438	0.00712114
396361	421569	0.0524484
396361	428597	0.0291702
396361	445340	0.0325939
396361	422178	0.016821
396361	422219	0.0197834
396361	422420	0.0657592
396361	395258	0.0220817
396361	422599	0.01259
396361	770729	0.0266928
396361	771693	0.0194849
396361	771173	0.0830242
396361	429518	0.0326545
396361	423079	0.0159893
396361	423365	0.00973375
396361	423471	0.00674439
396361	396146	0.0208776
396361	107051813	0.0319145
396361	423585	0.00379238
396361	423668	0.0871704
396361	386574	0.00437668
396361	423919	0.0181147
396361	424054	0.00263271
396361	395811	0.0167774
396361	424445	0.0396341
396361	424586	0.0358174
396361	769039	0.00550582
396361	396275	0.0144585
396361	415336	0.0288528
396361	415298	0.0110863
396361	121111648	0.0113447
396361	100858113	0.00904493
396361	415986	0.0642107
396361	100858009	0.0130253
396361	416555	0.00911164
396361	396247	0.00783221
396361	417247	0.0134879
396361	425954	0.00721679
396361	417319	0.0482992
396361	769355	0.00242571
396361	121107141	0.0349714
396361	422107	0.0578674
396361	417515	0.0296537
396361	417534	0.0894483
396361	417545	0.0186109
396361	396498	0.00683285
396361	107054798	0.0295091
396361	395807	0.00806109
396361	419293	0.0449002
396361	395385	0.00687192
396361	396185	0.040205
396361	100538348	0.00442107
396361	395128	0.00952707
396361	419457	0.00663587
396361	426299	0.034658
396361	395196	0.0800163
396361	100858193	0.00811823
396361	419618	0.0190504
396361	419620	0.0656067
396361	419669	0.0234023
396361	419771	0.0597422
396361	395312	0.0635693
396361	107049123	0.0394307
396361	378914	0.0442259
396361	430480	0.019484
396361	419860	0.0258549
396361	107055171	0.00420986
396361	420090	0.0295709
396361	100859853	0.0320639
396361	426985	0.00675563
396361	426891	0.00521144
396361	100858763	0.00752603
396361	100858919	0.067914
396361	396260	0.0664404
396361	427417	0.0164352
396361	427237	0.0349831
396361	429929	0.0111358
396361	769132	0.0122855
395129	428386	0.0512681
395129	421438	0.0190919
395129	421569	0.13201
395129	428597	0.0610486
395129	445340	0.0790176
395129	422178	0.044722
395129	422219	0.0537725
395129	422420	0.172782
395129	395258	0.0662495
395129	422599	0.0572307
395129	770729	0.0946037
395129	771693	0.0434141
395129	771173	0.200273
395129	429518	0.0772569
395129	423079	0.0415515
395129	423365	0.0234747
395129	423471	0.0217304
395129	396146	0.0578824
395129	107051813	0.0744192
395129	423585	0.0182614
395129	423668	0.15375
395129	386574	0.0127063
395129	423919	0.0470487
395129	424054	0.0123329
395129	395811	0.0955551
395129	424445	0.12021
395129	424586	0.0817826
395129	769039	0.011236
395129	396275	0.0420669
395129	415336	0.0679374
395129	415298	0.0272179
395129	121111648	0.0287556
395129	100858113	0.0301971
395129	415986	0.0840416
395129	100858009	0.0324396
395129	416555	0.0293935
395129	396247	0.025204
395129	417247	0.0304078
395129	425954	0.0294894
395129	417319	0.10705
395129	769355	0.0117184
395129	121107141	0.0690443
395129	422107	0.118236
395129	417515	0.0642398
395129	417534	0.18802
395129	417545	0.0540725
395129	396498	0.0251678
395129	107054798	0.0545864
395129	395807	0.034562
395129	419293	0.077581
395129	395385	0.0211161
395129	396185	0.0654113
395129	100538348	0.0232187
395129	395128	0.0156221
395129	419457	0.0197226
395129	426299	0.0816771
395129	395196	0.146899
395129	100858193	0.0375692
395129	419618	0.0506433
395129	419620	0.150369
395129	419669	0.0709335
395129	419771	0.109231
395129	395312	0.154948
395129	107049123	0.061045
395129	378914	0.0729643
395129	430480	0.0539181
395129	419860	0.0485284
395129	107055171	0.0119186
395129	420090	0.068894
395129	100859853	0.0325092
395129	426985	0.0155954
395129	426891	0.0100204
395129	100858763	0.0203821
395129	100858919	0.11665
395129	396260	0.160847
395129	427417	0.0817613
395129	427237	0.0792895
395129	429929	0.0397118
395129	769132	0.0426874
428386	421438	0.0152345
428386	421569	0.0569268
428386	428597	0.0300397
428386	445340	0.0330991
428386	422178	0.0284867
428386	422219	0.0173976
428386	422420	0.0871595
428386	395258	0.0571279
428386	422599	0.0319541
428386	770729	0.032759
428386	771693	0.00946099
428386	771173	0.0972843
428386	429518	0.0723912
428386	423079	0.011391
428386	423365	0.0200291
428386	423471	0.0138396
428386	396146	0.0183698
428386	107051813	0.0446053
428386	423585	0.00475068
428386	423668	0.134639
428386	386574	0.00697827
428386	423919	0.0332934
428386	424054	0.0053775
428386	395811	0.0335149
428386	424445	0.042529
428386	424586	0.0731189
428386	769039	0.00358889
428386	396275	0.0198656
428386	415336	0.0543684
428386	415298	0.00942426
[truncated: 3,051 more rows]
