# Supplementary material for: Deciphering infected cell types, hub gene networks and cell-cell communication in infectious bronchitis virus via single-cell RNA sequencing
Source: PLoS Pathog. 2024 May 14;20(5):e1012232. doi: 10.1371/journal.ppat.1012232 (PMC11125504; doi:10.1371/journal.ppat.1012232)
Supplement: S16 Table — (XLS) [file ppat.1012232.s031.xls]

Gene	module	connectivity
ncbi_63549479	blue	40.91346715
ncbi_63549482	blue	43.12765085
ncbi_63549487	blue	32.61780601
ncbi_63549489	blue	30.69623891
ncbi_63549490	blue	26.32506615
ncbi_63549466	blue	36.06847543
ncbi_63549467	blue	37.0840586
ncbi_63549491	blue	31.99690186
ncbi_63549492	blue	29.14656497
ncbi_63549470	blue	32.89845025
ncbi_63549495	blue	36.06835987
ncbi_63549472	blue	40.3385463
ncbi_63549497	blue	21.11251823
ncbi_770305	brown	3.695844503
ncbi_101749117	brown	1.026470413
ncbi_124417654	lightyellow	19.97501106
ncbi_124417647	black	6.921079562
ncbi_100857569	midnightblue	2.738280234
ncbi_121106485	green	4.699458654
ncbi_124417659	green	1.904864728
ncbi_121109236	tan	0.497402919
ncbi_124417648	black	0.777948965
ncbi_417816	tan	2.722167869
ncbi_107055489	black	2.194255026
ncbi_121109244	blue	1.466835049
ncbi_121109239	black	12.77932069
ncbi_107049847	blue	9.933206109
ncbi_121109247	darkred	19.04365681
ncbi_426868	darkred	20.70813657
ncbi_426867	pink	29.47873279
ncbi_426866	brown	2.052717849
ncbi_426865	grey	0.004864966
ncbi_426863	brown	0.145032869
ncbi_101748950	tan	46.54092244
ncbi_396265	brown	20.23686471
ncbi_430581	brown	0.603468143
ncbi_426252	pink	11.34509509
ncbi_430580	pink	25.10988193
ncbi_417071	black	33.48721409
ncbi_121109253	pink	25.65250631
ncbi_112532887	blue	76.8868738
ncbi_429380	darkred	2.13852147
ncbi_426276	brown	44.73752676
ncbi_429671	brown	0.530440421
ncbi_426277	green	8.431125229
ncbi_112532892	saddlebrown	0.139703277
ncbi_395949	darkred	160.0491149
ncbi_416675	lightcyan	4.220447084
ncbi_768819	brown	6.26128798
ncbi_416677	green	26.62165651
ncbi_416678	lightyellow	2.401189226
ncbi_416679	brown	20.65687826
ncbi_427683	pink	28.14345556
ncbi_416681	brown	0.144283728
ncbi_416684	grey	0.067247297
ncbi_427684	blue	14.66734966
ncbi_416685	brown	0.64087771
ncbi_416686	darkgrey	0.8451116
ncbi_416687	pink	10.5863006
ncbi_416688	brown	12.63586825
ncbi_395854	brown	19.73531939
ncbi_416689	darkorange	4.626369885
ncbi_416691	blue	46.37256162
ncbi_416692	darkolivegreen	10.46704194
ncbi_416693	darkolivegreen	1.92897777
ncbi_416698	blue	0.454232441
ncbi_416700	pink	3.69183157
ncbi_418435	grey60	8.053093416
ncbi_418250	black	1.043658182
ncbi_101750931	blue	6.208175715
ncbi_395873	white	2.081945607
ncbi_395294	black	12.23265995
ncbi_418247	steelblue	9.802805483
ncbi_418248	brown	16.19326655
ncbi_776459	black	48.66601517
ncbi_425485	brown	0.238171251
ncbi_419112	lightcyan	15.57752859
ncbi_419111	darkred	74.71836469
ncbi_419109	brown	2.543129618
ncbi_419108	grey60	40.05159104
ncbi_419107	brown	19.65821849
ncbi_419106	black	4.729817153
ncbi_374111	blue	15.73958446
ncbi_419104	midnightblue	1.186523965
ncbi_419098	blue	155.2964814
ncbi_419101	tan	15.56475173
ncbi_419100	black	33.93775249
ncbi_426076	blue	131.7950413
ncbi_426369	pink	4.608992345
ncbi_426368	blue	15.11083609
ncbi_426366	darkred	0.150944172
ncbi_425522	darkred	47.42549381
ncbi_374079	black	3.552765917
ncbi_429525	brown	23.70737635
ncbi_426601	blue	190.1676997
ncbi_426612	lightyellow	11.02454856
ncbi_419037	brown	2.308208664
ncbi_419036	brown	0.219363042
ncbi_419035	darkred	3.270525909
ncbi_426376	black	6.516899475
ncbi_418802	brown	31.47343797
ncbi_426314	brown	23.46558301
ncbi_430764	blue	0.288072119
ncbi_418647	green	12.44609915
ncbi_418646	black	11.16668886
ncbi_396332	darkred	50.92808497
ncbi_395825	darkred	107.3196982
ncbi_768444	darkred	30.947046
ncbi_374090	darkred	24.16055984
ncbi_417730	tan	51.51070114
ncbi_396368	pink	5.516394174
ncbi_121109477	black	0.604661599
ncbi_417728	black	35.54391599
ncbi_417727	pink	70.16235623
ncbi_768780	black	24.55241875
ncbi_417725	blue	3.028129367
ncbi_417724	black	7.756886701
ncbi_768821	darkred	40.16545098
ncbi_417722	darkred	12.61273432
ncbi_417720	darkred	0.960486528
ncbi_417719	greenyellow	7.196510159
ncbi_417718	brown	11.34293389
ncbi_417717	brown	129.5694088
ncbi_417716	brown	64.91215308
ncbi_417715	greenyellow	16.11306367
ncbi_417714	brown	80.04605668
ncbi_107051628	black	2.215443589
ncbi_417712	black	17.97700135
ncbi_417711	blue	5.873127296
ncbi_101752215	darkred	1.148783018
ncbi_417709	pink	79.55853203
ncbi_427848	blue	1.017790943
ncbi_769240	blue	0.519645674
ncbi_427847	black	3.424480604
ncbi_427846	blue	26.52772149
ncbi_417707	darkorange	5.882102448
ncbi_101750427	lightcyan	2.41742138
ncbi_417706	pink	46.89341577
ncbi_769420	violet	0.559151795
ncbi_417705	blue	2.169145367
ncbi_417704	pink	83.26711671
ncbi_769352	brown	16.92612488
ncbi_417702	lightcyan	16.22580993
ncbi_417701	brown	17.22617373
ncbi_417699	grey60	31.32551045
ncbi_396478	darkred	44.17294786
ncbi_121108798	green	4.298668962
ncbi_112533030	green	34.64350854
ncbi_417697	pink	20.63292849
ncbi_427844	green	3.488990147
ncbi_769652	green	11.41355199
ncbi_121108850	white	0.598908225
ncbi_101748677	green	0.813707729
ncbi_417694	pink	1.31418371
ncbi_417692	blue	28.62657686
ncbi_417690	brown	1.325558191
ncbi_426734	brown	0.335422409
ncbi_425906	brown	26.17310327
ncbi_425204	brown	95.95940413
ncbi_425909	black	1.786739457
ncbi_426068	blue	9.707998727
ncbi_429558	darkred	2.189718292
ncbi_425953	brown	7.446322838
ncbi_425523	brown	0.124449443
ncbi_428128	blue	7.142860448
ncbi_417731	black	14.35728362
ncbi_417734	pink	8.144909776
ncbi_417733	darkred	51.47383762
ncbi_417735	darkred	5.436421647
ncbi_768655	darkgrey	7.580704886
ncbi_426934	midnightblue	1.037943506
ncbi_417746	greenyellow	40.50561114
ncbi_417745	blue	1.786953471
ncbi_769701	blue	3.748142677
ncbi_417742	pink	28.44109397
ncbi_769763	brown	0.758111021
ncbi_417739	saddlebrown	1.28883772
ncbi_425938	brown	13.03589551
ncbi_417747	black	43.30689204
ncbi_404538	green	3.240148225
ncbi_769134	darkred	9.403771326
ncbi_417750	darkred	14.65160116
ncbi_417753	grey60	18.92317011
ncbi_417754	skyblue	0.413258338
ncbi_427854	skyblue	14.75042456
ncbi_417756	midnightblue	8.899366064
ncbi_417757	midnightblue	14.78093956
ncbi_417758	darkred	35.62280909
ncbi_417762	pink	22.21935882
ncbi_417763	lightcyan	12.99309056
ncbi_417764	lightyellow	2.991558762
ncbi_417765	brown	116.221962
ncbi_417766	darkred	79.52953993
ncbi_100049619	lightyellow	33.11539533
ncbi_417770	blue	4.518336876
ncbi_417771	brown	5.775065047
ncbi_396134	darkred	13.16662085
ncbi_417772	tan	20.5378575
ncbi_395332	darkred	56.04100878
ncbi_417774	blue	5.831790616
ncbi_769935	darkred	30.11832118
ncbi_107052650	darkred	16.16177438
ncbi_417776	greenyellow	20.11287765
ncbi_417777	pink	28.93401212
ncbi_417778	tan	5.990092565
ncbi_395226	darkgrey	6.506014158
ncbi_427859	blue	0.196566332
ncbi_417779	lightcyan	12.25784021
ncbi_417780	black	4.249736046
ncbi_417783	darkred	7.064006572
ncbi_417784	brown	8.30699526
ncbi_417785	brown	0.764386575
ncbi_417789	pink	19.19992276
ncbi_417790	brown	6.369294378
ncbi_417791	pink	52.74717004
ncbi_417792	pink	66.50316229
ncbi_417793	darkred	55.83278128
ncbi_417795	pink	7.836596606
ncbi_417796	green	7.468728529
ncbi_417797	blue	7.414183695
ncbi_417802	darkred	23.30352871
ncbi_124417320	pink	98.11382192
ncbi_417804	black	21.10215807
ncbi_417805	brown	44.95224789
ncbi_417806	blue	21.60324521
ncbi_101749506	pink	100.3739728
ncbi_417807	darkred	16.27300546
ncbi_417811	brown	5.447432994
ncbi_417812	brown	6.986275425
ncbi_417813	darkred	130.8406279
ncbi_417815	skyblue	2.814163027
ncbi_395644	green	54.77144596
ncbi_101750768	green	0.391186621
ncbi_417818	darkred	17.68287424
ncbi_124417589	blue	1.33459288
ncbi_771760	black	2.012247437
ncbi_417820	brown	1.828429281
ncbi_417821	darkred	11.01668351
ncbi_417822	green	6.861496115
ncbi_417823	brown	71.32770219
ncbi_417824	brown	4.514425965
ncbi_124417168	black	8.762602316
ncbi_417825	black	31.04297786
ncbi_417828	tan	2.972520362
ncbi_417829	pink	16.19506311
ncbi_417830	midnightblue	13.92977411
ncbi_417832	blue	9.382645515
ncbi_417833	tan	24.36675567
ncbi_395851	white	1.194600184
ncbi_771027	brown	2.214592002
ncbi_771874	greenyellow	27.06417486
ncbi_417836	darkorange	4.930066547
ncbi_427863	lightyellow	5.240127639
ncbi_417837	brown	21.80579655
ncbi_427864	darkred	8.202282818
ncbi_417839	brown	23.44168317
ncbi_417840	blue	7.520493222
ncbi_101751988	brown	54.12820265
ncbi_417842	darkred	2.900412922
ncbi_395609	blue	13.25102053
ncbi_417844	black	12.58545279
ncbi_107052751	green	0.76328334
ncbi_396218	midnightblue	12.71755301
ncbi_771226	brown	47.68431086
ncbi_417845	darkred	20.96792191
ncbi_417846	brown	37.0018934
ncbi_417850	blue	147.1500872
ncbi_417851	blue	7.74636189
ncbi_417853	tan	53.32572691
ncbi_417854	midnightblue	9.544790761
ncbi_427867	darkred	2.307562397
ncbi_417855	black	18.29123002
ncbi_417856	brown	2.314505347
ncbi_771383	brown	6.501660825
ncbi_417857	greenyellow	20.59230978
ncbi_417860	green	5.940883677
ncbi_417862	black	32.36322371
ncbi_417863	pink	54.40552861
ncbi_107052797	greenyellow	16.47023774
ncbi_417864	brown	4.584034214
ncbi_417865	black	0.926279284
ncbi_417866	blue	50.45365088
ncbi_417867	blue	2.716306187
ncbi_396128	darkred	20.02526901
ncbi_417868	brown	64.6222652
ncbi_417869	black	2.868098682
ncbi_417870	blue	13.98015342
ncbi_396020	black	29.98062277
ncbi_417871	brown	26.26382119
ncbi_772154	blue	2.352540562
ncbi_417875	blue	157.9955238
ncbi_417878	brown	23.41415749
ncbi_417879	darkred	16.41065632
ncbi_417880	darkred	109.4807526
ncbi_427872	blue	3.29001725
ncbi_417885	blue	5.844597315
ncbi_417886	white	0.862286662
ncbi_417887	green	9.090234404
ncbi_417888	darkred	37.50363345
ncbi_396028	tan	24.48613692
ncbi_374272	darkolivegreen	1.809043394
ncbi_101751742	darkgrey	0.507549891
ncbi_417889	pink	14.59560634
ncbi_112533346	pink	72.67174461
ncbi_374244	black	32.88178071
ncbi_121109066	tan	4.711165495
ncbi_396295	black	54.16646094
ncbi_417896	pink	51.81999657
ncbi_417897	black	3.947670753
ncbi_417898	brown	35.90189838
ncbi_107052984	lightcyan	13.16780576
ncbi_395219	lightcyan	2.148495464
ncbi_107052933	black	0.31824605
ncbi_417900	greenyellow	0.689877314
ncbi_417901	darkgrey	10.80356612
ncbi_417904	brown	10.23262994
ncbi_417905	tan	46.85233575
ncbi_768769	brown	1.913975356
ncbi_417907	grey60	35.65630125
ncbi_373913	black	3.521208851
ncbi_417908	tan	11.32956383
ncbi_417911	brown	0.137946282
ncbi_417912	brown	9.570903058
ncbi_417913	black	12.3445229
ncbi_417914	white	1.75608836
ncbi_417916	brown	105.1756084
ncbi_417917	blue	108.5075779
ncbi_417918	darkgrey	14.91690094
ncbi_417919	black	24.28386075
ncbi_417920	black	43.50530995
ncbi_417921	darkred	6.199415743
ncbi_417922	pink	18.48583463
ncbi_417923	brown	86.21531117
ncbi_417924	grey60	13.63563288
ncbi_417925	darkred	80.46985321
ncbi_417926	darkorange	12.50138076
ncbi_417929	pink	24.00572201
ncbi_395348	brown	123.0649139
ncbi_417930	black	0.917364737
ncbi_417931	brown	11.62738286
ncbi_417933	green	65.79832844
ncbi_417934	brown	0.559468817
ncbi_417935	brown	36.58118572
ncbi_417936	blue	7.375566823
ncbi_417937	midnightblue	10.95034462
ncbi_417939	green	34.82611816
ncbi_417940	blue	4.49632694
ncbi_417941	brown	46.09900482
ncbi_395912	darkred	59.61649381
ncbi_427880	brown	34.43372714
ncbi_427881	brown	1.30832306
ncbi_427882	brown	63.49224155
ncbi_121106462	black	5.591230711
ncbi_427884	blue	11.32408944
ncbi_101749238	orange	6.162141192
ncbi_427886	brown	2.527145389
ncbi_769852	brown	44.21106635
ncbi_417946	black	13.69535341
ncbi_417950	black	5.121892598
ncbi_417947	black	5.57803116
ncbi_417956	black	10.11063344
ncbi_417948	black	9.063065604
ncbi_770005	brown	36.37271021
ncbi_770022	brown	10.90060867
ncbi_121109006	brown	3.341249482
ncbi_100858354	brown	54.98854258
ncbi_404299	brown	9.705213441
ncbi_417954	black	14.63927473
ncbi_124417603	pink	76.57099008
ncbi_427891	black	9.446421151
ncbi_427892	black	15.39487995
ncbi_417955	black	1.624189948
ncbi_417957	black	5.535023466
ncbi_121106438	brown	24.55881576
ncbi_100857439	brown	14.23793431
ncbi_770267	brown	2.115492227
ncbi_427895	black	9.522325409
ncbi_427896	brown	5.255250395
ncbi_417959	tan	19.39842787
ncbi_417960	darkolivegreen	5.20181401
ncbi_417961	darkred	17.27262118
ncbi_417963	darkred	1.398533152
ncbi_417964	darkred	27.62221252
ncbi_417966	black	47.48908386
ncbi_121109322	black	9.27528565
ncbi_417967	darkgrey	6.82172637
ncbi_417969	darkred	13.20919022
ncbi_417970	black	12.51808783
ncbi_107053781	grey60	13.17012509
ncbi_417971	pink	39.43503525
ncbi_417974	green	9.626826269
ncbi_417975	brown	13.82384746
ncbi_417976	brown	0.529844059
ncbi_417978	black	10.65478928
ncbi_121109327	green	1.365654296
ncbi_417980	pink	45.78558046
ncbi_417981	blue	7.230352076
ncbi_427897	blue	90.56230984
ncbi_770755	blue	7.294756763
ncbi_427898	darkred	59.90322789
ncbi_396547	lightcyan	8.040310929
ncbi_770780	greenyellow	6.462426252
ncbi_100859314	green	30.90002177
ncbi_417982	brown	59.97378775
ncbi_100857803	black	2.21213214
ncbi_395304	pink	5.084917504
ncbi_417984	pink	41.39232849
ncbi_417985	blue	1.186223967
ncbi_417986	brown	108.712649
ncbi_395767	pink	25.94337213
ncbi_770448	blue	96.58997136
ncbi_417989	blue	122.4912786
ncbi_417990	darkred	0.678408018
ncbi_374009	grey60	37.65817377
ncbi_417991	brown	111.5270205
ncbi_417992	darkred	9.723480205
ncbi_101748546	violet	0.771657323
ncbi_396342	darkred	25.75225539
ncbi_417996	brown	2.141030741
ncbi_417997	brown	35.74947224
ncbi_417998	violet	10.69427776
ncbi_417999	brown	16.27590464
ncbi_418000	green	20.39324842
ncbi_107053731	green	10.20728569
ncbi_418001	brown	16.92705509
ncbi_418002	blue	1.783823807
ncbi_418003	brown	22.59009037
ncbi_418004	blue	111.0455289
ncbi_418005	black	28.28032682
ncbi_418008	white	1.439697261
ncbi_396540	black	17.17284506
ncbi_418010	green	49.99244414
ncbi_770756	black	62.6342191
ncbi_418011	brown	12.78071571
ncbi_395693	blue	29.59922508
ncbi_418012	brown	34.65992861
ncbi_418013	greenyellow	3.285031935
ncbi_418014	black	0.841935935
ncbi_418015	darkred	54.91620925
ncbi_418016	brown	73.51212333
ncbi_374128	tan	7.166822916
ncbi_101752246	green	36.35714202
ncbi_107053684	black	5.35788767
ncbi_427902	green	2.701678432
ncbi_418019	green	7.441270534
ncbi_418021	black	33.9251886
ncbi_418022	blue	2.203099032
ncbi_418023	blue	10.16623296
ncbi_770933	brown	20.63393935
ncbi_771364	darkturquoise	5.710029152
ncbi_418024	black	28.6704318
ncbi_418026	darkred	135.192126
ncbi_378891	blue	3.20903146
ncbi_418027	darkred	21.56689615
ncbi_395519	steelblue	11.41059731
ncbi_418028	darkorange	4.533258846
ncbi_418030	midnightblue	0.320052111
ncbi_395486	brown	2.427715262
ncbi_418032	steelblue	7.432112551
ncbi_418033	brown	41.26203234
ncbi_418034	greenyellow	0.835153157
ncbi_101750333	black	3.83537697
ncbi_693250	tan	0.960396594
ncbi_100859397	brown	2.77026551
ncbi_418037	brown	10.03569627
ncbi_100858460	midnightblue	12.81837967
ncbi_396491	darkred	71.3044804
ncbi_771207	brown	0.862221647
ncbi_430939	black	17.34232138
ncbi_100857525	lightcyan	9.496100284
ncbi_425107	white	8.14486912
ncbi_418040	tan	15.03137094
ncbi_418041	orange	1.634060263
ncbi_418042	black	13.23145801
ncbi_418043	pink	25.89790323
ncbi_418044	black	34.76238615
ncbi_427908	darkred	113.7743329
ncbi_418047	blue	61.75465004
ncbi_100859707	black	7.19697678
ncbi_418048	blue	162.450596
ncbi_418049	blue	191.8570099
ncbi_771315	saddlebrown	9.635882429
ncbi_418052	green	12.46761693
ncbi_418053	blue	0.610735437
ncbi_771356	brown	21.33039661
ncbi_418054	darkred	40.73641018
ncbi_426978	grey60	27.85028859
ncbi_396469	black	10.92315505
ncbi_418055	darkred	154.8512652
ncbi_418058	brown	69.33003773
ncbi_396287	lightcyan	19.53026438
ncbi_396049	lightcyan	2.970382524
ncbi_418059	brown	11.47585734
ncbi_418062	tan	10.1633546
ncbi_121109336	tan	8.129037246
ncbi_396483	darkred	92.10106178
ncbi_418063	darkred	60.47442565
ncbi_418064	pink	70.28205932
ncbi_418065	pink	85.34843168
ncbi_418066	brown	5.472196364
ncbi_771493	black	10.9733309
ncbi_374093	black	10.16853975
ncbi_418067	blue	79.20343472
ncbi_418068	brown	19.36473047
ncbi_418069	pink	6.56381277
ncbi_418071	pink	30.57117097
ncbi_425052	darkred	8.224151256
ncbi_418073	darkred	142.0195171
ncbi_418074	tan	1.146935559
ncbi_771624	black	7.204250074
ncbi_418075	darkred	7.500469616
ncbi_121107117	darkred	0.729047377
ncbi_418077	pink	4.713041943
ncbi_112533513	violet	0.416247514
ncbi_418079	brown	24.05630593
ncbi_427913	midnightblue	0.764726628
ncbi_418081	blue	73.96820489
ncbi_107049021	black	1.161224167
ncbi_418082	midnightblue	1.689449962
ncbi_396205	brown	13.63725818
ncbi_418083	darkred	20.60095231
ncbi_395510	brown	3.780084037
ncbi_772057	brown	32.58244391
ncbi_374163	darkred	23.05260193
ncbi_427914	darkred	2.955663435
ncbi_418092	brown	44.87348972
ncbi_418093	brown	53.61800712
ncbi_418094	darkred	57.33373076
ncbi_121109120	orange	8.845949497
ncbi_418095	lightcyan	36.30347736
ncbi_418096	saddlebrown	2.9641933
ncbi_418097	saddlebrown	6.758607474
ncbi_418098	greenyellow	22.52593785
ncbi_418100	darkorange	13.43131574
ncbi_374138	brown	4.392791932
ncbi_100857885	lightyellow	13.3382563
ncbi_418103	skyblue	16.81503769
ncbi_418104	skyblue	16.85053712
ncbi_418106	blue	6.132431209
ncbi_112533565	tan	1.034468098
ncbi_418108	greenyellow	8.569981357
ncbi_418109	blue	7.405261307
ncbi_418110	black	6.093741018
ncbi_418112	brown	1.269405224
ncbi_418113	blue	76.34991694
ncbi_395500	pink	57.35905846
ncbi_418115	darkred	101.3948595
ncbi_418116	lightyellow	0.618819452
ncbi_418118	grey60	40.80117817
ncbi_396239	black	18.89674614
ncbi_418119	brown	50.612174
ncbi_418121	brown	0.966061436
ncbi_427917	white	0.360290782
ncbi_418122	brown	44.38759999
ncbi_418123	darkred	83.1978473
ncbi_418125	darkred	23.31875364
ncbi_395702	brown	0.837000099
ncbi_418128	brown	4.511521843
ncbi_418131	darkred	5.114751034
ncbi_418132	darkred	3.480663401
ncbi_107049013	brown	1.70925447
ncbi_427919	blue	3.199415531
ncbi_418136	greenyellow	42.12032981
ncbi_418137	greenyellow	1.244111735
ncbi_418138	greenyellow	16.95430967
ncbi_418139	green	53.55893762
ncbi_418140	green	54.91965345
ncbi_418141	greenyellow	17.31527099
ncbi_418142	black	0.645703457
ncbi_418143	darkred	97.44879552
ncbi_418144	brown	44.52416911
ncbi_418145	pink	10.16059284
ncbi_418148	black	14.81641338
ncbi_418149	brown	14.30548797
ncbi_418150	white	14.51062605
ncbi_427925	blue	1.280166637
ncbi_121107292	white	7.546934955
ncbi_418152	brown	6.736914177
ncbi_418153	brown	4.270367369
ncbi_418154	darkred	77.70740186
ncbi_427926	pink	33.36141228
ncbi_418155	green	24.50693631
ncbi_772197	blue	0.646790323
ncbi_418158	black	7.490415422
ncbi_418159	blue	149.9183358
ncbi_418160	skyblue	3.24229796
ncbi_418161	blue	3.611212021
ncbi_418162	skyblue	15.29417421
ncbi_418163	grey60	0.429877832
ncbi_395236	brown	13.6545361
ncbi_107053369	green	4.671293931
ncbi_418164	darkred	20.43392504
ncbi_418165	pink	24.02266763
ncbi_418167	greenyellow	37.66403359
ncbi_418169	blue	4.365747062
ncbi_418170	blue	57.080904
ncbi_418171	blue	4.600395179
ncbi_418172	darkred	13.76836742
ncbi_107053343	darkred	14.68996254
ncbi_373965	darkred	116.6799858
ncbi_395338	darkolivegreen	6.456073215
ncbi_418173	darkred	25.85342832
ncbi_418174	midnightblue	13.1264801
ncbi_418175	brown	53.90750142
ncbi_107054199	blue	25.29473437
ncbi_418176	blue	159.6393538
ncbi_418178	greenyellow	7.962495966
ncbi_418181	darkred	22.31318519
ncbi_418183	brown	9.411463805
ncbi_418184	black	14.2320879
ncbi_418185	darkred	44.89985434
ncbi_418191	grey60	0.78042459
ncbi_378910	brown	47.34629262
ncbi_418192	darkred	15.60434391
ncbi_418193	skyblue	3.320298846
ncbi_418195	violet	13.99118358
ncbi_418196	blue	62.40203313
ncbi_418197	blue	2.553268168
ncbi_395860	black	8.110963292
ncbi_418199	greenyellow	17.57096455
ncbi_373997	grey60	40.91455383
ncbi_418205	green	68.95206851
ncbi_776112	blue	177.0841742
ncbi_418207	darkred	6.996644816
ncbi_107054089	green	14.53128221
ncbi_107051636	midnightblue	9.448940365
ncbi_418210	tan	11.34609238
ncbi_101750689	blue	2.289464074
ncbi_418212	green	13.10225781
ncbi_418213	brown	106.946629
ncbi_418214	brown	49.19832916
ncbi_418215	greenyellow	10.82560975
ncbi_418216	brown	5.089986327
ncbi_418217	blue	2.252713988
ncbi_107054070	green	0.821987298
ncbi_373925	green	3.739041626
ncbi_418219	darkred	52.27790286
ncbi_418220	darkred	58.49436124
ncbi_121107178	blue	0.324287245
ncbi_418223	greenyellow	9.092418832
ncbi_418224	darkred	1.700348014
ncbi_395975	blue	6.896787559
ncbi_418225	midnightblue	2.080823294
ncbi_776149	lightyellow	3.237502561
ncbi_427934	steelblue	1.523066869
ncbi_418226	lightcyan	7.723938233
ncbi_418227	midnightblue	1.034055537
ncbi_418228	darkred	1.56501672
ncbi_418229	darkred	90.36622228
ncbi_418232	blue	1.095429102
ncbi_418233	darkolivegreen	5.789146226
ncbi_418234	grey60	29.98602562
ncbi_418235	saddlebrown	12.185036
ncbi_418236	pink	22.68916408
ncbi_418237	black	5.106302008
ncbi_107054014	black	50.93989285
ncbi_418240	brown	9.404828429
ncbi_418241	steelblue	2.121225406
ncbi_418245	pink	25.00313889
ncbi_121107699	saddlebrown	0.599671569
ncbi_374120	blue	22.37873283
ncbi_418246	darkturquoise	0.575041137
ncbi_426599	blue	37.07384308
ncbi_426193	blue	190.5785846
ncbi_426315	darkorange	12.21834958
ncbi_395750	darkorange	2.014237359
ncbi_419097	darkred	101.5644841
ncbi_426428	tan	7.356816965
ncbi_426116	blue	1.400716095
ncbi_431336	blue	7.975993027
ncbi_107053991	brown	0.673279919
ncbi_426496	blue	26.46178608
ncbi_101751545	lightyellow	10.52123926
ncbi_374106	black	46.25515661
ncbi_419048	grey60	9.254775477
ncbi_419046	green	2.756470745
ncbi_419045	blue	2.121148207
ncbi_419043	blue	1.977986903
ncbi_419042	darkred	7.364562576
ncbi_419041	brown	1.105835252
ncbi_419040	brown	17.390269
ncbi_112530139	green	7.546400017
ncbi_374047	blue	17.41977486
ncbi_419039	blue	81.80265294
ncbi_425989	darkred	4.923102263
ncbi_418264	pink	60.84882666
ncbi_418263	darkred	65.03838965
ncbi_395542	tan	37.05177374
ncbi_124417656	brown	0.464986499
ncbi_430534	brown	87.74924502
ncbi_418262	black	0.164076895
ncbi_418261	brown	31.99123642
ncbi_101748309	black	2.645233755
ncbi_770083	pink	8.465720703
ncbi_418259	blue	12.68214529
ncbi_396517	saddlebrown	10.5219619
ncbi_418255	darkred	50.61540663
ncbi_418254	darkred	15.64904978
ncbi_418252	darkred	0.796939006
ncbi_396044	lightcyan	5.242881119
ncbi_425757	greenyellow	28.76601218
ncbi_418265	grey60	0.838651421
ncbi_418267	greenyellow	36.56385142
ncbi_418268	greenyellow	4.075121259
ncbi_418269	grey60	17.69494534
ncbi_418270	blue	125.9184564
ncbi_418271	blue	0.684093563
ncbi_426340	darkorange	4.054476623
ncbi_418273	lightyellow	5.766331389
ncbi_396050	skyblue	9.622746565
ncbi_418274	brown	63.55959478
ncbi_418275	brown	67.55404843
ncbi_374193	blue	54.85491742
ncbi_418276	lightcyan	6.103903036
ncbi_418277	brown	16.39150785
ncbi_418278	black	28.57085464
ncbi_418279	brown	19.53168559
ncbi_418281	green	3.034953763
ncbi_124417614	black	0.930649928
ncbi_770350	pink	68.6033267
ncbi_418282	darkturquoise	5.415222119
ncbi_418283	grey60	1.729373228
ncbi_418284	brown	10.08182493
ncbi_418286	brown	5.230626848
ncbi_418287	black	14.35481751
ncbi_418288	darkred	7.886562844
ncbi_418289	darkred	35.94271716
ncbi_770517	brown	81.68230692
ncbi_418290	darkred	4.442456577
ncbi_396435	blue	58.85624733
ncbi_418291	blue	9.154381295
ncbi_395689	steelblue	3.465386689
ncbi_427946	darkred	11.31648932
ncbi_771099	blue	4.532350759
ncbi_427947	black	16.95443529
ncbi_771124	grey60	29.59560031
ncbi_418292	brown	77.33459475
ncbi_418293	pink	0.482866652
ncbi_418294	darkred	47.21053264
ncbi_418295	darkred	40.78492044
ncbi_418296	blue	12.65333941
ncbi_418297	pink	34.42297275
ncbi_418298	blue	1.31585595
ncbi_418299	blue	43.55060176
ncbi_418300	black	39.61201122
ncbi_768450	midnightblue	3.267115604
ncbi_395857	brown	27.36371824
ncbi_395647	white	1.649386325
ncbi_418302	blue	187.8513864
ncbi_121107025	orange	1.600552017
ncbi_418308	darkred	52.5178413
ncbi_100859625	black	1.366153565
ncbi_396371	darkred	113.2125893
ncbi_418310	blue	11.40260827
ncbi_769118	darkred	33.60662269
ncbi_101750690	brown	5.710334562
ncbi_418315	darkred	21.30572981
ncbi_427952	brown	38.75439911
ncbi_425913	pink	8.481634201
ncbi_426544	pink	25.53353188
ncbi_425349	brown	76.3725542
ncbi_395821	lightcyan	18.55816422
ncbi_418319	brown	63.25523203
ncbi_418320	pink	24.20994684
ncbi_418322	midnightblue	0.523927825
ncbi_769776	brown	0.154482355
ncbi_418324	darkturquoise	2.198416398
ncbi_418325	darkred	9.923006343
ncbi_431184	brown	27.97949195
ncbi_418326	brown	9.946084583
ncbi_418327	violet	4.277566854
ncbi_418328	brown	1.45357421
ncbi_418329	brown	4.1485424
ncbi_769954	grey60	38.83044169
ncbi_395349	darkred	23.28650788
ncbi_418332	blue	184.1161714
ncbi_418335	black	22.56268939
ncbi_427953	orange	0.310412069
ncbi_770190	brown	1.821832732
ncbi_396530	blue	25.86330517
ncbi_770247	lightyellow	32.31085216
ncbi_418336	midnightblue	0.48760966
ncbi_418337	blue	16.13315961
ncbi_418338	brown	28.1917961
ncbi_418339	pink	1.70513974
ncbi_418340	blue	8.84403207
ncbi_418341	darkred	0.07701747
ncbi_418342	black	17.08661697
ncbi_395687	darkred	63.01498156
ncbi_100859265	darkred	23.43536306
ncbi_418351	brown	38.34507179
ncbi_418352	darkred	1.13143246
ncbi_418353	midnightblue	7.42474533
ncbi_418354	white	3.055629893
ncbi_418357	darkred	119.8956686
ncbi_418358	midnightblue	17.02448633
ncbi_418361	darkred	103.7241479
ncbi_418364	blue	0.150975847
ncbi_418365	brown	27.24222099
ncbi_418366	black	0.128152963
ncbi_395074	darkred	153.6291084
ncbi_418368	darkturquoise	1.629325491
ncbi_418369	brown	10.23414618
ncbi_374052	blue	4.633300209
ncbi_427957	white	1.607247438
ncbi_418370	blue	5.486568449
ncbi_418371	blue	0.510131459
ncbi_100858145	brown	0.541390072
ncbi_396529	white	4.121474085
ncbi_418373	blue	45.66353252
ncbi_418374	brown	23.7913895
ncbi_418375	darkred	70.31694336
ncbi_418376	brown	27.29444968
ncbi_418377	blue	63.97683691
ncbi_107054896	lightcyan	23.00954959
ncbi_395138	lightcyan	4.741108055
ncbi_418378	violet	7.542755116
ncbi_418379	green	61.42255658
ncbi_418380	blue	22.74401294
ncbi_418381	brown	0.283342838
ncbi_769163	darkred	18.56653953
ncbi_418383	blue	2.648595672
ncbi_418386	blue	153.9763566
ncbi_418387	blue	11.46596997
ncbi_418391	pink	4.279338486
ncbi_769237	darkred	139.0098349
ncbi_418393	orange	1.547609228
ncbi_769280	black	2.867211519
ncbi_418396	brown	1.767534144
ncbi_418397	brown	21.59071732
ncbi_418398	brown	74.40784454
ncbi_418400	brown	11.42112682
ncbi_418401	brown	63.41508593
ncbi_418402	brown	0.864833612
ncbi_418403	black	2.267861376
ncbi_418404	black	7.060340885
ncbi_396092	midnightblue	5.972902292
ncbi_101751371	black	12.63476949
ncbi_418406	black	25.34856324
ncbi_418407	blue	5.469714226
ncbi_418408	greenyellow	23.01271951
ncbi_418409	darkred	5.644104763
ncbi_107054979	greenyellow	32.52035932
ncbi_418410	brown	29.02570372
ncbi_418413	brown	89.46581608
ncbi_418415	tan	41.47778942
ncbi_418417	midnightblue	2.135417527
ncbi_418418	brown	3.949682378
ncbi_418419	brown	0.325457754
ncbi_418422	brown	4.814690537
ncbi_418423	steelblue	1.845921018
ncbi_418425	greenyellow	8.261789906
ncbi_418426	green	70.22145978
ncbi_770224	brown	41.11341899
ncbi_418428	blue	8.344011051
ncbi_418429	pink	12.61370057
ncbi_418430	darkred	26.96689341
ncbi_418431	darkred	1.899683186
ncbi_418432	darkred	8.213856095
ncbi_418433	blue	39.84530995
ncbi_418437	greenyellow	3.223306217
ncbi_418436	brown	0.458771618
ncbi_418438	darkred	11.12682438
ncbi_768451	blue	158.5740226
ncbi_418441	greenyellow	35.03592957
ncbi_418443	green	44.78026635
ncbi_768680	blue	1.774064204
ncbi_395911	black	52.47399062
ncbi_396463	green	27.65434189
ncbi_418447	blue	9.892050727
ncbi_418448	brown	2.609650481
ncbi_768858	black	9.736451731
ncbi_418449	lightyellow	2.598964674
ncbi_418450	midnightblue	1.511965115
ncbi_418451	darkred	17.63878019
ncbi_418452	darkred	50.34134731
ncbi_768950	darkgrey	19.74008508
ncbi_418453	pink	0.181981312
ncbi_418455	darkred	5.67761215
ncbi_418456	green	11.52872016
ncbi_418458	blue	26.29621994
ncbi_418459	blue	0.364330426
ncbi_418461	greenyellow	24.34515776
ncbi_427964	darkred	9.321953794
ncbi_395292	darkred	22.52962211
ncbi_395291	darkred	6.677433342
ncbi_418467	skyblue	2.543765805
ncbi_418468	darkgrey	0.691030651
ncbi_418469	pink	3.782591014
ncbi_418470	black	10.33919141
ncbi_101749375	black	11.97585778
ncbi_121107611	green	11.65789977
ncbi_418471	pink	65.96020664
ncbi_121106540	darkred	98.07934607
ncbi_418473	blue	12.51377798
ncbi_395489	black	41.27628717
ncbi_105841164	black	29.68667031
ncbi_418475	brown	6.1039229
ncbi_418476	tan	14.29237853
ncbi_418477	grey60	41.58438055
ncbi_418478	brown	43.68719947
ncbi_374198	brown	10.89571763
ncbi_418479	darkred	50.53317594
ncbi_124417634	green	2.696809202
ncbi_427971	darkred	27.65868503
ncbi_418481	pink	14.13693309
ncbi_418482	blue	1.209665568
ncbi_418484	greenyellow	0.651543702
ncbi_418485	darkred	6.79395121
ncbi_418486	brown	38.07546553
ncbi_418488	steelblue	6.445752762
ncbi_418491	darkgrey	4.397570397
ncbi_395938	blue	92.47743639
ncbi_418492	black	17.94113412
ncbi_418493	darkred	21.23670817
ncbi_418494	brown	78.63507964
ncbi_427975	orange	0.386561657
ncbi_418496	tan	6.563692999
ncbi_418497	grey60	0.61468514
ncbi_418498	blue	0.643349553
ncbi_418499	black	15.04998875
ncbi_395664	darkorange	2.829118184
ncbi_395663	lightcyan	30.31887918
ncbi_395665	steelblue	6.448139137
ncbi_418502	greenyellow	20.22187662
ncbi_418503	greenyellow	52.79066919
ncbi_770607	blue	43.92085364
ncbi_395315	darkturquoise	4.137904764
ncbi_770637	pink	33.34751549
ncbi_418504	brown	32.06466184
ncbi_418505	lightyellow	0.93013062
ncbi_418506	darkred	56.42968648
ncbi_418508	grey60	46.45684255
ncbi_107055362	orange	1.099435214
ncbi_427978	brown	28.41853892
ncbi_112530700	pink	11.26154787
ncbi_101748003	blue	66.19478977
ncbi_427979	blue	2.329961137
ncbi_770806	blue	1.662320528
ncbi_418510	violet	10.63266142
ncbi_396152	black	11.03540642
ncbi_418511	brown	0.146110196
ncbi_418512	blue	158.067329
ncbi_119765001	blue	6.015669423
ncbi_418513	green	54.52888073
ncbi_418514	brown	30.91164546
ncbi_418515	darkred	8.493487568
ncbi_418516	black	13.14448189
ncbi_418517	darkturquoise	0.597455104
ncbi_418518	greenyellow	9.898815738
ncbi_418519	brown	0.178935643
ncbi_395233	black	21.09449666
ncbi_427984	blue	83.80615893
ncbi_396250	black	43.2206392
ncbi_418520	darkturquoise	1.709030058
ncbi_418521	pink	23.90461792
ncbi_395999	brown	21.90969046
ncbi_770415	grey	0.016658104
ncbi_418522	brown	1.752576373
ncbi_418524	greenyellow	33.25353506
ncbi_418526	midnightblue	21.15066169
ncbi_395313	midnightblue	11.7702595
ncbi_418528	white	7.474241277
ncbi_418529	lightyellow	11.25780719
ncbi_418531	black	13.12449038
ncbi_418532	greenyellow	34.36086242
ncbi_427986	black	17.79693094
ncbi_418533	black	62.94299973
ncbi_418537	midnightblue	18.53901255
ncbi_418540	brown	1.086040682
ncbi_418541	grey60	36.49347243
ncbi_418542	pink	33.00186794
ncbi_418545	blue	133.7565533
ncbi_395370	brown	34.28401686
ncbi_395417	black	9.829770561
ncbi_418548	pink	109.7305078
ncbi_425237	brown	29.02484557
ncbi_418549	lightcyan	5.506018236
ncbi_418550	blue	25.61772834
ncbi_124417653	green	2.829198569
ncbi_771556	brown	3.981061022
ncbi_107055627	brown	10.49042678
ncbi_418552	blue	132.0796491
ncbi_395968	darkgrey	10.50436927
ncbi_107055472	black	3.354463173
ncbi_101749541	black	3.48711324
ncbi_121107598	tan	15.20592892
ncbi_418556	black	15.56535179
ncbi_418558	pink	26.24795362
ncbi_418561	blue	108.8719686
ncbi_418563	tan	16.54682836
ncbi_418565	darkred	42.63781339
ncbi_771199	darkgrey	6.504769826
ncbi_121109441	tan	13.9672317
ncbi_418566	black	7.100931675
ncbi_418567	black	20.343298
ncbi_101750611	black	4.022775949
ncbi_418568	brown	74.33216174
ncbi_418569	black	14.87683021
ncbi_101750779	blue	1.101975564
ncbi_418572	brown	0.35465172
ncbi_418573	skyblue	9.713764879
ncbi_418574	black	10.80643435
ncbi_121110003	green	10.86040165
ncbi_121106512	blue	21.39360307
ncbi_404752	blue	1.974822728
ncbi_418577	blue	19.01492226
ncbi_418578	orange	0.911228622
ncbi_418579	darkred	17.8862547
ncbi_427990	midnightblue	12.56325056
ncbi_418580	darkred	30.75175253
ncbi_418581	green	22.18057529
ncbi_427992	blue	52.70350288
ncbi_418582	brown	1.150207251
ncbi_396236	darkred	24.44756021
ncbi_418588	darkred	3.858568115
ncbi_418589	blue	122.6214725
ncbi_418593	brown	37.88862313
ncbi_124417672	black	0.939475687
ncbi_418595	green	18.81169373
ncbi_418596	brown	15.81088584
ncbi_418597	brown	42.80602491
ncbi_418598	blue	4.885409872
ncbi_418599	brown	12.1958704
ncbi_374006	lightcyan	19.84340765
ncbi_418600	pink	42.43913245
ncbi_418601	darkred	61.54557869
ncbi_418602	grey60	6.963972008
ncbi_107049256	blue	11.61388716
ncbi_427996	black	1.197156591
ncbi_427997	darkred	29.55420929
ncbi_418605	black	5.138328688
ncbi_418606	brown	8.709588946
ncbi_418607	white	2.021110392
ncbi_100858121	black	19.72321557
ncbi_418608	brown	25.49499091
ncbi_112531489	black	2.231085724
ncbi_418610	grey60	6.544899959
ncbi_418611	darkred	49.79120239
ncbi_418612	black	2.882950067
ncbi_428001	darkred	68.62468268
ncbi_418613	brown	1.648796879
ncbi_418614	darkred	6.934652728
ncbi_772331	black	8.152471649
ncbi_107049447	blue	0.747151416
ncbi_418616	brown	2.6607569
ncbi_418617	darkred	6.677675354
ncbi_395390	brown	3.278363611
ncbi_418618	darkred	3.797198856
ncbi_418619	darkred	13.80263025
ncbi_418620	midnightblue	2.591085458
ncbi_418621	green	15.99293188
ncbi_428002	black	5.363979827
ncbi_418624	pink	96.08905953
ncbi_418625	pink	1.8096521
ncbi_418627	green	11.16512461
ncbi_418628	green	34.6519396
ncbi_418631	brown	2.831143562
ncbi_418632	darkred	20.8439982
ncbi_418633	grey60	0.037122363
ncbi_418634	darkred	1.365260513
ncbi_418635	green	51.0188406
ncbi_408047	lightcyan	16.52060958
ncbi_418639	violet	4.746796435
ncbi_418641	brown	13.68317067
ncbi_426097	greenyellow	7.009289543
ncbi_418642	blue	3.530002671
ncbi_373920	darkred	21.45591315
ncbi_428005	darkred	66.13846679
ncbi_418649	tan	15.88540743
ncbi_418651	brown	5.45067059
ncbi_426045	green	57.86681388
ncbi_418653	darkgrey	0.335418519
ncbi_418654	blue	13.80225115
ncbi_418655	blue	2.292552532
ncbi_418656	greenyellow	1.39681455
ncbi_418662	darkred	159.6371523
ncbi_418663	blue	4.465793621
ncbi_428007	pink	16.3253857
ncbi_418664	black	29.65931528
ncbi_418665	black	64.88270604
ncbi_769097	blue	0.615349108
ncbi_374072	blue	80.02496287
ncbi_101747500	saddlebrown	15.42585153
ncbi_418670	orange	2.990331968
ncbi_418671	green	9.286484324
ncbi_418672	blue	1.441359653
ncbi_418673	lightcyan	32.76818267
ncbi_395480	blue	124.5056284
ncbi_418674	blue	1.317364099
ncbi_107051962	brown	0.198509992
ncbi_418675	lightcyan	10.78425398
ncbi_418676	black	22.96672927
ncbi_107051963	lightcyan	7.56193652
ncbi_100858683	black	7.672289312
ncbi_101748607	darkgrey	1.900740546
ncbi_418677	greenyellow	24.31812023
ncbi_418680	green	3.714151879
ncbi_418681	brown	17.94321686
ncbi_418682	pink	10.15885274
ncbi_418685	darkred	61.5769384
ncbi_418686	brown	9.212239011
ncbi_418689	pink	40.18301681
ncbi_418690	black	42.25388349
ncbi_769722	pink	5.211050373
ncbi_418691	green	7.935434033
ncbi_418692	black	32.27887325
ncbi_100858050	blue	13.44542432
ncbi_418697	pink	53.47133832
ncbi_418698	darkorange	5.800154339
ncbi_418699	brown	38.82172605
ncbi_418700	greenyellow	9.511948419
ncbi_418702	brown	18.22622089
ncbi_395514	brown	57.74485496
ncbi_418703	blue	23.2004054
ncbi_418706	blue	5.64576757
ncbi_395206	blue	13.45687842
ncbi_418709	pink	6.374545101
ncbi_418710	brown	68.97695256
ncbi_428012	brown	2.705492442
ncbi_418711	brown	0.709401019
ncbi_418712	darkolivegreen	1.029140259
ncbi_770646	darkred	5.531010322
ncbi_418714	brown	4.758487305
ncbi_418715	steelblue	12.32090281
ncbi_396481	black	7.066242884
ncbi_418716	black	1.319978527
ncbi_418717	black	11.26987432
ncbi_418719	blue	46.48947631
ncbi_418720	brown	0.274862864
ncbi_107051987	blue	10.83071041
ncbi_418723	brown	17.14636183
ncbi_418724	blue	6.860620567
ncbi_418725	black	31.18759183
ncbi_418727	black	28.2818985
ncbi_418728	green	29.59505695
ncbi_395300	blue	199.967184
ncbi_428014	greenyellow	23.75910564
ncbi_414880	green	16.24996221
ncbi_124417655	orange	1.065277644
ncbi_776067	brown	11.17925947
ncbi_121109030	saddlebrown	0.168020011
ncbi_418731	blue	6.947282224
ncbi_121109031	green	27.45458353
ncbi_418732	darkred	0.420764459
ncbi_428016	black	3.027997465
ncbi_418733	brown	3.291804495
ncbi_418735	brown	19.92992955
ncbi_418736	black	48.92974635
ncbi_121109033	black	53.90803274
ncbi_418739	brown	109.975383
ncbi_395675	green	6.160463738
ncbi_418740	brown	2.091542006
ncbi_418742	blue	120.133057
ncbi_124417658	lightcyan	12.20512801
ncbi_396220	blue	17.54545406
ncbi_418744	brown	1.179045407
ncbi_418745	brown	24.99083794
ncbi_395876	lightcyan	17.4024489
ncbi_418748	tan	32.76004585
ncbi_418749	greenyellow	10.37612456
ncbi_418750	blue	1.561748172
ncbi_101749060	saddlebrown	0.341857846
ncbi_395530	tan	8.663963051
ncbi_418752	tan	4.872175971
ncbi_418753	lightcyan	30.58541484
ncbi_418755	pink	12.69424794
ncbi_418757	blue	28.07317981
ncbi_124417133	green	2.891777201
ncbi_418759	black	16.13493515
ncbi_418760	blue	18.52597694
ncbi_418761	tan	44.89097018
ncbi_374229	brown	28.88996653
ncbi_418763	brown	13.06352914
ncbi_418764	green	24.97372125
ncbi_418765	black	41.46184213
ncbi_395625	tan	28.39670151
ncbi_428019	green	11.71663195
ncbi_374099	brown	16.79335915
ncbi_418766	darkred	111.4926147
ncbi_418767	brown	9.855672625
ncbi_428020	pink	83.54218207
ncbi_418772	darkred	3.132530286
ncbi_418773	blue	22.84818528
ncbi_418774	blue	144.1984361
ncbi_418775	blue	89.71208334
ncbi_112531536	darkturquoise	0.766121584
ncbi_418777	saddlebrown	1.930251066
ncbi_124417667	black	5.534122492
ncbi_431250	black	11.17415218
ncbi_418778	darkred	3.327992054
ncbi_769212	black	8.081555513
ncbi_100858263	green	49.04587396
ncbi_418779	tan	32.61455198
ncbi_418780	pink	62.55217215
ncbi_418781	black	13.49936574
ncbi_418783	blue	0.889203695
ncbi_769797	greenyellow	4.798033882
ncbi_418784	darkred	112.8147122
ncbi_428025	lightyellow	10.60399426
ncbi_418785	darkred	108.9022323
ncbi_418787	darkred	29.28365337
ncbi_418789	darkred	1.993938625
ncbi_418790	blue	101.1276557
ncbi_418791	tan	0.669390359
ncbi_107051027	greenyellow	42.89252236
ncbi_418792	darkred	2.23409157
ncbi_418793	darkred	2.522009429
ncbi_418795	black	9.362384835
ncbi_107051465	skyblue	0.940080646
ncbi_395584	darkred	4.11753295
ncbi_418803	black	0.513533905
ncbi_124417403	black	4.256519762
ncbi_418804	black	41.95964579
ncbi_418805	black	2.375127779
ncbi_418808	black	35.92832484
ncbi_428048	darkred	6.084431949
ncbi_101752092	blue	11.19648063
ncbi_418811	brown	17.66150089
ncbi_418812	steelblue	17.36083999
ncbi_107051871	darkgrey	5.358408527
ncbi_418815	darkolivegreen	4.98770413
ncbi_395626	brown	18.32576577
ncbi_769778	darkturquoise	0.278712143
ncbi_428062	tan	2.295790411
ncbi_121109411	black	0.476393033
ncbi_418817	black	24.44974264
ncbi_418818	darkred	15.57781045
ncbi_418820	darkred	0.322573338
ncbi_418821	brown	48.76333066
ncbi_769298	brown	70.99329379
ncbi_418822	brown	16.01905435
ncbi_373935	blue	12.72123397
ncbi_418800	blue	9.85785207
ncbi_124417618	blue	8.245651154
ncbi_418823	white	0.617738496
ncbi_418824	brown	13.15387289
ncbi_428065	green	3.614456485
ncbi_418827	brown	20.83731191
ncbi_418828	black	25.67778399
ncbi_418829	brown	5.893403856
ncbi_418830	blue	55.62121758
ncbi_418832	pink	28.1816826
ncbi_418833	brown	72.74057787
ncbi_428066	blue	152.4234311
ncbi_769506	darkred	21.27321856
ncbi_418835	tan	11.26330272
ncbi_428067	black	18.58810203
ncbi_418837	darkorange	10.60382532
ncbi_418838	grey60	8.391767513
ncbi_418839	darkred	21.16141479
ncbi_418840	darkgrey	7.420277431
ncbi_121109061	pink	1.326241231
ncbi_396005	tan	4.273603555
ncbi_418841	brown	11.05762314
ncbi_418842	brown	5.57364785
ncbi_418843	brown	15.00340484
ncbi_396363	brown	46.04606916
ncbi_418845	skyblue	2.920474803
ncbi_418846	midnightblue	3.197186926
ncbi_418850	brown	10.72396827
ncbi_418852	pink	8.995012164
ncbi_418854	darkgrey	5.254530125
ncbi_418855	greenyellow	24.48728839
ncbi_418856	blue	150.0545533
ncbi_418857	grey60	9.856018643
ncbi_418858	blue	10.6382336
ncbi_418859	brown	13.55748351
ncbi_395969	tan	11.94391141
ncbi_386582	black	14.43150052
ncbi_396118	darkgrey	6.150099911
ncbi_418861	darkgrey	1.549227941
ncbi_418863	brown	1.642714724
ncbi_418864	grey	0.001383916
ncbi_418865	darkred	107.3105656
ncbi_418866	darkred	2.756408344
ncbi_418867	darkorange	10.58677244
ncbi_418868	brown	4.928135252
ncbi_121109141	blue	0.667569954
ncbi_418869	darkgrey	7.423741247
ncbi_418870	darkred	1.12234284
ncbi_418871	brown	15.47598061
ncbi_418872	lightyellow	0.915095546
ncbi_418873	blue	0.073842045
ncbi_124417627	black	13.64892909
ncbi_770248	brown	2.203355023
ncbi_107051703	black	3.998272601
ncbi_121107650	black	5.041725304
ncbi_101748122	black	7.737980322
ncbi_107051700	blue	9.706887837
ncbi_418874	brown	23.8657148
ncbi_418876	blue	6.875883
ncbi_770107	steelblue	4.981661713
ncbi_770438	brown	1.839958307
ncbi_418880	blue	8.010100584
ncbi_770196	blue	3.049248277
ncbi_418882	brown	37.46732372
ncbi_418883	darkred	1.527264516
ncbi_418884	darkred	15.56146311
ncbi_418885	blue	87.33749208
ncbi_418886	blue	5.957183884
ncbi_418887	brown	17.02354167
ncbi_374231	black	21.71543699
ncbi_418888	darkred	4.442201923
ncbi_418889	darkred	121.0651753
ncbi_418890	blue	3.664795214
ncbi_418891	pink	69.50970986
ncbi_418894	grey60	1.948345854
ncbi_418896	green	20.12607279
ncbi_100858560	brown	9.21983552
ncbi_418898	darkred	1.116740393
ncbi_418899	brown	9.864935434
ncbi_418902	greenyellow	5.174606249
ncbi_418903	darkred	0.493463097
ncbi_395195	darkred	29.06548591
ncbi_418907	brown	104.3158716
ncbi_418908	darkred	136.2871373
ncbi_418910	blue	9.716915535
ncbi_418912	pink	11.73076251
ncbi_418914	lightyellow	12.06995383
ncbi_374139	brown	24.82803241
ncbi_418915	tan	2.804123605
ncbi_428075	darkred	48.93495837
ncbi_418917	blue	1.623387314
ncbi_770904	lightcyan	10.22107392
ncbi_395436	black	20.58872496
ncbi_395724	brown	65.33022929
ncbi_107052100	darkred	1.557922518
ncbi_418920	darkred	14.53988005
ncbi_418921	blue	1.766074082
ncbi_418922	midnightblue	6.465175276
ncbi_418924	greenyellow	1.955837732
ncbi_418925	brown	31.98206268
ncbi_418926	black	19.35219777
ncbi_418927	brown	4.609447811
ncbi_101749023	darkred	8.692065666
ncbi_418930	blue	43.56960417
ncbi_418931	brown	33.91217839
ncbi_418932	lightyellow	31.99310121
ncbi_418933	brown	77.84646999
ncbi_428078	lightyellow	29.71697581
ncbi_418934	darkred	35.06128616
ncbi_428080	blue	1.296366176
ncbi_418935	blue	1.561294984
ncbi_418936	orange	1.55042099
ncbi_395162	violet	6.86364888
ncbi_418937	pink	46.88903386
ncbi_418938	pink	5.639379226
ncbi_418940	blue	13.60279521
ncbi_418942	blue	48.60737489
ncbi_418943	greenyellow	4.845628583
ncbi_418944	blue	12.44206002
ncbi_121109130	orange	9.985494341
ncbi_418946	darkred	22.60636856
ncbi_418947	darkorange	1.195133224
ncbi_771615	grey60	25.95646725
ncbi_418948	brown	80.32091477
ncbi_374206	brown	35.49225038
ncbi_418949	pink	38.48343814
ncbi_428081	brown	21.51846513
ncbi_418951	darkred	8.813459446
ncbi_418952	pink	13.52051466
ncbi_418953	blue	61.90337264
ncbi_395771	blue	88.30490355
ncbi_428083	blue	97.36043815
ncbi_418954	blue	5.559093344
ncbi_418955	green	20.41816329
ncbi_418957	black	5.589228792
ncbi_418958	blue	1.73735853
ncbi_418960	brown	26.10827309
ncbi_418962	darkgrey	3.761718305
ncbi_373947	blue	94.48922053
ncbi_395511	brown	13.52171991
ncbi_418963	green	52.05299723
ncbi_418965	brown	3.583528619
ncbi_418966	darkred	29.41233188
ncbi_395401	black	5.208906337
ncbi_418967	brown	2.27770131
ncbi_418968	grey60	40.06648391
ncbi_418969	pink	24.34938602
ncbi_418970	blue	47.54066434
ncbi_418972	blue	0.048567988
ncbi_418973	black	4.680660691
ncbi_418975	brown	0.868960088
ncbi_418976	brown	0.197675231
ncbi_418977	pink	51.67823836
ncbi_418979	darkred	13.75797143
ncbi_418980	pink	59.94960495
ncbi_418984	pink	5.173161318
ncbi_374012	steelblue	11.07208485
ncbi_124417349	darkorange	0.846380261
ncbi_396171	darkred	53.01650347
ncbi_396198	darkred	2.392672746
ncbi_418990	brown	7.580408595
ncbi_426136	black	3.23058919
ncbi_428088	darkred	17.52150536
ncbi_418992	blue	2.374206713
ncbi_418993	brown	43.78913647
ncbi_418994	brown	100.208371
ncbi_428089	black	5.876667882
ncbi_428090	darkred	21.19064266
ncbi_418996	brown	28.52986719
ncbi_428091	darkred	54.15559954
ncbi_428092	pink	22.80748312
ncbi_101751913	blue	0.526755602
ncbi_418997	brown	5.660262653
ncbi_395555	brown	34.78585524
ncbi_772164	green	29.02409553
ncbi_419000	brown	4.772380533
ncbi_419001	blue	161.5094484
ncbi_419002	black	26.15663752
ncbi_419003	brown	4.407251445
ncbi_772206	darkred	60.62538211
ncbi_419007	blue	1.004457031
ncbi_419009	brown	20.8455615
ncbi_419011	darkred	23.95211191
ncbi_419014	lightcyan	4.204869652
ncbi_428095	black	2.330658458
ncbi_419015	darkorange	0.458711615
ncbi_107052318	black	3.234678451
ncbi_373887	darkred	83.03295653
ncbi_419017	darkred	119.3805669
ncbi_419019	skyblue	5.135803247
ncbi_101751376	greenyellow	53.28325688
ncbi_428096	lightcyan	17.14065145
ncbi_101750305	brown	1.807596847
ncbi_419020	darkred	83.05855844
ncbi_107052306	green	14.8547902
ncbi_419021	black	7.182309868
ncbi_772327	blue	82.3135989
ncbi_419023	brown	0.203940503
ncbi_419024	darkred	14.14407959
ncbi_426392	grey60	3.717426138
ncbi_101752023	green	10.6060899
ncbi_426394	greenyellow	5.079167606
ncbi_425991	darkred	9.218368374
ncbi_426381	pink	20.94940055
ncbi_427034	brown	53.76986588
ncbi_395406	darkred	7.169738977
ncbi_419026	grey	0.010164938
ncbi_419027	darkred	4.94974507
ncbi_428098	brown	0.727477039
ncbi_428097	brown	9.906935406
ncbi_404751	grey60	33.1857038
ncbi_404756	steelblue	0.752658793
ncbi_419029	greenyellow	49.79620133
ncbi_419028	pink	3.853460194
ncbi_425610	blue	10.47525064
ncbi_426483	blue	5.076559544
ncbi_425500	brown	27.60671273
ncbi_419083	midnightblue	8.848661429
ncbi_419086	darkred	84.21957871
ncbi_419087	darkred	5.888889531
ncbi_419088	darkred	63.0283945
ncbi_419090	black	14.06777989
ncbi_428122	brown	22.69404623
ncbi_419091	green	20.95768188
ncbi_107052452	midnightblue	2.559265009
ncbi_419092	pink	4.387320062
ncbi_100857925	brown	14.01127727
ncbi_768717	pink	51.75743338
ncbi_107052453	darkred	3.124354005
ncbi_100857186	pink	1.515922928
ncbi_100857436	orange	0.404803101
ncbi_100857405	brown	6.814240691
ncbi_121107661	tan	44.93819419
ncbi_107051449	black	3.926557382
ncbi_425698	blue	5.440362733
ncbi_107052476	lightcyan	5.478724985
ncbi_419051	blue	9.064170776
ncbi_419052	blue	2.854426135
ncbi_107052471	brown	0.77190526
ncbi_419053	brown	26.31897571
ncbi_419054	green	12.26215291
ncbi_419055	darkturquoise	0.908986252
ncbi_419056	blue	4.20460513
ncbi_430542	darkred	1.222092878
ncbi_419058	pink	8.292474772
ncbi_419059	brown	4.707229493
ncbi_373896	black	2.141244521
ncbi_419060	blue	7.202465028
ncbi_419061	green	4.856806503
ncbi_101747545	pink	17.94377807
ncbi_419062	brown	58.87232516
ncbi_419063	blue	10.21824678
ncbi_419064	darkturquoise	5.630364419
ncbi_419066	darkred	31.49669434
ncbi_121109461	blue	1.324451472
ncbi_419067	pink	21.10322482
ncbi_428108	midnightblue	6.033052102
ncbi_419068	blue	4.785751077
ncbi_419069	brown	81.39411804
ncbi_396228	darkred	184.8725214
ncbi_101751623	blue	0.902829407
ncbi_419070	darkred	20.64088873
ncbi_421309	blue	69.19245013
ncbi_430616	pink	48.29566177
ncbi_100859632	lightcyan	4.544736674
ncbi_100859599	steelblue	4.541786702
ncbi_419082	black	29.65448182
ncbi_419081	brown	73.00501047
ncbi_396485	saddlebrown	2.928599234
ncbi_428114	orange	1.77616518
ncbi_419049	brown	65.41258844
ncbi_425130	lightyellow	7.51460365
ncbi_419077	brown	9.542375049
ncbi_100859045	blue	7.322850706
ncbi_419076	blue	7.874723623
ncbi_425131	orange	3.102249348
ncbi_419075	midnightblue	15.79386983
ncbi_107052461	brown	18.19495098
ncbi_419074	blue	1.478380972
ncbi_425225	green	16.20102071
ncbi_374018	darkred	49.92347639
ncbi_425576	brown	3.97714291
ncbi_419072	darkred	0.125463212
ncbi_430336	darkred	112.4089883
ncbi_426039	darkred	42.99046724
ncbi_426038	brown	33.96816973
ncbi_768507	green	12.39049338
ncbi_431107	blue	2.806471154
ncbi_426636	grey60	0.911967259
ncbi_395809	darkgrey	6.184004581
ncbi_100190948	black	5.935604414
ncbi_107055879	blue	9.871879786
ncbi_107055991	darkred	1.883232503
ncbi_100858196	blue	2.205038241
ncbi_101751647	midnightblue	3.243980581
ncbi_101751844	black	36.30316808
ncbi_101749138	blue	6.140118828
ncbi_420366	blue	59.38102332
ncbi_428394	pink	38.80569539
ncbi_107052491	black	20.89559365
ncbi_420368	black	56.23103905
ncbi_121110055	black	35.73012166
ncbi_429681	darkorange	8.364073712
ncbi_429682	black	58.19632425
ncbi_768735	green	8.13191149
ncbi_420369	black	0.574376449
ncbi_101748312	black	1.772776855
ncbi_420370	pink	34.01941251
ncbi_420372	midnightblue	0.787900983
ncbi_107052489	blue	0.049646787
ncbi_426355	green	7.475672492
ncbi_107052490	blue	4.877270754
ncbi_101747780	green	24.13200597
ncbi_420374	black	21.48568378
ncbi_420375	brown	27.71158405
ncbi_396097	darkred	136.5639475
ncbi_420376	blue	6.857911888
ncbi_420378	brown	44.54480533
ncbi_420379	darkred	1.773462961
ncbi_420380	pink	83.35084569
ncbi_100858513	blue	0.674037298
ncbi_120017337	black	51.36028491
ncbi_121110058	blue	0.620464326
ncbi_420383	blue	21.40426397
ncbi_395329	brown	0.285722059
ncbi_420387	midnightblue	2.18543521
ncbi_420388	darkorange	4.837785734
ncbi_428398	darkred	25.62593654
ncbi_420392	white	0.200811203
ncbi_768335	grey60	7.028348575
ncbi_769510	darkred	89.6358214
ncbi_420396	brown	21.37531464
ncbi_428399	pink	12.03302137
ncbi_100858219	brown	34.44567314
ncbi_769525	brown	11.58932342
ncbi_420398	greenyellow	14.19844947
ncbi_395829	darkred	29.75917969
ncbi_420399	blue	0.548181374
ncbi_420400	darkred	7.677767175
ncbi_428401	steelblue	3.241374753
ncbi_101752077	blue	53.96285729
ncbi_420401	blue	50.40919134
ncbi_420402	green	10.80262409
ncbi_425984	black	14.71763629
ncbi_420403	blue	0.897876964
ncbi_420404	black	4.616957054
ncbi_121110138	violet	2.665844386
ncbi_420405	blue	73.25305894
ncbi_420406	lightcyan	28.65867457
ncbi_420408	grey60	2.025963249
ncbi_420410	black	26.69766345
ncbi_420411	brown	22.43457505
ncbi_420412	black	55.506206
ncbi_420413	black	30.04168015
ncbi_428403	darkred	5.211183198
ncbi_408252	darkred	106.7658206
ncbi_420415	skyblue	5.012491912
ncbi_420416	darkred	27.98742177
ncbi_420418	darkred	0.410438193
ncbi_770094	blue	162.9057574
ncbi_420419	darkred	23.26048973
ncbi_420420	blue	2.22688978
ncbi_420421	pink	5.152856209
ncbi_420425	blue	16.46520739
ncbi_420426	darkred	4.904436833
ncbi_420427	black	1.059717725
ncbi_420430	darkturquoise	1.50165312
ncbi_374213	darkred	28.6325084
ncbi_420432	blue	177.8025667
ncbi_101750288	midnightblue	18.81643233
ncbi_420433	darkred	1.391063865
ncbi_428406	green	3.068047652
ncbi_420434	pink	12.10369201
ncbi_420435	lightyellow	12.07157819
ncbi_121109583	darkred	0.904204267
ncbi_420436	blue	82.83153068
ncbi_420437	blue	23.89195884
ncbi_420439	green	77.32294365
ncbi_420438	brown	25.92093526
ncbi_420441	green	47.2544713
ncbi_420442	darkred	6.532139867
ncbi_121110086	black	2.350354711
ncbi_420444	pink	13.30948955
ncbi_395615	midnightblue	4.413203854
ncbi_373986	tan	6.337070965
ncbi_420446	brown	2.278314758
ncbi_420447	black	11.56455218
ncbi_420448	black	21.98129972
ncbi_100859557	brown	86.53576361
ncbi_420451	darkred	38.76038641
ncbi_420452	darkred	8.425113055
ncbi_420453	darkred	14.28320819
ncbi_420455	brown	2.269042421
ncbi_420456	darkred	53.33970217
ncbi_420457	blue	3.532775987
ncbi_420458	pink	21.99847156
ncbi_420459	brown	25.61596926
ncbi_420460	pink	9.243517785
ncbi_121109562	blue	3.220639224
ncbi_428411	blue	2.074231742
ncbi_420462	grey	0.008786041
ncbi_420463	black	4.396606044
ncbi_374059	darkred	39.81945095
ncbi_428412	pink	22.5444481
ncbi_107052602	green	0.431971591
ncbi_378903	black	4.952267205
ncbi_121110104	tan	1.686656974
ncbi_420467	brown	2.694213978
ncbi_420468	darkred	53.25656113
ncbi_395560	blue	11.23000595
ncbi_374058	darkred	37.12095022
ncbi_420471	black	30.1371938
ncbi_420472	darkred	23.62004268
ncbi_420473	darkgrey	5.082908597
ncbi_396029	darkred	35.64135306
ncbi_112531973	brown	22.24863023
ncbi_420474	blue	2.130221012
ncbi_420475	darkred	59.92890488
ncbi_420476	tan	22.38495672
ncbi_420478	brown	0.996347028
ncbi_420479	black	5.986036627
ncbi_428413	blue	0.677905953
ncbi_428414	brown	6.976519677
ncbi_420480	brown	19.6345211
ncbi_420481	greenyellow	16.27294705
ncbi_420483	darkred	5.018124142
ncbi_428417	midnightblue	1.536987498
ncbi_428418	brown	5.296141877
ncbi_420487	brown	20.53492112
ncbi_420488	blue	53.24882164
ncbi_420489	black	16.46169036
ncbi_420490	darkred	16.53432021
ncbi_420491	blue	0.199928209
ncbi_420492	green	24.43179018
ncbi_100859434	green	2.007706522
ncbi_420498	blue	0.146551849
ncbi_420499	pink	54.8683428
ncbi_420500	darkred	66.47077944
ncbi_420501	darkred	9.74058564
ncbi_420502	tan	1.77054925
ncbi_420504	black	29.48309957
ncbi_420505	blue	16.68327252
ncbi_493647	darkred	41.56198639
ncbi_420507	brown	2.942390057
ncbi_420508	black	1.936724544
ncbi_420509	black	33.85693896
ncbi_395148	tan	53.39484551
ncbi_420511	darkred	120.9762447
ncbi_420513	darkred	74.27093
ncbi_428419	blue	0.327708321
ncbi_428420	darkred	46.13610617
ncbi_420517	darkred	51.96595282
ncbi_420518	darkred	63.25961464
ncbi_420519	darkred	85.44364152
ncbi_420520	pink	2.651048319
ncbi_420523	blue	93.80521574
ncbi_420524	brown	4.119014608
ncbi_420525	blue	199.1477883
ncbi_420526	darkorange	2.961650248
ncbi_420528	darkred	46.00702137
ncbi_121110077	black	0.443617622
ncbi_420529	green	19.35390194
ncbi_420530	pink	37.03407588
ncbi_420531	violet	9.868764613
ncbi_420533	blue	5.911925456
ncbi_395712	black	1.99407287
ncbi_420535	darkgrey	4.020372116
ncbi_420536	pink	78.53968779
ncbi_420538	lightcyan	10.96712774
ncbi_420540	blue	58.0261711
ncbi_420541	darkred	5.526167092
ncbi_420544	grey60	16.35277503
ncbi_771872	pink	23.93111206
ncbi_420545	greenyellow	2.233127407
ncbi_420546	green	5.929831431
ncbi_374062	darkred	132.9715548
ncbi_395695	pink	53.8566602
ncbi_420548	brown	13.06955349
ncbi_420549	green	18.81047247
ncbi_420550	pink	3.086465494
ncbi_420551	brown	1.59071517
ncbi_420552	greenyellow	19.36981585
ncbi_420554	blue	1.6812462
ncbi_420555	brown	0.908354074
ncbi_420556	tan	2.666582802
ncbi_420557	brown	9.026706553
ncbi_420558	green	12.13310676
ncbi_112531971	green	4.912350634
ncbi_420559	darkorange	13.9775889
ncbi_420560	greenyellow	0.928946205
ncbi_420561	tan	7.891944575
ncbi_771999	tan	5.855574268
ncbi_420562	blue	83.89403363
ncbi_420563	darkred	2.649713593
ncbi_396243	darkred	93.08510436
ncbi_420565	darkred	11.60822659
ncbi_420567	darkred	136.937632
ncbi_420568	tan	16.20745745
ncbi_395830	blue	82.55168051
ncbi_420570	blue	66.79750893
ncbi_428427	blue	74.25552679
ncbi_772237	brown	36.49253254
ncbi_420572	blue	4.032274423
ncbi_420574	brown	27.43924309
ncbi_420575	blue	2.406257917
ncbi_420577	black	4.8619986
ncbi_420578	brown	9.689283469
ncbi_107052569	black	5.556836418
ncbi_101752305	green	44.48713255
ncbi_420580	black	29.031871
ncbi_420581	skyblue	3.096927069
ncbi_772135	grey60	38.15630774
ncbi_420583	black	14.90762101
ncbi_420585	pink	11.25097221
ncbi_420586	black	4.240485377
ncbi_420588	skyblue	4.744900551
ncbi_420589	blue	7.131212777
ncbi_395748	darkred	54.67385281
ncbi_420591	darkred	0.989982322
ncbi_420593	pink	1.248238024
ncbi_420594	blue	10.20739892
ncbi_420595	midnightblue	11.48723242
ncbi_420596	midnightblue	8.616783578
ncbi_373907	black	2.692119089
ncbi_420598	blue	2.43894698
ncbi_420599	pink	103.3531235
ncbi_420603	black	22.18110196
ncbi_395470	darkred	4.991158034
ncbi_420607	green	62.30790281
ncbi_420608	brown	110.5131045
ncbi_100857462	tan	43.67595762
ncbi_420610	grey60	5.078426527
ncbi_107052552	grey	0.012701061
ncbi_420611	blue	7.565306901
ncbi_420612	black	9.318229743
ncbi_420614	brown	83.48829329
ncbi_420616	blue	42.40307652
ncbi_420617	green	31.62750008
ncbi_420618	black	28.41840455
ncbi_420619	pink	39.02006598
ncbi_420620	blue	9.283460759
ncbi_420622	blue	156.9408721
ncbi_420623	darkred	18.63437039
ncbi_428432	saddlebrown	6.076544653
ncbi_420624	grey60	29.60719117
ncbi_124417757	black	7.781851616
ncbi_101752322	blue	78.33137248
ncbi_420627	brown	43.34041978
ncbi_395355	brown	34.8334845
ncbi_420628	steelblue	12.38330597
ncbi_121110067	steelblue	2.462252704
ncbi_420629	lightcyan	23.4786295
ncbi_395231	darkred	35.70565198
ncbi_395307	darkred	32.58249358
ncbi_100858404	darkred	48.13611143
ncbi_395290	lightyellow	14.63613422
ncbi_396096	midnightblue	21.06856415
ncbi_395327	midnightblue	22.95009875
ncbi_420632	blue	117.7920168
ncbi_395490	blue	4.561610489
ncbi_420633	darkred	100.8464964
ncbi_428435	darkred	108.567674
ncbi_428437	lightcyan	17.0437735
ncbi_420635	lightcyan	6.187802036
ncbi_420636	darkred	87.57500977
ncbi_420637	green	29.32434742
ncbi_776178	greenyellow	51.83421552
ncbi_420638	blue	42.44148166
ncbi_420639	blue	9.549386351
ncbi_420640	tan	2.039662444
ncbi_420643	pink	1.56548689
ncbi_420644	blue	42.29819657
ncbi_395109	pink	53.77644639
ncbi_420645	black	39.65189085
ncbi_420646	brown	0.139072702
ncbi_420647	black	54.02375633
ncbi_420649	blue	4.020510694
ncbi_428441	greenyellow	12.51899611
ncbi_420650	brown	76.5395805
ncbi_420651	darkred	125.3481647
ncbi_776043	pink	14.33100596
ncbi_420653	pink	64.76606323
ncbi_420654	grey60	12.95670618
ncbi_428442	brown	78.76938512
ncbi_396125	darkred	144.5735812
ncbi_396431	blue	65.2923167
ncbi_396266	darkred	125.6666601
ncbi_395966	pink	6.838392933
ncbi_420655	blue	4.211045402
ncbi_420656	blue	19.36352228
ncbi_420658	pink	36.68694134
ncbi_420659	blue	85.89198398
ncbi_420660	black	19.82928134
ncbi_420661	darkred	157.183906
ncbi_121109998	darkred	95.79202207
ncbi_396399	blue	13.07614706
ncbi_100857134	green	1.311820133
ncbi_428444	green	50.5344106
ncbi_420663	blue	11.28017116
ncbi_420664	greenyellow	9.817289809
ncbi_420665	blue	51.92476042
ncbi_420666	black	26.99693542
ncbi_420667	lightyellow	24.16522276
ncbi_420668	brown	14.68534842
ncbi_420669	black	13.53392856
ncbi_121109973	green	2.405676423
ncbi_428445	greenyellow	10.15013235
ncbi_420670	blue	28.27040176
ncbi_420673	darkred	19.97715242
ncbi_420674	darkred	18.78618282
ncbi_420675	black	37.68649127
ncbi_428446	darkred	3.196293296
ncbi_374134	brown	71.8189789
ncbi_420676	blue	114.9594813
ncbi_420677	steelblue	0.496299455
ncbi_420678	black	33.43075802
ncbi_420679	blue	63.12023086
ncbi_776372	pink	2.296123541
ncbi_420681	lightcyan	2.274165319
ncbi_420682	darkred	5.728856651
ncbi_420683	black	1.25226113
ncbi_428449	green	44.54860222
ncbi_428450	greenyellow	0.603505556
ncbi_420684	black	7.819831496
ncbi_420686	brown	4.687754804
ncbi_420688	steelblue	0.795294739
ncbi_420689	blue	191.6118431
ncbi_100859797	darkred	40.31680087
ncbi_414879	darkred	8.607866603
ncbi_420690	brown	3.526767899
ncbi_420693	brown	1.620934448
ncbi_420694	pink	84.85768323
ncbi_420695	black	6.446882466
ncbi_428453	brown	3.082671774
ncbi_420698	darkred	0.695484651
ncbi_776411	brown	131.036065
ncbi_420700	darkred	12.83303802
ncbi_420701	blue	3.344552795
ncbi_420702	brown	0.304748631
ncbi_420703	midnightblue	19.90088985
ncbi_420704	brown	20.50303747
ncbi_420705	darkturquoise	2.702357751
ncbi_420708	brown	92.63870418
ncbi_420709	brown	0.608320511
ncbi_395964	greenyellow	10.3241667
ncbi_420713	darkred	0.470713304
ncbi_420714	skyblue	2.080341463
ncbi_420715	brown	55.5602444
ncbi_395181	brown	70.75173253
ncbi_420717	black	39.78143326
ncbi_420720	brown	1.039719733
ncbi_101750979	blue	6.713882006
ncbi_395992	darkred	91.71504628
ncbi_420722	lightyellow	2.597301107
ncbi_428458	lightyellow	4.850294561
ncbi_420724	blue	10.25444349
ncbi_101751546	darkred	8.781532717
ncbi_107052522	black	0.51641741
ncbi_420725	pink	7.330254629
ncbi_428459	black	0.884720409
ncbi_420728	darkorange	9.561426137
ncbi_420729	black	1.891726502
ncbi_420730	pink	27.0850941
ncbi_420735	pink	32.72542148
ncbi_420738	brown	11.0413708
ncbi_420739	darkred	48.08255799
ncbi_420740	darkgrey	7.472407919
ncbi_420741	blue	11.61847464
ncbi_112531727	black	1.56628435
ncbi_420742	pink	21.35825149
ncbi_420743	darkred	73.25257026
ncbi_420745	green	19.22567079
ncbi_395080	blue	35.83731873
ncbi_395652	violet	7.541944777
ncbi_420747	pink	49.24753829
ncbi_420749	brown	5.913195909
ncbi_420750	green	5.671566184
ncbi_420751	brown	44.30603168
ncbi_420752	lightyellow	24.73969142
ncbi_420757	darkred	69.80552336
ncbi_420758	brown	1.057452017
ncbi_420759	blue	1.287112354
ncbi_776306	black	10.49233982
ncbi_420762	blue	0.845325648
ncbi_420764	brown	9.4141193
ncbi_420765	darkred	14.70810552
ncbi_101748400	orange	3.151982343
ncbi_420766	black	26.33710283
ncbi_121110099	darkred	1.410246597
ncbi_776599	blue	27.50966606
ncbi_420768	blue	158.3813843
ncbi_396361	steelblue	1.647721646
ncbi_420769	darkred	133.7635832
ncbi_420771	blue	32.87057387
ncbi_420772	brown	35.25159033
ncbi_420773	blue	25.53501501
ncbi_420774	blue	28.19429855
ncbi_420775	pink	19.15972171
ncbi_420776	brown	18.71513209
ncbi_776358	blue	6.393992045
ncbi_420779	blue	4.571231648
ncbi_396494	brown	6.573406526
ncbi_776639	darkred	65.43358289
ncbi_420780	darkred	17.32364463
ncbi_107051642	brown	3.281970169
ncbi_768456	blue	6.45154502
ncbi_420783	brown	2.03925881
ncbi_420784	brown	55.7437788
ncbi_121109819	saddlebrown	2.630758279
ncbi_420785	darkred	37.46470093
ncbi_420790	lightyellow	9.018559226
ncbi_420792	darkred	55.23094127
ncbi_428471	brown	9.432156657
ncbi_420795	blue	9.788645813
ncbi_420796	blue	1.255166798
ncbi_420797	greenyellow	5.750459177
ncbi_420798	brown	59.37348005
ncbi_420799	blue	3.560912389
ncbi_420800	blue	13.53282817
ncbi_112531752	darkred	2.083581737
ncbi_374094	darkred	57.26685393
ncbi_420804	darkred	145.2085776
ncbi_420805	brown	1.941629778
ncbi_420806	blue	14.63856448
ncbi_420807	blue	200.3674541
ncbi_100858664	greenyellow	3.289801305
ncbi_121109604	black	0.814952683
ncbi_121109603	greenyellow	2.26792712
ncbi_420811	brown	42.32283085
ncbi_420812	blue	18.91589361
ncbi_428474	blue	13.95339123
ncbi_420813	black	42.86322915
ncbi_420815	darkred	12.32144106
ncbi_420817	green	11.90416182
ncbi_395359	midnightblue	13.69089663
ncbi_420818	blue	143.701091
ncbi_420820	black	1.520873966
ncbi_420822	blue	6.234757099
ncbi_124417794	green	39.25577594
ncbi_395143	black	5.185298478
ncbi_107051651	white	7.324388638
ncbi_420823	black	11.18229672
ncbi_420824	brown	9.522624744
ncbi_420826	black	22.22853417
ncbi_374150	blue	73.68793866
ncbi_420827	lightcyan	3.533836462
ncbi_420828	brown	65.48451107
ncbi_420829	black	11.57696491
ncbi_420830	brown	13.44846106
ncbi_428477	blue	0.286746045
ncbi_420832	pink	34.57959705
ncbi_420834	blue	1.241026355
ncbi_420835	brown	27.02866615
ncbi_420836	black	7.595093083
ncbi_420837	blue	58.55076513
ncbi_420838	darkgrey	16.6424551
ncbi_420839	black	55.56593155
ncbi_420840	pink	1.364372492
ncbi_420841	blue	10.59268169
ncbi_420842	brown	39.65908565
ncbi_121106455	grey60	2.533345483
ncbi_420846	brown	23.040994
ncbi_420847	darkred	2.470499435
ncbi_771369	pink	0.403736396
ncbi_420848	brown	18.29767653
ncbi_420849	brown	42.2709876
[truncated: 9,766 more rows]
