# Supplementary material for: Deciphering infected cell types, hub gene networks and cell-cell communication in infectious bronchitis virus via single-cell RNA sequencing
Source: PLoS Pathog. 2024 May 14;20(5):e1012232. doi: 10.1371/journal.ppat.1012232 (PMC11125504; doi:10.1371/journal.ppat.1012232)
Supplement: S17 Table — (XLSX) [file ppat.1012232.s032.xlsx]

## Sheet: steelblue
	GeneName	log2FC	p_val_adjust
1	2023-03-01	3.40758	3.25e-11
2	2023-03-07	1.90941	1.38e-09
3	AAAS	2.02011	2.83e-18
4	AARSD1	1.97809	5.28e-13
5	AATF	2.09327	5.37e-06
6	ABCA2	1.62055	1.48e-07
7	ABCB1	1.57179	4.2e-08
8	ABCC1	2.01879	7.99e-26
9	ABCE1	1.53617	2.82e-10
10	ABCG1	3.31169	1.95e-74
11	ABHD12B	4.25696	0.00127089
12	ABHD17B	2.30835	1.76e-07
13	ABHD17C	2.29987	1.44e-15
14	ABI1	1.42617	1.65e-22
15	ABI3	2.39944	4.58e-21
16	ABL1	1.35023	0.000850887
17	ABR	1.87691	2.42e-07
18	ABRACL	3.47425	1.67e-84
19	ACAP2	1.23086	7.38e-08
20	ACAP3	3.49567	1.09e-13
21	ACBD3	1.63978	1.49e-10
22	ACD	1.36132	0.0187361
23	ACIN1	1.95133	8.22e-29
24	ACOD1	5.78382	7.72e-33
25	ACOT7	2.32581	8.76e-25
26	ACP1	0.594622	0.000386778
27	ACSBG2	1.03241	0.0111811
28	ACSL1	2.12939	2.02e-05
29	ACSL4	3.66986	2.49e-54
30	ACSL5	2.16687	3.49e-06
31	ACTB	1.99162	4.21e-171
32	ACTG2	3.28403	7.6e-11
33	ACTN1	2.36578	3.97e-37
34	ACTN4	1.40283	0.0041137
35	ACTR1A	1.07297	0.00280813
36	ACTR2	1.96711	9.33e-58
37	ACTR3	2.00895	3.04e-71
38	ACTR6	1.15861	2.1e-08
39	ACVRL1	2.84668	1.08e-05
40	ACYP1	2.0179	0.0231042
41	ADAM23	1.9553	0.0370968
42	ADAM33	2.27474	7.34e-37
43	ADAP1	1.30284	0.013442
44	ADAR	2.32017	1.2e-16
45	ADCY7	2.37523	4.77e-21
46	ADD1	1.71136	4.48e-23
47	ADD3	2.48339	2.38e-53
48	ADGRG5	2.61658	3.53e-13
49	ADIPOR2	1.79901	1.08e-33
50	ADM	2.68882	1.3e-09
51	ADNP	1.03776	6.55e-09
52	ADNP2	1.86006	3.08e-09
53	ADORA2A	2.80902	1.14e-26
54	ADPRH	1.35356	2.76e-05
55	ADRM1	1.56731	2.23e-07
56	ADSL	2.02943	1.08e-21
57	ADSS2	2.44345	5.9e-74
58	AEBP2	2.47158	2.9e-30
59	AEN	2.84835	3.6e-10
60	AFDN	0.633277	0.00647503
61	AFF2	1.62867	3.26e-10
62	AFF4	1.61471	2.57e-18
63	AFMID	0.588332	0.0460405
64	AGFG1	1.32184	6.03e-09
65	AGGF1	1.90012	1.45e-09
66	AGO2	2.82156	7.17e-45
67	AGO3	2.37368	1.24e-32
68	AGO4	1.21728	3.53e-05
69	AGPS	1.52359	0.000105076
70	AGR2	6.05338	8.31e-11
71	AGRN	2.2975	4.68e-05
72	AHI1	1.71737	5.15e-09
73	AHSA1	1.6206	2.72e-18
74	AHSA2	1.48277	3.04e-14
75	AIMP1	1.33863	2.38e-14
76	AIP	1.46332	0.00694627
77	AK6	2.66404	2.53e-06
78	AKAP13	2.22606	2.88e-119
79	AKAP17A	2.13727	1.33e-27
80	AKAP8	1.32552	1.84e-10
81	AKAP8L	1.36993	6.37e-08
82	AKAP9	1.21021	1.85e-21
83	AKIRIN2	1.96505	6.28e-45
84	AKR1B1	1.47832	2.68e-06
85	AKR1B10	3.60201	1.82e-21
86	ALCAM	3.31557	2.55e-23
87	ALDH1A3	1.78382	1.23e-13
88	ALDH2	1.88118	1.24e-05
89	ALDOC	3.47734	8.82e-96
90	ALG2	1.23507	0.00306272
91	ALMS1	1.09843	0.00305157
92	ALOX5	3.79022	3.8e-05
93	ALOX5AP	3.19964	1.62e-18
94	ALS2	1.97096	1.9e-06
95	ALYREF	1.95105	2.44e-35
96	AMD1	1.47562	2.75e-19
97	AMMECR1L	1.79899	0.029606
98	ANAPC10	2.11561	1.21e-23
99	ANAPC13	1.24364	5.48e-07
100	ANAPC16	1.38501	3.87e-14
101	ANAPC7	1.55231	0.0482592
102	ANGPT1	3.59627	6.2e-08
103	ANKDD1B	3.45028	7.59e-10
104	ANKHD1	1.04141	0.000282403
105	ANKLE1	2.39502	3.34e-10
106	ANKRA2	1.95655	0.000518922
107	ANKRD10	1.27485	5.46e-06
108	ANKRD11	2.03359	6.67e-81
109	ANKRD12	1.26428	1.16e-06
110	ANKRD13A	1.50048	3.94e-12
111	ANKRD13B	2.08679	0.000948183
112	ANKRD13D	0.289588	0.0255223
113	ANKRD17	1.87928	4.9e-30
114	ANKRD39	1.45226	2.83e-14
115	ANKRD44	2.14362	8.46e-82
116	ANKRD6	4.50895	3.34e-05
117	ANKRD9	2.45975	3.85e-13
118	ANLN	2.75224	1.58e-10
119	ANO1	3.52194	3.95e-06
120	ANO5	2.48489	6.71e-35
121	ANP32A	1.36699	9.34e-21
122	ANP32B	2.28568	1.06e-72
123	ANP32E	0.816198	3.78e-05
124	ANXA1	2.77355	1.01e-13
125	ANXA11	1.80574	7.13e-26
126	ANXA2	2.05827	3.83e-20
127	ANXA6	2.76662	6.43e-35
128	ANXA8L1	2.38352	2.13e-06
129	AOAH	1.50024	3.02e-05
130	AOX2	3.73438	0.000192437
131	AP1G1	0.852356	7.76e-05
132	AP1S2	1.10309	0.0212316
133	AP1S3	1.71982	0.00573943
134	AP2B1	1.34211	4.68e-08
135	AP2S1	0.970901	1.5e-12
136	AP3B1	1.3685	2.93e-07
137	AP3D1	0.853901	0.00553991
138	AP3M2	1.45756	0.00540958
139	AP3S2	2.01742	4.01e-41
140	APAF1	3.29429	4.33e-18
141	APBA3	1.22149	0.00769726
142	APBB1	1.75676	2.63e-05
143	APBB1IP	2.47787	9.09e-63
144	APC	1.28234	5.81e-05
145	APCDD1L	2.65682	5.37e-05
146	API5	1.13354	7.78e-05
147	APPL1	0.891155	0.00759778
148	APRT	1.33416	1.17e-06
149	APTX	1.45045	1.18e-10
150	AQP3	5.77235	2.96e-25
151	AQP5	4.71757	4.84e-19
152	ARAP2	3.07853	2.84e-69
153	ARCN1	1.1762	3.71e-07
154	AREG	5.62747	4.58e-06
155	ARF1	0.8212	1.43e-11
156	ARF4	0.579149	0.0447013
157	ARF6	1.89238	2.62e-96
158	ARFGEF1	1.02377	7.26e-05
159	ARFIP2	1.14663	0.0477296
160	ARGLU1	1.6059	1.65e-49
161	ARHGAP11B	1.76199	1.23e-06
162	ARHGAP15	2.57556	3.21e-60
163	ARHGAP17	1.49468	4.04e-07
164	ARHGAP19	3.05467	1.07e-08
165	ARHGAP25	4.2766	2.28e-26
166	ARHGAP26	2.38026	1.3e-18
167	ARHGAP27	2.85947	6.19e-45
168	ARHGAP29	2.08536	2.34e-25
169	ARHGAP45	2.51731	2.07e-92
170	ARHGAP6	2.09916	3.01e-12
171	ARHGDIA	1.24661	6.29e-23
172	ARHGDIB	2.68343	3.1e-76
173	ARHGEF18	2.51303	2.86e-33
174	ARHGEF3	2.77212	1.8e-52
175	ARHGEF4	2.84937	0.00108808
176	ARHGEF6	3.05097	2.48e-78
177	ARHGEF7L	3.73863	1.99e-53
178	ARID1A	1.45987	7.01e-15
179	ARID1B	0.905305	3.68e-05
180	ARID2	1.41019	1.75e-06
181	ARID3A	2.52881	1.25e-34
182	ARID4A	2.42524	2.37e-47
183	ARID4B	2.14032	9.01e-36
184	ARID5A	3.82412	1.7e-35
185	ARID5B	2.44357	1.08e-45
186	ARIH1	0.69845	0.0478737
187	ARIH2	1.47089	0.0378036
188	ARL4A	2.06641	7.52e-18
189	ARL4C	3.87108	1.04e-19
190	ARL5A	1.03674	2.08e-08
191	ARL9	1.28628	0.0173893
192	ARNT	1.5099	3.5e-08
193	ARNTL	2.81891	4.22e-14
194	ARPC1B	2.87861	3.59e-145
195	ARPC2	2.35231	1.37e-75
196	ARPC3	2.46291	2.55e-60
197	ARPC4	2.68883	1.55e-152
198	ARPC5	1.68215	1.05e-07
199	ARRDC1	2.66531	2.9e-10
200	ARRDC3	2.99026	2.34e-110
201	ASAP1	2.36958	1.22e-19
202	ASB2	3.38589	9.32e-28
203	ASB8	1.56933	1.39e-07
204	ASCC1	2.58572	3.24e-33
205	ASF1A	1.60712	3.01e-09
206	ASH1L	0.733584	0.000239131
207	ASH2L	2.25942	1.71e-07
208	ASL	2.03465	4.1e-37
209	ASNS	2.64962	7.75e-27
210	ASPG	1.83393	0.00409324
211	ASPM	2.89584	2.13e-33
212	ASS1	2.05084	1.13e-72
213	ASXL1	2.50729	3.29e-17
214	ASXL2	1.47406	2.97e-14
215	ATAD2	1.50662	6.53e-09
216	ATAD5	1.48312	8.43e-09
217	ATF1	1.87314	4.77e-18
218	ATF2	1.24525	1.58e-05
219	ATF3	3.01376	2.85e-35
220	ATF4	2.04517	1.99e-126
221	ATF7IP	2.19968	4.71e-47
222	ATG101	1.46858	3.09e-09
223	ATG12	1.33587	2.89e-09
224	ATG16L2	1.66565	0.0428
225	ATG2A	1.28489	6.36e-05
226	ATG4A	2.7688	9.18e-07
227	ATG5	1.50914	5.1e-06
228	ATIC	1.12118	2.67e-12
229	ATMIN	2.05057	0.004185
230	ATP10A	3.31775	5.96e-26
231	ATP13A2	1.7363	1.01e-23
232	ATP1B3	1.52784	0.000121754
233	ATP2A3	2.99426	2.86e-75
234	ATP2B1	1.21595	4.44e-12
235	ATP5C1	0.262737	0.0166086
236	ATP5D	0.564253	2.51e-08
237	ATP5F1AZ	0.582998	0.00242441
238	ATP5G1	0.546664	0.000809509
239	ATP5G2	1.01307	7.06e-28
240	ATP5I	1.05462	2.1e-06
241	ATP5L	0.346231	0.037052
242	ATP5SL	1.16601	0.000862295
243	ATP6V0D1	1.41451	1.26e-10
244	ATP6V1A	1.11155	0.0368914
245	ATP6V1G1	0.950376	9.4e-06
246	ATP7A	1.49682	2.43e-08
247	ATP8A1	1.93844	1.99e-09
248	ATP8B1	5.40098	1.28e-07
249	ATP8B4	3.18921	1.33e-07
250	ATRIP	0.962244	0.0245356
251	ATRX	1.97167	1.96e-77
252	ATXN2	1.39476	7.07e-13
253	ATXN3	1.65104	1.74e-06
254	ATXN7	1.92476	2.38e-21
255	ATXN7L1	1.99983	5.07e-15
256	AURKAIP1	1.18948	7.35e-07
257	AURKB	2.8132	4.52e-13
258	AVD	7.85346	1.91e-136
259	AVEN	1.49529	4.87e-05
260	AVPI1	1.57797	0.000892071
261	AZI2	1.53286	8.58e-10
262	AZIN1	1.21108	3.93e-07
263	B2M	3.70575	5.89e-110
264	B3GALNT1	1.721	0.00442197
265	B3GNT2	2.94306	1.03e-95
266	B3GNT4	3.37703	5.38e-05
267	B3GNT5	4.2671	3.17e-52
268	B4GALT1	1.91149	4.31e-08
269	B4GALTL	2.50703	3.38e-14
270	BACE2	1.03261	2.27e-07
271	BACH1	1.72257	3.58e-16
272	BAG1	1.88899	5.3e-07
273	BAG5	2.25901	0.00111744
274	BAHCC1	2.26483	5.74e-26
275	BAHD1	1.60951	0.00177109
276	BAIAP2L1	2.47002	0.00229854
277	BAK1	3.43341	3.8e-64
278	BANP	2.60138	0.00014638
279	BAP1	1.02013	0.0184271
280	BARD1	1.50528	0.00132281
281	BARX2	2.47779	1.35e-13
282	BASP1	2.85511	1.34e-16
283	BATF	4.91854	9.99e-103
284	BATF3	5.43775	1.03e-30
285	BAZ1A	2.09979	1.16e-43
286	BAZ1B	1.19665	3.98e-20
287	BAZ2A	2.86956	6e-08
288	BBS7	1.79439	6.01e-06
289	BBX	1.89439	1.14e-34
290	BCAP29	1.04073	4.95e-05
291	BCAS2	1.34355	1.35e-24
292	BCAT1	0.75797	1.6e-09
293	BCL10	2.13278	1.23e-16
294	BCL11B	3.39807	3.38e-153
295	BCL2A1	4.6136	1.15e-149
296	BCL2L10	1.96838	8.48e-13
297	BCL2L11	2.14654	1.38e-14
298	BCL6	2.17833	1.65e-28
299	BCL7A	1.05503	0.00623855
300	BCL7B	1.1893	0.00020805
301	BCL9L	1.59424	3.24e-05
302	BCLAF1	1.96099	3.48e-39
303	BCOR	1.7006	6.4e-07
304	BDP1	1.20483	3.66e-06
305	BECN1	1.31461	5.05e-05
306	BEND3	2.37201	1.81e-21
307	BF1	3.13346	7.9e-143
308	BF2	3.78528	4.69e-174
309	BFAR	1.04602	0.00407692
310	BHLHE40	2.4862	1.77e-24
311	BHLHE41	2.15616	1.3e-05
312	BICD2	1.65984	1.52e-12
313	BICRA	1.98751	0.0100319
314	BID	1.8204	1.33e-07
315	BIN2	3.07066	2.25e-86
316	BIRC2	3.79299	4.13e-120
317	BIRC5	2.30993	4.67e-25
318	BIRC6	1.08251	9.01e-08
319	BLB1	1.33777	1.26e-16
320	BLB2	1.76772	1.1e-38
321	BLK	1.41466	0.0480781
322	BLOC1S1	1.11241	3.72e-17
323	BMF	2.48094	1.16e-13
324	BMP2K	1.92574	3.87e-27
325	BMS1	1.43671	7.93e-13
326	BNIP2	1.5404	1.07e-12
327	BOD1	1.60302	6.47e-05
328	BOD1L1	1.36647	7.28e-23
329	BOK	1.63555	2.5e-09
330	BOLA3	1.16604	2.89e-19
331	BORA	2.23839	3.05e-05
332	BORCS6	2.25398	3.4e-29
333	BPTF	1.07252	1.09e-15
334	BRAF	2.17437	6.24e-19
335	BRCA1	1.09538	0.000462697
336	BRD1	1.60901	9.66e-30
337	BRD2	2.36185	7.52e-114
338	BRD3	1.31119	0.0174106
339	BRD4	1.51259	7.33e-36
340	BRD8	1.47612	1.09e-06
341	BRD9	1.20578	4.45e-05
342	BRI3	0.387421	0.0215946
343	BRIX1	3.09255	1.5e-42
344	BRK1	0.929019	2.59e-21
345	BRMS1L	1.23757	0.00400347
346	BRPF1	1.54235	0.0170941
347	BRSK1	1.97888	1.07e-09
348	BRWD1	1.76259	4.21e-30
349	BTAF1	1.90922	1.31e-15
350	BTBD11	3.89355	1.23e-18
351	BTBD2	1.51266	0.000494819
352	BTBD6	2.41116	0.00010088
353	BTBD7	1.75309	1.95e-07
354	BTF3	1.47367	1.42e-24
355	BTF3L4	2.11979	8.4e-33
356	BTG1	3.41612	2.56e-231
357	BTG2	2.94737	8.49e-178
358	BTK	1.73099	2.9e-07
359	BTLA	2.72483	3.58e-29
360	BTN1A1	4.16181	2.24e-41
361	BUB1	2.55202	3.47e-09
362	BUB1B	2.79396	6.05e-14
363	BUB3	1.94118	3.25e-15
364	BUD13	2.056	2.78e-12
365	BUD31	0.906595	4.43e-07
366	BYSL	1.18493	1.92e-07
367	BZW2	2.31156	9.69e-50
368	C10H15ORF48	4.58541	9.49e-143
369	C10orf128	3.25439	1.68e-16
370	C10orf2	1.58985	0.000351207
371	C10orf71	4.55822	3e-09
372	C11orf57	1.67823	2.14e-07
373	C11orf58	1.02619	5.6e-15
374	C12orf45	1.56479	9.65e-10
375	C12orf57	0.565662	0.0017635
376	C12orf75	2.74964	1.24e-20
377	C15orf39	3.08343	1.75e-13
378	C15ORF40	1.26739	8.18e-07
379	C16orf72	2.00776	3.52e-21
380	C18orf32	1.12936	0.000102847
381	C19orf12	0.89851	0.00604198
382	C19orf24	2.55374	9.17e-22
383	C19orf60	1.22842	0.0421375
384	C1D	1.43313	6.68e-14
385	C1H3ORF52	1.51282	2.67e-07
386	C1orf131	1.34547	5.73e-07
387	C1orf159	2.40836	0.000234311
388	C1orf35	1.4563	7.57e-09
389	C1orf52	1.64282	1e-06
390	C1QA	4.66982	5.04e-17
391	C1QB	2.61171	9.72e-16
392	C1QC	4.38939	3.23e-19
393	C1R	3.22552	1.35e-16
394	C1S	1.56236	0.0133611
395	C20orf173	2.17579	0.00819976
396	C21orf91	2.67375	5.98e-62
397	C22orf39	1.08003	1.48e-11
398	C26H6ORF125	1.17816	6.76e-09
399	C2H6orf52	1.32077	6.21e-09
400	C2orf42	1.88192	0.00693272
401	C2orf49	1.24841	1.84e-06
402	C3	3.57995	2.54e-11
403	C3H8ORF80	1.01706	0.000409147
404	C3orf38	2.00354	0.000415112
405	C4	1.36622	1.86e-15
406	C4BPS	2.00798	0.000163609
407	C4H4ORF32	1.64997	6.19e-18
408	C4H4ORF46	0.960332	0.000173996
409	C5AR1	2.27916	0.00327358
410	C5orf24	0.662696	0.0141528
411	C5orf63	1.14873	0.000611732
412	C6orf132	1.92291	0.0120876
413	C6orf62	2.05398	5.69e-45
414	C8orf4	2.50549	0.000172122
415	C8orf59	2.08197	9.51e-32
416	C9orf142	2.058	5.72e-17
417	C9orf40	2.22818	6.26e-13
418	C9ORF58	0.692519	0.0129781
419	C9orf78	1.33716	9.84e-05
420	C9orf85	2.76393	8.4e-16
421	CAAP1	2.17825	9.33e-07
422	CAB39	1.53604	4.05e-14
423	CACUL1	1.73467	3.05e-07
424	CACYBP	1.48654	1.22e-25
425	CALCA	2.75066	1.14e-11
426	CALCOCO2	2.13334	1.08e-26
427	CALM1	1.65611	2.99e-88
428	CALM2	1.25942	2.38e-42
429	CALML3	2.94293	6.04e-12
430	CALML4	2.98245	0.00111299
431	CALR	0.407554	0.0144287
432	CAMK1D	2.41454	5.49e-26
433	CAMK2D	3.96009	3.9e-21
434	CAMK2G	2.42254	5.98e-16
435	CAMK2N2	3.68191	2.25e-09
436	CAMKK2	3.07782	4.1e-28
437	CAMLG	0.0252638	0.000417392
438	CAP1	1.69689	8.36e-39
439	CAPG	1.84795	5.72e-19
440	CAPN11	1.30164	2.87e-06
441	CAPN15	1.41957	0.000515368
442	CAPN7	2.21836	9.17e-06
443	CAPRIN1	0.915353	7.64e-12
444	CAPZA1	2.13356	2.64e-45
445	CAPZA2	1.41359	8.99e-21
446	CAPZB	1.60305	3.06e-30
447	CARD11	0.797493	0.00109128
448	CARD19	2.87772	4.74e-26
449	CARD8	2.36551	1.45e-06
450	CARD9	2.47613	0.00582677
451	CARHSP1	0.870551	0.00103078
452	CARNMT1	1.18398	0.000181823
453	CARS	2.40125	1.13e-22
454	CASC3	0.842685	0.00500977
455	CASP1	1.82668	0.00327418
456	CASP2	1.82836	0.00178773
457	CASP3	2.43561	7.46e-37
458	CASP6	3.04841	2.24e-05
459	CASP7	1.34916	0.00213117
460	CASP8	2.19431	9.25e-27
461	CASP8AP2	1.53037	1.02e-21
462	CAST	1.85552	0.00524866
463	CASZ1	3.91774	2.44e-07
464	CATH2	2.9006	9.64e-24
465	CATHB1	0.248617	2.12e-32
466	CBFA2T3	2.21825	0.0172592
467	CBFB	1.77473	4.98e-25
468	CBL	2.83989	2.59e-41
469	CBLB	2.76021	5.31e-37
470	CBLL1	1.78867	7.01e-07
471	CBX1	1.3854	1.75e-09
472	CBX3	1.34862	3.57e-18
473	CBX4	2.47322	3.67e-24
474	CBX5	2.12228	5.03e-24
475	CBX7	2.5075	8.04e-13
476	CC2D1A	1.38722	2.16e-05
477	CCAR1	0.789536	1.95e-06
478	CCDC12	1.43592	4.36e-14
479	CCDC137	2.22229	1.74e-18
480	CCDC149	3.64829	0.00669184
481	CCDC167	2.20041	2.36e-07
482	CCDC171	2.27991	3.9e-10
483	CCDC173	4.33557	4.13e-79
484	CCDC186	0.890661	0.00290447
485	CCDC43	1.17205	0.0404635
486	CCDC69	2.60035	1.3e-45
487	CCDC71L	1.17226	0.0446733
488	CCDC86	1.72344	1.07e-22
489	CCDC88A	1.71576	8.21e-09
490	CCDC88B	0.986607	1.18e-14
491	CCDC94	1.44303	0.0354522
492	CCL1	3.96276	1.34e-05
493	CCL19	4.84643	5.34e-24
494	CCL20	1.95576	3.92e-06
495	CCL26	5.23914	3.72e-40
496	CCL5	7.90703	1.7e-28
497	CCM2	2.17244	1.5e-15
498	CCNA2	2.0667	1.82e-16
499	CCNB1	3.27908	1.98e-25
500	CCNB3	3.47382	1.9e-07
501	CCND1	1.24881	3.61e-08
502	CCND3	3.16396	8.59e-78
503	CCNDBP1	1.73405	2.48e-10
504	CCNF	2.64756	8.4e-10
505	CCNG2	1.85336	1.64e-19
506	CCNH	1.4833	4.66e-11
507	CCNK	1.44247	1.18e-05
508	CCNL1	2.4264	6.3e-57
509	CCNL2	2.34811	2.92e-53
510	CCNT1	2.76876	1.01e-09
511	CCNY	2.30814	7.81e-38
512	CCR2	3.31072	1.59e-16
513	CCR5	2.9553	4.65e-27
514	CCR7	2.70514	3.35e-05
515	CCR8	4.57596	1.2e-51
516	CCS	0.115749	0.0179319
517	CCSAP	2.53735	3.5e-16
518	CCT2	0.861228	1.39e-07
519	CCT3	1.17583	1.16e-16
520	CCT4	1.48707	2.89e-20
521	CCT5	1.28902	1.42e-20
522	CCT8	0.837685	0.000437297
523	CD151	1.00793	0.0135178
524	CD164	0.587121	2.05e-05
525	CD2	2.39312	1.15e-05
526	CD200R1A	0.762334	0.000316526
527	CD226	3.33667	5.09e-41
528	CD244	2.97759	4.56e-08
529	CD247	4.02933	4.66e-154
530	CD274	5.64596	4.79e-43
531	CD28	3.59159	3.14e-115
532	CD300LG	5.53678	6.66e-38
533	CD38	3.31989	1.88e-49
534	CD3D	3.61591	3.15e-177
535	CD3E	3.31472	1.38e-139
536	CD4	3.71269	3.04e-40
537	CD40LG	2.62266	3.94e-29
538	CD44	3.78968	2.7e-161
539	CD47	2.21496	1.33e-104
540	CD48	4.26517	2.81e-14
541	CD5	3.42318	5.41e-82
542	CD55	2.66202	0.000809654
543	CD6	3.77353	1.65e-54
544	CD63	0.441565	7.42e-08
545	CD7	3.57155	3.82e-28
546	CD74	1.83458	3.29e-22
547	CD79B	1.47694	1.63e-06
548	CD81	2.15093	5e-34
549	CD82	1.42882	4.99e-27
550	CD83	3.16124	2.04e-63
551	CD88	2.38026	1.23e-07
552	CD8A	3.31162	3.87e-37
553	CD8BP	3.93567	3.27e-24
554	CD99	2.13473	1.78e-07
555	CDC14A	1.13545	0.00792939
556	CDC16	2.43654	0.000286726
557	CDC20	3.01587	5.13e-17
558	CDC26	1.15296	1.65e-10
559	CDC27	1.22789	0.00451907
560	CDC2L1	2.09216	8.45e-46
561	CDC34	1.88465	2.46e-09
562	CDC37	1.70938	1.67e-16
563	CDC40	1.015	0.000239451
564	CDC42	1.39089	1.6e-22
565	CDC42SE1	1.1571	9.45e-15
566	CDC42SE2	2.57775	1.19e-40
567	CDC45	1.64991	0.000408668
568	CDC5L	1.38599	5.41e-22
569	CDC6	2.01698	6.29e-08
570	CDC73	2.08561	7.69e-15
571	CDCA3	2.69372	5.58e-27
572	CDCA4	2.78842	1.1e-31
573	CDCA7	1.56228	6.95e-08
574	CDCP1	1.854	0.00285967
575	CDH1	2.80788	6.64e-13
576	CDH3	2.66259	2.47e-10
577	CDIPT	1.2966	1.45e-06
578	CDK1	2.42153	1.41e-23
579	CDK13	1.36753	3.02e-22
580	CDK14	1.87064	9.94e-10
581	CDK17	2.6403	4.34e-68
582	CDK2	1.02525	6.25e-06
583	CDK2AP2	1.89112	5.75e-28
584	CDK5RAP2	2.49033	6.83e-34
585	CDK5RAP3	0.9932	6.84e-05
586	CDKN1A	3.53105	4.23e-37
587	CDKN1B	2.55095	4.99e-79
588	CDKN2AIP	1.3488	7.54e-08
589	CDKN3	1.90838	0.00350025
590	CDS2	1.26543	0.0159735
591	CDV3	1.7786	1.29e-53
592	CDYL	1.8947	3.07e-05
593	CDYL2	2.67806	6.65e-12
594	CEBPB	3.93251	7.45e-36
595	CEBPD	3.38522	8.79e-84
596	CEBPZ	2.59792	4.67e-44
597	CELF1	1.53812	0.00192285
598	CELF2	2.14851	2.17e-12
599	CELSR1	2.26634	3.17e-08
600	CENPA	2.93949	5.97e-34
601	CENPC	3.19801	3.53e-26
602	CENPE	2.23743	9.59e-23
603	CENPF	2.46622	1.53e-27
604	CENPH	2.68579	1.04e-21
605	CENPI	2.23393	7.59e-11
606	CENPJ	2.03132	0.00549964
607	CENPK	2.31471	1.71e-14
608	CENPM	2.2728	0.00342473
609	CENPN	2.48847	3.72e-16
610	CENPP	2.10182	0.00528757
611	CENPU	2.01834	2.52e-05
612	CENPW	1.47441	2.95e-06
613	CENPX	1.93121	8.87e-13
614	CEP120	1.63922	0.017364
615	CEP128	1.78536	0.021127
616	CEP152	1.99602	4.59e-10
617	CEP164	1.93297	0.00455517
618	CEP170	2.07197	3.89e-12
619	CEP170B	1.6625	0.000732184
620	CEP250	1.12048	0.00484551
621	CEP44	2.21299	0.000684732
622	CEP55	3.05113	9.99e-19
623	CEP57	1.04734	0.00845082
624	CEP70	1.64257	0.00087827
625	CEP85L	3.32598	6.91e-109
626	CFAP20	2.52623	1.15e-20
627	CFLAR	2.85436	1.84e-43
628	CGAS	2.58013	6.19e-19
629	CGN	3.38792	1.95e-05
630	CH25H	2.80106	1.19e-09
631	CHAF1A	1.23316	0.00049016
632	CHCHD1	0.173968	0.000551766
633	CHCHD2	0.793567	2.59e-06
634	CHCHD5	1.17222	6.53e-06
635	CHD1	1.90567	2.12e-25
636	CHD2	2.06366	9.19e-43
637	CHD4	2.03711	5.52e-54
638	CHD7	2.33317	4.06e-33
639	CHD9	1.82605	3.04e-26
640	CHIC2	1.41672	0.00601411
641	CHKA	1.31885	0.000354691
642	CHM	2.12439	6.56e-15
643	CHMP1B	1.29557	0.02742
644	CHMP2A	1.22875	2.93e-08
645	CHMP4B	1.54914	4.14e-29
646	CHMP4C	5.12293	2.11e-05
647	CHMP5	1.22022	0.000136047
648	CHMP6	1.18085	0.000798882
649	CHORDC1	1.29021	1.31e-08
650	CHRAC1	1.27579	0.00153294
651	CHST10	2.33387	7e-17
652	CHST2	2.65735	1.52e-20
653	CHTF18	1.91201	1.89e-09
654	CHTF8	1.98799	8.36e-06
655	CHTOP	1.4715	3.42e-25
656	CHURC1	0.608183	3.48e-06
657	CIAO1	2.33672	2.45e-31
658	CIAPIN1	0.864614	0.0234999
659	CIB1	0.951557	5.1e-06
660	CIPC	1.11509	0.00239889
661	CIR1	1.26209	0.000916804
662	CISH	3.83106	2.53e-51
663	CIT	2.24276	1.09e-07
664	CKAP2	1.97154	2.26e-06
665	CKAP2L	2.40699	1.39e-11
666	CKAP5	2.09562	1.71e-16
667	CKB	1.42952	9.07e-06
668	CKS1B	2.88365	9.12e-48
669	CKS2	2.41991	1.11e-08
670	CLASP1	1.39108	9.98e-05
671	CLASP2	1.69856	1.5e-11
672	CLCN7	1.82909	0.000676488
673	CLDN1	2.99196	1.18e-20
674	CLDN3	6.55002	4.43e-27
675	CLGN	1.97202	1.45e-05
676	CLIC2	3.39526	1.68e-127
677	CLIC3	2.76695	2.42e-08
678	CLK1	2.2509	1.43e-26
679	CLK2	1.92002	3.43e-07
680	CLK3	2.14882	1.44e-10
681	CLK4	0.955457	0.000391605
682	CLNS1A	1.27191	4.47e-08
683	CLP1	1.98324	4.5e-05
684	CLSPN	1.65172	6.55e-05
685	CLTA	1.15425	9.21e-10
686	CLTB	1.01381	6.78e-05
687	CLU	1.3773	5.81e-39
688	CMIP	1.94912	1.94e-70
689	CMPK2	5.29601	7.68e-31
690	CMTM3	1.43666	7.69e-09
691	CMTM7	2.73503	9.49e-28
692	CMTR1	3.10536	3.13e-42
693	CNBP	0.729458	1.35e-08
694	CNEP1R1	1.22628	0.041582
695	CNN2	3.15211	1.92e-73
696	CNOT1	1.18715	9.09e-11
697	CNOT10	1.37005	0.0248903
698	CNOT2	1.81066	2.28e-12
699	CNOT4	1.68681	1.9e-11
700	CNOT6	1.37327	1.56e-07
701	CNOT6L	1.80035	1.78e-20
702	CNOT7	0.771364	0.00378022
703	CNOT8	1.52258	1.44e-07
704	CNOT9	1.25796	4.32e-06
705	CNP	2.86335	4.28e-41
706	CNST	1.79361	0.000278076
707	CNTRL	2.42805	2.57e-56
708	COA3	1.28606	8.69e-21
709	COA7	1.32451	0.00208213
710	COBL	3.1496	0.00168054
711	COBLL1	2.2653	1.09e-07
712	COG2	1.17591	0.0203926
713	COIL	2.19862	4.77e-25
714	COL17A1	2.76282	5.76e-09
715	COL18A1	2.36592	1.01e-06
716	COL4A3BP	1.57583	3.57e-05
717	COL7A1	2.54953	0.0441212
718	COMMD1	1.29731	1.88e-15
719	COMMD10	1.58273	0.000391041
720	COMMD2	1.01073	0.000220231
721	COMMD4	0.735935	0.0125939
722	COMMD7	1.45574	0.000167059
723	COMMD8	2.21544	6.26e-19
724	COMT	1.97799	0.000210394
725	COPE	1.03343	0.00110773
726	COPS3	1.1572	9.84e-05
727	COPS9	1.1099	5.27e-15
728	COQ2	2.28622	3.26e-05
729	COQ5	1.58626	0.0153806
730	CORO1C	2.93163	4.11e-101
731	CORO2A	4.66283	0.000728267
732	CORO7	1.54519	6.91e-29
733	COTL1	0.822946	2.38e-16
734	COX1	0.536353	0.000903745
735	COX17	1.11802	9.1e-25
736	COX19	1.03878	0.0207292
737	COX7A2	0.49917	0.00603356
738	COX7C	1.13881	6.43e-49
739	CPSF2	1.18717	0.00592007
740	CPSF6	1.8367	1.59e-29
741	CPSF7	1.54858	0.00375607
742	CRAMP1	1.72815	2.11e-11
743	CRCBL	2.1874	1.93e-12
744	CREB1	1.64838	3.21e-15
745	CREB3L4	0.7693	0.046215
746	CREBBP	1.11285	3.29e-12
747	CREBRF	1.90704	2.3e-15
748	CREM	4.01135	3.24e-116
749	CRIP1	2.66946	1.68e-112
750	CRKL	1.55141	0.000259062
751	CRLF2	4.23711	7.46e-14
752	CRLF3	1.7087	3.01e-15
753	CRNKL1	1.30029	1.1e-06
754	CRTC1	2.42568	6.21e-27
755	CRY1	1.3394	3.42e-13
756	CSDE1	0.76091	0.00183618
757	CSF1R	1.38599	2.61e-08
758	CSF2RA	3.22632	4.96e-06
759	CSF2RB	3.85607	5.75e-09
760	CSF3R	2.41194	7.86e-15
761	CSGALNACT2	2.34873	2.87e-11
762	CSK	2.35384	8.21e-66
763	CSNK1A1	1.04223	2.07e-15
764	CSNK1D	1.98093	4.11e-26
765	CSNK1E	1.84536	1.71e-10
766	CSNK1G1	1.14493	0.000505779
767	CSNK1G2	1.49	3.73e-18
768	CSNK2A1	1.2871	3.36e-15
769	CSNK2A2	2.08289	7.06e-43
770	CSRNP1	2.69049	3.7e-105
771	CSRP1	3.18953	1.16e-09
772	CSRP2	1.1864	0.000301531
773	CST7	3.47723	9.77e-25
774	CSTF2	1.47836	8.11e-06
775	CSTF3	1.80684	4.07e-10
776	CTBP1	0.701416	1.32e-05
777	CTBPL	1.37842	1.88e-09
778	CTCF	1.41586	7.28e-12
779	CTDP1	1.95869	4.86e-35
780	CTDSPL2	1.67855	1.01e-05
781	CTLA4	4.40557	3.54e-98
782	CTNND1	1.65859	0.000168502
783	CTPS1	2.68246	1.89e-20
784	CTSB	0.732982	4.46e-13
785	CTSC	1.41488	8.68e-37
786	CTSH	1.76019	2.78e-35
787	CTSS	3.02635	4.09e-68
788	CTSV	1.41273	0.0235047
789	CTTN	1.93734	0.00350999
790	CTU2	1.63447	9.9e-05
791	CUL1	1.19042	0.0163633
792	CUL3	1.04686	7.94e-09
793	CUL4B	1.07613	0.00019196
794	CUL5	1.2948	3.25e-10
795	CUNH17orf49	2.21364	8.01e-07
796	CUTC	1.72756	2.73e-10
797	CUX1	0.696268	0.00330374
798	CWC15	1.40044	6.26e-13
799	CWC22	1.99198	1.38e-18
800	CWC25	2.2102	1.84e-10
801	CWC27	1.69572	9.91e-11
802	CWF19L2	1.37088	0.00051443
803	CXCL13	4.4893	2.83e-09
804	CXCL13L2	3.37002	2.93e-28
805	CXCR4	3.88509	6.56e-126
806	CXorf21	3.27739	2.38e-05
807	CXorf23	1.68144	4.6e-12
808	CXorf40B	1.10107	0.0182897
809	CXorf57	1.63426	3.4e-10
810	CYB561D2	1.36828	3.21e-19
811	CYBA	2.01138	2.35e-50
812	CYBB	2.7734	0.000873682
813	CYBC1	2.37715	1.13e-11
814	CYFIP2	1.88516	7.48e-15
815	CYGB	2.4364	1.06e-11
816	CYLD	1.51577	2.27e-06
817	CYP21A1	1.75407	0.000219939
818	CYP2C18	2.79554	8.75e-09
819	CYP3A5	5.71202	9.76e-09
820	CYSRT1	3.52137	4e-05
821	CYSTM1	0.655937	0.00104536
822	CYTH1	3.13747	8.72e-14
823	CYTH4	3.33893	1.12e-15
824	CYTIP	4.18987	8.71e-123
825	CZH18ORF25	2.58904	2.99e-12
826	DALRD3	1.86961	1.09e-17
827	DAP	0.94886	0.0202067
828	DAPK1	2.6892	5.56e-18
829	DAPP1	2.23841	0.00183209
830	DAZAP1	2.03659	3.17e-49
831	DBF4	2.11774	3.8e-13
832	DBNL	1.83386	5.53e-23
833	DCAF5	2.10699	1.9e-07
834	DCAF6	1.55982	0.000519677
835	DCK	2.59015	1.7e-18
836	DCK2	1.58406	3.14e-10
837	DCLK3	1.96855	0.0295278
838	DCLRE1A	2.91044	4.63e-13
839	DCP2	2.61242	1.64e-34
840	DCTN1	0.633056	0.0413698
841	DCTN3	1.62153	5.26e-13
842	DCTN6	0.142964	0.0156552
843	DCUN1D5	1.11293	0.00380703
844	DDA1	1.62796	2.7e-10
845	DDIT4	2.36941	2.06e-28
846	DDX11	1.99734	0.00103815
847	DDX17	1.29253	2.35e-34
848	DDX18	1.2588	4.47e-05
849	DDX19	1.42473	1.84e-19
850	DDX20	2.08916	1.23e-05
851	DDX21	2.4143	1.35e-14
852	DDX23	1.68266	2.2e-21
853	DDX24	1.78833	4.59e-12
854	DDX27	1.95879	6.67e-20
855	DDX31	1.79921	0.0136613
856	DDX3X	1.64402	3.65e-22
857	DDX4	3.10755	6.36e-07
858	DDX42	1.60707	5.54e-08
859	DDX46	1.77221	2.04e-40
860	DDX5	1.54134	2.25e-127
861	DDX52	1.29372	0.00198097
862	DDX54	1.30793	6.86e-05
863	DDX6	2.21634	3.84e-62
864	DDX60	7.16157	3.58e-51
865	DEAF1	2.44483	7.36e-05
866	DECR1	1.16686	0.00158003
867	DEF6	3.17645	8.72e-99
868	DEK	1.52299	1.2e-31
869	DENND1B	1.98033	8.44e-41
870	DENND2D	2.15581	6.69e-09
871	DENND4A	2.38814	4.2e-08
872	DENND4C	1.14305	0.0461806
873	DENND5A	1.57634	0.0234066
874	DENND6A	1.48435	0.0121814
875	DENR	1.06396	2.43e-08
876	DEPDC1	1.77686	7.14e-06
877	DEPDC1B	3.06781	4.95e-06
878	DESI2	1.98973	1.58e-08
879	DGCR14	1.7456	0.00117118
880	DGCR2	0.728365	0.0169158
881	DGCR8	1.80847	6.49e-05
882	DGKD	2.31343	1.1e-27
883	DGKH	2.701	6.78e-09
884	DGKQ	2.29976	1.18e-07
885	DGKZ	2.40828	3.21e-44
886	DGUOK	2.14912	5.8e-17
887	DHODH	1.82002	6.16e-12
888	DHX15	1.39712	1.52e-09
889	DHX29	1.76463	2.24e-17
890	DHX30	1.00155	3.89e-05
891	DHX36	1.13519	5.96e-10
892	DHX37	1.55295	0.00530598
893	DHX38	1.47924	3.04e-06
894	DHX58	3.74468	3.34e-22
895	DIAPH2	1.43491	2.85e-36
896	DIDO1	1.22235	1.38e-06
897	DIEXF	1.73502	6.78e-06
898	DIMT1	2.51171	3.54e-07
899	DIP2A	1.31553	0.0241629
900	DIP2B	2.20842	2.23e-36
901	DIS3	1.15962	0.0320512
902	DIS3L	1.42971	6.27e-06
903	DKC1	2.16265	1.02e-28
904	DKK3	1.96288	4.16e-07
905	DLGAP5	2.37748	1.96e-14
906	DLL1	4.84744	1.61e-07
907	DMA	2.02056	2.51e-21
908	DMB2	2.50849	4.2e-15
909	DMTF1	1.97109	0.00021569
910	DNA2	2.057	2.13e-05
911	DNAJA1	2.05028	1.01e-56
912	DNAJA2	1.49765	1.32e-17
913	DNAJA4	1.43955	8.86e-35
914	DNAJB1	2.44812	0.000193485
915	DNAJB4	1.22455	9.61e-10
916	DNAJB6	1.6166	1.99e-23
917	DNAJC14	1.698	4.15e-36
918	DNAJC2	1.12456	9.14e-13
919	DNAJC21	1.55235	4.05e-14
920	DNAJC7	1.0283	2.15e-07
921	DNAJC8	1.0464	2.92e-09
922	DNAJC9	1.73851	3.34e-17
923	DNAL4	1.43508	0.0107231
924	DNLZ	0.956996	4.6e-05
925	DNM1L	0.702776	0.0052297
926	DNMT3A	1.44909	3.93e-32
927	DNTTIP1	1.06658	3.19e-09
928	DNTTIP2	1.59507	3.26e-19
929	DOCK10	3.38018	4.76e-76
930	DOCK11	2.65479	2.33e-24
931	DOCK2	2.78069	6.91e-97
932	DOCK8	2.51047	6.14e-57
933	DOCK9	1.35759	0.000489609
934	DOK1	2.40769	3.21e-08
935	DOK2	2.74599	4.88e-13
936	DOT1L	1.17623	8.56e-06
937	DPH1	1.4304	0.00128332
938	DPH3P1	0.956307	0.00378172
939	DPY30	1.32022	7.34e-05
940	DPYSL2	1.41196	0.00391099
941	DR1	1.75353	0.00020642
942	DRAM1	4.71184	5.3e-13
943	DRG1	1.26443	0.000146858
944	DSC1	3.14847	1.3e-10
945	DSG2	2.961	1.49e-08
946	DSN1	1.86619	7.89e-21
947	DSP	3.04693	5.09e-13
948	DST	1.11316	1.96e-05
949	DSTN	2.3117	3.56e-167
950	DTD1	1.83282	1.75e-10
951	DTX3L	3.70128	9.17e-42
952	DTYMK	1.93244	1.36e-15
953	DUS3L	2.99278	2.86e-08
954	DUSP1	3.43642	4.42e-213
955	DUSP10	3.47107	3.7e-97
956	DUSP12	2.28097	0.00184267
957	DUSP22AL	2.92206	0.000714397
958	DUSP4	1.8584	1.46e-09
959	DUSP5	3.61405	6.29e-80
960	DUSP6	1.64111	8.84e-07
961	DUT	1.61362	1.12e-13
962	DYL1	2.67455	1.11e-49
963	DYNLT1	2.17196	6.94e-23
964	DYRK1A	2.11714	1.01e-42
965	E2F1	1.30487	4.18e-09
966	E2F2	2.83346	1.05e-15
967	E2F3	2.392	9.75e-08
968	E2F4	1.31016	0.0379322
969	E2F6	1.4402	0.00114578
970	EAPP	1.83429	0.000643388
971	EBAG9	0.959238	6.6e-05
972	EBNA1BP2	1.24021	3.31e-06
973	ECM1	3.52675	1.2e-31
974	ECT2	1.69857	0.00171265
975	EDC3	1.94407	5.13e-19
976	EDEM2	2.01087	8.24e-09
977	EEA1	1.35731	6.56e-05
978	EEF1A1	0.71791	1.48e-32
979	EEF1B2	1.32355	1.23e-71
980	EEF1D	1.52508	2.78e-68
981	EEF1G	1.94603	2.19e-55
982	EEF2	0.65215	9.84e-15
983	EEF2KMT	2.13475	8.06e-10
984	EEPD1	3.44611	5.57e-13
985	EFHD1	1.54197	0.000129716
986	EFHD2	3.58932	7.82e-34
987	EGFR	1.65908	6.4e-07
988	EGLN1	0.411847	0.0420954
989	EGR1	3.20852	1.76e-30
990	EGR3	3.47225	2.3e-17
991	EHBP1L1	2.16509	3.2e-28
992	EHD3	1.54874	4.05e-25
993	EHD4	2.517	9.33e-06
994	EHF	5.22799	1.45e-07
995	EHMT1	1.66937	1.88e-18
996	EI24	0.36683	0.00237558
997	EIF1	1.23614	1.72e-48
998	EIF1B	1.01841	3.64e-08
999	EIF2A	1.44665	5.14e-05
1000	EIF2AK1	2.11094	7.78e-07
1001	EIF2AK2	3.26504	1.17e-20
1002	EIF2AK3	2.1946	2.53e-19
1003	EIF2B3	1.3723	0.00123281
1004	EIF2B4	0.872484	2.48e-05
1005	EIF2D	0.927879	0.00184701
1006	EIF2S1	0.893773	0.00267043
1007	EIF2S2	0.963138	1.34e-08
1008	EIF3A	1.17023	2.27e-21
1009	EIF3B	0.959775	2.2e-06
1010	EIF3D	1.68555	6.88e-24
1011	EIF3E	1.55581	6.67e-21
1012	EIF3F	0.921795	4.86e-08
1013	EIF3H	1.06417	5.37e-12
1014	EIF3I	0.848739	3.85e-05
1015	EIF3J	0.871548	1.09e-05
1016	EIF3K	1.00223	1.44e-15
1017	EIF3L	0.774321	0.000949784
1018	EIF3M	1.24322	4e-14
1019	EIF4A2	1.49764	2.69e-84
1020	EIF4A3	1.59837	1.11e-15
1021	EIF4B	1.74339	1.56e-37
1022	EIF4G2	1.00519	7.73e-22
1023	EIF4G3	1.1517	2.22e-16
1024	EIF5	1.99712	1.86e-89
1025	EIF5A2	1.25831	5.92e-35
1026	EIF5B	0.684898	0.035594
1027	EIF6	1.65991	0.000172445
1028	ELAPOR1	1.6789	0.0365796
1029	ELF1	2.87204	2.83e-100
1030	ELF2	1.62378	4.82e-08
1031	ELF3	3.14771	4.16e-27
1032	ELK3	3.45067	1.64e-47
1033	ELK4	2.02063	1.34e-29
1034	ELL	2.05619	1.89e-25
1035	ELMO1	3.86559	4.27e-58
1036	ELMSAN1	1.31988	7.79e-05
1037	ELOVL6	0.709985	0.0155454
1038	ELP3	1.79437	0.0183058
1039	EMC8	1.2199	0.000913586
1040	EME1	1.7269	0.00707535
1041	EMG1	1.54192	8.78e-05
1042	EML4	0.910455	0.000269903
1043	EMP1	2.96198	1.69e-38
1044	EMSY	2.10548	1.13e-10
1045	ENC1	3.94796	5.08e-23
1046	ENDOD1	2.49834	0.0449094
1047	ENDOG	1.62229	0.000100761
1048	ENDOV	2.12481	4.85e-11
1049	ENPP3	1.74422	1.17e-05
1050	ENY2	0.873317	0.0001263
1051	EP300	1.452	4.88e-45
1052	EP400	1.52266	3.23e-09
1053	EPB41	1.9943	1.85e-31
1054	EPB41L3	1.7691	1.64e-05
1055	EPB41L4A	3.70703	0.000726085
1056	EPB41L4B	2.44561	4.4e-09
1057	EPB41L5	0.775083	0.00678408
1058	EPC1	2.63752	3.6e-39
1059	EPC2	2.25393	1.49e-15
1060	EPCAM	3.59019	6.28e-27
1061	EPFIP1L	1.1638	1.29e-06
1062	EPHA2	1.65209	0.0123586
1063	EPHX1L	3.84829	0.00120623
1064	EPN2	2.56733	1.87e-47
1065	EPN3	3.41093	0.00585997
1066	EPS8L2	2.17505	4.62e-09
1067	EPSTI1	5.57447	2.11e-125
1068	ERAP1	2.07395	1.61e-17
1069	ERBB2	2.42415	0.00768684
1070	ERBB3	3.60654	3.17e-10
1071	ERBIN	1.38712	6.15e-22
1072	ERCC6	1.90683	6.93e-10
1073	ERCC6L2	1.73263	0.000971689
1074	ERCC8	1.75219	0.00700415
1075	ERG28	1.78087	2.02e-21
1076	ERGIC1	0.938195	3.96e-07
1077	ERH	1.6066	1.47e-31
1078	ERI2	2.27248	0.00016455
1079	ERICH1	1.37254	0.0445138
1080	ERMARD	1.71447	0.00934395
1081	ERMN	3.52192	2.27e-07
1082	ERMP1	1.73686	0.0088421
1083	ERRFI1	2.66629	1.76e-29
1084	ESCO1	2.29562	1.93e-16
1085	ESF1	1.54665	4.69e-07
1086	ESPL1	2.59775	1.06e-16
1087	ESPN	4.32007	3.55e-05
1088	ESRP2	2.58409	5.3e-09
1089	ETF1	1.00572	1.04e-05
1090	ETS1	2.53983	3.74e-135
1091	ETS2	2.99884	3.97e-95
1092	ETV3	2.07548	5.35e-23
1093	ETV4	3.18531	2.36e-05
1094	ETV6	3.45357	1.02e-90
1095	EVI2A	3.46882	3.25e-68
1096	EVI2B	3.09833	1.11e-22
1097	EVL	2.44843	3.82e-57
1098	EWSR1	1.4387	1.28e-07
1099	EXFABP	5.98933	6.3e-88
1100	EXOC2	1.86766	3.05e-07
1101	EXOC3	1.59553	3.67e-09
1102	EXOC3L	1.99931	1.57e-10
1103	EXOC3L1	0.0208369	0.000538316
1104	EXOSC1	2.20875	1.13e-30
1105	EXOSC2	1.37131	6.09e-06
1106	EXOSC3	1.16025	0.00870455
1107	EXOSC4	2.07074	9.27e-33
1108	EXOSC5	2.15018	5.08e-11
1109	EXOSC6	1.4324	3.52e-13
1110	EXOSC7	1.68187	3.46e-07
1111	EXOSC8	1.57087	1.99e-05
1112	EXOSC9	1.57003	0.000314727
1113	EXPH5	2.62409	0.00227941
1114	EZH2	2.83909	3.19e-55
1115	F2R	2.15162	0.0236521
1116	F2RL1	3.52866	0.000881691
1117	F3	2.78194	4.9e-24
1118	F8A3	1.61335	4.63e-19
1119	FABP3	3.01402	5.03e-21
1120	FADD	1.1008	1.29e-06
1121	FAF2	1.19508	6.2e-05
1122	FAHD2A	1.38371	1.16e-05
1123	FAM102A	1.9214	7.63e-23
1124	FAM102B	3.93772	1.9e-22
1125	FAM104A	1.69552	4.07e-14
1126	FAM105A	1.76439	4.53e-08
1127	FAM105B	2.61525	2.38e-05
1128	FAM107B	2.74967	1.77e-49
1129	FAM110A	1.98595	0.0028183
1130	FAM110C	3.39226	5.51e-05
1131	FAM117A	2.31991	7.29e-14
1132	FAM129A	2.86238	2e-31
1133	FAM129B	2.13397	4.28e-05
1134	FAM133B	1.05216	1.05e-06
1135	FAM13B	1.26523	0.000803243
1136	FAM162BL	3.38193	7.74e-18
1137	FAM168A	1.59114	8.07e-06
1138	FAM172A	2.2744	1.73e-14
1139	FAM174A	1.15729	0.0251653
1140	FAM175A	1.54414	0.00471961
1141	FAM188A	1.8154	7.68e-06
1142	FAM193A	1.71252	9.43e-10
1143	FAM196B	3.01473	1.4e-06
1144	FAM199X	1.60407	0.000734059
1145	FAM206A	0.828607	0.0346829
1146	FAM207A	1.91387	2.16e-21
1147	FAM208A	2.34619	3.77e-38
1148	FAM208B	2.14184	0.000150771
1149	FAM21C	0.952836	0.0382157
1150	FAM26F	2.60357	5.86e-06
1151	FAM32A	0.852127	0.000586583
1152	FAM3D	5.25632	1.27e-05
1153	FAM46A	2.64877	1.64e-74
1154	FAM49A	3.16672	7.03e-63
1155	FAM49B	2.70498	5.48e-52
1156	FAM53A	2.91971	1.18e-36
1157	FAM53B	1.61272	5.42e-27
1158	FAM60A	2.62878	1.16e-36
1159	FAM63A	0.978139	0.018006
1160	FAM65A	1.38769	0.00632272
1161	FAM65B	1.92534	6.42e-27
1162	FAM69A	1.35618	1.02e-05
1163	FAM72A	2.38361	2.24e-08
1164	FAM76B	1.92658	9.13e-06
1165	FAM78A	2.20482	0.000894428
1166	FAM83D	2.39311	0.000679072
1167	FAM84B	4.63753	0.000439533
1168	FAM98B	0.676846	0.021465
1169	FAN1	1.45936	0.0174446
1170	FANCA	1.79837	3.47e-05
1171	FANCB	3.20462	2.68e-06
1172	FANCC	2.15786	2.66e-05
1173	FANCE	1.51969	0.000209589
1174	FANCG	1.9119	2.97e-07
1175	FAR1	1.54105	6.07e-05
1176	FAS	4.23639	1.26e-46
1177	FASLG	3.54818	3.78e-07
1178	FASN	1.33036	5.25e-06
1179	FAU	0.80353	2.69e-38
1180	FBRSL1	1.90514	6.9e-54
1181	FBXL14	1.89705	2.82e-09
1182	FBXL17	1.33755	4.61e-05
1183	FBXL22	3.9033	2.04e-16
1184	FBXO11	2.43331	6.43e-38
1185	FBXO22	2.1744	5.68e-21
1186	FBXO28	2.32145	0.00115338
1187	FBXO33	2.79461	3.07e-20
1188	FBXO34	2.09161	7.48e-18
1189	FBXO39	1.87574	2.25e-12
1190	FBXO46	2.82959	0.000104751
1191	FBXO48	1.93819	0.00897414
1192	FBXO5	2.2534	7.08e-13
1193	FBXW11	1.26753	2.13e-08
1194	FBXW2	1.2723	3.69e-05
1195	FBXW7	1.77919	2.66e-06
1196	FCER1G	3.98049	7.25e-24
1197	FCER2	2.86807	2.4e-05
1198	FCF1	1.34172	0.000449283
1199	FCHO2	1.86032	3.34e-12
1200	FCHSD2	1.95782	6.47e-11
1201	FDFT1	1.1308	0.00114687
1202	FDPS	1.21503	0.000221346
1203	FEM1C	2.03541	5.66e-12
1204	FEN1	1.91902	5.55e-12
1205	FER	2.15101	7.73e-08
1206	FES	1.29283	0.00598559
1207	FGD3	2.77467	3.94e-44
1208	FGFBP1	4.57937	1.44e-24
1209	FGFR1OP2	1.59005	8.09e-18
1210	FGFR2	1.87012	7.85e-08
1211	FGFR3	1.5864	0.00272091
1212	FGL2	1.53078	4.5e-10
1213	FHIP1A	4.38107	0.000439533
1214	FHOD1	2.82812	1.55e-34
1215	FIP1L1	2.02537	9.34e-12
1216	FKBP14	2.31486	0.0266399
1217	FKBP4	1.0433	1.43e-06
1218	FKBP5	1.60661	3.93e-09
1219	FKBP9	1.29248	0.00163691
1220	FLI1	3.08814	2.71e-61
1221	FLOT2	1.022	0.00202868
1222	FMNL1	2.83904	3.97e-101
1223	FMR1	1.77945	8.66e-27
1224	FN1	6.27484	5.85e-42
1225	FNBP1	2.9443	2.62e-105
1226	FNBP4	1.68243	3.05e-33
1227	FNDC3A	1.53966	2.54e-10
1228	FNIP1	1.14831	0.0133198
1229	FOCAD	1.35509	0.0215017
1230	FOPNL	1.31196	0.00341367
1231	FOS	3.21956	9.37e-262
1232	FOSL2	3.44722	6.11e-65
1233	FOXA1	4.56217	3.15e-12
1234	FOXE1	3.90558	3.62e-08
1235	FOXI1	3.09642	1.43e-06
1236	FOXJ3	1.7751	1.29e-05
1237	FOXK1	2.38147	2.68e-14
1238	FOXK2	2.62207	4.71e-39
1239	FOXM1	2.1806	9.82e-08
1240	FOXN2	2.97717	6.27e-53
1241	FOXN3	1.89965	3.71e-23
1242	FOXO1	2.25437	3.85e-40
1243	FOXP1	2.21421	1.69e-107
1244	FOXP4	1.46909	0.000235548
1245	FOXQ1	5.55528	2.75e-06
1246	FRG1BP	1.69503	2.37e-06
1247	FRMD8	0.0524005	2.12e-19
1248	FRYL	2.33322	1.57e-45
1249	FTCD	5.33044	5.6e-26
1250	FTH1	1.00502	2.05e-06
1251	FTSJ3	1.35202	2.94e-06
1252	FUBP1	1.44674	4.69e-28
1253	FUBP3	0.680211	0.00658661
1254	FUNDC2	0.747902	0.000459611
1255	FUS	2.14311	3.52e-59
1256	FUT4	2.37754	0.000777634
1257	FUT7	2.30811	1.17e-09
1258	FXR1	1.33441	2.48e-15
1259	FYB1	3.85886	3.19e-115
1260	FYCO1	1.84143	3.63e-11
1261	FYN	3.50498	7.8e-156
1262	FYTTD1	1.51488	2.79e-07
1263	FZR1	1.56788	8.09e-06
1264	G0S2	5.26933	2.48e-14
1265	G2E3	2.22169	1.64e-18
1266	G3BP1	1.72686	4.04e-22
1267	G3BP2	1.14249	5.01e-06
1268	GABARAPL2	0.799288	0.0443449
1269	GABPA	1.47642	9.37e-06
1270	GABPB1	1.81193	6.18e-07
1271	GABPB2	1.99862	2.17e-08
1272	GADD45B	2.43201	8.27e-48
1273	GADD45G	3.51369	1.42e-22
1274	GAK	1.73078	3.25e-24
1275	GALNT1	1.43172	1.08e-22
1276	GALNT6	2.66639	5.41e-09
1277	GALNT7	2.99781	1.77e-23
1278	GAN	1.92136	0.000181292
1279	GARS	1.17157	1.01e-06
1280	GAS1	3.98677	5.54e-12
1281	GATA2	1.14453	3.49e-08
1282	GATA3	2.45096	8.8e-48
1283	GATC	1.30098	0.00552438
1284	GATD3AL1	1.11391	3.22e-12
1285	GBP	7.63052	7.28e-42
1286	GBP1	4.11606	2.9e-110
1287	GBP4L	4.89427	3.62e-174
1288	GCC2	1.27273	8.01e-12
1289	GCH1	3.79593	9.87e-21
1290	GCNA	1.80729	0.0024513
1291	GCNT4	2.25315	1.66e-15
1292	GCOG8	1.46301	1.22e-07
1293	GDA	0.285465	0.0232754
1294	GDF3	2.6397	6.5e-12
1295	GEMIN6	1.50098	0.000278204
1296	GEN1	2.03313	2.88e-07
1297	GFI1	4.13766	7.76e-30
1298	GFOD1	3.32595	9.07e-42
1299	GFOD2	2.19684	0.00498067
1300	GGA2	3.45372	6.8e-27
1301	GGPS1	1.96827	2.11e-13
1302	GHDC	1.91315	3.04e-13
1303	GID8	1.57857	7.66e-06
1304	GIF	2.09899	4.75e-06
1305	GIGYF2	1.0929	1.69e-09
1306	GIMAP1-GIMAP5	3.26782	3.01e-38
1307	GIMAP6	3.68621	1.23e-83
1308	GIMAP7L5	1.92218	0.000172152
1309	GIMAP8	1.93905	5.46e-29
1310	GINM1	1.14078	4.77e-09
1311	GINS1	1.37281	2.28e-05
1312	GINS2	3.02196	1.06e-44
1313	GINS3	2.14257	2.22e-06
1314	GIT1	1.71331	2.35e-05
1315	GIT2	1.90169	0.00586833
1316	GJB3	4.23577	0.00120623
1317	GLCCI1	3.04938	1.06e-64
1318	GLIPR1	3.7575	1.66e-08
1319	GLIPR1L	2.87222	1.72e-38
1320	GLIPR2	2.42618	4.52e-24
1321	GLRX	4.11319	3.71e-08
1322	GLRX3	1.14656	1.28e-06
1323	GLS2	1.80087	6.05e-45
1324	GLTSCR1L	1.87926	7.24e-07
1325	GLTSCR2	1.91773	1.83e-28
1326	GLUL	1.93931	5.7e-06
1327	GMCL1	1.87447	0.00244839
1328	GMFB	1.59498	1.07e-17
1329	GMIP	2.23676	2.33e-15
1330	GMNN	2.33953	1.1e-05
1331	GMPPB	1.55112	6.28e-06
1332	GNA13	3.13554	1.51e-107
1333	GNAI1	1.76085	8.98e-14
1334	GNAI2	2.67397	2.51e-101
1335	GNAI3	2.20331	3.1e-55
1336	GNAS	0.601163	0.00473519
1337	GNB1	2.37966	4.98e-30
1338	GNB4	2.12395	3.13e-62
1339	GNB5	3.2475	1.17e-06
1340	GNE	3.8991	2.39e-32
1341	GNG11	2.69427	5.73e-09
1342	GNG2	3.33498	6.2e-57
1343	GNG5	1.67351	2.53e-46
1344	GNG7	2.18025	5.99e-10
1345	GNL2	1.40941	1.72e-06
1346	GNL3	1.67893	1.56e-21
1347	GNLY	4.60435	2.81e-81
1348	GNPNAT1	2.39682	2.13e-09
1349	GNS	0.547896	0.0254918
1350	GOLGA1	1.38479	2.44e-09
1351	GOLGA3	1.1103	1.07e-05
1352	GOLGA4	1.08109	1.74e-06
1353	GOLGA7	0.606123	0.000363555
1354	GOLM1	4.91618	4.22e-05
1355	GOLPH3	1.78972	7.24e-08
1356	GOLPH3L	6.8391	2.53e-20
1357	GOPC	1.70059	4.6e-08
1358	GORAB	1.32125	0.00803204
1359	GOSR2	1.77653	0.000993798
1360	GPALPP1	1.29759	5.9e-05
1361	GPATCH2	1.22819	0.00101082
1362	GPATCH4	2.58534	4.43e-45
1363	GPBP1	2.30716	7.39e-25
1364	GPBP1L1	1.1567	1.31e-11
1365	GPC5	1.76282	0.000161509
1366	GPCPD1	1.38369	0.000273291
1367	GPD1L	1.66701	0.000482246
1368	GPD2	2.09187	0.0217686
1369	GPER1	4.57914	3.52e-68
1370	GPIHBP1	4.02531	4.05e-15
1371	GPN2	1.84803	3.25e-06
1372	GPN3	1.1808	1.17e-05
1373	GPR132	4.05741	9.2e-75
1374	GPR137B	2.43526	1.68e-08
1375	GPR155	2.10338	0.00024276
1376	GPR171	4.15848	6.61e-22
1377	GPR174	3.84223	9.99e-49
1378	GPR18	2.68962	4.07e-27
1379	GPR183	3.62862	1.13e-106
1380	GPR34	2.58266	1.96e-11
1381	GPR35	3.46819	7.19e-68
1382	GPR55	2.20246	1.82e-05
1383	GPR65	3.30741	2.1e-76
1384	GPRC5A	1.79414	0.00220936
1385	GPRIN3	2.75176	6.68e-25
1386	GPSM1	3.00168	0.000117853
1387	GPSM2	1.10239	0.000705199
1388	GPX1	0.886655	8.79e-20
1389	GPX2	4.29491	6.03e-20
1390	GRAMD4	1.33123	9.92e-06
1391	GRAP2	3.70332	1.13e-63
1392	GRAPL	2.60765	4.72e-67
1393	GRB2	1.57606	5.62e-24
1394	GRB7	2.38247	0.0043823
1395	GRHL2	2.62314	0.00121188
1396	GRIN3B	3.86849	0.00163701
1397	GRIPAP1	1.4562	3.81e-05
1398	GRK2	1.91889	1.74e-12
1399	GRK3	2.92779	1.17e-75
1400	GRK4	2.20295	2.44e-57
1401	GRK6	1.19915	0.00019316
1402	GSAP	2.0497	0.00290096
1403	GSDMA	1.90777	0.00527853
1404	GSE1	1.85719	0.000767069
1405	GSG2	2.58011	9.38e-12
1406	GSK3A	1.05457	1.39e-32
1407	GSN	1.76644	0.00739114
1408	GSTA3	2.13318	6.37e-16
1409	GSTA4	4.15435	1.51e-10
1410	GSTO2	1.32989	0.0051927
1411	GSTT1L	1.46906	2.7e-10
1412	GTDC1	2.37584	5.56e-12
1413	GTF2A2	1.39346	1.46e-10
1414	GTF2B	3.08417	4.9e-42
1415	GTF2F2	2.4445	2.85e-17
1416	GTF2H1	1.65105	2.19e-06
1417	GTF2H3	1.73972	4.86e-08
1418	GTF3A	1.8769	4.95e-20
1419	GTF3C2	1.43972	0.000129386
1420	GTF3C3	0.816218	0.0369593
1421	GTF3C5	2.45302	0.0357578
1422	GTF3C6	1.61538	2.52e-05
1423	GTPBP4	1.15244	1.5e-09
1424	GTSE1	2.52015	3.35e-12
1425	GVINP1	6.40542	1.96e-78
1426	GXYLT1	1.58343	0.0388958
1427	GYG1	1.91634	1.48e-14
1428	GZF1	1.52108	0.000519035
1429	GZMA	6.43338	2.33e-09
1430	GZMM	3.6176	1.06e-09
1431	H1FX	2.62684	8.76e-74
1432	H2AFJ	3.39026	3.07e-44
1433	H2AFX	1.78791	7.89e-06
1434	H2AFZ	2.55677	2.42e-62
1435	H2AZ2	2.22404	6.62e-67
1436	H3F3B	2.67363	6.19e-216
1437	H3F3C	1.67799	2.56e-70
1438	HACD3	0.583011	0.000219377
1439	HAUS1	1.81944	0.000695188
1440	HAUS2	1.24828	0.0279376
1441	HAUS6	1.83129	1.11e-18
1442	HAUS8	2.05858	0.00453751
1443	HAVCR1	2.41301	0.00660304
1444	HAX1	1.02363	2.74e-09
1445	HBA1	2.89803	1.08e-09
1446	HBAD	2.62558	1.34e-18
1447	HBBA	2.58146	8.94e-19
1448	HBP1	1.72053	6.71e-07
1449	HBS1L	1.90298	4.04e-26
1450	HCLS1	2.78062	1.64e-68
1451	HDAC1	2.42544	1.76e-24
1452	HDAC2	1.74134	8.52e-16
1453	HDAC4	2.41736	3e-27
1454	HDAC7	2.76967	1.77e-54
1455	HDGF	1.59594	2.12e-47
1456	HDGFRP2	0.863021	0.000826617
1457	HDGFRP3	3.36387	2.1e-29
1458	HDX	2.08895	4.13e-05
1459	HEATR5A	1.06001	0.0499604
1460	HECA	1.21834	1.32e-08
1461	HECTD1	1.18064	1.34e-12
1462	HELB	2.53092	2.29e-22
1463	HELLS	1.62062	5.58e-17
1464	HELQ	2.30614	0.0106325
1465	HELZ	1.44129	2.59e-16
1466	HELZ2	3.80535	4.71e-32
1467	HERC1	1.19088	1.27e-11
1468	HERC4	1.11117	0.00100562
1469	HERPUD1	1.54641	9.43e-22
1470	HES1	1.61015	0.00107591
1471	HES4	1.76632	2.9e-18
1472	HEXIM1	1.17047	6.38e-32
1473	HEY1	1.92015	0.000121242
1474	HGH1	1.02707	1.84e-05
1475	HHEX	2.40973	7.6e-34
1476	HHLA2	2.00429	1.79e-05
1477	HIC1	1.56626	1.1e-05
1478	HIF1A	3.76383	7.2e-131
1479	HINT2	0.907932	8.04e-09
1480	HIP1R	0.924569	0.0272375
1481	HIPK1	1.54973	4.86e-19
1482	HIPK2	0.779132	0.0175189
1483	HIST1H101	2.8244	1.05e-49
1484	HIST1H103	4.33532	4.72e-79
1485	HIST1H110	2.33246	3.28e-15
1486	HIST1H111L	3.16876	3.04e-45
1487	HIST1H111R	3.44557	2.8e-23
1488	HIST1H2A4	2.86664	4.57e-26
1489	HIST1H2A4L2	3.55802	1.47e-14
1490	HIST1H2A4L3	2.8666	1.1e-34
1491	HIST1H2A4L4	3.24754	1.04e-39
1492	HIST1H2B5	3.47519	2.36e-28
1493	HIST1H2B7	3.79902	7.43e-33
1494	HIST1H2B7L4	3.97734	7.12e-18
1495	HIST1H2B8	2.949	4.17e-28
1496	HIST1H46	2.29186	4.27e-28
1497	HIST1H4B	3.2499	1.81e-13
1498	HIST1H4D	1.16381	1.4e-09
1499	HIVEP1	2.07898	4.06e-24
1500	HIVEP2	3.35896	4.55e-124
1501	HIVEP3	3.31109	4.68e-92
1502	HJURP	2.26123	3.08e-11
1503	HK1	2.61414	5.46e-41
1504	HK2	3.59004	2.49e-52
1505	HLCS	1.41523	1.22e-10
1506	HLF	0.214526	0.000190765
1507	HMCES	1.2727	1.54e-06
1508	HMG20B	1.50722	0.00176431
1509	HMGA1	2.92674	7.2e-26
1510	HMGB1	1.74104	7.5e-73
1511	HMGB2	3.15913	2.18e-64
1512	HMGB3	1.4436	2.25e-12
1513	HMGCR	2.28052	5.03e-60
1514	HMGCS1	2.63309	1.28e-30
1515	HMGN1	1.13826	2.22e-10
1516	HMGN4	2.2168	1.52e-68
1517	HMGN5	1.66496	9.96e-30
1518	HMGXB4	1.60482	3.17e-10
1519	HMMR	2.82869	3.86e-14
1520	HN1	2.30847	3.89e-45
1521	HNF4G	4.98525	5.81e-05
1522	HNRNPA1	1.71586	7.75e-67
1523	HNRNPA2B1	1.31547	9.85e-58
1524	HNRNPA3	1.89816	6.48e-122
1525	HNRNPAB	1.7714	4.28e-63
1526	HNRNPC	2.16902	2.27e-39
1527	HNRNPD	0.978426	1.68e-07
1528	HNRNPDL	1.84506	1.75e-68
1529	HNRNPH1	1.65779	4.4e-88
1530	HNRNPH3	1.7803	7.77e-62
1531	HNRNPK	2.04955	6.38e-23
1532	HNRNPKL	0.234733	0.0196083
1533	HNRNPLL	2.87558	2.81e-32
1534	HNRNPM	1.76106	1.85e-38
1535	HNRNPR	1.3851	7.14e-25
1536	HNRNPU	1.9253	2.54e-64
1537	HNRNPUL1	1.95284	7.88e-15
1538	HNRNPUL2	1.70154	8.85e-67
1539	HOOK1	1.59559	3.59e-11
1540	HOOK3	1.69788	1.72e-16
1541	HOPX	2.64757	3.49e-59
1542	HP1BP3	1.45756	4.97e-10
1543	HPCAL1	3.27556	6.82e-74
1544	HPF1	1.02713	0.00403568
1545	HPS5	1.90209	1.54e-05
1546	HPSE	3.20653	2.15e-14
1547	HRH2	3.04751	1.61e-09
1548	HS3ST1	0.194463	2.9e-08
1549	HS6ST2	1.4033	0.000593641
1550	HSBP1	1.5836	1.24e-30
1551	HSD17B7	2.16088	4.04e-11
1552	HSP90AA1	1.92403	5.88e-230
1553	HSP90AB1	2.18413	1.04e-20
1554	HSPA14	1.31808	0.0294281
1555	HSPA2	1.29287	5.32e-69
1556	HSPA4L	0.726963	0.0354962
1557	HSPA5	0.633564	3.6e-05
1558	HSPA8	1.67761	4.09e-166
1559	HSPB1	0.653459	3.06e-09
1560	HSPB8	3.70476	4.21e-13
1561	HSPB9	2.25151	2.62e-117
1562	HSPH1	1.84103	2.45e-27
1563	HTATIP2	2.33108	2.42e-14
1564	HTATSF1	1.93834	9.66e-15
1565	HTR7	4.56403	1.52e-14
1566	HTRA1	3.69079	2.25e-08
1567	HTRA2	0.829021	0.000281252
1568	HTT	1.06402	0.000111011
1569	HYAL3	2.27293	1.09e-09
1570	HYPK	1.02088	1.2e-11
1571	ICE1	1.17931	0.0065857
1572	ICE2	1.56251	0.0398983
1573	ICOS	3.34224	6.8e-107
1574	ID1	1.69794	3.23e-07
1575	ID2	3.11553	4.89e-90
1576	ID3	3.44377	2.66e-48
1577	ID4	0.823607	0.000514308
1578	IDH2	0.795237	0.0369093
1579	IDI2	2.29945	1.18e-23
1580	IER3	3.56818	7.45e-73
1581	IER3IP1	0.873802	7.11e-06
1582	IER5	3.55495	2e-163
1583	IFFO1	1.80658	0.00027053
1584	IFI27L2	4.76876	1.65e-106
1585	IFI30	2.02307	1.36e-68
1586	IFI35	2.86176	2.49e-75
1587	IFI6	7.26316	7.22e-231
1588	IFIH1	4.00419	8.66e-62
1589	IFIT5	6.9222	2.06e-195
1590	IFNAR1	2.51826	4.92e-29
1591	IFNAR2	1.64292	8e-10
1592	IFNG	5.46382	4.48e-31
1593	IFNGR1	2.89869	7.77e-56
1594	IFRD1	1.73253	2.81e-22
1595	IFT20	0.721272	0.00311747
1596	IFT74	2.37012	0.00107055
1597	IGBP1	1.55556	1.06e-16
1598	IGBP1L	2.16776	9.25e-18
1599	IGF2BP2	2.63583	7.32e-07
1600	IGF2BP3	2.86452	6.84e-72
1601	IGFBP3	1.93246	1.36e-13
1602	IGLL1	4.45511	4.09e-10
1603	IGSF1	4.81964	5.5e-09
1604	IK	0.941369	9.27e-06
1605	IKBKAP	1.44967	0.0123562
1606	IKBKE	2.86446	6.91e-29
1607	IKZF1	3.31728	5.37e-106
1608	IKZF2	2.42745	8.01e-25
1609	IKZF3	3.2371	4.12e-52
1610	IL10RA	4.07231	3.91e-74
1611	IL10RB	2.41371	6.63e-19
1612	IL12RB1	4.59115	1.57e-35
1613	IL12RB2	2.99015	1.49e-23
1614	IL13RA1	1.66931	0.00117924
1615	IL13RA2	1.53402	5.14e-15
1616	IL15	2.28526	0.00408907
1617	IL16	3.56317	1.47e-82
1618	IL17RA	1.33587	0.00489887
1619	IL18	3.86585	4.62e-30
1620	IL18BP	6.30212	1.93e-40
1621	IL18R1	3.24507	2.11e-45
1622	IL18RAP	4.09031	1.38e-19
1623	IL1B	4.08294	2.65e-19
1624	IL1R2	4.19187	5.46e-18
1625	IL1RN	2.62144	7.22e-31
1626	IL20RA	3.82328	1.17e-53
1627	IL21	5.29216	1.93e-24
1628	IL21R	4.37413	4.32e-30
1629	IL2RA	2.70625	1.85e-17
1630	IL2RB	4.11117	2.75e-51
1631	IL2RG	3.2827	1.75e-152
1632	IL4I1	6.44987	4.66e-33
1633	IL4R	2.71273	2.93e-21
1634	IL6R	1.15449	0.021513
1635	IL6ST	1.11318	0.000540709
1636	IL7R	4.06086	5.26e-100
1637	IL8L1	5.86196	1.99e-08
1638	IL8L2	3.8522	3.43e-17
1639	ILF2	1.23613	7.84e-15
1640	ILK	1.18321	0.000109453
1641	ILKAP	0.931545	0.0137259
1642	IMP3	2.1547	4.34e-49
1643	IMP4	1.94082	1.78e-21
1644	IMPA2	3.14341	8.44e-36
1645	IMPDH2	1.07035	3.97e-06
1646	INCENP	2.93257	1.79e-31
1647	ING1	2.3309	1.65e-18
1648	ING3	2.0823	4.11e-14
1649	INHBA	5.30443	1.61e-10
1650	INIP	2.0891	0.00102665
1651	INO80B	0.908089	0.000134386
1652	INO80D	1.5872	1.42e-11
1653	INPP4A	3.01981	1.85e-63
1654	INPP5B	1.84372	0.00342043
1655	INPP5D	3.09581	1.18e-63
1656	INPPL1	2.85304	9.66e-06
1657	INSR	1.77101	0.00125501
1658	INTS12	0.86369	0.0164553
1659	INTS5	1.22802	7.09e-25
1660	INTS6L	1.85649	7.31e-24
1661	IP6K1	1.25909	0.000473777
1662	IP6K2	1.20281	5.57e-07
1663	IPCEF1	2.93771	7.36e-35
1664	IPO4	1.17926	8.3e-07
1665	IPO7	0.745551	1.6e-08
1666	IPPK	2.01166	0.0134138
1667	IQGAP2	0.735441	2.91e-05
1668	IQGAP3	1.2405	5.43e-21
1669	IRAG2	3.62335	1.24e-17
1670	IRAK2	0.941608	0.000968645
1671	IREB2	1.43204	9.24e-06
1672	IRF1	4.98801	3.93e-207
1673	IRF2	1.40178	6.79e-26
1674	IRF2BP2	2.49066	1.14e-75
1675	IRF4	3.68489	2.19e-92
1676	IRF6	3.33978	3.93e-13
1677	IRF7	4.47363	1.48e-62
1678	IRF8	3.52974	6.75e-46
1679	IRF9	4.24797	5.42e-62
1680	IRX3	4.39278	1.87e-10
1681	IRX5	2.95682	1.24e-05
1682	ISCA1	1.23648	2.05e-06
1683	ISL2	4.99366	1.12e-35
1684	ISY1	2.3138	3.59e-10
1685	ITGA4	2.00132	1.12e-78
1686	ITGAV	1.65588	9.3e-16
1687	ITGB1BP1	1.66059	3.24e-06
1688	ITGB1BP3	1.5353	1.21e-57
1689	ITGB2	2.46249	1.71e-80
1690	ITGB3BP	1.8638	0.000864586
1691	ITGB4	4.80618	1.03e-06
1692	ITK	3.37936	1.56e-40
1693	ITPA	1.44437	0.000471867
1694	ITPK1	2.52905	1.56e-19
1695	ITPKA	1.3332	4.03e-05
1696	ITPKC	3.41809	3.11e-31
1697	ITPR3	2.31295	0.00257185
1698	ITPRIP	3.40782	1.01e-55
1699	ITPRIPL2	2.51784	2.58e-06
1700	ITSN2	0.931222	0.000422064
1701	IWS1	1.92826	9.83e-26
1702	JADE2	2.31306	3.6e-17
1703	JAK1	2.03972	5.91e-82
1704	JAK2	2.44294	6.11e-27
1705	JAK3	3.13247	1.54e-67
1706	JAKMIP1	4.63121	3.65e-25
1707	JARID2	3.14868	3.13e-100
1708	JMJD1C	0.775589	0.0295755
1709	JOSD1	1.30692	0.0181672
1710	JTB	1.51179	2.11e-09
1711	JUN	3.10364	1.28e-293
1712	JUND	3.87796	5.52e-305
1713	JUP	1.34025	0.0333436
1714	K123	2.27966	0.00491437
1715	KANSL1	2.10955	6.73e-24
1716	KANSL1L	1.44955	0.000825021
1717	KANSL2	1.89703	0.0174018
1718	KARS	0.576691	0.0189761
1719	KAT2A	1.70759	4.1e-08
1720	KAT6A	1.44729	1.8e-23
1721	KAT6B	1.90773	3.1e-16
1722	KAT7	1.9255	6.17e-07
1723	KAT8	2.26898	2.72e-06
1724	KATNBL1	1.34458	0.0026997
1725	KAZN	2.69678	6.54e-09
1726	KBTBD2	1.55917	0.000997819
1727	KBTBD8	1.77829	0.00175572
1728	KCMF1	2.16923	3.25e-22
1729	KCNA3	4.62767	2.06e-14
1730	KCNAB2	2.75455	4.44e-18
1731	KCNK7	2.06338	8.54e-20
1732	KCNMB1	5.14002	2.04e-12
1733	KCNQ5	3.29802	1.15e-17
1734	KCTD10	2.02812	1.49e-05
1735	KCTD12	3.1734	1.69e-08
1736	KCTD12B	3.87074	4.56e-39
1737	KCTD20	1.53522	6.07e-13
1738	KCTD5	0.780873	0.0426291
1739	KDM1A	1.31309	0.000298141
1740	KDM1B	2.43879	4.1e-09
1741	KDM2A	2.56611	1.25e-16
1742	KDM2B	1.75926	8.52e-15
1743	KDM4B	1.22173	0.000237206
1744	KDM5B	1.39288	0.00396548
1745	KDM6A	1.0015	4.6e-06
1746	KDM7A	2.06554	1.87e-35
1747	KHDC4	1.46759	5.29e-07
1748	KHDRBS1	0.92549	6.58e-05
1749	KIAA0232	0.854224	0.0170592
1750	KIAA0319L	0.463463	0.000265113
1751	KIAA0753	1.52463	1.56e-11
1752	KIAA1143	2.14254	4.28e-09
1753	KIAA1328	2.53791	0.00206566
1754	KIAA1522	3.10284	3.87e-05
1755	KIAA2026	1.34454	8.11e-08
1756	KICS2	1.56516	0.000458659
1757	KIF11	2.72314	3.03e-35
1758	KIF14	2.36678	8.58e-14
1759	KIF15	1.6303	3.53e-14
1760	KIF18A	1.69316	3.82e-12
1761	KIF18B	2.12755	0.000717159
1762	KIF1B	0.946543	0.00605141
1763	KIF1BP	4.05488	0
1764	KIF20A	2.02172	0.000329849
1765	KIF20B	1.52566	5.23e-05
1766	KIF21A	1.85359	0.00180022
1767	KIF21B	1.95738	1.03e-22
1768	KIF2A	1.35302	3.99e-07
1769	KIF2C	2.27067	8.09e-08
1770	KIF3A	1.86579	0.00353178
1771	KIF4B	2.1517	2.22e-17
1772	KIF5B	1.063	7.49e-06
1773	KIF5C	3.54342	2.53e-15
1774	KIN	1.52884	0.00211943
1775	KLC1	2.91956	4.33e-44
1776	KLF10	2.80339	7.86e-22
1777	KLF11	2.00284	5.74e-07
1778	KLF12	2.28743	1.16e-26
1779	KLF13	2.82338	4.73e-104
1780	KLF2	2.73767	1.4e-147
1781	KLF4	3.56055	3.91e-57
1782	KLF5	1.7108	1.58e-11
1783	KLF6	3.48537	4.06e-240
1784	KLF7	2.36826	2.52e-06
1785	KLF8	2.72343	7.11e-05
1786	KLHDC2	0.0579657	0.0060256
1787	KLHL15	1.95582	0.000327349
1788	KLHL18	1.29286	0.0172049
1789	KLHL36	1.85193	5.54e-14
1790	KLHL5	2.52484	2.21e-23
1791	KLHL6	2.60883	1.63e-23
1792	KLHL7	1.91241	1.58e-08
1793	KMT2A	1.2236	4.39e-17
1794	KMT2C	1.13002	1.87e-20
1795	KMT2E	1.36086	3.25e-35
1796	KMT5A	1.77271	1.85e-08
1797	KMT5B	1.46985	2.93e-19
1798	KNL1	1.79523	2.44e-08
1799	KNSTRN	2.87849	8.13e-27
1800	KPNA2	2.98339	9.19e-29
1801	KPNA4	1.81875	1.21e-39
1802	KPNB1	1.2748	1.87e-11
1803	KRABZFP	4.76589	1.88e-09
1804	KRIT1	1.4942	0.00128363
1805	KRR1	1.54837	0.00987266
1806	KRT13	6.83248	2.13e-18
1807	KRT14	4.30817	1.94e-22
1808	KRT18	5.13893	1.53e-27
1809	KRT24	4.24994	1.42e-28
1810	KRT40	6.08683	1.27e-05
1811	KRT5	4.70235	8.37e-15
1812	KRT7	3.88584	2.14e-31
1813	KRT8	5.06956	2.77e-16
1814	KSR1	1.80872	7.19e-13
1815	L3MBTL3	1.29651	0.000974991
1816	LACC1	1.79305	0.0206339
1817	LAD1	2.40176	0.0260181
1818	LAG3	6.06027	6.44e-67
1819	LAMP1	0.644959	9.03e-08
1820	LAMTOR2	0.619398	1.03e-08
1821	LAMTOR5	0.613654	0.0113219
1822	LAPTM5	2.68876	2.22e-88
1823	LARP4B	1.45174	2.62e-12
1824	LARP7	2.27584	4.11e-21
1825	LASP1	1.00597	3.39e-14
1826	LATS1	1.68916	2.93e-15
1827	LBH	2.86419	2.68e-23
1828	LBP	4.11548	1.61e-23
1829	LBR	1.85415	1.64e-59
1830	LCK	2.94631	4.11e-06
1831	LCLAT1	1.5998	1.38e-18
1832	LCORL	1.35725	2.04e-14
1833	LCP1	3.00945	1.1e-139
1834	LCP2	3.93268	3.37e-144
1835	LDB1	2.06808	5.39e-21
1836	LDHA	2.19439	1.54e-56
1837	LDLRAD4	3.25954	1.4e-116
1838	LDLRAP1	1.69726	0.000142147
1839	LEF1	3.09058	3.16e-24
1840	LEMD2	1.38238	4.43e-10
1841	LEMD3	0.894701	0.00773329
1842	LETM2	1.65588	9.59e-08
1843	LFNG	2.77136	2.21e-47
1844	LGALS1A	3.94052	1.18e-37
1845	LGALS3	2.45629	2.86e-13
1846	LIG3	1.06684	0.0114012
1847	LIG4	3.02292	6.24e-10
1848	LIMD1	3.15806	6.6e-08
1849	LIMD2	2.96882	1.2e-84
1850	LIME1	2.93752	3.09e-30
1851	LIMK1	3.82129	9.95e-10
1852	LIMS2	3.37372	2.35e-38
1853	LIN37	1.30655	1.33e-08
1854	LIN54	1.39871	0.00312384
1855	LITAF	3.5267	1.18e-09
1856	LLPH	1.61456	3.52e-28
1857	LMF2	2.77316	0.00314892
1858	LMNB1	2.06057	1.35e-15
1859	LMNB2	1.9675	2.96e-45
1860	LMO2	2.3877	3.81e-22
1861	LMO4	2.02629	3.55e-07
1862	LMO7	2.40964	3.57e-08
1863	LNPEP	2.25412	6.77e-29
1864	LNPK	2.06339	2.02e-11
1865	LOC100857439	3.01243	8.61e-28
1866	LOC100857622	0.902941	0.00155121
1867	LOC100857706	5.15725	1e-17
1868	LOC100857714	3.10862	2.51e-47
1869	LOC100857859	1.17586	8.44e-06
1870	LOC100858260	2.28674	0.000608505
1871	LOC100858295	1.48802	3.83e-06
1872	LOC100858381	5.8128	5.16e-138
1873	LOC100858809	2.10189	1.68e-07
1874	LOC100858919	3.14083	3.6e-10
1875	LOC100858944	3.87478	8.95e-10
1876	LOC100858973	3.0604	8.53e-19
1877	LOC100859272	5.0467	1.1e-11
1878	LOC100859314	2.88256	7.11e-06
1879	LOC100859737	1.6259	2.42e-57
1880	LOC101747310	4.59459	0.00120623
1881	LOC101747587	1.16778	1.21e-111
1882	LOC101747670	4.1249	1.09e-26
1883	LOC101747780	2.33986	0.00247664
1884	LOC101748229	3.79087	1.47e-08
1885	LOC101748451	3.45237	2.37e-11
1886	LOC101748577	1.91085	3.23e-10
1887	LOC101748706	1.90909	0.0047766
1888	LOC101748987	3.25547	2.75e-25
1889	LOC101749104	4.78492	3.75e-12
1890	LOC101749138	1.63363	0.000446277
1891	LOC101749146	4.22338	5.77e-29
1892	LOC101749377	1.36419	5.99e-06
1893	LOC101749378	3.59678	3.29e-134
1894	LOC101749399	2.74251	0.000121677
1895	LOC101749809	3.69764	8.99e-125
1896	LOC101750112	4.6545	3.62e-17
1897	LOC101750445	2.16957	0.000698297
1898	LOC101750509	2.02929	0.00175484
1899	LOC101750611	2.45099	1.28e-05
1900	LOC101750621	5.09861	1.62e-12
1901	LOC101750642	3.45104	5.01e-42
1902	LOC101750697	3.19928	6.84e-06
1903	LOC101750892	2.20658	5.81e-05
1904	LOC101750993	3.70519	8.83e-10
1905	LOC101751218	1.70277	1.76e-13
1906	LOC101751371	2.53404	0.0480797
1907	LOC101751615	3.85737	1.51e-12
1908	LOC101751709	1.00027	0.0104279
1909	LOC101751794	3.32368	4.14e-12
1910	LOC101752260	0.968777	1.43e-08
1911	LOC107048990	3.17852	2.73e-138
1912	LOC107049008	1.64882	0.00469988
1913	LOC107049257	1.83329	0.000105941
1914	LOC107049468	2.15905	1.27e-80
1915	LOC107049469	1.53583	7.49e-17
1916	LOC107049666	2.54412	5.66e-31
1917	LOC107049847	2.22546	4.06e-42
1918	LOC107049895	2.40699	3.57e-05
1919	LOC107050229	2.39923	0.00791781
1920	LOC107050437	2.0327	1.27e-06
1921	LOC107050724	2.98886	3.25e-24
1922	LOC107050775	4.0912	0.00263162
1923	LOC107051192	1.50273	2.19e-13
1924	LOC107051395	3.58716	4.71e-06
1925	LOC107051449	1.86408	5.93e-19
1926	LOC107051471	2.71262	8.26e-39
1927	LOC107051508	1.20096	5.47e-07
1928	LOC107051594	2.56451	0.0057058
1929	LOC107051813	3.78248	1.76e-21
1930	LOC107051857	3.45597	6.88e-40
1931	LOC107051953	1.53908	0.000254354
1932	LOC107052288	4.49856	3.09e-18
1933	LOC107052340	1.87135	0.00300263
1934	LOC107052740	2.765	6.21e-17
1935	LOC107052763	2.22277	3.94e-05
1936	LOC107053124	3.51822	4.36e-49
1937	LOC107053194	2.55954	1.05e-05
1938	LOC107053318	3.29661	1.63e-10
1939	LOC107053353	3.58056	1.79e-124
1940	LOC107053544	4.09611	3.1e-47
1941	LOC107053735	1.58832	3.96e-08
1942	LOC107053919	2.16816	5.43e-07
1943	LOC107054014	2.78128	1.31e-17
1944	LOC107054097	1.2783	5.97e-08
1945	LOC107054120	2.4538	3.03e-10
1946	LOC107054431	3.37665	1.23e-10
1947	LOC107054452	2.30354	0.000848559
1948	LOC107054741	2.15155	7.82e-15
1949	LOC107054855	2.79621	1.75e-13
1950	LOC107054982	0.928845	6.3e-06
1951	LOC107055157	2.07213	2.67e-13
1952	LOC107055358	1.89323	0.000139325
1953	LOC107055361	6.26649	1.56e-170
1954	LOC107055373	2.23499	0.000698036
1955	LOC107055388	3.38458	9.59e-27
1956	LOC107055390	3.122	6.25e-62
1957	LOC107055472	4.47706	7.39e-11
1958	LOC107055489	2.49613	6.3e-41
1959	LOC107055521	7.42215	1.2e-116
1960	LOC107055625	2.79336	2.58e-15
1961	LOC107056413	3.51524	4.66e-178
1962	LOC107056801	0.902464	0.000620383
1963	LOC107057197	2.02917	3.06e-08
1964	LOC112529948	2.51225	4.39e-05
1965	LOC112530184	3.08242	2.42e-107
1966	LOC112530674	2.60583	4.41e-06
1967	LOC112530987	3.56221	6.6e-54
1968	LOC112531360	1.99895	0.00129553
1969	LOC112531489	1.86232	0.0123473
1970	LOC112531945	4.1263	1.26e-55
1971	LOC112532097	1.57365	0.000429786
1972	LOC112532284	1.97953	0.00690338
1973	LOC112532338	2.04132	0.000817446
1974	LOC112532686	1.35938	1.83e-05
1975	LOC112532764	1.8477	4.52e-05
1976	LOC112532976	3.18777	0.000790696
1977	LOC112533016	2.20418	8e-26
1978	LOC112533543	2.64655	9.8e-07
1979	LOC114977882	2.72509	2.57e-28
1980	LOC120017337	3.56895	1.89e-108
1981	LOC121106433	4.31881	1.64e-12
1982	LOC121106438	3.72675	1.22e-39
1983	LOC121106446	1.98181	2.43e-06
1984	LOC121106455	1.47347	1.39e-13
1985	LOC121106457	4.22463	2.58e-56
1986	LOC121106461	2.47638	2.79e-14
1987	LOC121106462	3.19628	5.13e-36
1988	LOC121106732	4.14995	1.13e-15
1989	LOC121106913	1.01339	0.00106273
1990	LOC121106916	1.32405	3.4e-07
1991	LOC121107141	4.93144	2.69e-20
1992	LOC121107203	1.35311	0.000734412
1993	LOC121107376	4.74197	1.54e-11
1994	LOC121107542	1.74968	3.83e-19
1995	LOC121107544	4.6761	0.0019972
1996	LOC121107557	3.038	3.64e-05
1997	LOC121107558	1.82178	0.000242559
1998	LOC121107581	4.32084	6.49e-10
1999	LOC121107627	4.23023	8.23e-39
[truncated: 2,265 more rows]

## Sheet: darkorange
	Symbol	log2FC	p_val_adjust
1	2023-03-01	2.67454	2.3e-297
2	2023-03-03	-0.520347	0.000713423
3	2023-03-05	0.411112	1.44e-09
4	2023-03-06	0.500107	2.03e-12
5	2023-03-07	1.48655	2.51e-16
6	2023-03-08	-0.108612	1.27e-21
7	A1CF	-1.3336	7.68e-88
8	AAAS	1.07581	2.44e-16
9	AACS	-0.248326	1.58e-11
10	AADAC	-3.10143	9.87e-141
11	AADACL3A	-2.35283	5.51e-18
12	AADAT	-1.57115	2.63e-77
13	AAGAB	-0.0524179	1.25e-11
14	AAK1	0.41158	4.96e-11
15	AAMDC	-0.935357	8e-28
16	AAMP	0.479397	8.7e-14
17	AARS1	-0.303349	5.8e-20
18	AARSD1	1.1145	1.96e-14
19	AATF	0.991995	5.74e-06
20	ABAT	-1.6999	1.45e-153
21	ABCA1	1.6653	1.01e-06
22	ABCA2	1.4878	1.07e-15
23	ABCA3	-0.421721	9.44e-25
24	ABCB1	2.25974	3.36e-54
25	ABCB10	-0.201223	7.76e-05
26	ABCB11	-1.54872	2.13e-41
27	ABCB5	-3.2318	5.84e-34
28	ABCB6	-1.55274	3.13e-10
29	ABCB7	0.381257	2.15e-11
30	ABCB8	-0.618577	7.37e-50
31	ABCC1	1.72492	3.14e-33
32	ABCC2	-0.270992	1.95e-08
33	ABCC3	-1.71733	6.7e-33
34	ABCC4	-0.493659	5.68e-21
35	ABCC6	-2.19214	3.23e-67
36	ABCD2	0.826195	3.22e-09
37	ABCD3	-1.83704	2.14e-134
38	ABCD4	-0.255387	2.78e-05
39	ABCE1	0.678962	7.28e-12
40	ABCF2	0.854088	9.19e-06
41	ABCF3	0.421914	1.63e-13
42	ABCG1	2.78464	2.61e-161
43	ABHD1	-0.776345	9.46e-18
44	ABHD10	-0.510191	4.17e-08
45	ABHD12	-1.42596	8.7e-15
46	ABHD12B	-2.21967	9.08e-61
47	ABHD13	0.0565608	2.96e-11
48	ABHD14A	-0.2021	8.07e-07
49	ABHD17A	0.120591	0.000252572
50	ABHD17B	1.49706	2.92e-08
51	ABHD17C	0.696731	5.15e-16
52	ABHD18	0.491651	6.13e-12
53	ABHD2	-0.240085	1.45e-10
54	ABHD3	-1.86454	2.55e-21
55	ABHD4	0.289579	2.28e-06
56	ABHD6	-0.50868	6.83e-14
57	ABI1	1.22456	3.08e-40
58	ABI2	-0.0389945	0.0132698
59	ABI3	2.43061	2.07e-24
60	ABL1	1.18259	1.37e-13
61	ABLIM1	-1.84605	3.06e-55
62	ABR	1.22878	5.82e-06
63	ABRACL	2.37397	1.4e-112
64	ABTB1	1.10773	3.3e-12
65	ACAA1	-1.09313	1.57e-72
66	ACAA2	-0.865787	3.87e-59
67	ACACA	-0.228498	4.6e-16
68	ACAD11	-2.0817	4.84e-121
69	ACAD8	-1.44388	1.5e-73
70	ACAD9	-0.210753	5.36e-62
71	ACADL	-1.52008	1.62e-123
72	ACADS	-1.64055	3.97e-116
73	ACADSB	-0.682252	5.7e-51
74	ACAP2	0.775133	7.23e-11
75	ACAP3	2.09896	1.72e-15
76	ACAT1	-1.04818	1.07e-92
77	ACAT2	-0.587957	5.75e-44
78	ACBD3	1.14792	4.64e-17
79	ACBD4	-0.00421513	1.74e-13
80	ACBD5	-0.128104	2.22e-19
81	ACBD6	0.250382	1.95e-14
82	ACE	-1.91131	1.88e-95
83	ACER3	-0.423189	1.4e-07
84	ACIN1	1.49198	2.64e-39
85	ACMSD	-2.3126	2.52e-123
86	ACO1	-1.16669	2.4e-87
87	ACO2	-1.29551	1.71e-107
88	ACOD1	4.92514	3.73e-41
89	ACOT11	-1.90127	9.93e-70
90	ACOT12	-1.09519	1.29e-06
91	ACOT6	-1.66343	8.91e-169
92	ACOT7	1.46512	6.64e-21
93	ACOT8	-1.16809	6.7e-94
94	ACOX1	-1.60325	1.18e-33
95	ACOX2	-2.31567	8.03e-120
96	ACOX3	-1.64522	6.38e-27
97	ACP1	-0.288799	3.54e-27
98	ACP2	-0.0869746	1.08e-16
99	ACP6	-0.92073	1.19e-25
100	ACSBG2	1.17094	2.15e-12
101	ACSF2	-1.05942	4.54e-77
102	ACSF3	-1.51725	9.1e-31
103	ACSL1	1.5728	1.67e-185
104	ACSL3	1.50405	2.47e-20
105	ACSL4	2.46524	5.97e-69
106	ACSL5	1.65249	1.18e-05
107	ACSM3	-1.92614	3.34e-261
108	ACSM4	-2.01855	1.98e-239
109	ACSM5	-2.10387	7.22e-114
110	ACSS2	-0.251466	9.77e-11
111	ACSS3	-1.40472	1.48e-64
112	ACTB	1.43191	5.01e-232
113	ACTG1	-0.726018	1.95e-29
114	ACTG2	3.91406	1.44e-51
115	ACTL6A	-0.0126528	0.0264219
116	ACTN1	2.06731	6.42e-59
117	ACTN4	7.49536	4.6e-08
118	ACTR10	0.245871	4.05e-05
119	ACTR1A	0.000800613	6.55e-09
120	ACTR2	1.30392	3.89e-56
121	ACTR3	1.40431	2.63e-94
122	ACTR3B	0.725599	2.22e-05
123	ACTR6	0.688604	6.56e-14
124	ACVR2A	-0.201597	1.47e-25
125	ACVRL1	3.68908	2.55e-11
126	ACY1	-2.11776	6.95e-247
127	ACYP2	-1.84289	9e-42
128	ADA	-0.57211	5.32e-17
129	ADAL	-0.417417	7.03e-05
130	ADAM10	0.352868	1.62e-19
131	ADAM17	-0.434624	7.42e-05
132	ADAM33	2.10144	1.25e-67
133	ADAM9	-0.170974	0.00267099
134	ADAMDEC1	0.120385	1.3e-08
135	ADAMTS2	-1.27209	2.8e-13
136	ADAMTS5	-2.13848	1.56e-09
137	ADAMTS9	-1.92473	4.91e-45
138	ADAP1	1.11575	0.0205951
139	ADAP1L	-1.9143	3.76e-30
140	ADAR	1.73896	6.62e-20
141	ADARB1	0.233134	6.46e-12
142	ADAT2	0.376695	4.32e-09
143	ADCY7	1.66108	1.88e-21
144	ADCY9	-0.811904	7.1e-14
145	ADD1	1.61033	3.09e-60
146	ADD3	1.22498	6.7e-54
147	ADGRG1	-1.81847	5.26e-52
148	ADGRG2	-1.66709	1.67e-05
149	ADGRG4	-2.25495	9.81e-22
150	ADGRG5	2.80617	1.69e-20
151	ADGRL3	-0.771469	6.85e-31
152	ADH1C	-2.34228	1.71e-240
153	ADH4	-0.398788	2.59e-23
154	ADH6	-2.84312	1.34e-136
155	ADHFE1	-1.56999	5.79e-90
156	ADI1	-1.23147	1.37e-71
157	ADIPOR2	1.31883	2.67e-33
158	ADK	-0.789344	9.39e-52
159	ADM	1.55627	1.57e-09
160	ADM2	-2.04019	1.67e-42
161	ADNP	0.787698	2.21e-17
162	ADNP2	1.23463	1.16e-13
163	ADO	0.154485	3.37e-16
164	ADORA2A	2.92594	8.65e-57
165	ADPRH	1.02191	0.00465893
166	ADPRHL	-1.57944	5.67e-50
167	ADPRHL2	0.511267	0.00978184
168	ADRA1B	-2.34605	5.76e-41
169	ADRA2BL2	0.726907	0.000147981
170	ADRM1	0.628254	2.39e-15
171	ADSL	1.52942	1.09e-40
172	ADSS1	-1.1021	5.07e-88
173	ADSS2	1.92299	3.01e-96
174	AEBP2	1.87084	6.27e-40
175	AEN	1.19436	0.00782206
176	AES	-1.17345	0.000185413
177	AFDN	-0.544887	9.84e-35
178	AFF1	-0.246427	4.45e-07
179	AFF2	1.68206	5.13e-36
180	AFF4	1.07898	2.51e-29
181	AFG1L	0.0599582	0.00377236
182	AFG3L2	-0.392934	3.57e-34
183	AFMID	0.203731	7.99e-07
184	AFTPH	0.820885	6.62e-12
185	AGA	-0.567539	1.05e-19
186	AGAP1	-0.715951	6.54e-47
187	AGAP3	-1.32907	3.6e-25
188	AGFG1	0.401993	9.54e-12
189	AGGF1	1.92084	9.84e-21
190	AGK	-0.725618	1.52e-07
191	AGL	0.255355	5.44e-06
192	AGMAT	-1.46786	7.33e-47
193	AGO1	1.0529	0.00448537
194	AGO2	2.25984	9.52e-63
195	AGO3	1.86475	3.51e-44
196	AGO4	0.918448	7.26e-05
197	AGPAT2	-1.30053	5.39e-23
198	AGPAT3	-1.47308	8.3e-76
199	AGPAT4	1.77223	7.81e-06
200	AGPAT5	-0.438214	6.87e-25
201	AGPS	0.464801	3.46e-10
202	AGR2	-2.44731	5.83e-12
203	AGRN	-0.92954	3.88e-10
204	AGXT	-2.078	1.75e-196
205	AGXT2	-0.998087	2.22e-40
206	AHCTF1	0.276245	1.53e-05
207	AHCY	-0.704213	1.67e-131
208	AHCYL2	-0.185263	1.47e-05
209	AHI1	1.40471	5.11e-13
210	AHNAK2	-4.6355	7.08e-07
211	AHR1A	0.255176	3.39e-14
212	AHSA1	0.534559	9.81e-20
213	AHSA2	1.26981	2.6e-22
214	AICDA	-1.37342	0.00071407
215	AIFM1	-0.808075	6.23e-38
216	AIG1	-0.430628	1.32e-13
217	AIMP1	0.866986	3.92e-23
218	AIMP2	0.0192875	5.62e-13
219	AIP	1.11407	0.0122404
220	AK2	-0.24369	1.51e-23
221	AK3	-0.808945	4.7e-28
222	AK4	-1.96682	1.87e-196
223	AK6	1.52384	0.00047011
224	AKAP1	-0.128692	2.18e-26
225	AKAP10	0.349109	0.0182131
226	AKAP11	-0.159687	3.45e-17
227	AKAP13	1.84918	6.78e-203
228	AKAP17A	1.57549	1.08e-28
229	AKAP17B	0.145431	6.89e-09
230	AKAP7	1.02351	6.34e-05
231	AKAP8	1.03081	1.16e-15
232	AKAP8L	0.508422	1.06e-05
233	AKAP9	1.72321	2.14e-63
234	AKIP1	0.379695	0.00737525
235	AKIRIN2	1.65435	1.51e-93
236	AKR1A1	-1.12628	8.99e-91
237	AKR1B1	-1.51146	3.48e-13
238	AKR1B10	3.17	3.72e-08
239	AKR1E2	-1.51156	1.98e-39
240	AKR7A2	-0.941717	6.41e-86
241	AKT1	0.621525	8.25e-12
242	ALAS1	-0.900219	2.57e-59
243	ALCAM	2.67249	2.33e-26
244	ALDH1A1	-0.079028	1.05e-89
245	ALDH2	-1.45338	4.68e-134
246	ALDH3A2	-0.111485	2.68e-08
247	ALDH4A1	-1.57231	1.64e-194
248	ALDH5A1	-0.650879	1.87e-46
249	ALDH6A1	-1.15074	2.83e-88
250	ALDH7A1	-0.593929	8.29e-53
251	ALDH8A1	-2.23808	2.53e-46
252	ALDH9A1	-1.90404	5.32e-166
253	ALDOB	-1.4698	1.59e-217
254	ALDOC	2.56083	1.15e-106
255	ALG1	-0.0789764	0.0399789
256	ALG12	-0.237689	0.0149949
257	ALG14	-0.651076	6.9e-09
258	ALG2	0.959685	0.0128523
259	ALG3	0.0646454	0.000751811
260	ALG5	-0.628673	6.51e-09
261	ALG9	-1.18213	1.14e-13
262	ALKBH5	-0.126449	3.99e-06
263	ALMS1	1.04315	1.04e-11
264	ALPL	-3.7704	0
265	ALS2	1.74369	1.81e-13
266	ALS2L	-0.39734	8.75e-25
267	ALYREF	1.26367	7.61e-41
268	AMACR	-1.01396	7.73e-28
269	AMBP	-3.83854	4.87e-160
270	AMBRA1	0.528072	0.0171338
271	AMD1	0.730466	6.68e-11
272	AMDHD1	-1.93785	8.07e-28
273	AMFR	-1.28814	1.25e-92
274	AMHR2	0.582564	6.49e-06
275	AMMECR1	0.941385	2.92e-15
276	AMMECR1L	0.954746	0.00806917
277	AMN	-3.21386	1.69e-293
278	AMOT	-0.53553	1.39e-24
279	AMT	-0.378538	2.43e-36
280	ANAPC10	1.68817	1.77e-20
281	ANAPC13	0.00972357	2.45e-10
282	ANAPC15	-0.246651	9.81e-20
283	ANAPC16	0.648938	3.45e-14
284	ANAPC2	-0.0847336	4.79e-16
285	ANAPC7	1.05645	1.57e-05
286	ANGEL1	-0.19874	2.94e-07
287	ANGEL2	0.115918	1.47e-05
288	ANGPT2	-1.41741	4.27e-12
289	ANK3	-1.30747	1.44e-86
290	ANKDD1B	3.27839	1.87e-24
291	ANKH	1.19256	0.00196559
292	ANKHD1	0.766696	9.8e-09
293	ANKIB1	0.739015	8.44e-33
294	ANKMY2	0.486405	0.000144358
295	ANKRA2	1.29709	3.08e-05
296	ANKRD10	1.11764	3.05e-07
297	ANKRD11	1.34571	2.97e-105
298	ANKRD12	1.47076	8.89e-25
299	ANKRD13A	0.944079	9.6e-10
300	ANKRD13B	1.2157	1.44e-06
301	ANKRD13C	0.328628	2.49e-10
302	ANKRD13D	-0.194188	2.84e-16
303	ANKRD17	1.26332	4.16e-36
304	ANKRD27	-0.217038	7.08e-20
305	ANKRD28	0.555012	0.000791325
306	ANKRD33B	-1.45579	2.17e-16
307	ANKRD39	0.798665	1.75e-32
308	ANKRD42	-1.92732	9.26e-57
309	ANKRD44	2.24563	1.99e-152
310	ANKRD46	-0.152211	8.98e-22
311	ANKRD52	0.733198	2.28e-08
312	ANKRD54	0.344865	1.27e-05
313	ANKRD9	2.01635	6.75e-13
314	ANKS1A	0.847317	0.00179291
315	ANKS3	0.242934	0.0182048
316	ANKS4B	-1.46208	1.32e-66
317	ANKS6	-1.10344	3.71e-12
318	ANO10	-1.07145	3.28e-07
319	ANO5	1.99339	3.27e-44
320	ANO6	-1.72902	2.66e-39
321	ANO8	1.40321	1.09e-10
322	ANP32A	0.898733	2.47e-30
323	ANP32B	1.49795	2.24e-87
324	ANP32E	0.453152	2.56e-20
325	ANPEP	-2.28274	3.74e-283
326	ANTXR2	0.920391	3.27e-08
327	ANXA1	4.7763	2.18e-11
328	ANXA11	1.03944	9.3e-24
329	ANXA2	1.8562	3.73e-20
330	ANXA4	-0.935306	0.000777442
331	ANXA6	2.38575	8.89e-63
332	ANXA7	-0.244831	2.16e-82
333	AOAH	1.91057	2.76e-09
334	AOX1	-1.79918	3.75e-183
335	AOX2	-1.49008	5.33e-15
336	AP1AR	0.503879	0.000105092
337	AP1B1	-0.340353	6.08e-07
338	AP1G1	0.785028	2.43e-10
339	AP1M1	0.24892	1.02e-07
340	AP1S2	0.237414	1.85e-05
341	AP1S3	0.382506	0.0208618
342	AP2A2	-0.267941	1.44e-26
343	AP2B1	0.589391	4.91e-12
344	AP2M1	-0.313865	3.55e-30
345	AP2S1	0.0959807	1.06e-14
346	AP3B1	0.904676	7.53e-13
347	AP3D1	0.191068	5.02e-17
348	AP3M1	-0.463236	8.77e-39
349	AP3M2	1.37906	1.17e-14
350	AP3S1	-0.336223	1.11e-15
351	AP3S2	1.72754	3.1e-81
352	AP4B1	0.842396	0.00185625
353	APAF1	2.4561	2.79e-30
354	APBB1	1.14244	9.18e-07
355	APBB1IP	2.47431	3.1e-117
356	APC	0.626642	0.000157526
357	APCDD1L	-2.0984	3.63e-13
358	APEH	-1.06142	2e-53
359	APELA	-0.743143	0.00604606
360	APH1AL	0.173189	5.89e-10
361	API5	0.535981	2.83e-17
362	APIP	-0.984193	6.16e-18
363	APLP2	-2.1198	2.34e-303
364	APMAP	-0.98875	3.36e-23
365	APOA1	-2.08967	1.39e-292
366	APOA1BP	-1.10665	5.43e-66
367	APOA4	-1.32136	4.95e-123
368	APOB	-2.55028	3.43e-288
369	APOC3	-3.11159	2.96e-265
370	APOH	1.44092	0.000681215
371	APOO	-0.438232	1.84e-09
372	APOOL	-0.288374	1.03e-26
373	APP	-0.449541	6.28e-175
374	APPBP2	0.250678	7.57e-05
375	APPL1	0.668406	3.39e-06
376	APPL2	1.10828	2.63e-12
377	APTX	1.47997	5.03e-10
378	AQP11	-2.94854	1.08e-68
379	AQP2	-5.41198	6.43e-31
380	AQP3	4.28753	8.53e-09
381	AQP4	-2.77065	3.42e-28
382	AQP5	3.65493	2.74e-06
383	AQP7	-1.64594	2.99e-64
384	AQP9	-2.5991	2.7e-20
385	AQR	0.502221	2.26e-07
386	ARAP2	2.55021	9.6e-127
387	ARCN1	0.612449	1.63e-05
388	ARF1	0.315752	6.52e-20
389	ARF4	0.663581	1.73e-16
390	ARF6	1.16095	7.63e-109
391	ARFGAP1	0.286542	4.82e-09
392	ARFGAP3	-0.0833637	1.56e-23
393	ARFGEF1	0.614448	1.34e-23
394	ARFGEF2	0.245261	9.25e-10
395	ARFGEF3	-0.509975	0.00514245
396	ARFIP1	-0.419738	2.91e-24
397	ARFIP2	-0.197032	1.79e-21
398	ARG2	-1.55591	5.54e-40
399	ARGLU1	1.2325	5.37e-85
400	ARHGAP1	-0.0524244	2.42e-10
401	ARHGAP10	1.25003	3.31e-12
402	ARHGAP11B	1.37803	6.76e-08
403	ARHGAP12	-0.450145	4.61e-12
404	ARHGAP15	2.75901	2.07e-130
405	ARHGAP17	1.18681	1.24e-11
406	ARHGAP18	-1.90559	3.74e-68
407	ARHGAP21	-1.03307	1.26e-42
408	ARHGAP24	-0.739154	8.26e-18
409	ARHGAP25	2.81662	2.15e-37
410	ARHGAP26	1.73527	7.79e-24
411	ARHGAP27	2.41949	1.68e-71
412	ARHGAP29	1.88893	4.63e-58
413	ARHGAP35	-0.275184	6.34e-06
414	ARHGAP39L	-1.09569	0.000834848
415	ARHGAP42	-0.336069	1.01e-17
416	ARHGAP44	-1.07719	5.48e-30
417	ARHGAP45	2.42353	1.6e-168
418	ARHGAP5	-0.711504	8.52e-53
419	ARHGAP6	1.6945	2.59e-16
420	ARHGDIA	0.635451	4.75e-38
421	ARHGDIB	2.48013	7.83e-91
422	ARHGEF10L	-1.5897	2.1e-38
423	ARHGEF12	-0.604386	5.52e-58
424	ARHGEF16	-0.554036	0.00020583
425	ARHGEF18	1.75242	5.25e-43
426	ARHGEF28	1.13398	1.24e-30
427	ARHGEF3	2.34051	3.38e-82
428	ARHGEF38	-0.988713	1.32e-08
429	ARHGEF5	-1.02053	1.94e-05
430	ARHGEF6	2.50172	3.01e-112
431	ARHGEF7L	2.86475	2.64e-84
432	ARID1A	1.06735	2.35e-20
433	ARID1B	0.718109	1.23e-16
434	ARID2	1.11283	3.3e-11
435	ARID3A	2.4317	7.51e-58
436	ARID3B	0.67734	6.77e-12
437	ARID4A	1.77602	8.22e-68
438	ARID4B	1.38364	2.02e-41
439	ARID5A	3.4482	8.4e-74
440	ARID5B	2.08639	2.35e-100
441	ARIH1	0.421188	1.11e-12
442	ARIH2	1.37112	9.49e-07
443	ARL1	-0.878306	1.71e-28
444	ARL13B	0.434246	2.97e-06
445	ARL14EP	0.733215	0.0014166
446	ARL15	0.172012	1e-19
447	ARL2	-0.217871	0.000250306
448	ARL3	-0.388514	1.31e-13
449	ARL4A	1.68266	7.84e-19
450	ARL4C	2.39551	9.19e-24
451	ARL5A	0.625127	6.74e-13
452	ARL6	-0.3275	3.62e-10
453	ARL6IP1	0.368957	4.85e-07
454	ARL6IP4	0.289659	4.52e-11
455	ARL6IP5	0.358616	6.79e-10
456	ARL8B	-0.334271	7.17e-18
457	ARL9	0.809479	0.000473708
458	ARMC1	0.107769	0.0025548
459	ARMC7	-0.512003	0.00132119
460	ARMH3	-0.138447	9.51e-10
461	ARNT	0.872796	0.000165957
462	ARNTL	1.38512	9.93e-05
463	ARNTL2	-0.818306	7.44e-18
464	ARPC1A	-0.36263	1.03e-23
465	ARPC1B	2.71096	1.88e-172
466	ARPC2	1.4348	1.73e-90
467	ARPC3	1.46443	1.32e-65
468	ARPC4	1.84476	1.29e-187
469	ARPC5	0.934393	0.000224082
470	ARPC5L	1.05364	1.09e-05
471	ARPP19	0.348701	3.39e-11
472	ARRDC1	1.88717	4.64e-13
473	ARRDC2	1.74362	0.000166988
474	ARRDC3	2.3271	1.54e-243
475	ARSG	1.66455	4.13e-07
476	ARVCF	-1.4885	3.94e-46
477	AS3MT	-0.867486	1.53e-40
478	ASAH1	-0.626586	1.99e-22
479	ASAP1	2.27098	5.46e-29
480	ASAP2	-1.07568	1.27e-17
481	ASAP3	-1.56877	9.12e-40
482	ASB1	-0.488906	7.36e-12
483	ASB13	-1.104	5.73e-19
484	ASB2	3.06849	2.92e-34
485	ASB7	0.516052	0.00731777
486	ASB9	0.0731811	3.74e-14
487	ASCC1	2.02417	1.16e-36
488	ASCC3	-0.173002	6.3e-15
489	ASF1A	1.12898	1.17e-06
490	ASH1L	0.834601	7.7e-32
491	ASH2L	1.10106	1.42e-05
492	ASL	2.38114	1.17e-40
493	ASMTL	-0.0127083	7.86e-07
494	ASNS	1.82933	3.48e-24
495	ASNSD1	0.938296	0.0385335
496	ASPA	-1.699	1.3e-113
497	ASPG	1.32888	1.17e-14
498	ASPH	0.482771	1.26e-21
499	ASPM	2.71506	2.95e-36
500	ASRGL1	-1.94951	4.11e-70
501	ASS1	4.26116	4.63e-118
502	ASXL1	1.81793	4.73e-18
503	ASXL2	1.19515	1.57e-24
504	ATAD1	0.68598	7.12e-06
505	ATAD2	1.12391	5.06e-09
506	ATAD2B	1.18337	2.57e-35
507	ATAD3B	-0.0388218	7.12e-10
508	ATAD5	1.42369	1.71e-12
509	ATE1	0.54675	1.02e-08
510	ATF1	0.986341	6.33e-15
511	ATF2	0.914979	3.55e-20
512	ATF3	1.95206	8.27e-46
513	ATF4	1.18307	4.27e-135
514	ATF6B	0.854097	5.13e-08
515	ATF7IP	1.76482	7.03e-70
516	ATG101	0.62572	1e-09
517	ATG12	0.853333	1.33e-07
518	ATG13	-0.174213	2.81e-19
519	ATG2A	1.27515	1.64e-22
520	ATG3	-0.0381898	7.42e-07
521	ATG4A	2.05854	5.87e-14
522	ATG4C	-0.491112	1.13e-05
523	ATG5	0.86052	0.00100588
524	ATG7	0.425309	5.6e-06
525	ATG9A	-0.576138	4.67e-08
526	ATIC	0.73513	1.32e-17
527	ATL2	0.651608	4.74e-21
528	ATM	0.326197	0.0455936
529	ATMIN	1.41519	1.6e-05
530	ATN1	-0.958518	2.19e-18
531	ATOX1	-0.494559	3.6e-31
532	ATP10A	3.5484	1.04e-43
533	ATP11B	0.185914	4.02e-17
534	ATP11C	-0.0613354	2.23e-12
535	ATP13A1	-0.309383	0.00345833
536	ATP13A2	1.33596	1.59e-27
537	ATP13A3	-0.207844	4.53e-22
538	ATP1A1	-0.275756	0
539	ATP1B1	-1.87116	0
540	ATP1B3	1.01482	0.00164324
541	ATP23	0.0465053	4.28e-14
542	ATP2A2	-0.88448	1.87e-69
543	ATP2A3	2.63543	2.4e-125
544	ATP2B1	1.60913	2.59e-57
545	ATP2B4	-0.927436	4.12e-10
546	ATP2C1	-0.477998	6.21e-16
547	ATP5B	0.889744	1.65e-119
548	ATP5C1	-0.828589	2.4e-41
549	ATP5D	-0.204052	1.54e-09
550	ATP5E	-0.493767	9.29e-159
551	ATP5F1AW	-7.09359	0
552	ATP5F1AZ	-0.0553899	5.23e-18
553	ATP5G1	-1.66302	1.89e-192
554	ATP5G2	-0.0487096	5.92e-10
555	ATP5G3	-0.683909	2.02e-39
556	ATP5H	-0.474383	2.66e-47
557	ATP5I	-0.486055	6.47e-35
558	ATP5J	0.136426	2.82e-39
559	ATP5J2	-0.58897	2.4e-94
560	ATP5L	-0.42025	1.39e-20
561	ATP5O	-0.521933	2.98e-60
562	ATP5PB	-0.578881	3.33e-24
563	ATP5S	-1.10018	1.68e-19
564	ATP5SL	0.360853	3.63e-13
565	ATP6	1.33573	1.36e-214
566	ATP6AP1	-1.02109	1.32e-43
567	ATP6AP2	-1.05818	7.19e-38
568	ATP6V0A1	-1.31087	9.19e-79
569	ATP6V0A2	-0.0141385	0.000154464
570	ATP6V0B	-0.23149	6.2e-13
571	ATP6V0C	0.366312	1.96e-35
572	ATP6V0E1	-0.830778	5.5e-19
573	ATP6V1A	0.052759	1.5e-09
574	ATP6V1B2	0.04277	3.56e-17
575	ATP6V1C1	-0.0216021	2.29e-06
576	ATP6V1C2	-0.872537	0.00508226
577	ATP6V1D	-0.614341	6.74e-26
578	ATP6V1E1	-0.511592	3.11e-32
579	ATP6V1G1	-0.180306	4.23e-18
580	ATP6V1G3	-1.37628	1.98e-08
581	ATP6V1H	-0.22627	3.62e-07
582	ATP7A	1.56175	1.42e-20
583	ATP8	-1.42294	1.08e-92
584	ATP8A1	2.20322	3.63e-26
585	ATP8B1	-1.06588	1.91e-07
586	ATP9B	0.913275	0.000679341
587	ATPAF1	-0.332635	0.00364252
588	ATPAF2	-0.212925	0.000299746
589	ATPIF1	-0.444165	6.26e-79
590	ATRAID	-0.201878	5.96e-32
591	ATRIP	1.13121	0.0142152
592	ATRN	-0.575823	3.46e-47
593	ATRNL1	-2.34603	4.32e-27
594	ATRX	1.59808	1.09e-136
595	ATVR1	-0.396151	0.0100165
596	ATXN2	0.758272	9.78e-17
597	ATXN3	1.50225	6.11e-15
598	ATXN7	1.59425	2.92e-39
599	ATXN7L1	1.25869	3.43e-16
600	AUH	-0.168069	1.67e-19
601	AUP1	0.0270531	1.27e-60
602	AURKAIP1	0.491091	4.02e-22
603	AUTS2	-1.50212	1.96e-05
604	AvBD10	-1.83207	4.27e-237
605	AvBD9	-1.94169	7.67e-96
606	AVD	7.96111	4.6e-146
607	AVDL	-0.68606	2.07e-112
608	AVPI1	2.2033	2.13e-36
609	AWAT1	-1.00784	5e-17
610	AXL	-1.61973	3.24e-82
611	AZI2	1.03814	1.53e-17
612	AZIN1	0.690478	6.53e-26
613	B2M	8.74039	2.98e-192
614	B3GALNT2	-1.13032	1.01e-23
615	B3GNT2	2.70511	3.71e-174
616	B3GNT5	3.88359	1.64e-59
617	B3GNT7	-2.78852	1.91e-15
618	B4GALNT3	-3.14116	1.65e-45
619	B4GALT1	7.43901	1.39e-28
620	B4GALT3	0.476174	0.0123701
621	B4GALT4	0.0890467	4.14e-05
622	B4GALT5	-0.8442	0.00911265
623	B4GALT7	0.194977	3.93e-06
624	B4GALTL	1.95147	3.34e-17
625	B9D1	0.0699478	0.00464584
626	BAAT	-2.35378	1.61e-192
627	BABAM1	0.0947694	5.63e-15
628	BACE2	-2.71122	1.55e-18
629	BACH1	1.67854	2.15e-39
630	BAG1	1.70711	1.02e-10
631	BAG3	-0.166151	0.033565
632	BAG5	-1.47045	1.16e-22
633	BAHCC1	2.06283	1.84e-46
634	BAHD1	0.987947	0.00140643
635	BAIAP2	-1.15248	2.81e-42
636	BAIAP2L1	-0.960159	1.7e-13
637	BAK1	3.04046	2.55e-87
638	BAMBI	-0.411108	2.34e-10
639	BANP	1.52848	0.000397812
640	BAP1	0.82433	0.00406198
641	BARX2	1.15172	0.0143559
642	BASP1	2.5656	1.62e-19
643	BATF	4.03564	1.52e-115
644	BATF3	4.23965	1.21e-49
645	BAZ1A	1.55088	1.76e-59
646	BAZ1B	1.07347	4.69e-49
647	BAZ2A	1.66659	7.35e-10
648	BAZ2B	-0.33028	3.38e-14
649	BBIP1	-1.50292	7.34e-94
650	BBLN	-0.389843	0.000617396
651	BBOX1	-2.26242	4.78e-120
652	BBS2	-0.322658	3.43e-07
653	BBS4	-0.518256	0.00379824
654	BBS5	0.681695	0.00151173
655	BBS7	2.10156	1.15e-19
656	BBX	1.19488	1.56e-34
657	BCAP29	0.893215	2.97e-11
658	BCAP31	0.175172	1.66e-15
659	BCAR1	-0.896216	2.56e-31
660	BCAR3	-0.881828	3e-17
661	BCAS2	0.676882	2.31e-11
662	BCAT1	-0.968924	2.95e-88
663	BCCIP	0.0307085	6.72e-11
664	BCKDHA	-1.35797	2.65e-44
665	BCKDHB	-1.33914	8.5e-53
666	BCKDK	-0.313526	2.07e-10
667	BCL10	1.95927	6.14e-23
668	BCL11B	2.90063	4.70489e-293
669	BCL2	0.945339	4.92e-34
670	BCL2A1	4.63993	7.56e-167
671	BCL2L1	-0.705378	1.2e-20
672	BCL2L10	1.28589	8.22e-15
673	BCL2L11	2.0312	4.81e-20
674	BCL2L13	-0.705598	1.15e-09
675	BCL6	7.09924	2.97e-52
676	BCL7A	0.909972	8.9e-10
677	BCL7B	0.511228	9.71e-06
678	BCL9	-0.400063	3.07e-07
679	BCL9L	0.906016	0.000432639
680	BCLAF1	1.40922	1.33e-58
681	BCO1	2.00565	1.28e-22
682	BCO2	-0.7177	5.09e-15
683	BCOR	1.5205	9.62e-18
684	BCORL1	0.273263	0.00014537
685	BDH1A	-0.749044	6.04e-19
686	BDH1B	-1.59016	8.12e-83
687	BDH2	-2.12189	5.41e-142
688	BDP1	1.10934	9.78e-10
689	BECN1	0.919441	1.05e-15
690	BEND3	2.59377	1.43e-63
691	BEND7	-0.0888468	8.56e-17
692	BET1	0.634059	0.000640359
693	BET1L	0.30843	0.01695
694	BF1	2.68042	1.17e-276
695	BF2	3.52142	0
696	BFAR	1.07227	0.000656618
697	BG1	-1.41961	2.75e-69
698	BG2	-0.313539	6.99e-69
699	BG8	-4.95102	0
700	BHLHE40	1.61219	6.63e-33
701	BHLHE41	1.32861	4.29e-07
702	BHMT2	-0.725507	2.22e-59
703	BICC1	-0.725417	1.34e-54
704	BICD1	1.21783	0.030746
705	BICD2	1.10945	6.79e-10
706	BID	1.08173	1.06e-07
707	BIN2	2.90771	8.6e-130
708	BIRC2	3.28862	4.59e-186
709	BIRC5	1.55683	5.71e-22
710	BIRC6	0.735523	6.27e-24
711	BIVM	0.646375	4.58e-12
712	BLB1	1.58786	1.8e-21
713	BLB2	1.95281	1.12e-39
714	BLCAP	0.261021	1.02e-12
715	BLMH	-0.538068	1.56e-22
716	BLOC1S1	0.220891	7.01e-29
717	BLOC1S2	0.115373	0.000156053
718	BLOC1S4	-0.494672	0.000188029
719	BLOC1S5	-0.505233	2.43e-12
720	BLOC1S6	0.147953	1.14e-06
721	BMF	1.69646	8.12e-08
722	BMI1	0.073291	2.63e-09
723	BMP2	-1.78007	2.9e-07
724	BMP2K	1.85057	1.04e-38
725	BMPR1A	-1.21831	3.23e-16
726	BMPR2	-0.148113	5.44e-23
727	BMS1	1.1138	2.16e-23
728	BMT2	-1.51219	3.79e-10
729	BNIP2	1.30245	4.74e-12
730	BNIP3	-0.248465	5.8e-14
731	BNIP3L	0.592389	1.17e-17
732	BOC	-0.737476	4.54e-16
733	BOD1	0.721225	0.00226192
734	BOD1L1	1.01826	1.22e-38
735	BOK	1.53196	6.63e-11
736	BOLA3	0.126941	2.95e-19
737	BOP1	0.496984	0.00182157
738	BORCS6	1.5162	7.67e-36
739	BORCS7	-0.727014	3.05e-10
740	BORCS8	0.505107	2.15e-07
741	BPGM	-1.9189	2.77e-13
742	BPHL	-1.33366	8.73e-82
743	BPNT1	-1.18632	2.39e-46
744	BPTF	0.967772	3.52e-37
745	BRAF	1.30565	2.71e-16
746	BRCA1	1.26545	4.07e-07
747	BRCA2	-1.25539	0.000214797
748	BRD1	1.41732	7.09e-52
749	BRD2	1.9012	2.21e-168
750	BRD3	0.961448	4.38e-05
751	BRD4	1.25105	3.11e-63
752	BRD7	0.38772	2.6e-12
753	BRD8	1.07306	6.09e-08
754	BRD9	0.889371	3.95e-09
755	BRE	0.252079	3.4e-10
756	BRF1	0.865752	3e-12
757	BRI3	-0.578508	2.2e-23
758	BRI3BP	-0.831391	0.000218708
759	BRIX1	2.36414	2.17e-57
760	BRK1	0.47805	4.22e-33
761	BROX	0.902921	1.68e-07
762	BRSK1	2.2254	5.02e-42
763	BRWD1	1.50069	1.38e-44
764	BRWD3	0.294489	7.37e-14
765	BSDC1	0.87134	0.0324463
766	BSG	-1.53502	5.73e-193
767	BSPRY	-1.29327	1.22e-19
768	BST1	1.47187	2.94e-64
769	BTAF1	1.52052	7.27e-21
770	BTBD1	0.826944	3.1e-13
771	BTBD3	-0.620967	3.72e-17
772	BTBD6	2.02377	2.59e-07
773	BTBD7	1.10988	6.36e-09
774	BTBD9	0.224846	3.24e-06
775	BTD	-1.80462	6.37e-19
776	BTF3	0.726074	1.01e-47
777	BTF3L4	1.03806	2.78e-38
778	BTG1	2.49402	0
779	BTG2	2.46109	0
780	BTLA	3.0514	6.32e-62
781	BTN1A1	3.31511	1.34e-63
782	BTN3A3L2	-2.77472	8.34e-58
783	BTRC	1.13686	0.000211431
784	BUB1B	2.42268	1.99e-15
785	BUB3	0.959075	6.03e-12
786	BUD13	1.22424	2.95e-08
787	BUD31	0.0781057	3.55e-18
788	BYSL	0.457676	1.13e-14
789	BZW1	-0.000206108	4.98e-16
790	BZW2	1.3538	2.46e-50
791	C10H15ORF48	4.52464	4.69e-251
792	C10orf128	2.66535	6.15e-26
793	C10orf2	0.580315	2.44e-09
794	C10orf90	-1.75415	3.9e-35
795	C11orf52	-0.52291	3.83e-05
796	C11orf54	-1.87286	2.44e-116
797	C11orf57	0.994166	8.29e-08
798	C11orf58	0.609251	3.54e-30
799	C12orf10	0.238555	0.00081008
800	C12orf29	-0.12004	2.83e-11
801	C12orf4	0.793336	6.15e-06
802	C12orf43	0.236181	9.75e-06
803	C12orf45	0.805781	1.58e-11
804	C12orf57	-0.112383	2.34e-16
805	C12orf65	-0.554994	4.27e-20
806	C12orf73	-0.0984886	0.000194046
807	C12orf75	2.06879	7.22e-32
808	C14orf105	-0.41151	0.000685379
809	C14orf159	-0.134022	7.31e-16
810	C14orf2	-0.156465	2.68e-85
811	C15orf39	3.03821	4.97e-21
812	C15ORF40	0.852901	2.49e-29
813	C15orf61	0.151411	0.000161606
814	C16orf62	0.0125043	1.47e-06
815	C16orf72	1.00444	1.67e-14
816	C16orf87	0.395042	4.41e-15
817	C17orf75	0.0350528	5.9e-09
818	C18orf32	0.200061	3.51e-15
819	C18orf8	1.06277	1.83e-06
820	C19orf12	0.735785	3.07e-06
821	C19orf24	1.58463	2.37e-16
822	C19orf43	0.984382	0.000794034
823	C19orf60	0.630984	0.000629701
824	C19orf70	-1.33138	1.75e-111
825	C1D	1.43172	5.4e-16
826	C1GALT1	0.586251	1.15e-14
827	C1GALT1C1	-0.815083	0.0306988
828	C1H3ORF52	1.01937	1.22e-06
829	C1orf116	-0.809392	0.000303273
830	C1orf131	0.664686	7.95e-18
831	C1orf198	-0.991089	3.31e-17
832	C1orf21	-1.36102	1.45e-08
833	C1orf210	-2.42335	8.69e-87
834	C1orf35	1.12626	7.57e-08
835	C1orf43	0.501403	1.24e-12
836	C1orf50	0.0885789	8.04e-05
837	C1orf52	0.958786	0.000342557
838	C1orf53	-1.4834	5.37e-59
839	C1QA	1.32945	2.96e-11
840	C1QB	2.86401	1.23e-21
841	C1QBP	-0.215239	4.77e-17
842	C1QC	2.24617	1.6e-26
843	C1QTNF9B	-2.50982	8.61e-249
844	C1R	2.82009	5.38e-17
845	C1S	2.16966	4.74e-14
846	C20H20ORF24	-0.534167	1.42e-28
847	C20orf112	-1.25146	1.31e-14
848	C21orf59	0.550906	0.0320093
849	C21orf62	-0.688769	1.1e-13
850	C21orf91	2.78292	2.77e-123
851	C22orf39	0.43572	4.94e-24
852	C23H1ORF109	1.35508	7.33e-05
853	C26H6ORF125	-0.0231417	1.43e-11
854	C2CD2L	0.99535	0.00230429
855	C2CD5	0.503477	4.99e-05
856	C2H6orf52	1.01094	1.43e-18
857	C2H8ORF76	0.239743	1.69e-17
858	C2orf42	1.44916	3.88e-08
859	C2orf49	1.32106	1.9e-12
860	C2orf76	-0.147608	7.19e-07
861	C3	1.81334	4.99e-07
862	C3H1ORF115	-1.22648	3.89e-10
863	C3H6ORF163	-2.37141	4.96e-20
864	C3H8ORF80	0.0500296	0.00257238
865	C3orf70	1.01462	0.000329539
866	C4	1.16553	8.88e-26
867	C4BPG	0.42664	2.47e-18
868	C4H4ORF32	0.851496	4.17e-13
869	C5	-1.05782	6.83e-06
870	C5AR1	2.3719	0.000446319
871	C5H11ORF9	-1.98752	3.7e-23
872	C5orf15	-0.592808	3.49e-22
873	C5orf24	0.292073	3.59e-19
874	C5orf63	0.695476	1.28e-12
875	C6orf106	0.261982	6.14e-10
876	C6orf120	-0.848271	9.55e-20
877	C6orf132	-1.61389	6.54e-54
878	C6orf203	-0.0774041	1.16e-07
879	C6orf62	1.29192	1.24e-46
880	C7orf25	-0.841379	1.75e-20
881	C7orf50	0.260777	2.64e-06
882	C7orf73	0.0810927	1.12e-20
883	C8G	-0.901371	4.89e-41
884	C8orf4	3.22113	2.94e-09
885	C8orf59	1.07441	4.72e-25
886	C9orf116	-1.2774	2.22e-09
887	C9orf142	1.69289	8.18e-19
888	C9orf40	1.17583	3.71e-09
889	C9ORF58	-0.395707	4.23e-17
890	C9orf69	0.481574	0.00194977
891	C9orf78	0.705883	2.57e-07
892	C9orf85	1.63172	5.44e-11
893	CA2	-2.03933	3.42e-37
894	CA5A	-0.206592	3.58e-21
895	CAAP1	1.571	9.19e-07
896	CAB39	1.02561	3.35e-28
897	CAB39L	-1.12536	0.0010008
898	CACFD1	-1.72238	7.16e-25
899	CACHD1	-1.16575	2.32e-05
900	CACNA2D1	-0.549347	2e-22
901	CACTIN	0.541817	6.97e-09
902	CACUL1	0.793692	0.00344412
903	CACYBP	0.727313	4.59e-20
904	CAD	-0.0125102	0.000695229
905	CADM1	-0.857671	2.36e-21
906	CALB1	-3.60795	6.11e-28
907	CALCA	2.22638	2.52e-24
908	CALCOCO2	1.59561	3.34e-62
909	CALM1	0.730178	8.01e-68
910	CALM2	0.534716	2.81e-31
911	CALML4	-1.72961	7.16e-150
912	CALR	0.132247	4.58e-52
913	CAMK1D	1.50531	3.8e-12
914	CAMK2D	1.45123	8.02e-14
915	CAMK2G	2.01392	1.92e-26
916	CAMKK2	2.78442	3.57e-60
917	CAMLG	-0.0840123	6.87e-06
918	CAMSAP1	1.49734	3.16e-08
919	CAMSAP2	0.472185	1.14e-13
920	CAMTA1	-0.452099	3.59e-40
921	CAND1	0.258113	4.27e-10
922	CANX	-1.21037	1.77e-94
923	CAP1	1.07653	9.38e-46
924	CAPG	1.68785	8.43e-28
925	CAPN11	1.05433	1.87e-09
926	CAPN15	1.07451	0.00123532
927	CAPN7	1.64634	3.67e-11
928	CAPRIN1	0.312601	5.9e-24
929	CAPSL	-2.13128	2.19e-41
930	CAPZA1	1.43522	1.06e-50
931	CAPZA2	0.619547	7.23e-23
932	CAPZB	0.725606	2.79e-38
933	CARD11	0.99042	6.91e-40
934	CARD19	1.84182	7.97e-28
935	CARD8	2.07138	1.75e-10
936	CARHSP1	0.997694	6.55e-32
937	CARNMT1	0.927033	2.37e-27
938	CARS	1.26737	1.82e-17
939	CARS2	-0.366133	1.66e-31
940	CASC3	0.449555	6.11e-09
941	CASC4	-0.356048	3.36e-115
942	CASD1	-0.316467	1.62e-13
943	CASK	-0.952438	1.98e-64
944	CASKIN2	-1.42358	4.42e-09
945	CASP3	1.58256	1.08e-45
946	CASP6	-0.661696	2.5e-41
947	CASP7	1.24318	5.19e-08
948	CASP8	1.73137	1.46e-28
949	CASP8AP2	1.58127	1.28e-36
950	CASS4	1.00057	0.0174807
951	CAT	-1.62922	2.34e-173
952	CATHB1	0.945904	1.7e-58
953	CBFB	1.58529	1.1e-27
954	CBL	1.95954	4.13e-53
955	CBLB	2.07702	1.8e-51
956	CBLL1	1.14185	0.00028077
957	CBR3	-0.711712	4.69e-68
958	CBR4	-0.849149	3.3e-28
959	CBS	-1.93655	3.29e-52
960	CBX1	1.10353	1.9e-14
961	CBX3	0.822006	1.12e-25
962	CBX4	1.823	2.8e-27
963	CBX5	1.79081	4.36e-20
964	CBX6	0.541693	3.92e-27
965	CBX7	1.75905	1.39e-28
966	CC2D1A	0.966785	4.48e-11
967	CC2D2A	-0.65524	3.28e-06
968	CCAR1	0.318281	2.47e-21
969	CCDC12	0.741709	4.08e-10
970	CCDC126	0.748885	0.0375312
971	CCDC127	-0.83492	6.72e-35
972	CCDC134	0.103653	2.02e-14
973	CCDC137	1.40756	4.42e-11
974	CCDC15	0.534515	0.00435344
975	CCDC152	-1.47116	2.35e-112
976	CCDC167	1.95955	1.07e-20
977	CCDC171	1.79274	7.56e-14
978	CCDC173	3.10329	1.21e-121
979	CCDC186	0.669509	3.86e-32
980	CCDC189	-0.848542	1.29e-16
981	CCDC25	0.0807176	2.14e-14
982	CCDC28A	-0.01625	4e-15
983	CCDC28B	-0.912285	1.38e-09
984	CCDC30	-1.77557	5.59e-54
985	CCDC32	0.376704	4.71e-13
986	CCDC34	-0.552413	6.82e-11
987	CCDC43	0.774119	4.68e-06
988	CCDC47	-0.840377	7.95e-19
989	CCDC50	-0.611302	4.77e-32
990	CCDC51	0.0743736	0.000549893
991	CCDC53	0.0242396	0.0434081
992	CCDC58	-0.979847	9.72e-23
993	CCDC6	-0.281012	1.06e-21
994	CCDC61	0.876653	4.1e-09
995	CCDC66	2.46572	7.93e-25
996	CCDC69	2.88473	8.78e-81
997	CCDC71L	0.807281	0.000238074
998	CCDC80	-4.05908	5.82e-06
999	CCDC85C	-0.329313	7.37e-05
1000	CCDC86	0.74781	2.53e-31
1001	CCDC88A	2.40257	3.63e-41
1002	CCDC88B	1.16371	1.68e-51
1003	CCDC90B	-0.229304	2.94e-12
1004	CCDC91	0.0269978	8.76e-05
1005	CCDC93	0.234357	0.0390229
1006	CCDC94	1.14593	6.95e-08
1007	CCL19	4.70132	5.1e-77
1008	CCL26	5.52912	4.5e-54
1009	CCL5	4.72859	3.59e-28
1010	CCM2	2.47606	1.66e-30
1011	CCNA2	1.7221	7.24e-13
1012	CCNB1	2.22134	2.92e-21
1013	CCNC	0.622508	0.000260204
1014	CCND1	1.21204	6.83e-51
1015	CCND3	2.75313	4.13e-109
1016	CCNDBP1	1.08808	7.66e-17
1017	CCNG1	0.181206	3.18e-10
1018	CCNG2	1.19709	3.82e-17
1019	CCNH	1.10488	3.23e-08
1020	CCNI	-1.02606	2.39e-148
1021	CCNK	1.13842	5.47e-08
1022	CCNL1	2.28668	4.44e-101
1023	CCNL2	1.59355	2.14e-66
1024	CCNT1	1.82102	3.85e-09
1025	CCNT2	0.459468	1.21e-08
1026	CCNY	2.12558	4.93e-80
1027	CCNYL1	-0.0991958	2.51e-17
1028	CCPG1	0.0295442	0.00176933
1029	CCR2	3.13251	7.16e-13
1030	CCR5	2.66945	7.76e-30
1031	CCR8	3.738	6.95e-70
1032	CCS	0.410648	2.41e-30
1033	CCSAP	2.51347	4.66e-18
1034	CCSER1	0.0337098	0.000941074
1035	CCSER2	0.5188	1.71e-14
1036	CCT2	0.158219	4.83e-23
1037	CCT3	0.565065	2.38e-33
1038	CCT4	0.499301	2.1e-25
1039	CCT5	0.653673	3.56e-41
1040	CCT6A	-0.0741668	4.04e-30
1041	CCT7	0.01074	9.61e-25
1042	CCT8	-0.0753698	1.35e-25
1043	CCZ1	0.0537795	1.69e-13
1044	CD164	0.602499	3.35e-26
1045	CD2	2.53422	2.13e-43
1046	CD226	2.44588	6.51e-49
1047	CD24	-0.879507	5.22e-38
1048	CD244	0.984797	2.98e-05
1049	CD247	2.98587	5.04e-299
1050	CD274	4.66181	4.44e-68
1051	CD28	3.24796	1.29e-242
1052	CD2AP	0.767296	7.56e-13
1053	CD300LG	4.35642	1.46e-50
1054	CD38	2.96205	5.03e-85
1055	CD3D	3.39783	4.58727e-294
1056	CD3E	3.00021	4.4e-255
1057	CD4	2.74575	1.69e-96
1058	CD40LG	2.92221	1.99e-75
1059	CD44	3.47296	7.39e-252
1060	CD47	1.75448	3.8e-157
1061	CD5	2.59784	3.36e-160
1062	CD55	2.50272	8.86e-06
1063	CD6	3.15844	5.29e-97
1064	CD63	-0.192393	1.1e-31
1065	CD69L	2.14918	2.33e-06
1066	CD7	4.14064	2.85e-43
1067	CD74	1.92576	1.46e-17
1068	CD81	1.7375	3.04e-35
1069	CD82	1.75371	4.48e-109
1070	CD83	2.87177	1.97e-63
1071	CD8A	2.9569	4.25e-47
1072	CD8BP	3.67921	5.45e-28
1073	CD9	-4.35138	4.42e-15
1074	CD99	2.10007	2.01e-12
1075	CDA	-1.41894	1.37e-71
1076	CDC123	0.422741	5.9e-05
1077	CDC14A	1.20332	1.16e-14
1078	CDC14B	1.75371	1.33e-06
1079	CDC20	2.2047	1.24e-14
1080	CDC26	0.10396	7.44e-27
1081	CDC27	0.8194	1.3e-08
1082	CDC2L1	1.51047	8.92e-66
1083	CDC34	1.15454	3.18e-06
1084	CDC37	1.08503	3.01e-15
1085	CDC37L1	0.410577	1.75e-06
1086	CDC40	0.648808	3.48e-08
1087	CDC42	0.667299	2.63e-29
1088	CDC42BPA	-0.804556	2.11e-29
1089	CDC42BPB	-0.572397	6.71e-38
1090	CDC42EP1	-0.884901	0.000535279
1091	CDC42EP4	-0.10453	0.018738
1092	CDC42SE1	0.553417	7.54e-26
1093	CDC42SE2	2.36334	1.42e-73
1094	CDC45	0.605998	0.00626333
1095	CDC5L	0.924151	6.65e-37
1096	CDC6	1.7894	2.74e-08
1097	CDC73	1.68397	6.72e-26
1098	CDCA3	2.36384	6.65e-25
1099	CDCA4	2.20806	9e-38
1100	CDCA7	1.5184	2.19e-10
1101	CDCA7L	0.209865	4.06e-14
1102	CDH1	1.81369	1.71e-99
1103	CDH3	1.37814	0.022424
1104	CDH6	0.621351	1.08e-13
1105	CDHR2	-2.33817	2.19e-107
1106	CDHR3	-1.73513	8.72e-39
1107	CDHR5	-0.348264	1.53e-26
1108	CDIN1	0.15504	6.14e-30
1109	CDIP1	-0.705852	4.89e-10
1110	CDIPT	0.938124	1.48e-06
1111	CDK1	1.66243	3.13e-17
1112	CDK13	0.967343	1.37e-36
1113	CDK14	1.83902	5.28e-23
1114	CDK15	-1.29969	7.21e-30
1115	CDK17	2.67256	5.04e-158
1116	CDK18	-2.62318	1.46e-142
1117	CDK2	1.11971	1.12e-06
1118	CDK2AP2	1.09454	2.2e-25
1119	CDK5	1.03775	7.05e-14
1120	CDK5RAP1	-0.289376	7.37e-06
1121	CDK5RAP2	1.89192	9.34e-47
1122	CDK5RAP3	0.623435	2.78e-05
1123	CDK6	0.343385	1.17e-18
1124	CDKAL1	0.989973	9.61e-07
1125	CDKL2	-1.10395	2.69e-26
1126	CDKN1A	2.7191	7.59e-36
1127	CDKN1B	2.11636	1.21e-127
1128	CDKN2AIP	0.867219	3.66e-05
1129	CDKN2C	0.811467	0.000315286
1130	CDO1	-1.12426	1.7e-100
1131	CDPF1	-1.07887	1.96e-09
1132	CDS1	-1.68659	6.59e-54
1133	CDS2	1.30053	8.62e-08
1134	CDT1	0.97789	0.000560828
1135	CDV3	1.22756	1.47e-85
1136	CDYL	1.54897	4.8e-10
1137	CDYL2	1.95284	3.06e-17
1138	CEBPA	-0.67112	2.8e-26
1139	CEBPB	3.38964	3.61e-44
1140	CEBPD	2.27948	1.51e-93
1141	CEBPG	0.142813	0.00266218
1142	CEBPZ	1.847	1.58e-51
1143	CECR2	-1.10821	3.78e-18
1144	CELF1	1.26939	5.24e-05
1145	CELF2	2.63786	1.66e-25
1146	CELSR1	-0.682219	5.29e-36
1147	CENPA	1.35257	4.13e-19
1148	CENPC	2.66929	2.97e-29
1149	CENPE	2.23785	2.4e-27
1150	CENPF	2.37588	3.17e-33
1151	CENPH	2.31766	1.59e-23
1152	CENPK	2.26124	7.41e-18
1153	CENPN	2.41309	7.16e-17
1154	CENPS	-1.0587	0.000100237
1155	CENPV	-2.60266	2.86e-176
1156	CENPW	1.25862	0.000297827
1157	CENPX	1.31851	6.95e-08
1158	CEP112	-1.75976	0.000625914
1159	CEP120	1.39814	2.86e-05
1160	CEP135	-0.175113	1.55e-05
1161	CEP152	1.34195	1.19e-05
1162	CEP162	0.961596	0.00018243
1163	CEP164	0.906991	0.00205752
1164	CEP170	1.93724	3.02e-14
1165	CEP170B	-0.359283	2.81e-15
1166	CEP192	0.789615	0.023628
1167	CEP250	0.983566	0.000339655
1168	CEP290	0.779675	0.000440416
1169	CEP295	0.369938	2.39e-05
1170	CEP350	0.735624	9.86e-08
1171	CEP55	2.72037	8.03e-20
1172	CEP85L	2.84185	3.55e-161
1173	CEPT1	-0.442172	3.85e-10
1174	CERK	0.513127	3.77e-07
1175	CERS2	-0.538228	0.0021699
1176	CERS5	0.645596	2.47e-07
1177	CES1L1	-0.530515	1.41e-24
1178	CETN1	-0.697428	0.00375753
1179	CETN2	-0.336192	2.85e-05
1180	CFAP20	1.08022	6.27e-15
1181	CFAP36	-0.906539	1.16e-19
1182	CFAP410	-0.591016	2.35e-12
1183	CFAP97	0.1755	5.45e-13
1184	CFDP1	0.453981	5.66e-28
1185	CFL2	-0.271294	7.65e-16
1186	CFLAR	1.79605	1.93e-46
1187	CFTR	-0.421801	0.00382364
1188	CGAS	1.94879	1.39e-20
1189	CGN	-1.22287	6.34e-07
1190	CGNL1	-1.29749	1.7e-63
1191	CGRRF1	-1.11907	1.09e-16
1192	CGTL	-1.69008	8.37e-135
1193	CHAC1	0.516064	0.00789256
1194	CHAMP1	-0.180018	7.89e-14
1195	CHCHD1	0.00707726	2.37e-25
1196	CHCHD10	-0.813142	1.38e-66
1197	CHCHD2	0.158038	1.85e-32
1198	CHCHD3	-0.448516	1.64e-21
1199	CHCHD4	0.0943556	1.35e-12
1200	CHCHD5	0.689605	3.14e-07
1201	CHCHD6	-0.911663	2.88e-26
1202	CHCHD7	-0.445029	1.28e-11
1203	CHD1	1.68394	2.29e-38
1204	CHD2	1.80514	1.37e-69
1205	CHD4	1.49766	3.11e-67
1206	CHD5	0.932869	0.00400017
1207	CHD6	0.551596	1.2e-06
1208	CHD7	1.71718	1.93e-53
1209	CHD9	1.30162	1.99e-32
1210	CHDH	-2.47285	4.15e-149
1211	CHEK1	-0.584571	0.000146577
1212	CHERP	0.408922	0.00016089
1213	CHIC2	1.04131	3.45e-05
1214	CHID1	-0.695963	0.0229526
1215	CHKA	0.955524	6.21e-06
1216	CHM	1.26041	2.15e-10
1217	CHMP1A	-0.485866	1.18e-16
1218	CHMP1B	0.253548	1.73e-08
1219	CHMP2A	0.878134	5.71e-19
1220	CHMP2B	0.185879	2.78e-11
1221	CHMP3	0.0832895	7.65e-11
1222	CHMP4B	1.10452	1.93e-54
1223	CHMP4C	-0.277283	1.46e-17
1224	CHMP5	0.709186	9.08e-15
1225	CHMP6	0.401566	3.05e-06
1226	CHMP7	0.18521	3.29e-06
1227	CHN1	-1.35921	0.000194721
1228	CHORDC1	0.87078	1.15e-10
1229	CHP1	-0.350546	1.14e-25
1230	CHPT1	1.28743	0.0355668
1231	CHST1	-3.81135	3.47e-13
1232	CHST10	1.53252	1e-14
1233	CHST11	-2.02977	1.59e-83
1234	CHST13	0.151249	7.45e-06
1235	CHST2	2.36357	4.44e-30
1236	CHSY1	-0.655019	1.38e-23
1237	CHTF18	1.7042	3.8e-11
1238	CHTOP	1.01307	6.5e-30
1239	CHUK	0.633866	0.0103268
1240	CHURC1	-0.0916049	7.83e-10
1241	CIAO1	1.68245	2.6e-31
1242	CIAPIN1	0.83403	1.25e-14
1243	CIART	-1.08637	4.67e-08
1244	CIB1	0.464389	5.68e-20
1245	CIB2	-1.11762	1.07e-17
1246	CIDEA	-1.5809	3.32e-126
1247	CIDEC	-2.45185	3.33e-56
1248	CISD1	-0.568616	9.99e-89
1249	CISD2	0.251288	4.64e-05
1250	CISD3	-0.369422	9.41e-20
1251	CISH	3.29664	7.56e-96
1252	CITED2	0.3575	3.83e-05
1253	CKAP2	-0.707149	0.0115229
1254	CKAP2L	2.18714	7.01e-17
1255	CKAP5	1.2055	2.23e-14
1256	CKLF	-0.462744	7.95e-20
1257	CKS1B	2.24416	1.79e-47
1258	CL2	-3.94321	0
1259	CLASP2	1.20104	7.45e-17
1260	CLCC1	-0.820033	2.83e-12
1261	CLCN2	-2.09755	1.98e-35
1262	CLCN3	0.855965	3.09e-16
1263	CLCN5	-0.952454	7e-44
1264	CLCN7	1.74332	1.69e-05
1265	CLCNKB	-0.850956	0.000469763
1266	CLDN1	1.37258	1.64e-05
1267	CLDN10	-2.02811	6.79e-260
1268	CLDN3	5.20278	1.8e-15
1269	CLEC16A	0.449217	9.46e-07
1270	CLGN	2.63715	2.9e-31
1271	CLIC2	3.37851	1.16e-147
1272	CLIC4	-1.22471	8.98e-114
1273	CLIC5	-1.82032	4.6e-107
1274	CLIC6	-1.40377	1.39e-09
1275	CLINT1	-0.258613	3.34e-27
1276	CLIP1	0.08766	2.97e-12
1277	CLIP2	-1.8602	1.01e-09
1278	CLIP4	0.804431	0.019014
1279	CLK1	1.64418	2.04e-30
1280	CLK2	1.77118	1.28e-11
1281	CLK3	1.72681	1.1e-12
1282	CLK4	0.862705	5.16e-16
1283	CLMN	-1.52894	1.26e-14
1284	CLN5	-0.751698	3.61e-12
1285	CLN6	-1.61372	1.97e-23
1286	CLN8	-0.112791	0.0332813
1287	CLNS1A	0.250593	2.89e-07
1288	CLOCK	0.284494	4.22e-20
1289	CLP1	1.55716	1.75e-06
1290	CLPTM1L	-0.147185	4.12e-22
1291	CLPX	-0.748439	2.71e-62
1292	CLRN3	-1.71878	1.04e-49
1293	CLSPN	1.7599	2.26e-07
1294	CLSTN1	-1.07975	4.05e-24
1295	CLSTN2	-2.8509	1.3e-76
1296	CLSTN3	1.7046	4.26e-06
1297	CLTA	0.232955	2.23e-21
1298	CLTB	0.56623	9.31e-17
1299	CLTC	-0.373868	1.78e-27
1300	CLTCL1	-0.184194	3.81e-05
1301	CLU	1.92694	5.22e-60
1302	CLUH	-1.77292	2.12e-124
1303	CLYBL	-1.47007	8.43e-25
1304	CMAS	-1.17592	8.64e-06
1305	CMBL	-0.748626	6.16e-62
1306	CMC1	-1.0291	1.75e-35
1307	CMC2	-0.735186	4.13e-18
1308	CMC4	-1.17269	1.9e-25
1309	CMIP	1.87307	3.15e-143
1310	CMPK1	0.114057	3.34e-07
1311	CMPK2	4.25123	1.23e-120
1312	CMTM3	1.02917	0.000172726
1313	CMTM4	-0.786507	6.54e-49
1314	CMTM6	0.506538	3.97e-07
1315	CMTM7	2.80455	6.01e-56
1316	CMTM8	-1.24739	5.6e-74
1317	CMTR1	2.71144	3.92e-76
1318	CNBP	0.344654	1.91e-19
1319	CNDP1	-1.88169	4.68e-35
1320	CNDP2	-0.759186	3.58e-52
1321	CNIH1	-0.423851	9.07e-18
1322	CNIH4	-1.20699	7.58e-38
1323	CNKSR1	-1.85237	1.47e-30
1324	CNKSR3	-1.02443	7.82e-14
1325	CNN2	3.18661	5.3e-106
1326	CNN3	-0.600518	6.71e-46
1327	CNNM2	-1.3469	4.68e-68
1328	CNOT1	0.651969	3.99e-24
1329	CNOT10	1.32061	1.93e-06
1330	CNOT11	0.0793521	3.13e-07
1331	CNOT2	1.33579	7.3e-19
1332	CNOT4	1.21201	4.84e-18
1333	CNOT6	0.678057	1.54e-20
1334	CNOT6L	1.02561	1.19e-22
1335	CNOT7	0.611411	4.32e-16
1336	CNOT8	1.10042	4.13e-07
1337	CNOT9	0.683225	2.14e-08
1338	CNP	2.56548	9.58e-62
1339	CNPPD1	0.215811	1.69e-06
1340	CNPY2	-0.217582	2.81e-18
1341	CNPY3	-0.256885	3.66e-24
1342	CNST	1.15757	0.000269085
1343	CNTRL	2.22911	6.07e-85
1344	COA3	0.6325	2.26e-32
1345	COA5	0.0918742	1.52e-08
1346	COA6	-0.437199	3.45e-18
1347	COA7	0.546614	0.0236135
1348	COBL	-0.994043	1.06e-85
1349	COBLL1	-0.867082	1.31e-79
1350	COG1	0.2112	3.15e-09
1351	COG2	1.0978	7.99e-05
1352	COG5	0.690912	8.31e-08
1353	COG6	-0.421175	9.5e-12
1354	COG7	1.35506	0.00786232
1355	COIL	1.65239	1.91e-31
1356	COL18A1	-1.50368	7.62e-37
1357	COL19A1	-2.79983	2.08e-31
1358	COL1A2	-4.19672	1.33e-12
1359	COL24A1	-0.725628	3.79e-10
1360	COL3A1	-4.23688	1.98e-14
1361	COL4A1	-2.05709	1.39e-267
1362	COL4A2	-1.81563	2.24e-142
1363	COL4A3BP	1.16069	2.87e-12
1364	COL5A1	-2.96825	0.000922983
1365	COL5A2	-3.06275	0.0125596
1366	COL6A1	-3.98422	1.21e-06
1367	COL6A2	-4.14954	2.57e-05
1368	COL6A3	-3.57862	0.0199132
1369	COMMD1	0.591936	6.47e-12
1370	COMMD10	1.0711	3.26e-06
1371	COMMD2	0.958323	3.83e-14
1372	COMMD3	-0.194728	8.24e-29
1373	COMMD4	0.00287383	5.73e-21
1374	COMMD5	0.259046	9.91e-09
1375	COMMD7	0.43871	4.38e-08
1376	COMMD8	1.34561	1.38e-20
1377	COMMD9	0.598082	9.56e-05
1378	COMTD1	-1.15826	3.96e-33
1379	COPA	0.10301	8.24e-09
1380	COPB1	0.432346	7.79e-26
1381	COPB2	0.179837	4.95e-27
1382	COPE	0.0114471	7.37e-16
1383	COPG1	0.0451288	2.43e-10
1384	COPG2	0.21046	0.000137347
1385	COPS2	0.265416	1.23e-16
1386	COPS3	0.711708	3.64e-12
1387	COPS4	0.554226	3e-10
1388	COPS5	-0.221219	1.5e-12
1389	COPS7A	-0.10009	1.47e-14
1390	COPS9	0.316498	1.97e-28
1391	COQ10A	0.810234	1.08e-05
1392	COQ10B	-1.40487	3.62e-56
1393	COQ2	2.26069	4.46e-16
1394	COQ3	-0.139463	5.83e-09
1395	COQ4	-0.151089	8.86e-16
1396	COQ6	-0.80409	5.51e-15
1397	COQ7	-0.75789	1.44e-31
1398	COQ8A	0.185516	4.8e-06
1399	COQ9	-0.793227	9.17e-41
1400	CORO1C	2.62241	9.87e-137
1401	CORO7	2.00141	2.89e-50
1402	COTL1	0.495659	6.6e-45
1403	COX1	1.94882	9.42e-214
1404	COX10	-0.0406592	0.00659675
1405	COX11	-0.498651	5.31e-09
1406	COX14	-0.368172	5.65e-36
1407	COX15	0.199723	4.82e-07
1408	COX17	0.252509	2.89e-19
1409	COX19	0.396215	4.22e-16
1410	COX2	-0.448589	0
1411	COX20	-0.492702	2.64e-10
1412	COX3	1.33771	1.97e-217
1413	COX4I1	-0.639714	4.84e-47
1414	COX5A	-0.748004	2.02e-50
1415	COX6A1	-0.458349	5.33e-131
1416	COX6C	-0.800691	8.87e-57
1417	COX7A2	-0.476776	2.38e-27
1418	COX7A2L	-0.599077	3.51e-22
1419	COX7B	-0.492233	1.51e-67
1420	COX7C	1.06448	7.24e-21
1421	COX8A	0.751147	1.41e-152
1422	CPD	0.325613	4.71e-09
1423	CPEB2	0.0388158	1.52e-13
1424	CPEB4	-1.2406	9.68e-100
1425	CPLANE1	0.206417	0.0154757
1426	CPN1	-1.86564	6.34e-189
1427	CPNE3	-0.575155	1.75e-08
1428	CPOX	-0.451927	3.12e-47
1429	CPPED1	-1.96906	4.97e-162
1430	CPQ	-1.4828	2.03e-11
1431	CPSF3	0.36923	5.04e-07
1432	CPSF4	0.702762	0.00183317
1433	CPSF6	1.38586	1.82e-47
1434	CPSF7	1.13777	0.00559636
1435	CPT1A	-0.215499	1.51e-22
1436	CPT2	-1.35508	1.12e-65
1437	CPTP	-0.402584	7.27e-13
1438	CRABP1	-1.42141	2.9e-09
1439	CRACD	0.540695	1.32e-19
1440	CRACDL	-1.19615	4.81e-11
1441	CRAMP1	2.03509	1.65e-26
1442	CRAT	-1.43741	2.65e-73
1443	CRBN	1.51688	5.13e-06
1444	CRCBL	2.9589	3.85e-41
1445	CRCP	-0.431293	7.37e-09
1446	CREB1	1.13757	4.67e-14
1447	CREB3L2	-0.410039	6.48e-16
1448	CREB3L3	-2.52183	2.46e-111
1449	CREB3L4	0.455663	1.12e-13
1450	CREBBP	1.01045	5.39e-33
1451	CREBL2	-0.460547	3.65e-53
1452	CREBRF	1.66486	8.71e-36
1453	CREG1	-1.08475	9.01e-64
1454	CRELD1	-0.874826	2.91e-14
1455	CRELD2	-1.14978	2.44e-50
1456	CREM	3.57662	1.99e-241
1457	CRIM1	-0.112269	0.00158429
1458	CRIP1	2.54052	2.88e-167
1459	CRIP2	-1.11897	4e-39
1460	CRIPT	-0.0379381	9.8e-11
1461	CRISP2	-2.99395	7.82e-29
1462	CRISPLD2	-2.55415	3.14e-06
1463	CRK	0.319251	1.4e-13
1464	CRKL	1.26093	0.0102887
1465	CRLF2	4.37302	5.59e-73
1466	CRLF3	1.16618	1.15e-14
1467	CRLS1	-0.663657	8.41e-43
1468	CRNKL1	1.15435	4.23e-11
1469	CROT	1.63777	1.03e-29
1470	CRTAP	-1.43836	5.67e-10
1471	CRTC1	1.9961	4.58e-52
1472	CRY1	1.13556	3.51e-43
1473	CRY2	-0.595574	1.32e-27
1474	CRYAB	-0.509072	3.61e-17
1475	CRYBG3	-0.19759	1.3e-15
1476	CRYL1	-2.14134	7.92e-75
1477	CRYM	-1.26894	4.44e-43
1478	CRYZ	-1.92808	3.11e-200
1479	CS	-0.385435	4.82e-12
1480	CSAD	-2.3021	3.65e-145
1481	CSDE1	0.306185	1.31e-23
1482	CSE1L	0.263967	1.74e-05
1483	CSF1R	1.46429	4.65e-07
1484	CSF2RB	2.39332	1.56e-06
1485	CSF3R	2.64734	1.68e-20
1486	CSGALNACT2	1.93866	2.76e-14
1487	CSK	2.07828	3.41e-89
1488	CSNK1A1	0.588292	3.53e-32
1489	CSNK1D	1.35441	1.12e-27
1490	CSNK1E	1.54855	7.76e-18
1491	CSNK1G1	0.763498	6.58e-06
1492	CSNK1G2	1.10804	1.14e-27
1493	CSNK2A1	0.807688	4.8e-18
1494	CSNK2A2	1.65116	1.82e-60
1495	CSPP1	1.03366	0.00327469
1496	CSRNP1	2.25659	1.23e-158
1497	CST3	0.376205	2.27e-89
1498	CST7	3.47432	3.4e-36
1499	CSTB	-0.544261	1.28e-17
1500	CSTF1	1.02227	1.71e-10
1501	CSTF2	0.57049	0.00674582
1502	CSTF3	1.29811	5.56e-16
1503	CTBP1	0.28788	8.46e-26
1504	CTBPL	0.789188	5.4e-20
1505	CTBS	-1.47534	6.29e-22
1506	CTCF	1.09055	1.88e-17
1507	CTDP1	1.70811	7e-52
1508	CTDSP1	-0.0122198	5.08e-18
1509	CTDSPL	0.156148	3.1e-33
1510	CTDSPL2	1.04694	0.000712894
1511	CTH	-1.96232	1.2e-204
1512	CTIF	-0.0500877	1.34e-05
1513	CTLA4	4.41201	7.13e-190
1514	CTNNA1	1.06522	1.13e-30
1515	CTNNB1	0.271092	4.55e-24
1516	CTNND1	-0.0317361	6.49e-09
1517	CTNND2	-1.2736	1.4e-11
1518	CTNS	-0.905151	3.6e-13
1519	CTPS1	1.45811	9.29e-12
1520	CTR9	0.570273	0.000447524
1521	CTSA	-1.37937	1.59e-121
1522	CTSB	0.888398	1.54e-60
1523	CTSC	1.27551	6.15e-31
1524	CTSD	-1.2206	2.13e-59
1525	CTSH	1.36427	9.11e-41
1526	CTSK	-4.15286	0.0239222
1527	CTSS	2.74035	1.21e-104
1528	CTSV	1.76718	1.38e-73
1529	CTSZ	-2.02991	1.57e-245
1530	CTTN	-0.581522	9.6e-29
1531	CTTNBP2NL	0.668951	0.00454403
1532	CTU2	1.59626	5.12e-10
1533	CUBN	-2.82724	5.68e-286
1534	CUEDC1	-1.09191	5.56e-15
1535	CUL1	0.755479	4.63e-15
1536	CUL2	0.56277	2.44e-07
1537	CUL3	0.808949	1.04e-24
1538	CUL4A	-0.0993042	4.71e-08
1539	CUL4B	0.583775	6.15e-09
1540	CUL5	0.844325	1.13e-13
1541	CUL9	0.863333	0.0154281
1542	CUTAL	-1.13832	2.81e-46
1543	CUTC	1.1509	4.33e-13
1544	CUX1	0.186167	1.87e-24
1545	CWC15	0.751339	1.13e-15
1546	CWC22	1.53849	1.94e-24
1547	CWC25	1.43936	1.53e-09
1548	CWC27	1.19209	1.22e-10
1549	CWF19L2	1.18442	2.26e-18
1550	CWH43	-2.68079	2.53e-16
1551	CXCL13	4.27094	2.43e-10
1552	CXCL13L2	3.58142	4.64e-35
1553	CXCR4	3.27571	4.68e-199
1554	CXorf23	1.24929	1.25e-18
1555	CXorf40B	0.939515	3.06e-15
1556	CXorf57	2.18657	1.53e-51
1557	CXXC5	-1.31304	1.76e-43
1558	CYB561A3	-0.49754	5.95e-14
1559	CYB561D2	1.4413	8.15e-50
1560	CYB5A	-2.18718	7.31e-253
1561	CYB5B	-0.213515	3.68e-17
1562	CYB5R1	-0.623411	0.0152663
1563	CYB5R2	-2.4698	7.6e-241
1564	CYBA	1.48099	1.25e-54
1565	CYBC1	1.51295	4.08e-10
1566	CYBRD1	-1.13691	9.04e-17
1567	CYCS	-1.06671	4.07e-75
1568	CYFIP1	0.297667	5.1e-05
1569	CYFIP2	1.6661	1.2e-23
1570	CYLD	1.15553	7.14e-10
1571	CYP17A1	-4.01741	1.42e-32
1572	CYP1A2	-3.7242	1.11e-164
1573	CYP20A1	-0.437873	0.021002
1574	CYP24A1	-2.54339	9.08e-83
1575	CYP27A1	-1.9477	7.25e-20
1576	CYP2AC1	-2.33879	7.24842e-293
1577	CYP2AC2	-2.18225	8.53e-169
1578	CYP2C23a	0.423981	6.99e-12
1579	CYP2J21	-2.04354	5.47e-53
1580	CYP3A4	-1.64184	3.7e-26
1581	CYP3A5	-0.798855	1.92e-05
1582	CYP46A1	-2.78175	6.74e-115
1583	CYP4A22	-2.80307	1.92e-91
1584	CYP4B7	-3.81199	0
1585	CYP4F11	-2.80801	0
1586	CYP4V2	-2.22629	4.96e-52
1587	CYP51A1	-0.106135	1.06e-09
1588	CYP7B1	-2.3052	4.61e-126
1589	CYSRT1	-0.944075	0.000133919
1590	CYSTM1	0.666857	3.42e-86
1591	CYTB	0.634953	0
1592	CYTH1	2.61562	2.45e-19
1593	CYTH4	1.96297	5.7e-08
1594	CYTIP	3.7908	9.46e-203
1595	CZH18ORF25	2.11279	2.2e-18
1596	CZIB	0.17244	6.76e-06
1597	D2HGDH	-0.657677	6.09e-11
1598	DAAM1	-1.34133	3.21e-20
1599	DAAM2	-1.61548	2.28e-44
1600	DAB1	-1.53463	2.05e-140
1601	DAB2	-0.500108	4.78e-89
1602	DAB2IP	-0.950738	4.75e-32
1603	DACT2	-1.82661	2.97e-24
1604	DAD1	-0.549229	1.1e-33
1605	DAG1	-1.60757	2.78e-86
1606	DAGLA	-0.800138	6.98e-18
1607	DALRD3	1.47446	2.52e-18
1608	DAO	-1.91866	2.52e-140
1609	DAP	0.225333	6.75e-11
1610	DAP3	0.0318833	6.09e-09
1611	DAPK1	2.41516	4.5e-40
1612	DAPK3	0.569104	0.00463418
1613	DARS	0.386739	1.41e-16
1614	DARS2	-0.383963	0.000112156
1615	DAZAP1	1.17161	7.75e-53
1616	DBF4	1.786	4.37e-16
1617	DBI	-0.859895	7.76e-49
1618	DBNDD1	-0.672924	4.79e-06
1619	DBNL	1.3205	1.42e-19
1620	DBR1	0.986955	9.9e-16
1621	DBT	-0.607025	9.9e-11
1622	DCAF1	0.688341	1.98e-06
1623	DCAF10	1.15893	0.0191152
1624	DCAF12L2	0.274324	6.97e-08
1625	DCAF13	0.373979	1.86e-17
1626	DCAF4L2	0.696476	0.030001
1627	DCAF5	1.42015	1.34e-07
1628	DCAF6	0.942969	3.87e-15
1629	DCBLD2	-0.211603	0.0239438
1630	DCDC2	-1.60847	6.18e-23
1631	DCK	2.27819	3.66e-19
1632	DCK2	1.49792	1.36e-13
1633	DCLRE1A	2.21235	5.27e-14
1634	DCN	-3.94113	4.35e-15
1635	DCP1A	0.939464	0.00374694
1636	DCP2	2.17764	1.65e-46
1637	DCTN1	0.371411	2.52e-08
1638	DCTN3	1.0975	1.58e-23
1639	DCTN4	0.532315	1.56e-05
1640	DCTN5	0.206088	0.000512091
1641	DCTN6	-0.0454673	3.73e-17
1642	DCUN1D1	0.811357	8.45e-06
1643	DCUN1D5	0.960417	7.37e-05
1644	DCXR	-1.46975	1.47e-121
1645	DDA1	1.31699	9.44e-23
1646	DDAH1	-1.25528	4.18e-108
1647	DDB1	0.181253	6.25e-09
1648	DDC	-1.9629	1.61e-37
1649	DDI2	-0.416067	5.98e-23
1650	DDIT4	1.77146	2.49e-42
1651	DDO	-1.7969	2.97e-34
1652	DDOST	-0.99833	4.24e-59
1653	DDR1	-1.0027	3.01e-12
1654	DDRGK1	-0.193025	1.54e-25
1655	DDTL	-1.09433	2.08e-44
1656	DDX1	0.0978233	2.27e-14
1657	DDX10	0.449053	2.94e-05
1658	DDX17	1.2455	3.31e-96
1659	DDX18	0.799618	6.46e-11
1660	DDX19	0.84524	2.47e-27
1661	DDX20	1.30501	7.26e-06
1662	DDX21	1.4267	1.64e-16
1663	DDX23	1.20525	4.07e-30
1664	DDX24	1.32671	4.67e-26
1665	DDX27	1.36458	3.82e-26
1666	DDX31	0.763995	0.0058188
1667	DDX3X	1.29241	8.82e-38
1668	DDX41	0.60959	0.00170886
1669	DDX42	0.981607	5.05e-12
1670	DDX46	1.1839	6.38e-51
1671	DDX49	0.790319	0.0211336
1672	DDX5	1.64565	3.58e-293
1673	DDX51	-0.785811	0.0213789
1674	DDX52	1.47412	5.02e-11
1675	DDX54	0.551319	1.13e-07
1676	DDX6	1.61592	6.21e-84
1677	DDX60	5.28543	1.38e-113
1678	DECR1	-0.702163	1.23e-70
1679	DECR2	-2.0696	4.69e-181
1680	DEF6	3.09471	5e-159
1681	DEGS1	-0.607203	1.33e-33
1682	DEK	1.43289	7.74e-57
1683	DELE	-0.730575	1.58e-25
1684	DENND1B	1.74506	4.06e-64
1685	DENND2D	1.70097	3.28e-16
1686	DENND4A	1.22069	7.56e-08
1687	DENND4C	1.07128	3.89e-09
1688	DENND5A	1.19864	0.00083251
1689	DENND5B	-1.4104	1e-27
1690	DENR	0.26077	2.08e-08
1691	DEPDC5	0.840031	0.0323899
1692	DEPDC7	-2.15803	5.66e-35
1693	DEPTOR	-1.71257	1.34e-34
1694	DERA	-1.54243	5.4e-71
1695	DERL1	-0.196456	4.39e-15
1696	DERL2	0.193667	0.000215214
1697	DERL3	-1.61042	4.58e-52
1698	DESI1	-0.951998	7.01e-41
1699	DESI2	1.68389	6.03e-17
1700	DFFA	0.877969	0.0331129
1701	DGAT2	-1.57169	2.75e-61
1702	DGCR2	0.370963	0.000865833
1703	DGCR6	0.534159	0.000539244
1704	DGCR8	0.962095	3.82e-05
1705	DGKD	1.90123	1.36e-51
1706	DGKE	1.3346	9.7e-07
1707	DGKQ	2.29188	1.01e-19
1708	DGKZ	1.88317	2.43e-44
1709	DGUOK	0.826754	8.98e-06
1710	DHCR24	-1.36041	5.86e-10
1711	DHCR7	-1.16585	4.07e-13
1712	DHDDS	0.275925	1.31e-15
1713	DHH	-1.87476	1.07e-29
1714	DHODH	1.18075	7.74e-10
1715	DHRS11	-1.8791	3.47e-49
1716	DHRS13	-0.659632	6.71e-38
1717	DHRS3	-0.948202	2.47e-32
1718	DHRS7	-1.09996	3.68e-50
1719	DHRS7B	-0.578918	2.18e-08
1720	DHRSX	0.338626	3.52e-06
1721	DHTKD1	-2.10774	2.95e-71
1722	DHX15	1.1462	3.14e-27
1723	DHX29	1.26863	1.8e-30
1724	DHX30	0.599442	0.01309
1725	DHX33	-0.0906632	0.0110222
1726	DHX36	0.879226	1.76e-24
1727	DHX37	0.793498	3.26e-11
1728	DHX38	1.05163	2.02e-15
1729	DHX58	2.83921	2.66e-44
1730	DIABLO	-0.522989	1.79e-14
1731	DIAPH2	1.13382	6.8e-71
1732	DICER1	0.223822	3.28e-20
1733	DIDO1	0.924404	4.63e-18
1734	DIEXF	1.22964	1.85e-07
1735	DIO1	-3.12911	3.14e-147
1736	DIP2A	0.702175	0.00646699
1737	DIP2B	2.09247	3.93e-84
1738	DIP2C	-1.2864	6.97e-28
1739	DIRC2	-0.43753	2.68e-36
1740	DIS3	0.799367	0.000879277
1741	DIS3L	1.21164	2.91e-06
1742	DIS3L2	-0.148069	1.61e-10
1743	DKC1	1.62461	3.19e-47
1744	DLAT	-0.891988	3.67e-38
1745	DLD	-1.08704	3.08e-57
1746	DLG1	0.0749509	5.37e-10
1747	DLG3	-1.82444	2.57e-17
1748	DLG5	-1.27637	6.04e-34
1749	DLGAP4	-0.000410735	8.41e-09
1750	DLGAP5	1.83709	1.33e-11
1751	DLST	-0.874256	9.17e-36
1752	DM5L	-2.79127	7.08e-98
1753	DMA	2.16546	6.58e-24
1754	DMB2	2.56229	1.48e-21
1755	DMD	-0.899025	2.25e-15
1756	DMGDH	-1.13066	6.79e-81
1757	DMTF1	1.25593	1.29e-05
1758	DMXL1	0.145715	1.52e-26
1759	DNAAF10	-0.142597	8.61e-05
1760	DNAAF9	-1.91372	3.66e-22
1761	DNAJA1	1.91954	1.81e-94
1762	DNAJA2	0.686082	4.86e-20
1763	DNAJA3	-0.269224	4.01e-32
1764	DNAJA4	1.14744	5.66e-44
1765	DNAJB11	-0.665633	1.07e-14
1766	DNAJB12	0.292634	9.82e-13
1767	DNAJB14	0.0341726	3.79e-06
1768	DNAJB2	-1.15193	1.17e-49
1769	DNAJB4	1.19441	2.14e-22
1770	DNAJB6	1.06247	6.35e-41
1771	DNAJC1	0.182464	4.9e-15
1772	DNAJC10	-0.775404	1.11e-16
1773	DNAJC11	-0.531427	7.9e-23
1774	DNAJC13	0.512017	3.45e-15
1775	DNAJC14	1.22992	4.65e-58
1776	DNAJC15	-0.389819	1.98e-16
1777	DNAJC18	0.570543	1.78e-07
1778	DNAJC19	-0.566452	4.5e-31
1779	DNAJC2	0.916413	9.03e-30
1780	DNAJC21	1.17055	3.86e-10
1781	DNAJC22	-3.00901	4.85e-231
1782	DNAJC25	-0.470456	3.86e-11
1783	DNAJC28	-1.07704	8.78e-07
1784	DNAJC3	-0.440407	5.98e-33
1785	DNAJC30	0.0709494	1.47e-12
1786	DNAJC5G	-0.921019	3.2e-07
1787	DNAJC6	-1.41506	5.82e-26
1788	DNAJC7	0.721024	1.17e-11
1789	DNAJC8	0.30448	2e-18
1790	DNAJC9	1.05879	1.2e-15
1791	DNALI1	-1.04416	3.96e-17
1792	DNLZ	0.0983691	5.02e-22
1793	DNM1L	0.603015	7.21e-17
1794	DNMBP	-1.00637	2.51e-15
1795	DNMT3A	1.07508	5.83e-59
1796	DNPEP	-0.391538	4.78e-27
1797	DNTTIP1	0.674401	2.28e-09
1798	DNTTIP2	1.21346	1.48e-31
1799	DOCK1	-1.23824	3.54e-32
1800	DOCK10	2.86113	6.26e-124
1801	DOCK11	2.48855	6.66e-52
1802	DOCK2	2.82013	4.65e-179
1803	DOCK5	-1.37089	4.55e-37
1804	DOCK7	-1.28756	4.78e-40
1805	DOCK8	2.72595	9.05e-90
1806	DOCK9	1.5309	2.07e-18
1807	DOHH	0.23397	2.77e-19
1808	DOK1	2.29935	4.11e-12
1809	DOK2	2.30371	8.16e-21
1810	DOK5	2.81757	4.54e-34
1811	DOLK	-1.81297	1.07e-18
1812	DOLPP1	-0.408731	0.000916399
1813	DOP1B	1.08789	0.00325208
1814	DOT1L	0.317238	1.47e-08
1815	DPAGT1	-1.14386	1.42e-38
1816	DPCD	-0.209027	0.00161339
1817	DPEP1	-3.50233	6.81e-85
1818	DPEP2	1.99493	2.58e-10
1819	DPH1	0.806283	0.000236308
1820	DPH3P1	1.1595	1.54e-12
1821	DPH5	-0.0776987	3.47e-15
1822	DPM1	0.011822	2.33e-15
1823	DPM2	0.104171	0.000553905
1824	DPP4	-2.24175	3.56e-209
1825	DPP9	0.408548	0.00105142
1826	DPY19L1	-0.929348	1.92e-06
1827	DPY30	0.39197	4.33e-07
1828	DPYD	-1.32817	6.41e-86
1829	DPYS	-2.29955	1.16e-231
1830	DPYSL2	0.945499	4.1e-14
1831	DR1	0.634264	0.00378486
1832	DRAM1	1.36356	1.87e-23
1833	DRAM2	-0.496804	4.19e-19
1834	DRG1	0.568929	1.3e-07
1835	DRG2	0.119245	3.87e-06
1836	DROSHA	0.495585	0.000382298
1837	DSCC1	-1.10728	4.92e-11
1838	DSCR3	0.16683	0.0134158
1839	DSN1	1.29341	2.8e-13
1840	DSP	-0.772318	6.36e-06
1841	DST	0.402796	9.78e-14
1842	DSTN	1.38129	5.4e-193
1843	DSTYK	0.502111	0.000384195
1844	DTD1	0.637752	0.0158781
1845	DTD2	-0.299551	2e-09
1846	DTNA	-1.58757	0.00246528
1847	DTNB	0.471306	0.0260214
1848	DTNBP1	0.793814	1.89e-06
1849	DTWD1	-0.0128187	5.4e-08
1850	DTX3L	3.20158	2.63e-82
1851	DTX4	-0.904456	3.02e-21
1852	DTYMK	1.28851	5.53e-09
1853	DUS1L	-0.223971	1.67e-05
1854	DUS2	-0.490545	0.00724031
1855	DUS3L	1.8803	1.12e-07
1856	DUSP1	2.83753	0
1857	DUSP10	2.67342	4.75e-123
1858	DUSP16	0.717873	1.91e-12
1859	DUSP19	-0.128754	0.0153428
1860	DUSP22	-1.13747	4.06e-61
1861	DUSP22AL	3.52025	2.53e-34
1862	DUSP23	0.0514883	8.9e-27
1863	DUSP5	2.58998	3.45e-107
1864	DUSP6	0.820408	0.00559859
1865	DUSP7	0.823042	8.28e-34
1866	DUT	1.04276	2.35e-07
1867	DVL1	0.0337208	1.78e-05
1868	DYL1	1.61671	1.55e-38
1869	DYM	0.37731	0.00603639
1870	DYNC1H1	0.542729	4.74e-27
1871	DYNC1I2	-0.432977	5.06e-22
1872	DYNC1LI1	0.340647	2.17e-08
1873	DYNC1LI2	0.431295	9.68e-11
1874	DYNC2H1	-0.778371	1.17e-06
1875	DYNC2LI1	-0.32626	2.67e-18
1876	DYNLL2	-0.787357	2.25e-65
1877	DYNLRB1	-0.388659	1.17e-15
1878	DYNLRB2	-0.943495	1.89e-07
1879	DYNLT1	1.34043	2.5e-16
1880	DYNLT3	-0.971498	6.89e-37
1881	DYRK1A	1.6543	1.27e-59
1882	DYRK2	0.602829	0.0138634
1883	DYSF	-1.39386	5.14e-35
1884	DZANK1	-0.782805	1.93e-21
1885	E2F1	1.41968	2.08e-15
1886	E2F2	2.82414	1.89e-20
1887	E2F3	1.42213	0.000263115
1888	E2F4	1.08044	5.09e-07
1889	E2F5	-0.0487806	0.00328482
1890	E2F6	0.708991	7.73e-08
1891	EAF2	-0.685691	2.73e-14
1892	EAPP	0.953277	3.31e-06
1893	EBAG9	0.610718	2.31e-27
1894	EBNA1BP2	0.417595	2.11e-15
1895	ECE1	-1.15434	2.48e-42
1896	ECE2	-0.32616	2.28e-10
1897	ECH1	-0.874248	1.67e-92
1898	ECHDC1	-0.38518	3.23e-14
1899	ECHDC2	-0.841542	9.4e-50
1900	ECHDC3	-1.54269	3.64e-73
1901	ECHS1	-0.39279	7.06e-62
1902	ECI1	-1.46543	3.78e-120
1903	ECI2	-1.02788	4.01e-52
1904	ECM1	2.09142	1.77e-23
1905	EDC3	1.52069	5.43e-17
1906	EDEM1	0.527751	2.3e-08
1907	EDEM2	1.1596	4.75e-05
1908	EDEM3	-0.00719517	2.2e-12
1909	EDF1	0.332904	9.57e-18
1910	EEA1	0.656288	0.000175702
1911	EED	0.2972	5.18e-05
1912	EEF1A1	-0.572533	4.67e-22
1913	EEF1AKMT1	-0.45029	0.00028817
1914	EEF1B2	0.470068	2.25e-26
1915	EEF1D	0.854927	1.15e-80
1916	EEF1E1	0.30843	0.0102305
1917	EEF1G	2.13995	1.47e-75
1918	EEF2	0.118368	1.47e-25
1919	EEF2KMT	1.71394	2.1e-11
1920	EEPD1	2.24192	1.74e-13
1921	EFCAB14	0.509199	0.00382316
1922	EFHD1	0.861127	1.26e-08
1923	EFHD2	3.18184	9.1e-37
1924	EFL1	0.284545	2.08e-09
1925	EFNB1	-1.73045	4.56e-111
1926	EFR3A	0.690286	9.81e-06
1927	EFR3B	-1.04186	1.4e-11
1928	EFTUD2	-0.728074	0.000476865
1929	EGFR	-1.76989	6.62e-77
1930	EGLN1	0.095959	6.03e-25
1931	EGR1	1.79331	5.68e-34
1932	EGR3	2.93941	1.14e-39
1933	EHBP1L1	1.60963	3.87e-27
1934	EHD3	1.03229	5.88e-50
1935	EHD4	1.40887	4.47e-05
1936	EHF	-3.42505	1.24e-20
1937	EHHADH	-2.13032	1.14e-187
1938	EHMT1	1.5007	1.14e-40
1939	EI24	-0.860688	9.13e-42
1940	EIF1	0.438576	3.36e-24
1941	EIF1AX	0.0953511	2.83e-23
1942	EIF1B	0.465644	3.13e-12
1943	EIF2A	0.612221	1.83e-12
1944	EIF2AK1	1.65534	4.56e-12
1945	EIF2AK2	2.1805	8.11e-34
1946	EIF2AK3	1.12803	4.62e-13
1947	EIF2AK4	0.712242	0.000171471
1948	EIF2B1	-0.0655915	1.43e-11
1949	EIF2B2	-0.365106	1.11e-05
1950	EIF2B3	0.931756	0.000130461
1951	EIF2B4	0.349688	5.5e-08
1952	EIF2B5	0.637838	4.89e-06
1953	EIF2S1	0.121407	2.32e-14
1954	EIF2S2	0.350573	1.31e-30
1955	EIF2S3	0.0264382	3.97e-18
1956	EIF3A	0.751609	4.28e-42
1957	EIF3B	0.102737	5.48e-16
1958	EIF3D	0.775998	7.58e-33
1959	EIF3E	0.701409	2.89e-41
1960	EIF3F	0.268967	1.05e-19
1961	EIF3H	0.461761	1.09e-30
1962	EIF3I	0.245782	6.73e-18
1963	EIF3J	0.252209	8.29e-24
1964	EIF3K	0.31203	5.73e-21
1965	EIF3L	0.0466567	7.94e-24
1966	EIF3M	0.664854	5.18e-38
1967	EIF4A2	0.840403	5.19e-96
1968	EIF4A3	0.802434	5.37e-12
1969	EIF4B	1.09065	6.7e-53
1970	EIF4E	0.567451	1.22e-13
1971	EIF4E3	0.187285	0.000106212
1972	EIF4EBP1	-1.37504	3.73e-162
1973	EIF4EBP3	0.357712	0.00447262
1974	EIF4ENIF1	0.820589	0.00411069
1975	EIF4G1	-0.199329	1.02e-29
1976	EIF4G2	0.270874	8.37e-15
1977	EIF4G3	1.00741	6.22e-39
1978	EIF5	1.21263	2.04e-126
1979	EIF5A2	0.440472	1.41e-34
1980	EIF5B	0.248621	2.16e-15
1981	EIF6	7.10118	8.12e-11
1982	ELAC2	0.493878	2.05e-07
1983	ELAVL1	0.381903	2.72e-20
1984	ELF1	2.33495	1.11e-123
1985	ELF2	1.19254	4.14e-13
1986	ELF3	1.49837	7.22e-09
1987	ELF5	-0.790329	0.000149014
1988	ELK3	2.29968	4.16e-60
1989	ELK4	1.51267	4.54e-43
1990	ELL	1.64736	1.03e-40
1991	ELMO1	2.62767	4.12e-88
1992	ELMO2	-0.223527	6.27e-08
1993	ELMO3	1.26391	1.85e-18
1994	ELMOD2	0.170027	3.98e-08
1995	ELMSAN1	1.37738	2.34e-14
1996	ELN	-4.24194	0.000371482
1997	ELOVL1	-1.23717	3.87e-59
1998	ELOVL5	0.409332	2.87e-18
1999	ELOVL6	-2.20347	8.52e-150
[truncated: 5,920 more rows]

## Sheet: black
	Symbol	log2FC	p_val_adjust
1	2023-03-01	-2.21648	0
2	2023-03-05	0.620179	0.00389881
3	2023-03-06	0.527057	2.86e-07
4	2023-03-07	1.71114	4.72e-16
5	2023-03-08	-0.389663	6.18e-12
6	A1CF	-1.26005	1.25e-70
7	AAAS	1.1974	3.3e-13
8	AADAC	-2.52927	2.6e-84
9	AADAT	-1.4013	1.96e-47
10	AAGAB	-0.120942	0.00011569
11	AAK1	0.369675	1.06e-09
12	AAMDC	-0.633265	6.83e-10
13	AAMP	0.542614	1.97e-06
14	AARS1	-0.142572	7.9e-06
15	AARSD1	1.39934	5.8e-17
16	AATF	1.26562	1.02e-05
17	ABAT	-1.73048	8.17e-152
18	ABCA1	2.02803	1.09e-08
19	ABCA2	1.75297	9.22e-18
20	ABCA3	-0.402711	4.43e-07
21	ABCA9	-0.961853	1.83e-07
22	ABCB1	1.85109	1.43e-35
23	ABCB10	-0.224182	0.0180031
24	ABCB11	-1.17115	4.83e-48
25	ABCB6	-2.44753	3.29e-21
26	ABCB7	0.700507	0.00140976
27	ABCB8	-0.668144	1.24e-36
28	ABCC1	2.03065	2.42e-41
29	ABCC2	-0.603343	1.62e-24
30	ABCC4	-0.584268	8.59e-18
31	ABCC6	-2.00271	5.4e-59
32	ABCD2	0.220308	0.000133563
33	ABCD3	-1.8523	3.28e-125
34	ABCD4	-0.614438	2.61e-10
35	ABCE1	0.724542	4.59e-06
36	ABCF3	0.376068	0.000444629
37	ABCG1	2.70477	3.66e-138
38	ABHD1	-0.821987	4.63e-14
39	ABHD12	-1.17838	1.43e-08
40	ABHD12B	4.25696	6.87e-76
41	ABHD17B	1.57947	9.53e-07
42	ABHD17C	1.75242	4.2e-12
43	ABHD18	0.877245	1.17e-07
44	ABHD2	-0.459908	3.69e-14
45	ABHD3	-1.66404	2.96e-13
46	ABHD4	-0.330286	0.000259077
47	ABHD6	-1.165	1.02e-29
48	ABI1	1.48015	7.96e-42
49	ABI3	2.36791	3.45e-17
50	ABL1	1.35876	2.08e-12
51	ABLIM1	-1.3434	4.84e-56
52	ABR	1.17091	0.000451102
53	ABRACL	2.48682	1.97e-94
54	ABTB1	1.26503	1.18e-07
55	ACAA1	-0.87218	1.39e-42
56	ACAA2	-0.783852	1.93e-42
57	ACACA	-0.0198631	7.7e-08
58	ACACB	-2.92655	1.85e-21
59	ACAD11	-2.1368	1.87e-95
60	ACAD8	-1.35041	2.07e-61
61	ACAD9	-0.462233	4.5e-33
62	ACADL	-1.67287	1.64e-121
63	ACADS	-1.61641	3.95e-101
64	ACADSB	-0.676182	3.76e-28
65	ACAP3	2.65477	3.82e-22
66	ACAT1	-1.06222	1.49e-46
67	ACAT2	-0.406914	4.98e-19
68	ACBD3	1.09277	4.39e-10
69	ACBD4	-0.286397	2.84e-14
70	ACBD5	-0.195732	8.58e-16
71	ACBD6	0.345933	0.00122587
72	ACE	-2.05263	2.33e-67
73	ACIN1	1.44715	1.48e-28
74	ACLY	0.715195	1.56e-06
75	ACMSD	-2.1441	1.39e-148
76	ACO1	-1.19611	1.49e-68
77	ACO2	-1.21719	1.16e-69
78	ACOD1	3.57152	0.00131609
79	ACOT11	-1.88539	6.15e-58
80	ACOT12	-1.16968	1.98e-20
81	ACOT6	-1.83616	2.52e-180
82	ACOT7	1.94849	4.6e-27
83	ACOT8	-1.21521	1.47e-87
84	ACOX1	-1.66071	6.65e-41
85	ACOX2	-2.50135	1.12e-101
86	ACOX3	-1.39503	1.52e-22
87	ACP1	0.594622	9.68e-09
88	ACP2	-0.429871	9.93e-12
89	ACP6	-0.80707	4.37e-13
90	ACSBG2	-0.426494	1.2e-13
91	ACSF2	-0.914663	5.98e-55
92	ACSF3	-1.30294	6.98e-15
93	ACSL1	-2.37991	6.59e-206
94	ACSL3	1.48613	2.75e-15
95	ACSL4	3.32697	8.74e-83
96	ACSM3	-1.81991	2.19e-275
97	ACSM4	-2.08869	0
98	ACSM5	-2.46225	1.67e-143
99	ACSS2	-0.392437	0.000275734
100	ACSS3	-1.21611	1.16e-40
101	ACTB	1.20362	2.45e-155
102	ACTG1	-0.595748	8.89e-18
103	ACTG2	4.52605	2.82e-70
104	ACTN1	2.04395	1.44e-55
105	ACTN4	1.40283	0.0041137
106	ACTR1A	0.293593	0.0120748
107	ACTR2	1.41884	7.93e-48
108	ACTR3	1.45675	5.85e-75
109	ACTR6	0.650113	8.21e-08
110	ACVR2A	-0.229664	2.31e-19
111	ACY1	-1.91652	2.34e-223
112	ACYP2	-1.15528	7.24e-16
113	ADA	-0.877659	3.01e-19
114	ADAM10	0.272089	6.45e-09
115	ADAM33	2.16529	1.46e-62
116	ADAM9	-0.47639	7.77e-07
117	ADAMTS2	-1.28756	7.26e-13
118	ADAMTS9	-1.34221	2.16e-20
119	ADAP1L	-2.24296	6.85e-17
120	ADAR	1.70129	8.77e-14
121	ADARB1	0.415176	0.0192252
122	ADCY6	-0.716572	0.00700255
123	ADCY7	1.72929	7.04e-19
124	ADCY9	-0.938735	1.71e-09
125	ADD1	1.74423	3.42e-54
126	ADD3	1.88887	8.43e-102
127	ADGRG1	-1.42094	6.48e-37
128	ADGRG4	-1.96261	4.75e-38
129	ADGRG5	2.85689	1.29e-18
130	ADGRG6	-2.56177	1.92e-10
131	ADGRL2	0.497156	0.000378012
132	ADGRL3	-0.630895	6.19e-15
133	ADH1C	-2.39416	5.27e-227
134	ADH4	-0.052855	4.19e-06
135	ADH6	-2.81974	9.33e-143
136	ADHFE1	-1.13443	7.35e-60
137	ADI1	-0.979739	2.35e-36
138	ADIPOR2	1.34675	9.39e-27
139	ADK	-0.930648	9.18e-44
140	ADM	2.68882	2.73e-05
141	ADM2	-1.89108	3.93e-51
142	ADNP	1.07549	1e-23
143	ADNP2	1.28844	2.01e-11
144	ADO	0.301255	6.34e-08
145	ADORA2A	3.04856	2.92e-53
146	ADPRH	1.49398	1.87e-05
147	ADPRHL	-1.42425	1.17e-43
148	ADPRHL2	0.011844	0.0198861
149	ADRA1B	-2.00822	5.97e-38
150	ADRA2BL2	0.597192	1.45e-10
151	ADRM1	0.772038	7.66e-09
152	ADSL	1.55831	3.81e-31
153	ADSS1	-0.773226	6.71e-50
154	ADSS2	2.27636	1.63e-94
155	AEBP2	2.04873	7.99e-39
156	AEN	1.63885	9.59e-05
157	AFDN	0.633277	3.04e-23
158	AFF1	-0.20711	0.001428
159	AFF2	1.50247	1.37e-25
160	AFF4	1.32516	1.93e-30
161	AFG3L2	-0.244293	2.53e-19
162	AFMID	-0.00516754	3.59e-07
163	AFTPH	1.02359	6.13e-09
164	AGA	-0.563643	6.33e-13
165	AGAP1	-0.871857	2.81e-57
166	AGAP3	-1.60631	8.39e-35
167	AGFG1	0.603323	4.12e-07
168	AGGF1	1.81087	3.56e-16
169	AGK	-0.588195	0.000178753
170	AGMAT	-1.59562	1.52e-46
171	AGO2	2.15865	2.04e-49
172	AGO3	1.73994	2.2e-34
173	AGO4	0.881104	0.0366212
174	AGPAT2	-1.22049	1.82e-24
175	AGPAT3	-1.60898	6.62e-81
176	AGPAT5	-0.426086	7.18e-18
177	AGPS	1.52359	1.17e-07
178	AGR2	6.05338	8.31e-11
179	AGRN	2.2975	4.68e-05
180	AGXT	-1.97808	9.4e-194
181	AGXT2	-0.407406	3.05e-19
182	AHCY	-1.50395	9.81e-95
183	AHI1	1.517	5.45e-13
184	AHR1A	0.165152	1.39e-12
185	AHSA1	0.577857	4.37e-09
186	AHSA2	1.34857	1.39e-17
187	AIFM1	-0.713003	4.52e-20
188	AIG1	-0.438702	5.06e-10
189	AIMP1	0.818131	3.15e-14
190	AIMP2	0.0498714	0.000349126
191	AK2	-0.184773	7.82e-12
192	AK3	-0.456594	1.17e-16
193	AK4	-2.07364	8.37e-202
194	AKAP1	-0.152071	6.21e-16
195	AKAP13	2.05371	5.07e-189
196	AKAP17A	1.61441	9.96e-25
197	AKAP17B	0.394875	3.1e-07
198	AKAP8	1.22637	5.39e-16
199	AKAP9	1.03295	1.14e-41
200	AKIRIN2	1.54498	6.72e-66
201	AKR1A1	-1.00793	9.33e-63
202	AKR1B10	3.60201	1.82e-21
203	AKR1E2	-1.06199	2.07e-20
204	AKR7A2	-0.812999	2.81e-72
205	ALAS1	-0.835498	3.79e-31
206	ALDH1A1	-0.0177608	1.07e-61
207	ALDH1A2	-1.57053	6.5e-11
208	ALDH1A3	1.78382	1.23e-13
209	ALDH2	1.88118	2.26e-99
210	ALDH3A2	-0.222647	3.5e-10
211	ALDH4A1	-1.4378	6.93e-165
212	ALDH5A1	-0.558379	1.3e-23
213	ALDH6A1	-1.01643	2.39e-51
214	ALDH7A1	-0.497718	5.72e-37
215	ALDH8A1	-2.2517	8.19e-67
216	ALDH9A1	-1.82613	8.05e-153
217	ALDOB	-1.6277	1.66e-254
218	ALDOC	3.8789	2.11e-115
219	ALG5	-0.563854	0.0113738
220	ALG9	-1.07023	1.71e-05
221	ALKBH5	-0.220797	0.000350932
222	ALMS1	1.04444	3.76e-10
223	ALOX5	-1.61203	1.47e-06
224	ALPL	-3.75717	0
225	ALS2	1.80262	1.68e-11
226	ALS2L	-1.16261	1.25e-21
227	ALYREF	1.30699	2.02e-32
228	AMACR	-0.874207	5.64e-15
229	AMBP	-3.12396	1.13e-182
230	AMD1	0.905179	5.04e-10
231	AMDHD1	-2.05065	8.9e-22
232	AMFR	-1.34608	1.22e-81
233	AMHR2	0.357897	0.00235836
234	AMMECR1	0.752392	1.6e-08
235	AMN	-3.06638	6.4e-276
236	AMOT	-0.712596	3.25e-22
237	AMPD3	-0.552816	0.00666538
238	AMT	0.0435529	2.33e-10
239	ANAPC10	1.96158	2.19e-26
240	ANAPC13	0.818056	0.00649495
241	ANAPC15	-0.370569	4e-14
242	ANAPC16	0.548798	2.1e-06
243	ANAPC7	1.18163	0.00132819
244	ANGEL1	0.393772	9.95e-05
245	ANGEL2	0.17305	0.0224594
246	ANK3	-1.20251	3.19e-69
247	ANKDD1B	3.41049	2.75e-20
248	ANKHD1	0.972525	7.72e-06
249	ANKIB1	0.808941	1.48e-25
250	ANKLE1	1.76976	1.97e-08
251	ANKRA2	1.72462	1.67e-06
252	ANKRD10	1.29786	5.17e-09
253	ANKRD11	1.48406	1.13e-98
254	ANKRD12	1.22134	3.97e-14
255	ANKRD13A	1.03101	1.15e-05
256	ANKRD13B	1.14298	2.13e-05
257	ANKRD13C	0.365799	0.00144722
258	ANKRD13D	0.289588	8.73e-07
259	ANKRD17	1.22514	8.11e-28
260	ANKRD27	0.00178485	2.01e-06
261	ANKRD33B	-2.09588	1.69e-26
262	ANKRD39	0.866441	6.51e-24
263	ANKRD42	-2.11876	2.96e-53
264	ANKRD44	2.30635	2.46e-144
265	ANKRD46	-0.190154	1.38e-12
266	ANKRD52	1.0054	7.82e-08
267	ANKRD6	4.50895	3.34e-05
268	ANKRD9	2.05572	2.68e-09
269	ANKS4B	-1.25022	2.78e-42
270	ANKS6	-0.781877	6.17e-07
271	ANLN	1.79272	8.96e-11
272	ANO1	3.52194	3.95e-06
273	ANO10	-0.862457	1.14e-07
274	ANO5	2.4339	1.06e-53
275	ANO6	-1.38145	1.35e-16
276	ANP32A	0.985232	7.19e-24
277	ANP32B	1.69237	1.57e-86
278	ANP32E	0.562416	1.97e-10
279	ANPEP	-2.4129	2.01e-292
280	ANTXR2	0.535051	0.0039338
281	ANXA11	1.49721	1.54e-28
282	ANXA2	2.05827	3.83e-20
283	ANXA6	2.39029	1.21e-59
284	ANXA7	-0.236893	6.78e-51
285	ANXA8L1	2.38352	2.13e-06
286	AOX1	-1.51265	4.03e-161
287	AOX2	3.73438	1.69e-12
288	AP1AR	0.631102	2.04e-05
289	AP1G1	0.887518	1.39e-07
290	AP1S3	1.71982	0.00573943
291	AP2A2	-0.0243999	2.72e-09
292	AP2B1	0.77266	9.34e-07
293	AP2M1	-0.365113	2.88e-15
294	AP2S1	0.218798	2.8e-09
295	AP3B1	0.900758	8.79e-08
296	AP3D1	0.289591	9.86e-11
297	AP3M1	-0.604316	6.89e-29
298	AP3M2	1.25244	2.22e-07
299	AP3S1	-0.202318	1.02e-06
300	AP3S2	1.89556	3.67e-71
301	AP4B1	0.529042	6.44e-05
302	AP5M1	-0.181482	0.00195341
303	APAF1	2.429	5.09e-23
304	APBB1	1.123	0.00103611
305	APBB1IP	2.48921	5.82e-103
306	APC	1.10284	3.45e-05
307	APCDD1L	2.65682	5.37e-05
308	APEH	-1.03605	8.09e-36
309	API5	0.72143	1.56e-12
310	APIP	-0.783301	1.93e-08
311	APLP2	-2.30344	0
312	APMAP	-1.22586	1.47e-22
313	APOA1	-0.662352	0
314	APOA1BP	-1.10876	7.84e-50
315	APOA4	-1.70759	9.17e-134
316	APOB	-2.15007	0
317	APOC3	-2.78549	0
318	APOOL	-0.133102	9.32e-13
319	APP	-1.58981	2.57e-138
320	APPL2	1.0753	1.14e-06
321	APTX	1.64302	9.42e-11
322	AQP11	-2.07008	5.83e-43
323	AQP3	5.77235	2.96e-25
324	AQP5	4.71757	4.84e-19
325	AQP9	-2.29689	3.2e-37
326	AQR	0.895625	3.7e-05
327	ARAP2	2.56957	2.72e-119
328	ARCN1	0.77201	0.00187115
329	AREG	5.62747	4.58e-06
330	ARF1	0.467193	5.24e-11
331	ARF4	-0.0859	3.11e-06
332	ARF6	1.0189	6.06e-72
333	ARFGAP1	0.216445	0.000446973
334	ARFGAP3	-0.28862	3.71e-11
335	ARFGEF1	0.665585	4.69e-13
336	ARFGEF2	0.292108	9.31e-08
337	ARFIP1	-0.14694	0.00259589
338	ARFIP2	1.14663	8.14e-13
339	ARGLU1	1.34089	1.42e-81
340	ARHGAP1	0.0557709	1.29e-06
341	ARHGAP10	1.26291	8.94e-10
342	ARHGAP11B	1.30482	2.38e-11
343	ARHGAP12	-0.612006	1.09e-07
344	ARHGAP15	2.78565	1.35e-138
345	ARHGAP17	1.05473	3.06e-06
346	ARHGAP18	-1.26649	1.53e-24
347	ARHGAP20	-2.12513	0.00113502
348	ARHGAP21	-1.06854	1.77e-42
349	ARHGAP24	-0.0156014	0.00309859
350	ARHGAP25	2.51954	4.97e-26
351	ARHGAP26	2.47352	2.41e-27
352	ARHGAP27	2.47058	5.43e-62
353	ARHGAP29	1.766	1.34e-48
354	ARHGAP35	-0.301865	0.000426769
355	ARHGAP42	0.00224504	2.59e-12
356	ARHGAP44	-1.20117	6.31e-31
357	ARHGAP45	2.35244	7.61e-147
358	ARHGAP5	-0.947875	1.41e-47
359	ARHGAP6	2.17607	2.02e-21
360	ARHGDIA	0.65692	3.77e-27
361	ARHGDIB	2.6664	4.33e-90
362	ARHGEF10L	-2.08229	9.93e-39
363	ARHGEF12	-0.53332	3.92e-36
364	ARHGEF16	-0.668596	6.07e-13
365	ARHGEF18	1.72844	2.05e-34
366	ARHGEF28	1.31419	1.5e-20
367	ARHGEF3	2.34231	3.5e-79
368	ARHGEF4	2.84937	0.00108808
369	ARHGEF5	-1.08886	3.77e-07
370	ARHGEF6	2.68923	2.74e-115
371	ARHGEF7L	2.65414	1e-68
372	ARHGEF9	-1.60455	0.00808776
373	ARID1A	1.24706	5.92e-18
374	ARID1B	0.88769	2.35e-15
375	ARID2	1.13962	1.22e-08
376	ARID3A	2.79358	3.39e-61
377	ARID3B	0.623381	3.06e-06
378	ARID4A	1.75394	4.81e-56
379	ARID4B	1.61207	1.11e-43
380	ARID5A	3.62871	1.13e-60
381	ARID5B	2.06168	6.87e-83
382	ARIH1	0.252958	0.00280883
383	ARL1	-0.483915	6.27e-15
384	ARL13B	0.40607	0.00404627
385	ARL15	0.503632	7.17e-09
386	ARL2	-0.517189	0.00310112
387	ARL4A	1.67994	9.26e-12
388	ARL4C	2.34711	1.13e-17
389	ARL5A	0.551361	7.61e-06
390	ARL6	-0.0014976	0.000580183
391	ARL6IP1	0.473115	0.0198647
392	ARL6IP4	0.555133	0.000179372
393	ARL6IP5	0.171828	0.0111576
394	ARL8B	-0.417165	6.62e-11
395	ARMC1	0.292262	0.00225772
396	ARMC9	-1.24957	2.75e-10
397	ARMH3	0.0260242	3e-07
398	ARNT	1.17039	3.66e-07
399	ARNTL	1.19736	0.000407287
400	ARNTL2	-0.734771	4.43e-11
401	ARPC1A	-0.163259	3.61e-14
402	ARPC1B	3.0214	1.74e-154
403	ARPC2	1.46144	3.61e-67
404	ARPC3	1.57252	1.29e-50
405	ARPC4	1.91184	5.99e-160
406	ARPC5L	1.1188	0.00699379
407	ARPP19	0.281306	0.00014926
408	ARRDC1	1.92068	9.42e-11
409	ARRDC3	2.50147	1.16e-213
410	ARVCF	-1.71183	8.44e-48
411	AS3MT	-0.809397	1.23e-25
412	ASAH1	-0.587707	3.31e-15
413	ASAP1	2.29453	1.25e-23
414	ASAP2	-0.809437	5.58e-05
415	ASAP3	-1.04447	4.42e-24
416	ASB1	0.0265086	4.35e-06
417	ASB13	-0.781801	2.79e-12
418	ASB2	2.96522	3.83e-30
419	ASB9	0.150447	1.43e-07
420	ASCC1	1.80611	4.16e-28
421	ASCC3	-0.41946	8.93e-11
422	ASF1A	1.03827	0.00153951
423	ASH1L	0.665993	8.87e-18
424	ASL	-0.929007	2.26e-13
425	ASNS	2.04717	9.33e-25
426	ASPA	-1.71876	1.91e-115
427	ASPG	1.18411	3.94e-05
428	ASPH	0.371722	5.43e-11
429	ASPM	2.02516	7.29e-29
430	ASRGL1	-1.63496	7.57e-37
431	ASS1	-1.39154	2.03e-139
432	ASXL1	1.65194	2.7e-13
433	ASXL2	1.13231	9.54e-17
434	ASZ1	-0.995673	3.63e-07
435	ATAD1	0.629669	0.0002622
436	ATAD2	0.749463	0.0129743
437	ATAD2B	0.933613	5.81e-20
438	ATAD3B	0.226548	0.00114935
439	ATAD5	1.0714	6.65e-07
440	ATE1	0.661568	6.07e-05
441	ATF1	0.960344	4.81e-09
442	ATF2	0.848623	1.86e-08
443	ATF3	2.65749	2.47e-41
444	ATF4	1.64226	1.02e-168
445	ATF6B	1.00524	8.8e-06
446	ATF7IP	1.80571	2.93e-62
447	ATG101	0.721162	0.0325809
448	ATG12	1.15397	3.43e-09
449	ATG13	0.0710444	3.39e-11
450	ATG14	-0.726857	0.00071871
451	ATG2A	1.47216	6.07e-21
452	ATG4A	2.1792	1.02e-13
453	ATG5	1.06772	0.00521942
454	ATG9A	-0.654367	8.43e-05
455	ATIC	1.10818	1.01e-18
456	ATL2	0.430612	6.45e-07
457	ATMIN	1.61562	1.64e-05
458	ATN1	-0.76646	7.2e-12
459	ATOX1	-0.386773	2.4e-18
460	ATP10A	3.6193	1.22e-38
461	ATP10B	-1.63864	2.84e-20
462	ATP11B	0.165652	1.82e-06
463	ATP11C	0.109514	0.0310584
464	ATP13A1	-0.589338	0.00606554
465	ATP13A2	1.31262	1.55e-17
466	ATP13A3	-0.0859864	4.41e-12
467	ATP1A1	-1.92406	1.75e-293
468	ATP1B1	-1.67024	1.71e-253
469	ATP1B3	1.15975	0.0196929
470	ATP23	-0.114146	9.52e-08
471	ATP2A2	-0.939244	1.73e-61
472	ATP2A3	2.72725	5.5e-115
473	ATP2B1	1.2533	3.54e-32
474	ATP2C1	-0.180873	2.96e-07
475	ATP5B	-0.702651	1.82e-53
476	ATP5C1	0.262737	2.73e-26
477	ATP5D	-0.0967132	2.26e-06
478	ATP5E	-0.471465	2.02e-95
479	ATP5F1AW	-6.91079	6.22e-270
480	ATP5F1AZ	0.212263	9.64e-09
481	ATP5G1	0.546664	6.42e-139
482	ATP5G2	0.678914	7.6e-07
483	ATP5G3	-0.615319	3.9e-25
484	ATP5H	-0.610337	1.9e-27
485	ATP5I	1.05462	3.29e-21
486	ATP5J	-0.460539	2.52e-16
487	ATP5J2	-0.845382	4.7e-59
488	ATP5L	-0.309866	3.62e-08
489	ATP5O	-0.773427	8.71e-37
490	ATP5PB	-0.508316	2.45e-12
491	ATP5S	-0.609655	7.61e-07
492	ATP5SL	0.507831	0.00200623
493	ATP6	-1.44331	1.82e-244
494	ATP6AP1	-0.875983	2.2e-27
495	ATP6AP2	-1.01797	4.58e-29
496	ATP6V0A1	-1.42368	6.18e-80
497	ATP6V0B	-0.706301	7.88e-16
498	ATP6V0C	-0.703316	6.83e-42
499	ATP6V0D1	0.814447	3.6e-07
500	ATP6V0E1	-0.881336	7.02e-25
501	ATP6V1A	-0.173944	0.00662969
502	ATP6V1B2	-0.282221	1.35e-05
503	ATP6V1C1	-0.309359	2.94e-07
504	ATP6V1D	-0.40111	3.34e-12
505	ATP6V1E1	-0.422351	1.3e-11
506	ATP6V1G1	-0.131726	3.67e-08
507	ATP6V1H	-0.12799	0.00434557
508	ATP8	-1.71238	4.93e-113
509	ATP8A1	0.999656	0.000357666
510	ATP8B1	5.40098	1.28e-07
511	ATP9B	1.33416	0.00027946
512	ATPIF1	-0.793696	1.98e-60
513	ATRAID	-0.290295	3.46e-18
514	ATRIP	1.61229	7.96e-07
515	ATRN	-0.728863	2.68e-42
516	ATRNL1	-1.65563	1.4e-14
517	ATRX	1.64831	1.14e-123
518	ATXN2	1.00773	6.54e-17
519	ATXN3	1.50528	1.81e-10
520	ATXN7	1.6579	1.58e-35
521	ATXN7L1	1.65386	2.71e-21
522	AUH	-0.134538	5.83e-14
523	AUP1	-1.0727	5.69e-62
524	AURKAIP1	0.465031	1.54e-07
525	AURKB	0.877426	0.000553434
526	AvBD10	-0.502486	3.52e-80
527	AvBD9	-0.848511	1.29e-33
528	AVD	5.96061	1.07e-61
529	AVDL	-0.869926	9.81e-182
530	AVPI1	1.57797	5.72e-39
531	AWAT1	-1.16529	4.08e-16
532	AXL	-1.9228	1.97e-95
533	AZI2	1.08403	3.8e-11
534	AZIN1	0.329818	1.13e-13
535	B2M	3.88361	1.86e-194
536	B3GALNT2	-1.12312	1.18e-24
537	B3GNT2	2.7754	1.03e-157
538	B3GNT5	4.23278	2.8e-51
539	B4GALNT3	-1.72463	2.31e-16
540	B4GALT1	1.91149	1.36e-20
541	B4GALT7	-0.0997009	4.95e-05
542	B4GALTL	1.99951	5.55e-17
543	BAAT	-2.51603	5.99e-167
544	BABAM1	0.147666	1.3e-06
545	BACE2	1.03261	2.27e-07
546	BACH1	1.21328	2.54e-17
547	BAG1	1.6747	8.75e-09
548	BAG3	-1.80781	4.4e-06
549	BAHCC1	2.09056	6.57e-44
550	BAIAP2	-1.06185	1.15e-35
551	BAIAP2L1	2.47002	8.02e-08
552	BAK1	3.25096	1.7e-82
553	BAMBI	-0.362267	7.2e-09
554	BANP	1.71513	0.000247348
555	BARD1	1.36785	0.000145871
556	BARX2	2.47779	1.35e-13
557	BASP1	-1.06981	4.69e-06
558	BATF	3.95656	3.15e-104
559	BATF3	4.37621	4.19e-28
560	BAZ1A	1.61557	1.1e-47
561	BAZ1B	0.943375	1.32e-37
562	BAZ2A	1.76038	3.64e-07
563	BAZ2B	-0.1546	5.91e-10
564	BBIP1	-1.43877	1.01e-72
565	BBOX1	-2.48966	6.7e-164
566	BBS2	0.158828	0.00285058
567	BBS7	2.1306	3.87e-18
568	BBX	1.33716	8.23e-34
569	BCAP29	0.361526	0.0195214
570	BCAP31	0.0707995	3.91e-06
571	BCAR1	-0.768318	4.76e-25
572	BCAR3	-0.696538	7.39e-13
573	BCAS2	0.851355	4.09e-09
574	BCCIP	0.227878	0.00736181
575	BCKDHA	-1.48756	1.73e-35
576	BCKDHB	-0.9151	2.77e-21
577	BCKDK	0.0203502	0.000292225
578	BCL10	2.06454	1.78e-22
579	BCL11B	2.77218	6.82e-297
580	BCL2	0.88444	1.39e-25
581	BCL2A1	4.55836	7.23e-131
582	BCL2L1	-1.02109	3.24e-10
583	BCL2L10	1.42498	2.13e-10
584	BCL2L11	2.13227	1.06e-20
585	BCL2L13	-0.751068	2.59e-10
586	BCL6	1.89773	1.21e-36
587	BCL7A	0.855674	1.84e-05
588	BCL7B	0.816191	0.00057314
589	BCL9	-0.269396	3.12e-06
590	BCL9L	1.16166	1.98e-05
591	BCLAF1	1.47519	2.04e-54
592	BCO1	0.0562958	2.02e-09
593	BCO2	-0.891912	1.57e-07
594	BCOR	1.42957	4.56e-12
595	BDH1B	-1.08293	3.2e-33
596	BDH2	-1.97558	1.3e-107
597	BDP1	1.16294	9.5e-08
598	BECN1	0.865289	1.46e-11
599	BEND3	2.47681	1.59e-55
600	BEND7	-0.117162	1.03e-08
601	BF1	2.94311	1.84e-223
602	BF2	3.78528	1.01e-305
603	BFAR	0.97013	8.46e-05
604	BG1	-1.25761	8.83e-58
605	BG2	-0.494444	2.77e-45
606	BG8	-4.90812	0
607	BHLHE40	1.04729	5.45e-12
608	BHLHE41	3.37114	1.66e-22
609	BHMT2	-0.491495	8.88e-32
610	BICC1	-0.497558	8.74e-36
611	BICD2	1.08912	3.17e-06
612	BID	1.15884	0.00486321
613	BIN2	2.9062	8.34e-115
614	BIRC2	3.16506	1.66e-151
615	BIRC5	0.828638	3.44e-07
616	BIRC6	0.763789	1.2e-16
617	BIRC8	0.0179779	0.000179087
618	BIVM	1.01377	6.92e-06
619	BLB1	-1.67082	7.12e-11
620	BLB2	2.55988	4.96e-17
621	BLCAP	0.556703	5.92e-09
622	BLMH	-0.3653	6.52e-08
623	BLOC1S1	0.293167	3.77e-20
624	BLOC1S2	0.128355	5.03e-05
625	BLOC1S4	-0.445308	2.33e-09
626	BLOC1S5	-0.30407	9.16e-06
627	BLVRA	-0.947953	0.00016008
628	BMF	1.62988	0.000416733
629	BMI1	-0.232747	1.34e-07
630	BMP2K	1.74053	1.05e-26
631	BMPR1A	-0.961044	6.43e-14
632	BMPR2	-0.0988658	2.22e-19
633	BMS1	1.2759	2.65e-20
634	BNIP2	1.34618	1.94e-08
635	BNIP3	-0.143718	6.54e-07
636	BNIP3L	0.589674	2.71e-13
637	BOD1	0.818407	0.0196603
638	BOD1L1	1.03474	1.39e-29
639	BOK	1.48938	5.51e-08
640	BOLA3	0.319236	1.77e-11
641	BORCS6	1.471	3.77e-21
642	BORCS7	-0.793987	1.08e-08
643	BPHL	-1.16469	1.79e-61
644	BPNT1	-1.13062	1.23e-33
645	BPTF	1.0105	5.52e-30
646	BRAF	1.51932	2.14e-16
647	BRCA1	1.01069	1.73e-05
648	BRD1	1.55445	1.95e-50
649	BRD2	1.93661	6.19e-144
650	BRD3	1.24693	2.32e-07
651	BRD4	1.32713	2.32e-56
652	BRD7	0.583108	1.59e-06
653	BRD8	1.02568	0.000878621
654	BRD9	0.968428	2.69e-07
655	BRE	0.225853	0.000440007
656	BRF1	0.732654	0.000383207
657	BRI3	-0.730175	4.89e-29
658	BRIX1	2.69378	9.57e-58
659	BRK1	0.879021	2.69e-18
660	BROX	1.02796	1.76e-06
661	BRSK1	2.02569	8.18e-32
662	BRWD1	1.63838	2.45e-41
663	BRWD3	0.0467894	5.95e-10
664	BSDC1	1.05226	0.00238099
665	BSG	-1.58542	2.39e-182
666	BSPRY	-1.43752	1.34e-17
667	BST1	-1.0123	2.25e-21
668	BTAF1	1.66183	2.85e-18
669	BTBD1	0.593572	2.02e-08
670	BTBD2	1.15478	0.0089004
671	BTBD3	-0.75583	9.85e-12
672	BTBD6	1.70749	0.000204788
673	BTBD7	0.866144	0.00131973
674	BTBD9	0.432466	0.018298
675	BTD	-1.12872	5.41e-12
676	BTF3	0.962911	1.69e-39
677	BTF3L4	1.06172	6.14e-20
678	BTG1	2.88495	0
679	BTG2	2.4912	3.29e-294
680	BTK	-1.101	0.00695966
681	BTLA	3.38474	3.29e-57
682	BTN1A1	3.15993	3.53e-51
683	BTN3A3L2	-2.68102	1.62e-44
684	BUB1	1.56425	4.53e-07
685	BUB1B	1.74417	1.19e-10
686	BUB3	1.03674	4.26e-07
687	BUD13	1.35595	1.76e-07
688	BUD31	0.165781	1.83e-05
689	BYSL	0.655169	3.99e-07
690	BZW1	-0.000549862	2.69e-08
691	BZW2	1.75996	4.73e-58
692	C10H15ORF48	4.47643	7.77e-187
693	C10orf128	2.50831	9.68e-20
694	C10orf90	-1.33639	6.29e-21
695	C11orf54	-1.62351	1.09e-79
696	C11orf57	1.0642	1.97e-05
697	C11orf58	0.606949	1.04e-18
698	C12orf29	-0.0831142	3.56e-07
699	C12orf43	-0.0126792	0.00128263
700	C12orf45	0.936509	8.28e-07
701	C12orf57	-0.0193948	6.53e-14
702	C12orf65	-0.552176	6.97e-12
703	C12orf75	2.20055	1.56e-38
704	C14orf105	-0.493731	2.05e-09
705	C14orf159	-0.109567	1.08e-05
706	C14orf2	-0.706568	7.73e-43
707	C15ORF40	0.817336	8.59e-15
708	C16orf62	0.00979157	3.28e-06
709	C16orf72	1.41151	5.19e-16
710	C16orf87	0.694507	1.77e-07
711	C17orf75	0.00934707	0.0175948
712	C18orf32	1.12936	1.02e-05
713	C18orf8	1.17439	0.00537304
714	C19orf12	0.757137	0.011821
715	C19orf24	1.79442	1.92e-14
716	C19orf70	-1.18749	2.21e-87
717	C1D	1.61238	4.36e-16
718	C1GALT1	0.678808	2.41e-13
719	C1H3ORF52	0.190977	0.013762
720	C1orf131	0.845944	1.94e-08
721	C1orf159	2.09406	2.52e-05
722	C1orf198	-1.0676	8.65e-18
723	C1orf210	-2.15525	1.08e-71
724	C1orf35	1.28897	1.84e-08
725	C1orf43	0.475518	3.51e-06
726	C1orf53	-1.764	5.27e-61
727	C1QA	-2.08836	1.67e-17
728	C1QB	-2.54958	3.61e-17
729	C1QBP	-0.186862	0.000156118
730	C1QC	-2.49226	1.11e-25
731	C1QL2	-4.85958	5.64e-09
732	C1QTNF9B	-2.57192	0
733	C1R	2.67557	0.00816684
734	C1S	2.57851	6e-21
735	C20H20ORF24	-0.455944	1.08e-11
736	C20orf173	2.17579	0.00819976
737	C21orf59	1.00476	0.0101479
738	C21orf62	-0.906446	3.34e-12
739	C21orf91	2.91042	2.18e-114
740	C22orf39	0.536791	2.27e-12
741	C23H1ORF109	1.23013	0.00964126
742	C26H6ORF125	0.171929	0.0178846
743	C2CD2L	0.984006	0.00598535
744	C2CD5	0.820528	0.00152502
745	C2H6orf52	0.909193	2.17e-09
746	C2H8ORF76	0.209925	5.77e-11
747	C2orf42	1.50775	0.000766724
748	C2orf49	1.26033	1.66e-08
749	C3	-2.09907	2.27e-06
750	C3H8ORF80	1.01706	9.25e-11
751	C4	1.27375	2.9e-18
752	C4BPG	0.345411	3.12e-10
753	C4BPS	2.00798	0.000163609
754	C4H4ORF32	1.375	1.37e-26
755	C5	-0.546824	0.00681828
756	C5H11ORF9	-1.26178	2.26e-10
757	C5orf15	-0.339234	2.57e-05
758	C5orf24	0.331039	1.03e-07
759	C5orf63	0.635678	0.000427271
760	C6orf106	0.15959	9.41e-05
761	C6orf120	-0.415395	3.21e-05
762	C6orf132	1.92291	8.42e-57
763	C6orf203	-0.044653	6.57e-10
764	C6orf62	1.33972	1.13e-35
765	C6orf89	-1.13633	3.47e-10
766	C7orf25	-0.625166	4.71e-16
767	C7orf73	-0.0754185	1.88e-09
768	C8G	-0.833768	1.87e-68
769	C8orf59	1.3256	1.71e-23
770	C9orf142	1.7203	2.52e-15
771	C9orf40	1.58017	3.23e-10
772	C9ORF58	-0.531196	2.74e-13
773	C9orf78	1.13923	2.69e-07
774	C9orf85	1.763	4.29e-10
775	CA2	-0.590389	2.37e-28
776	CA5A	-0.591049	1.54e-21
777	CAAP1	1.33791	0.00170514
778	CAB39	1.42511	6.54e-29
779	CABIN1	1.44249	1.93e-05
780	CACNA2D1	0.197183	1.27e-06
781	CACTIN	0.746597	2.28e-08
782	CACYBP	0.871194	2.46e-16
783	CADM1	-1.30326	1.19e-20
784	CALCA	2.03055	3.16e-17
785	CALCOCO2	1.83834	3.33e-48
786	CALM1	0.752057	8.07e-55
787	CALM2	0.560712	7.61e-33
788	CALML3	2.94293	6.04e-12
789	CALML4	2.98245	3.32e-134
790	CALR	0.407554	2.32e-57
791	CAMK1D	2.59695	8.36e-46
792	CAMK2G	2.10455	1.25e-23
793	CAMKK2	2.96352	7.35e-52
794	CAMSAP1	1.64214	2.85e-08
795	CAMSAP2	0.524405	4.7e-10
796	CAMTA1	-0.709063	3.19e-30
797	CAND1	0.459888	0.00177297
798	CANX	-1.19742	1.71e-77
799	CAP1	1.07198	1.94e-30
800	CAPG	1.7109	4.68e-20
801	CAPN11	0.985329	0.00176859
802	CAPN15	1.12486	0.0350878
803	CAPN7	2.02089	1.9e-13
804	CAPRIN1	0.536707	9.8e-15
805	CAPSL	-3.49708	8.76e-53
806	CAPZA1	1.50381	2.23e-38
807	CAPZA2	0.964659	1.6e-22
808	CAPZB	0.795392	9.18e-22
809	CARD11	0.653277	7.57e-20
810	CARD19	2.30678	4.14e-33
811	CARHSP1	0.832173	4.48e-19
812	CARMIL1	0.971639	0.0014506
813	CARNMT1	0.992974	1.21e-18
814	CARS	1.74417	1.43e-24
815	CARS2	-0.347783	3.75e-16
816	CASC3	0.513866	3.29e-07
817	CASC4	-1.3884	1.09e-101
818	CASD1	0.0153974	7.75e-07
819	CASK	-0.964185	8.7e-45
820	CASP1	1.82668	0.00664401
821	CASP2	1.28778	0.0367656
822	CASP3	1.93506	3.37e-44
823	CASP6	3.04841	9.17e-30
824	CASP7	2.05144	3.49e-18
825	CASP8	1.48847	1.87e-21
826	CASP8AP2	1.4531	4.17e-25
827	CASZ1	3.91774	6.67e-06
828	CAT	-1.57997	1.31e-179
829	CATHB1	1.76369	3.38e-26
830	CBFB	1.73579	7.17e-27
831	CBL	1.74168	2.73e-35
832	CBLB	2.57829	1.19e-62
833	CBLL1	1.37004	4.59e-05
834	CBR3	-0.700798	2.23e-53
835	CBR4	-0.632844	2.73e-12
836	CBS	-1.37148	5e-29
837	CBX1	1.04411	6.72e-10
838	CBX3	0.941768	3.2e-19
839	CBX4	2.15049	1.51e-28
840	CBX5	1.01357	4.22e-06
841	CBX6	0.586053	3.14e-17
842	CBX7	1.89952	7.81e-32
843	CC2D1A	1.02623	2.28e-08
844	CCAR1	0.450749	2.01e-07
845	CCDC12	0.934953	4.77e-10
846	CCDC127	-0.920778	1.44e-28
847	CCDC134	-0.0623849	0.000244448
848	CCDC137	1.59926	1.14e-10
849	CCDC149	3.64829	0.00669184
850	CCDC152	-1.45457	5.94e-152
851	CCDC167	1.98553	3.99e-16
852	CCDC171	2.09069	8.03e-14
853	CCDC173	3.56345	4.6e-120
854	CCDC186	0.992642	4.8e-25
855	CCDC189	-0.781944	3.56e-10
856	CCDC25	0.173272	0.00953557
857	CCDC28A	0.112736	5.76e-10
858	CCDC28B	-1.01073	1.58e-07
859	CCDC30	-1.45436	5.54e-20
860	CCDC32	0.30143	2.58e-05
861	CCDC34	-0.144534	9.44e-06
862	CCDC43	0.777668	0.043624
863	CCDC47	-0.682359	2.69e-07
864	CCDC50	-0.474102	5.91e-22
865	CCDC51	-0.15486	0.0248151
866	CCDC58	-0.845102	1.16e-13
867	CCDC6	-0.195718	1.52e-10
868	CCDC61	0.658791	0.00092468
869	CCDC66	2.26235	3.5e-19
870	CCDC69	2.91682	3.41e-78
871	CCDC85C	-0.771216	3.13e-12
872	CCDC86	0.689139	1.08e-16
873	CCDC88A	2.5345	1.57e-34
874	CCDC88B	1.06694	3.26e-38
875	CCDC90B	-0.512527	0.000561754
876	CCDC93	0.106906	0.00586377
877	CCDC94	0.856744	0.00125267
878	CCL5	4.75513	8.02e-25
879	CCM2	2.55206	9.64e-28
880	CCNA2	1.28657	3.55e-11
881	CCNB1	1.70309	5.4e-17
882	CCNC	0.934626	0.00190427
883	CCND1	1.41527	1.67e-47
884	CCND2	0.957836	4.01e-06
885	CCND3	2.78006	5.6e-101
886	CCNDBP1	1.3959	3.38e-17
887	CCNG1	0.159335	0.0116594
888	CCNG2	1.93022	7.88e-31
889	CCNH	1.34732	2.23e-07
890	CCNI	-0.940867	6.67e-79
891	CCNK	1.184	3.79e-05
892	CCNL1	2.1512	1.22e-76
893	CCNL2	1.64475	2.44e-54
894	CCNT1	2.13463	8.19e-10
895	CCNY	2.10132	4.27e-69
896	CCNYL1	0.0254447	8.41e-05
897	CCPG1	0.340696	0.0316214
898	CCR5	3.17435	2.7e-28
899	CCR8	3.63826	1.05e-63
900	CCS	0.22937	3.27e-15
901	CCSAP	2.22499	9.28e-18
902	CCSER1	-0.332176	4.47e-06
903	CCSER2	0.79791	1.97e-12
904	CCT2	0.258066	3.27e-09
905	CCT3	0.678977	3.98e-20
906	CCT4	0.533131	2.66e-13
907	CCT5	0.705687	3.46e-28
908	CCT6A	-0.0278686	2.82e-17
909	CCT7	0.141868	8.53e-05
910	CCT8	0.182057	5.63e-08
911	CCZ1	0.30783	5.58e-07
912	CD151	1.00793	0.00825576
913	CD164	-0.550391	1.76e-26
914	CD1B	-1.70152	0.00166029
915	CD2	2.4029	1.86e-37
916	CD226	2.39848	3.76e-47
917	CD24	-0.352538	5.43e-23
918	CD247	2.84244	1.18e-274
919	CD274	4.24848	1.62e-50
920	CD28	3.12633	2.17e-225
921	CD2AP	0.57066	3.3e-07
922	CD300LG	2.82513	1.39e-15
923	CD38	2.94448	5.53e-76
924	CD3D	3.32437	1.73e-292
925	CD3E	2.89699	1.79e-243
926	CD4	2.62445	1.5e-87
927	CD40LG	2.79376	5.94e-67
928	CD44	3.48878	9.6e-208
929	CD47	1.65017	2.28e-115
930	CD5	2.50656	1.82e-148
931	CD6	3.01349	1.2e-87
932	CD63	-0.452577	1.63e-46
933	CD7	2.84464	5.5e-30
934	CD74	-1.83267	2.38e-22
935	CD81	1.43	9.81e-16
936	CD82	1.85551	3.44e-106
937	CD83	2.15165	9.39e-38
938	CD8A	3.0247	7.47e-44
939	CD8BP	3.70238	9.01e-27
940	CDA	-1.91872	5.57e-87
941	CDC123	0.7165	0.0125703
942	CDC14A	1.41362	8.63e-13
943	CDC20	1.64283	6.1e-10
944	CDC26	0.349475	1.2e-12
945	CDC27	0.801901	1.34e-05
946	CDC2L1	1.6093	7.65e-59
947	CDC34	1.41679	5.89e-08
948	CDC37	1.09269	1.4e-10
949	CDC37L1	0.562914	5.55e-05
950	CDC40	0.656617	0.000224937
951	CDC42	0.816054	1.57e-22
952	CDC42BPA	-0.500919	7.21e-24
953	CDC42BPB	-0.446446	1e-26
954	CDC42EP4	-0.581702	5.46e-05
955	CDC42SE1	0.450037	2.7e-10
956	CDC42SE2	2.27933	4.02e-67
957	CDC5L	0.91498	2.63e-23
958	CDC73	1.86126	1.5e-26
959	CDCA2	1.36375	0.00812822
960	CDCA3	1.46392	4.68e-20
961	CDCA4	2.28217	1.68e-33
962	CDCA7	0.98995	7.72e-06
963	CDCA7L	0.235319	0.00825881
964	CDCP1	1.854	0.00285967
965	CDH1	2.80788	7.15e-72
966	CDH3	2.66259	2.47e-10
967	CDH6	0.113413	5.55e-11
968	CDHR2	-2.34115	4.3e-95
969	CDHR3	-1.66185	1.67e-38
970	CDHR5	-0.288603	5.31e-22
971	CDIN1	-0.104852	4.06e-18
972	CDIP1	-0.569304	0.0387102
973	CDIPT	0.765951	0.000517808
974	CDK1	1.0774	9.56e-14
975	CDK13	0.953412	2.45e-24
976	CDK14	2.39468	2.91e-31
977	CDK15	-1.41023	8.66e-22
978	CDK17	2.43576	7.01e-126
979	CDK18	-2.0765	2.47e-84
980	CDK2AP2	1.17014	1.67e-21
981	CDK5	1.06719	2.76e-10
982	CDK5RAP2	1.85791	7.23e-43
983	CDK6	0.390166	1.46e-13
984	CDKAL1	1.22801	1.74e-05
985	CDKL2	-0.221661	7.16e-12
986	CDKN1A	2.9571	9.4e-29
987	CDKN1B	2.28195	1.31e-118
988	CDKN2AIP	1.15656	3.04e-07
989	CDO1	-1.22119	1.09e-86
990	CDPF1	-0.84235	0.022506
991	CDS1	-1.77693	9.51e-31
992	CDS2	1.61361	9.58e-10
993	CDV3	1.02268	9.15e-56
994	CDYL	1.83068	1.74e-13
995	CDYL2	2.05555	2.6e-16
996	CEBPA	-2.45902	4.45e-51
997	CEBPB	3.14611	4.62e-27
998	CEBPD	2.74441	4.87e-82
999	CEBPZ	1.97758	3.47e-45
1000	CECR2	-0.801045	6.33e-09
1001	CELF1	1.30673	0.0143138
1002	CELF2	2.55483	4.77e-19
1003	CELSR1	2.26634	1.71e-31
1004	CENPA	2.14292	1.38e-27
1005	CENPC	2.62304	9.3e-30
1006	CENPE	1.94147	8.17e-27
1007	CENPF	1.64112	2.38e-26
1008	CENPH	1.45878	1.17e-19
1009	CENPI	1.82004	1.26e-10
1010	CENPK	1.75927	8.06e-15
1011	CENPN	1.51905	1.43e-11
1012	CENPU	1.28453	0.0154516
1013	CENPV	-2.23741	7.04e-125
1014	CENPW	0.844527	6.53e-06
1015	CEP120	1.68543	5.95e-07
1016	CEP152	1.47486	3.78e-07
1017	CEP164	1.21285	0.00262226
1018	CEP170	1.71505	7.8e-10
1019	CEP170B	1.6625	8.85e-07
1020	CEP290	0.887593	0.000310765
1021	CEP350	0.451291	0.0042149
1022	CEP44	1.52124	0.00454054
1023	CEP55	1.90754	1.09e-13
1024	CEP70	1.2851	0.00578836
1025	CEP85L	2.93823	4.64e-151
1026	CEPT1	-0.482191	6.64e-07
1027	CERK	0.502472	0.014434
1028	CERS5	0.444125	0.00249518
1029	CES1L1	-0.414196	6.46e-19
1030	CFAP20	1.51738	6.44e-17
1031	CFAP36	-0.70645	3.79e-10
1032	CFAP410	-0.435514	0.000115879
1033	CFAP97	0.108901	6.62e-08
1034	CFDP1	0.478539	1.04e-12
1035	CFH	-5.10802	2.87e-77
1036	CFL2	-0.379766	1.19e-13
1037	CFLAR	1.90426	2.13e-41
1038	CFTR	-0.0274559	5.77e-05
1039	CGAS	1.86231	3.47e-16
1040	CGN	3.38792	1.95e-05
1041	CGNL1	-0.846541	2.02e-29
1042	CGRRF1	-0.82823	1.46e-08
1043	CGTL	-1.48169	4.82e-55
1044	CHAC1	-0.483541	4.33e-15
1045	CHAMP1	0.0183305	0.0201159
1046	CHCHD1	-0.0509674	1.52e-11
1047	CHCHD10	-0.68094	2.77e-44
1048	CHCHD2	0.793567	9.9e-15
1049	CHCHD3	-0.26018	1.53e-10
1050	CHCHD4	0.027698	0.0186054
1051	CHCHD6	-0.723493	3.61e-10
1052	CHCHD7	-0.699489	0.000672898
1053	CHD1	1.76572	4.33e-31
1054	CHD2	1.79641	6.41e-60
1055	CHD4	1.73369	1.12e-65
1056	CHD5	1.00007	0.0368297
1057	CHD6	0.682813	0.00324082
1058	CHD7	1.61863	1.57e-37
1059	CHD9	1.29427	3.56e-25
1060	CHDH	-2.32214	8.71e-98
1061	CHIC2	1.08562	0.000378386
1062	CHKA	1.55682	3.41e-12
1063	CHM	1.64257	2.03e-14
1064	CHMP1A	-0.47789	9.9e-11
1065	CHMP1B	0.410742	0.000788386
1066	CHMP2A	1.26844	1.14e-19
1067	CHMP2B	0.280098	1.34e-06
1068	CHMP3	0.379833	0.000147616
1069	CHMP4B	1.38855	2.65e-54
1070	CHMP4C	5.12293	4.38e-07
1071	CHMP5	0.962614	7.01e-11
1072	CHMP6	0.147384	0.000560638
1073	CHMP7	0.0980055	1.62e-05
1074	CHORDC1	0.86342	1.03e-06
1075	CHP1	-0.449398	1.03e-14
1076	CHST10	2.88769	5.13e-33
1077	CHST11	-1.96389	5.12e-91
1078	CHST13	-1.0642	3.97e-09
1079	CHST2	2.54489	6.22e-28
1080	CHSY1	-0.870338	4.21e-17
1081	CHTF18	1.64006	3.96e-09
1082	CHTOP	0.988052	4.42e-22
1083	CHURC1	-0.0218924	1.02e-13
1084	CIAO1	1.68064	2.22e-24
1085	CIAPIN1	0.907277	6.93e-08
1086	CIB1	0.951557	2.46e-07
1087	CIDEA	-1.75637	3.92e-147
1088	CIDEC	-2.34584	7.11e-45
1089	CIPC	1.82503	0.000591466
1090	CISD1	-1.17643	2.85e-67
1091	CISD3	-0.259471	1.54e-08
1092	CISH	3.14819	3.86e-77
1093	CIT	1.77671	4.23e-07
1094	CITED2	0.496523	9.25e-08
1095	CKAP2	1.15642	9.07e-06
1096	CKAP2L	1.92728	4.87e-14
1097	CKAP4	-1.06753	0.00587607
1098	CKAP5	1.22172	4.22e-13
1099	CKLF	-0.691388	3.87e-16
1100	CKS1B	1.51406	7.93e-31
1101	CL2	-3.73652	0
1102	CLASP2	1.38003	4.3e-17
1103	CLCC1	-0.543877	1.29e-06
1104	CLCN2	-1.92543	5.92e-31
1105	CLCN3	0.876172	1.39e-08
1106	CLCN5	-0.956623	4.17e-36
1107	CLDN1	2.99196	1.18e-20
1108	CLDN10	-1.97893	1.84e-304
1109	CLDN3	6.55002	4.43e-27
1110	CLEC16A	0.660787	0.0162757
1111	CLGN	2.73452	4.49e-31
1112	CLIC2	3.47961	7.49e-116
1113	CLIC3	2.76695	2.42e-08
1114	CLIC4	-1.17388	3.51e-76
1115	CLIC5	-1.8099	1.33e-100
1116	CLINT1	0.0348688	2.98e-11
1117	CLIP1	0.164679	2.24e-10
1118	CLIP4	1.60403	1.22e-06
1119	CLK1	1.77879	1.72e-28
1120	CLK2	1.43643	2.59e-05
1121	CLK3	1.67338	9.45e-11
1122	CLK4	0.888049	1.83e-11
1123	CLMN	-1.09384	1.05e-07
1124	CLN5	-1.23259	5.29e-23
1125	CLN6	-1.01903	6.8e-07
1126	CLNS1A	-0.706291	0.00301849
1127	CLOCK	0.347402	6.46e-11
1128	CLP1	1.66258	3.31e-05
1129	CLPTM1L	-0.100693	3.15e-14
1130	CLPX	-0.728733	8.81e-40
1131	CLRN3	-1.95306	1.71e-45
1132	CLSPN	1.34752	9.37e-05
1133	CLSTN1	-0.482937	0.002509
1134	CLSTN3	1.76872	3.28e-06
1135	CLTA	0.545505	9.49e-16
1136	CLTB	0.763765	1.01e-10
1137	CLTC	-0.559484	9.84e-20
1138	CLU	2.73695	2.16e-43
1139	CLUH	-1.71215	6.49e-99
1140	CLYBL	-1.6522	2.89e-24
1141	CMBL	-0.433347	9.88e-32
1142	CMC1	-1.10889	2.81e-30
1143	CMC2	-0.76441	3.34e-07
1144	CMC4	-1.1878	2.71e-21
1145	CMIP	1.44341	9.42e-83
1146	CMPK1	-1.91432	0.00454326
1147	CMPK2	5.88649	6.32e-109
1148	CMTM3	1.02726	0.00484649
1149	CMTM4	-0.611706	6.93e-35
1150	CMTM7	2.64809	3.9e-44
1151	CMTM8	-0.822729	3.32e-42
1152	CMTR1	2.93867	7.75e-68
1153	CNBP	0.262408	0.000305179
1154	CNDP1	-1.88947	2.75e-31
1155	CNDP2	-1.02671	1.14e-51
1156	CNIH1	-0.55005	3e-15
1157	CNIH4	-1.23665	3.4e-24
1158	CNKSR1	-1.6013	7.23e-35
1159	CNKSR3	-0.21632	4.31e-05
1160	CNN2	3.21069	2.23e-87
1161	CNN3	-0.216921	4.85e-25
1162	CNNM1	-2.41814	6.11e-21
1163	CNNM2	-1.44735	1.02e-61
1164	CNOT1	0.730996	2.51e-16
1165	CNOT10	0.998709	0.0400964
1166	CNOT11	0.290829	0.0200984
1167	CNOT2	1.43113	5.39e-16
1168	CNOT4	1.39275	1.8e-15
1169	CNOT6	0.858128	6.53e-13
1170	CNOT6L	1.19469	3.1e-23
1171	CNOT7	0.610865	1.47e-09
1172	CNOT8	1.13544	4.78e-06
1173	CNP	2.78346	1.17e-61
1174	CNPY2	-0.315005	3.23e-13
1175	CNPY3	-0.377968	4.81e-25
1176	CNST	1.23838	0.00175911
1177	CNTRL	2.1752	8.37e-74
1178	COA3	0.503732	5.19e-18
1179	COA5	-0.122336	0.0373698
1180	COA6	-0.476398	4.09e-09
1181	COBL	3.1496	1.13e-69
1182	COBLL1	2.2653	2.12e-62
1183	COG2	1.26661	3.6e-05
1184	COG5	0.914805	0.0229169
1185	COIL	1.59286	4.74e-20
1186	COL17A1	2.76282	5.76e-09
1187	COL18A1	2.36592	1.95e-17
1188	COL4A1	-1.84313	6.06e-211
1189	COL4A2	-1.50869	6.77e-122
1190	COL4A3BP	1.05993	8.67e-06
1191	COL7A1	2.54953	0.0441212
1192	COLEC12	-2.47384	6.43e-21
1193	COMMD1	0.601785	1.46e-06
1194	COMMD10	1.04552	0.00162393
1195	COMMD2	0.999414	1.76e-09
1196	COMMD3	-0.249368	9.46e-17
1197	COMMD4	0.10699	5e-09
1198	COMMD5	0.391193	0.00270985
1199	COMMD7	0.404167	0.0100053
1200	COMMD8	1.39353	5.04e-18
1201	COMTD1	-1.45619	1.27e-30
1202	COPA	-0.0309842	0.00618887
1203	COPB1	0.349173	2.8e-12
1204	COPB2	0.370964	1.43e-09
1205	COPE	0.0909464	1.27e-07
1206	COPG1	0.280622	0.0408256
1207	COPS2	0.519899	1.44e-06
1208	COPS3	0.593502	0.00977648
1209	COPS4	0.68252	3.82e-05
1210	COPS5	-0.026034	1.8e-07
1211	COPS7A	-0.025763	4.48e-05
1212	COPS9	0.543958	2.97e-13
1213	COQ10B	-0.952212	3.44e-26
1214	COQ2	1.87202	2.39e-09
1215	COQ3	-0.234678	0.000116905
1216	COQ4	-0.104439	7.32e-07
1217	COQ6	-0.628333	6.27e-05
1218	COQ7	-0.729357	5.13e-23
1219	COQ9	-0.69462	2.86e-25
1220	CORO1C	2.54879	3.24e-110
1221	CORO2A	4.66283	0.000728267
1222	CORO7	1.9104	1.32e-38
1223	COTL1	0.0704306	5.68e-17
1224	COX1	0.536353	2.29e-234
1225	COX14	-0.587385	2.8e-36
1226	COX17	0.277902	4.22e-07
1227	COX19	0.529551	5.91e-08
1228	COX2	-0.510961	0
1229	COX20	-0.445766	3.88e-06
1230	COX3	-1.44084	1.09e-246
1231	COX4I1	-0.494878	2.8e-24
1232	COX5A	-0.683842	9.86e-37
1233	COX6A1	-0.938038	1.56e-105
1234	COX6C	-0.675241	1.18e-40
1235	COX7A2	-0.421168	2.66e-15
1236	COX7A2L	-0.515072	2.16e-13
1237	COX7B	-0.752115	4.86e-48
1238	COX7C	1.03156	6.29e-41
1239	COX8A	-0.802822	2.37e-99
1240	CPD	0.691558	7.57e-05
1241	CPEB2	-0.281983	7.17e-17
1242	CPEB4	-1.12971	4.55e-73
1243	CPN1	-1.43459	6e-135
1244	CPNE3	0.15676	6.62e-07
1245	CPOX	-0.486532	1e-28
1246	CPPED1	-1.85435	9.33e-134
1247	CPQ	-1.00191	4.18e-07
1248	CPSF6	1.47897	3.81e-44
1249	CPT1A	-0.808875	1.11e-36
1250	CPT2	-1.34997	1.55e-40
1251	CPTP	-0.436703	5.99e-06
1252	CRACD	0.402743	6.76e-10
1253	CRACDL	-1.52551	4.99e-16
1254	CRAMP1	2.15481	2.03e-22
1255	CRAT	-1.57051	1.37e-59
1256	CRBN	1.50537	0.000447827
1257	CRCBL	3.78018	3.02e-30
1258	CRCP	-0.350458	0.000359699
1259	CREB1	1.12758	1.11e-10
1260	CREB3L1	-1.44107	2.05e-14
1261	CREB3L2	0.0740342	7.02e-05
1262	CREB3L3	-2.16848	9.32e-85
1263	CREB3L4	-0.155184	0.00571971
1264	CREBBP	1.01902	2.07e-25
1265	CREBL2	-0.55575	2.1e-48
1266	CREBRF	1.78925	7.57e-32
1267	CREG1	-1.18267	1.16e-47
1268	CRELD1	-1.15889	1.75e-16
1269	CRELD2	-1.02527	2.58e-21
1270	CREM	3.39713	4.62e-194
1271	CRIM1	0.16308	0.0403298
1272	CRIP1	3.01929	3.67e-165
1273	CRIP2	-1.36655	7.26e-34
1274	CRIPT	-0.0664362	0.00117491
1275	CRK	0.256622	7.84e-08
1276	CRKL	1.45889	0.00511508
1277	CRLF2	4.10677	1.74e-61
1278	CRLF3	1.21412	4.03e-12
1279	CRLS1	-0.637073	3.17e-27
1280	CRNKL1	1.32232	7.59e-11
1281	CROT	-0.279375	5.47e-20
1282	CRTC1	2.04585	1.45e-46
1283	CRY1	0.875667	9.5e-23
1284	CRY2	-0.701478	1.72e-31
1285	CRYAB	0.0890114	0.00353814
1286	CRYBG3	0.270463	2.04e-15
1287	CRYL1	-1.46634	7.16e-40
1288	CRYM	-1.00539	1.13e-24
1289	CRYZ	-1.73441	2e-186
1290	CS	0.206066	0.000226195
1291	CSAD	-2.28424	1.51e-136
1292	CSDE1	0.340105	4.99e-12
1293	CSF1R	-2.5113	9e-29
1294	CSGALNACT2	2.22228	4.18e-15
1295	CSK	2.24517	1.93e-80
1296	CSNK1A1	0.689336	3.7e-23
1297	CSNK1D	1.48735	3.77e-26
1298	CSNK1E	1.47753	1.11e-10
1299	CSNK1G2	1.12875	2.91e-23
1300	CSNK2A1	1.04783	8.1e-17
1301	CSNK2A2	1.87488	4.85e-60
1302	CSPP1	1.11375	0.0106311
1303	CSRNP1	2.26914	8.83e-145
1304	CSRP2	1.1864	0.000301531
1305	CST3	-0.957182	8.67e-125
1306	CST7	3.26366	1.4e-31
1307	CSTB	-0.733208	2.27e-12
1308	CSTF1	1.32636	5.18e-09
1309	CSTF3	1.11218	2.32e-08
1310	CTBP1	0.477077	7e-18
1311	CTBPL	0.909718	1.45e-13
1312	CTBS	-1.32657	8.2e-18
1313	CTCF	1.31227	3.43e-17
1314	CTDP1	1.75792	4.05e-46
1315	CTDSP1	0.033681	1.04e-08
1316	CTDSPL	0.181855	8.75e-20
1317	CTDSPL2	1.25424	4.79e-05
1318	CTH	-1.73713	3.12e-169
1319	CTIF	0.116543	0.000278533
1320	CTLA4	4.30914	1.05e-176
1321	CTNNA1	-0.0929975	2.2e-13
1322	CTNNAL1	-0.0878323	0.0138461
1323	CTNNB1	0.469856	4.2e-16
1324	CTNND1	1.65859	1.61e-07
1325	CTNS	-0.86706	3.89e-07
1326	CTPS1	1.6919	1.47e-12
1327	CTSA	-1.03246	2.58e-169
1328	CTSB	-0.994926	5.62e-66
1329	CTSC	0.417899	4.16e-15
1330	CTSD	-1.2014	7.83e-44
1331	CTSH	1.6683	2.74e-41
1332	CTSK	-1.87987	2.03e-06
1333	CTSS	2.58546	2.02e-71
1334	CTSV	-0.861419	2.26e-83
1335	CTSZ	-1.64756	4.94e-300
1336	CTTN	1.93734	5.66e-13
1337	CTU2	1.41186	1.96e-05
1338	CUBN	-2.4453	1.4e-294
1339	CUEDC1	-0.403662	9.32e-06
1340	CUL1	0.861082	1e-13
1341	CUL3	0.840871	7.45e-20
1342	CUL4A	-0.201752	0.00015206
1343	CUL4B	1.00014	2.02e-10
1344	CUL5	1.07999	7.26e-11
1345	CUTAL	-0.765592	2.6e-30
1346	CUTC	1.18952	5.41e-12
1347	CUX1	0.570753	2.14e-20
1348	CWC15	0.606074	6.33e-06
1349	CWC22	1.67655	5.18e-21
1350	CWC25	1.77363	4.05e-11
1351	CWC27	1.58152	1.33e-12
1352	CWF19L2	1.64551	1.88e-15
1353	CXCR4	3.29548	1.47e-177
1354	CXCR7	0.105571	0.00415237
1355	CXorf23	1.42364	2.94e-18
1356	CXorf40B	0.837262	2.65e-08
1357	CXorf57	1.99244	1.26e-40
1358	CXXC5	-1.34124	1.37e-29
1359	CYB561A3	-0.607941	6.59e-06
1360	CYB561D2	1.46968	1.02e-41
1361	CYB5A	-2.15274	2.79e-221
1362	CYB5B	-0.330895	4.33e-07
1363	CYB5R1	-0.603052	0.0029461
1364	CYB5R2	-2.36306	3.27e-226
1365	CYB5R4	1.00341	0.00609716
1366	CYBA	2.0149	3.51e-58
1367	CYBC1	1.5611	1e-09
1368	CYBRD1	-0.833185	8.11e-09
1369	CYCS	-0.89456	3.61e-39
1370	CYFIP1	-0.0531905	3.07e-05
1371	CYFIP2	1.76041	3.62e-23
1372	CYGB	2.4364	1.06e-11
1373	CYLD	1.16694	8.67e-07
1374	CYP17A1	-3.28258	6.02e-27
1375	CYP1A2	-3.42799	4.96e-163
1376	CYP24A1	-3.30312	3.18e-167
1377	CYP27A1	-1.84753	5.96e-12
1378	CYP2AC1	-2.08967	0
1379	CYP2AC2	-2.13955	1.43e-148
1380	CYP2C18	2.79554	8.75e-09
1381	CYP2C23a	0.496826	3.69e-07
1382	CYP2J21	-2.23345	2.38e-33
1383	CYP2U1	0.0801738	0.0175546
1384	CYP3A4	-1.81983	9.9e-18
1385	CYP3A5	5.71202	2.69e-10
1386	CYP46A1	-2.79905	1.41e-143
1387	CYP4A22	-2.18839	5.17e-85
1388	CYP4B7	-3.13398	0
1389	CYP4F11	-2.70576	0
1390	CYP4V2	-2.50244	1.61e-51
1391	CYP51A1	-1.16165	0.0251046
1392	CYP7B1	-2.05253	8.08e-115
1393	CYSRT1	3.52137	4e-05
1394	CYSTM1	-0.66686	1.41e-55
1395	CYTB	-1.86608	0
1396	CYTH1	2.24907	4.72e-16
1397	CYTIP	3.69392	1.17e-183
1398	CZH18ORF25	2.20662	1.18e-18
1399	D2HGDH	-0.974583	3.58e-07
1400	DAAM1	-0.871196	4.05e-08
1401	DAAM2	-0.912876	9.35e-26
1402	DAB1	-1.4074	2.3e-152
1403	DAB2	-0.0353899	3.86e-85
1404	DAB2IP	-1.16677	7.58e-27
1405	DACH1	0.206841	5.37e-05
1406	DACT2	-2.07613	8.12e-23
1407	DAD1	-0.66685	1.27e-33
1408	DAG1	-1.36575	4.45e-62
1409	DAGLA	-0.975164	3.66e-34
1410	DALRD3	1.45138	1.04e-10
1411	DAO	-1.83415	7.04e-135
1412	DAP	0.727497	1.67e-10
1413	DAP3	0.0834859	0.0287262
1414	DAPK1	2.45189	6.64e-37
1415	DAPK3	0.884687	0.0033094
1416	DARS	0.644567	2.57e-07
1417	DAZAP1	1.26845	8.95e-45
1418	DBF4	1.51718	4.89e-10
1419	DBI	-0.978558	6.77e-55
1420	DBNDD1	-0.51512	0.00422846
1421	DBNL	1.41893	5.25e-17
1422	DBR1	0.913908	1.52e-10
1423	DCAF1	0.79929	0.00263754
1424	DCAF13	0.309713	0.000174762
1425	DCAF5	1.70397	2.53e-08
1426	DCAF6	1.10046	8.29e-13
1427	DCDC2	-0.16305	0.00010443
1428	DCK	1.70254	2.15e-12
1429	DCLK3	-1.24993	0.0184586
1430	DCLRE1A	1.73033	2.61e-08
1431	DCP2	2.33067	4.61e-46
1432	DCTN3	1.11807	1.71e-17
1433	DCTN6	0.207256	8.07e-09
1434	DCXR	-1.61751	3.88e-141
1435	DDA1	1.46424	4.44e-19
1436	DDAH1	-1.32685	9.16e-88
1437	DDC	-1.78581	1.62e-46
1438	DDI2	-0.383939	5.57e-15
1439	DDIT4	2.25932	8.19e-45
1440	DDO	-1.60639	7.59e-18
1441	DDOST	-1.09606	8.48e-49
1442	DDR1	-0.656328	6.35e-05
1443	DDRGK1	-0.179707	7.22e-15
1444	DDTL	-0.770489	7.61e-19
1445	DDX1	0.245232	1.21e-06
1446	DDX11	1.47716	0.011856
1447	DDX17	1.20838	7.68e-73
1448	DDX18	0.939556	1.11e-06
1449	DDX19	1.03689	7.29e-24
1450	DDX20	1.37544	0.00113986
1451	DDX21	1.64244	4.2e-13
1452	DDX23	1.00909	5.57e-14
1453	DDX24	1.46636	2.85e-22
1454	DDX27	1.14895	8.51e-14
1455	DDX3X	1.05293	2.16e-24
1456	DDX42	1.08397	3.23e-07
1457	DDX46	1.3007	1.23e-49
1458	DDX5	1.38549	5.34e-208
1459	DDX52	1.32271	2.37e-06
1460	DDX54	0.824593	1.36e-05
1461	DDX6	1.83745	1.18e-79
1462	DDX60	6.4292	1.54e-96
1463	DECR1	-0.612838	1.19e-44
1464	DECR2	-1.9111	1.32e-141
1465	DEF6	3.08014	2.26e-135
1466	DEGS1	-0.773727	3.22e-26
1467	DEK	1.25256	3.22e-45
1468	DELE	-0.799222	6.94e-16
1469	DENND1B	1.5755	6.77e-43
1470	DENND2D	2.52942	8.77e-21
1471	DENND4C	1.16609	6.05e-08
1472	DENND5B	-2.48642	1.46e-47
1473	DENR	0.447882	1.82e-07
1474	DEPDC7	-1.53336	2.35e-14
1475	DEPTOR	-2.09677	2.95e-30
1476	DERA	-1.58982	2.38e-62
1477	DERL1	-0.128868	3.45e-08
1478	DERL2	0.00273313	0.0457026
1479	DERL3	-1.11403	6.4e-19
1480	DESI1	-1.0077	4.76e-33
1481	DESI2	1.76353	2.52e-14
1482	DGAT2	-1.93658	5.92e-136
1483	DGCR2	0.728365	0.0169158
1484	DGCR8	1.18092	0.000140493
1485	DGKD	2.21688	1.56e-55
1486	DGKE	1.67876	1.46e-08
1487	DGKH	1.31296	0.011928
1488	DGKQ	2.03544	8.54e-16
1489	DGKZ	2.08242	1.12e-48
1490	DGUOK	1.47188	1.8e-14
1491	DHCR7	-1.06334	0.000109483
1492	DHDDS	0.0534283	1.07e-06
1493	DHH	-2.15908	5.19e-23
1494	DHODH	1.20301	4.96e-07
1495	DHRS11	-1.71924	1.15e-37
1496	DHRS13	-0.66916	9.99e-30
1497	DHRS3	-1.51159	1.79e-58
1498	DHRS7	-0.922249	5.62e-55
1499	DHTKD1	-2.08528	2.53e-56
1500	DHX15	1.06682	2.56e-17
1501	DHX29	1.67857	1.88e-35
1502	DHX30	0.872757	0.0146589
1503	DHX36	0.985515	2.06e-16
1504	DHX37	0.962676	6.66e-05
1505	DHX38	1.09584	6.67e-10
1506	DHX40	0.115497	0.000145248
1507	DHX58	2.7436	1.58e-28
1508	DIABLO	-0.421995	7.34e-08
1509	DIAPH2	1.15801	1.24e-52
1510	DICER1	0.426666	2.09e-15
1511	DIDO1	0.830101	9.45e-10
1512	DIEXF	1.60472	5.05e-10
1513	DIO1	-3.06534	1.59e-134
1514	DIP2B	2.11964	2.24e-74
1515	DIP2C	-0.808182	1.96e-13
1516	DIRC2	-0.424254	5.51e-24
1517	DIS3L	1.21447	0.000303726
1518	DIS3L2	-0.206091	0.00138241
1519	DKC1	1.65471	2.94e-37
1520	DLAT	-0.6055	6.61e-19
1521	DLD	-0.625869	1.22e-28
1522	DLG1	0.172143	1.26e-05
1523	DLG3	-1.34886	1.13e-05
1524	DLG5	-0.97888	2.02e-26
1525	DLGAP4	-0.0647822	4.81e-05
1526	DLGAP5	1.73961	2.42e-18
1527	DLL1	4.84744	1.61e-07
1528	DLST	-0.95776	1.26e-28
1529	DM5L	-2.79027	1.12e-74
1530	DMA	-1.34867	0.000326991
1531	DMD	-0.85137	2.63e-17
1532	DMGDH	-0.924581	1.08e-49
1533	DMTF1	1.35301	1.06e-05
1534	DMXL1	0.122134	2.15e-12
1535	DNA2	1.22756	0.00268462
1536	DNAAF9	-1.78615	7.31e-05
1537	DNAJA1	1.57749	1.7e-79
1538	DNAJA2	0.758493	8.32e-14
1539	DNAJA3	-0.261921	8.33e-12
1540	DNAJA4	1.17765	1.93e-41
1541	DNAJB11	-0.634119	2.56e-10
1542	DNAJB12	-0.0262659	1.58e-09
1543	DNAJB14	0.0647367	0.000659697
1544	DNAJB2	-1.22893	3.42e-46
1545	DNAJB4	1.19671	4.13e-18
1546	DNAJB6	1.06311	3.29e-24
1547	DNAJC1	0.00540425	7.82e-09
1548	DNAJC10	-0.730787	6.79e-07
1549	DNAJC11	-0.700623	6.94e-18
1550	DNAJC13	0.230208	0.000165878
1551	DNAJC14	1.18032	7.17e-41
1552	DNAJC15	-0.204577	0.000721736
1553	DNAJC18	0.58328	0.000221516
1554	DNAJC19	-0.533453	3.78e-18
1555	DNAJC2	1.06901	9.43e-25
1556	DNAJC21	1.34294	6.01e-10
1557	DNAJC22	-3.0132	8.6e-241
1558	DNAJC25	-0.329828	0.00113149
1559	DNAJC28	-0.897943	4.99e-07
1560	DNAJC3	-0.607588	8.1e-29
1561	DNAJC30	-0.057253	3.12e-05
1562	DNAJC5G	-1.02476	4.48e-05
1563	DNAJC7	0.760318	1.23e-08
1564	DNAJC8	0.367955	3.91e-09
1565	DNAJC9	0.702832	0.000444403
1566	DNALI1	-0.8564	5.7e-10
1567	DNLZ	0.367852	4.2e-08
1568	DNM1L	0.180977	1.26e-11
1569	DNMBP	-0.941187	3.63e-06
1570	DNMT3A	1.06265	7.31e-46
1571	DNPEP	-0.127857	5.74e-14
1572	DNTTIP1	0.645524	0.00122413
1573	DNTTIP2	1.43398	9.45e-27
1574	DOCK1	-0.81428	2.61e-16
1575	DOCK10	2.73312	2.8e-103
1576	DOCK11	2.57655	1.78e-48
1577	DOCK2	2.79465	4.6e-150
1578	DOCK5	-1.58492	6.71e-56
1579	DOCK7	-0.994209	3.11e-29
1580	DOCK8	2.86381	3.01e-79
1581	DOCK9	1.70777	4.97e-20
1582	DOHH	0.132838	1.03e-09
1583	DOK1	1.48289	0.00433767
1584	DOK2	2.54292	4.61e-20
1585	DOK5	2.14133	7.87e-19
1586	DOLK	-1.41595	2.78e-09
1587	DOLPP1	-0.395901	0.000365136
1588	DOP1B	1.49518	6.39e-07
1589	DOT1L	0.485502	3.48e-05
1590	DPAGT1	-0.755298	3.34e-14
1591	DPEP1	-3.04827	1.04e-111
1592	DPEP2	1.78987	6.92e-05
1593	DPH3P1	1.07345	7.5e-07
1594	DPH5	-0.087854	5.08e-06
1595	DPM1	-0.16104	3.06e-08
1596	DPP4	-1.99165	3.89e-204
1597	DPP7	-0.799327	2.1e-07
1598	DPY19L1	-1.06868	1.72e-06
1599	DPY30	0.455094	0.00236553
1600	DPYD	-1.35721	7.96e-74
1601	DPYS	-2.04914	9.99e-192
1602	DPYSL2	1.10921	1.43e-07
1603	DRAM2	-0.513585	2.15e-17
1604	DSC1	3.14847	1.3e-10
1605	DSCC1	-1.08614	1.71e-08
1606	DSG2	2.961	1.49e-08
1607	DSN1	1.43628	4.26e-15
1608	DSP	3.04693	5.09e-13
1609	DST	1.2832	1.96e-05
1610	DSTN	1.63715	1.14e-200
1611	DTD1	0.957545	0.00351267
1612	DTD2	-0.114629	4.65e-05
1613	DTNBP1	0.629406	0.0029748
1614	DTWD1	-0.0919138	0.00113082
1615	DTX3L	3.54952	1.63e-73
1616	DTX4	-1.05797	5.02e-17
1617	DTYMK	1.30863	2.14e-07
1618	DUS1L	-0.13287	0.035866
1619	DUS2	-0.638293	7.09e-05
1620	DUS3L	1.71814	2.59e-05
1621	DUSP1	3.05515	3.37e-292
1622	DUSP10	2.75898	6.05e-109
1623	DUSP16	0.328931	4.37e-14
1624	DUSP22	-1.14057	1.89e-43
1625	DUSP22AL	3.5905	1e-33
1626	DUSP23	0.0792582	1.95e-11
1627	DUSP5	2.47033	4.83e-90
1628	DUSP7	0.30692	1.58e-23
1629	DVL1	-0.00618988	1.05e-05
1630	DYL1	1.58063	1.38e-34
1631	DYNC1H1	0.403911	5.48e-10
1632	DYNC1I2	-0.0323279	7.66e-08
1633	DYNC1LI1	0.418745	0.000175682
1634	DYNC1LI2	0.522469	3.38e-07
1635	DYNC2LI1	-0.528943	1.87e-11
1636	DYNLL2	-1.39804	1.04e-69
1637	DYNLRB1	-0.219592	1.66e-08
1638	DYNLRB2	-0.920604	9.11e-06
1639	DYNLT1	1.50701	9.47e-14
1640	DYNLT3	-0.924811	2.5e-23
1641	DYRK1A	1.81184	3.88e-60
1642	DYSF	-0.642462	2.3e-13
1643	DZANK1	-0.657566	9.38e-14
1644	E2F1	0.7714	4.28e-05
1645	E2F2	2.08126	2.81e-14
1646	E2F4	1.20051	0.000190487
1647	E2F6	0.825946	0.0161678
1648	EAPP	1.142	0.000438785
1649	EBAG9	0.616142	4.81e-13
1650	EBNA1BP2	0.547853	1.3e-07
1651	ECE1	-1.39019	1.58e-40
1652	ECE2	-0.752658	4.18e-09
1653	ECH1	-1.25696	1.89e-82
1654	ECHDC1	-0.398094	4.12e-08
1655	ECHDC2	-0.920354	7.76e-43
1656	ECHDC3	-1.71919	4.69e-59
1657	ECHS1	-0.689677	4.19e-45
1658	ECI1	-1.61402	4.25e-121
1659	ECI2	-0.678448	1.4e-19
1660	ECM1	2.2199	1.2e-31
1661	EDA	-2.21593	1.48e-14
1662	EDC3	1.50403	1.97e-14
1663	EDEM1	0.603272	5.71e-06
1664	EDEM2	1.22883	0.000199413
1665	EDEM3	-0.116172	2e-09
1666	EDF1	-0.376328	3.23e-07
1667	EEA1	1.40646	5.85e-13
1668	EED	-0.41468	1.13e-06
1669	EEF1A1	0.316778	1.52e-23
1670	EEF1AKMT1	-0.271198	0.00123179
1671	EEF1B2	0.728314	1.56e-66
1672	EEF1D	0.977805	1.48e-84
1673	EEF1G	1.94603	2.35e-57
1674	EEF2	0.3007	4.03e-19
1675	EEF2KMT	1.74299	2.63e-09
1676	EFHD1	0.306806	0.00317284
1677	EFHD2	3.18908	7.69e-32
1678	EFL1	0.410336	2.7e-06
1679	EFNB1	-1.74227	1.79e-137
1680	EFR3B	-1.89776	2.03e-17
1681	EGFL7	-4.88256	9.97e-15
1682	EGFR	1.65908	1.45e-50
1683	EGLN1	0.411847	1.66e-09
1684	EGR1	2.77927	9.83e-32
1685	EGR3	2.80916	1.56e-31
1686	EHBP1L1	2.00113	8.04e-32
1687	EHD3	0.840643	1.84e-25
1688	EHF	5.22799	1.45e-07
1689	EHHADH	-2.18433	1.42e-214
1690	EHMT1	1.44528	1.76e-30
1691	EI24	-0.889147	4.76e-30
1692	EIF1	0.633551	5.51e-37
1693	EIF1AX	0.187024	7.02e-07
1694	EIF1B	0.610482	3.02e-08
1695	EIF2A	0.485105	0.00282364
1696	EIF2AK1	1.57413	2.33e-07
1697	EIF2AK2	2.44821	2.47e-28
1698	EIF2AK3	1.48255	6.44e-18
1699	EIF2AK4	1.02969	3.09e-05
1700	EIF2B1	0.162868	0.00266454
1701	EIF2S2	0.47052	8.99e-16
1702	EIF2S3	0.201404	0.000187242
1703	EIF3A	0.784469	1.67e-30
1704	EIF3B	0.55868	1.93e-09
1705	EIF3D	1.23709	4.72e-34
1706	EIF3E	1.1328	2.12e-36
1707	EIF3F	0.649278	9.65e-16
1708	EIF3H	0.842663	5.54e-25
1709	EIF3I	0.541269	2.69e-08
1710	EIF3J	0.311398	4.9e-10
1711	EIF3K	0.406282	4.15e-17
1712	EIF3L	0.38306	1.67e-12
1713	EIF3M	0.90675	9.49e-28
1714	EIF4A2	1.05775	2.45e-110
1715	EIF4A3	1.06537	4.78e-13
1716	EIF4B	1.13127	5.42e-43
1717	EIF4E	0.638084	1.76e-07
1718	EIF4EBP1	-1.93246	4.65e-221
1719	EIF4G1	-0.159927	8.06e-15
1720	EIF4G2	0.340684	5.1e-10
1721	EIF4G3	0.961063	1.25e-25
1722	EIF5	1.27127	3.97e-98
1723	EIF5A2	0.567436	1.05e-32
1724	EIF5B	0.414611	7.76e-11
1725	EIF6	1.65991	5.29e-15
1726	ELAC2	0.316849	0.003684
1727	ELAVL1	0.502026	3.67e-09
1728	ELF1	2.46141	5.51e-109
1729	ELF2	1.59265	2.68e-14
1730	ELF3	3.14771	4.16e-27
1731	ELK3	2.20479	8.47e-48
1732	ELK4	1.66235	1.26e-42
1733	ELL	1.71751	1.99e-31
1734	ELMO1	2.49164	2.11e-75
1735	ELMO2	-0.175072	0.00175979
1736	ELMO3	-1.14473	3.3e-09
1737	ELMOD2	0.0971085	1.46e-05
1738	ELMSAN1	1.43938	7.03e-13
1739	ELOVL1	-1.4241	2.75e-53
1740	ELOVL5	0.123975	5.99e-21
1741	ELOVL6	0.709985	1.83e-141
1742	ELOVL7	-1.28664	1.28e-17
1743	EMB	-0.47151	8.36e-08
1744	EMC1	-0.573532	1.23e-06
1745	EMC2	-0.487734	4.06e-11
1746	EMC3	-0.599682	5.25e-17
1747	EMC6	0.0864867	0.0116382
1748	EMC8	0.663063	0.0213789
1749	EMG1	1.12104	0.00200045
1750	EML4	0.141356	1.71e-15
1751	EML6	-0.286727	7.9e-07
1752	EMP1	2.05646	2.73e-49
1753	EMSY	2.20672	1.41e-17
1754	EMX1	-2.06204	8.48e-99
1755	EMX2	-0.295351	2.35e-32
1756	ENAH	-0.562454	8.39e-36
1757	ENC1	3.84583	1.63e-120
1758	ENDOD1	2.49834	0.0449094
1759	ENDOG	1.17614	0.00394221
1760	ENDOV	1.70666	5.85e-09
1761	ENO1	-1.21873	3.92e-130
1762	ENOX2	0.631977	4.59e-05
1763	ENPEP	-2.45571	7.63e-97
1764	ENPP3	-3.53938	2.55e-35
1765	ENPP6	-1.33947	9.1e-101
1766	ENSA	0.416404	7.17e-10
1767	ENTPD1	-1.50104	1.43e-69
1768	ENTPD5	-1.87029	1.14e-28
1769	ENTPD6	-0.907073	6.4e-06
1770	ENY2	0.32518	0.000536252
1771	EP300	1.35649	3.24e-64
1772	EP400	1.17352	3.39e-09
1773	EPB41	2.06065	2.46e-51
1774	EPB41L1	-2.19994	2e-87
1775	EPB41L2	0.504324	7.35e-07
1776	EPB41L3	-2.05654	1.27e-35
1777	EPB41L4A	3.70703	5.01e-28
1778	EPB41L4B	2.44561	3.95e-14
1779	EPB41L5	0.775083	0.00678408
1780	EPC1	2.39266	4.22e-55
1781	EPC2	1.54521	7.8e-18
1782	EPCAM	3.59019	2.34e-37
1783	EPFIP1L	0.94438	3.96e-07
1784	EPG5	1.36162	0.0107189
1785	EPHA2	1.65209	0.0123586
1786	EPHA4	-1.65124	6.23e-17
1787	EPHX1	-1.46506	4.12e-27
1788	EPHX1L	3.84829	1.66e-101
1789	EPHX2	-2.06232	1.82e-76
1790	EPN2	1.67866	2.31e-41
1791	EPN3	3.41093	4.54e-48
1792	EPRS	0.308628	1.01e-15
1793	EPS15L1	1.30543	0.000250688
1794	EPS8	-0.957834	1.75e-36
1795	EPS8L2	2.17505	1.7e-70
1796	EPSTI1	5.03743	2.18e-189
1797	ERAP1	2.23398	1.28e-50
1798	ERBB2	2.42415	0.00768684
1799	ERBB3	3.60654	3.17e-10
1800	ERBIN	1.45068	2.03e-60
1801	ERC1	-0.489781	2.03e-15
1802	ERCC6	1.55158	1.75e-13
1803	ERCC6L2	1.15036	0.000531664
1804	ERCC8	1.93016	5.98e-06
1805	ERG28	0.823727	3.21e-07
1806	ERGIC1	0.849391	1.11e-16
1807	ERGIC2	-0.415498	4.86e-13
1808	ERH	0.846692	5.08e-33
1809	ERI3	-0.577124	1.84e-11
1810	ERICH1	1.41822	0.012063
1811	ERICH3	-2.1489	6.02e-109
1812	ERLEC1	-1.01074	1.36e-32
1813	ERLIN2	-1.2414	3.18e-72
1814	ERMN	2.18332	9.13e-09
1815	ERMP1	1.88859	5.84e-08
1816	ERN1	1.15062	0.0338484
1817	ERO1B	1.25841	3.27e-26
1818	ERP29	-0.518612	2.68e-08
1819	ERP44	-0.269606	0.000167648
1820	ERRFI1	2.47587	2.11e-50
1821	ESCO1	1.78414	4.91e-23
1822	ESD	-1.22816	1.41e-77
1823	ESF1	0.938192	1.03e-07
1824	ESPL1	1.62165	6.84e-14
1825	ESPN	4.32007	3.55e-05
1826	ESR2	-0.81449	1.79e-33
1827	ESRP2	2.58409	5.3e-09
1828	ESRRG	-0.485916	1.11e-26
1829	ESYT1	1.63626	1.25e-06
1830	ESYT2	1.02898	4.81e-07
1831	ETF1	0.443471	0.00184592
1832	ETFA	-0.808025	1.96e-39
1833	ETFDH	-1.09551	3.13e-46
1834	ETFRF1	-0.954461	1.72e-40
1835	ETNK1	-1.1637	5.4e-144
1836	ETNPPL	-2.93653	2.36e-180
1837	ETS1	2.15602	5.37e-219
1838	ETS2	2.1725	1.01e-143
1839	ETV1	-1.12312	4.17e-06
1840	ETV3	1.54723	5.85e-23
1841	ETV4	3.18531	2.36e-05
1842	ETV5	-0.82184	4.54e-13
1843	ETV6	2.42352	2.72e-88
1844	EVC	-0.838181	1.44e-09
1845	EVI2A	2.66625	1.43e-116
1846	EVI2B	2.77161	5.35e-34
1847	EVI5	-0.413999	2.12e-09
1848	EVL	2.29032	6.05e-86
1849	EWSR1	0.982339	7.43e-10
1850	EXFABP	5.98933	1.39e-19
1851	EXOC1	0.536947	0.00425795
1852	EXOC2	1.48264	5.53e-07
1853	EXOC3	1.24123	3.33e-12
1854	EXOC3L4	0.377342	6.28e-06
1855	EXOC4	-0.0964648	0.000402579
1856	EXOC5	0.164984	2.27e-07
1857	EXOSC1	1.45921	5.4e-21
1858	EXOSC10	1.29174	0.0035577
1859	EXOSC4	2.06037	4.73e-20
1860	EXOSC5	1.04534	0.00192994
1861	EXOSC6	1.39153	3.31e-21
1862	EXOSC9	1.07165	0.000602389
1863	EXPH5	2.62409	0.00227941
1864	EXTL3	0.851972	5.59e-08
1865	EZH2	2.48598	2.28e-59
1866	EZR	-0.369299	1.07e-14
1867	F12	-1.32426	6.68e-08
1868	F13A1	-2.54094	3.73e-21
1869	F13B	-1.80527	7.27e-45
1870	F2	-1.52519	6.89e-49
1871	F2R	1.84297	4.08e-09
1872	F2RL1	3.52866	0.000881691
1873	F3	2.78194	4.9e-24
1874	F5	-0.84541	2.1e-36
1875	F8A3	1.45435	1.5e-32
1876	FAAH	-1.38362	1.09e-23
1877	FAAH2	-0.0271087	0.0376782
1878	FAAHL	-1.69371	1.25e-22
1879	FABP1	-3.82282	1.01e-167
1880	FABP3	3.01402	5.03e-21
1881	FABP5	-2.39338	3.83e-25
1882	FABP7	-1.35643	1.4e-125
1883	FADD	0.703938	1.31e-06
1884	FAF1	0.435423	1.93e-06
1885	FAF2	0.798396	0.0209525
1886	FAH	-1.59259	1.02e-63
1887	FAHD1	-1.77731	1.45e-46
1888	FAHD2A	1.38371	1.16e-05
1889	FAIM	-0.287746	1.03e-06
1890	FAM102A	1.70558	1.47e-31
1891	FAM102B	3.30092	3.68e-22
1892	FAM103A1	-0.661067	2.55e-24
1893	FAM104A	1.3406	6.33e-18
1894	FAM105A	1.46642	5.82e-09
1895	FAM105B	1.58714	1.93e-06
1896	FAM107A	-0.898129	5.26e-10
1897	FAM107B	2.57315	6.23e-58
1898	FAM110C	3.39226	5.51e-05
1899	FAM114A2	0.849764	0.000554227
1900	FAM117A	1.9321	6.74e-23
1901	FAM117B	0.134316	2.85e-05
1902	FAM120C	0.210871	5.26e-16
1903	FAM126B	0.377945	8.78e-09
1904	FAM129A	2.79311	3.98e-31
1905	FAM129B	2.13397	4.28e-05
1906	FAM133B	0.682754	3.68e-07
1907	FAM134B	-0.462132	6.3e-07
1908	FAM136A	-0.424788	1.13e-19
1909	FAM13B	0.972276	3.48e-07
1910	FAM149A	-1.03357	4.13e-22
1911	FAM149B1	0.743334	7.73e-10
1912	FAM162A	-1.52623	1.19e-71
1913	FAM162BL	2.55233	4.17e-17
1914	FAM168B	0.461961	6.34e-08
1915	FAM169B	-1.06581	2.75e-24
1916	FAM172A	1.78633	2.31e-20
1917	FAM173A	-1.65218	3.08e-68
1918	FAM174A	0.859315	0.00312321
1919	FAM174B	-1.16099	3.91e-05
1920	FAM175A	1.20999	0.00566124
1921	FAM177A1	-0.596135	9.21e-12
1922	FAM179B	0.49653	7.38e-15
1923	FAM188A	1.10043	0.0128126
1924	FAM188B	-1.01532	3.65e-57
1925	FAM192A	0.194063	1.03e-05
1926	FAM193A	1.6266	2.27e-19
1927	FAM196B	3.59043	3.65e-22
1928	FAM199X	1.11159	0.00323931
1929	FAM204A	0.180858	3.39e-07
1930	FAM206A	0.536611	0.000121891
1931	FAM207A	1.34908	1.63e-24
1932	FAM208A	2.1186	1.68e-50
1933	FAM208B	1.70607	3.45e-09
1934	FAM20A	-0.652476	0.0223047
1935	FAM20C	-0.785136	3.67e-16
1936	FAM210A	-1.03503	2.82e-35
1937	FAM210B	-1.46365	5.23e-24
1938	FAM214A	1.03901	2.86e-14
1939	FAM217B	-0.528598	6.61e-09
1940	FAM21C	0.843006	1.79e-05
1941	FAM222B	0.815563	7.82e-05
1942	FAM234A	-0.999686	3.34e-22
1943	FAM32A	0.852127	2.65e-08
1944	FAM35A	0.798633	0.0130741
1945	FAM3D	5.25632	1.27e-05
1946	FAM46A	2.30275	2.85e-126
1947	FAM46B	-1.02648	3.63e-08
1948	FAM49A	3.21091	5.28e-105
1949	FAM49B	1.90278	1.34e-40
1950	FAM53A	2.44769	2.13e-58
1951	FAM53B	1.44779	1.76e-50
1952	FAM60A	2.55953	3.14e-46
1953	FAM63A	0.978139	0.00185308
1954	FAM63B	0.513224	0.00220555
1955	FAM65B	1.94362	8.28e-71
1956	FAM69A	0.733252	0.00218389
1957	FAM72A	1.75993	2.64e-08
1958	FAM76B	1.55759	5.78e-07
1959	FAM83D	1.41031	0.00752799
1960	FAM84B	4.63753	0.000439533
1961	FAM89A	-1.01282	5.7e-09
1962	FAM8A1	-0.107346	0.0153885
1963	FAM96B	-0.0941621	1.29e-09
1964	FAM98A	0.137256	0.000651122
1965	FAN1	1.35979	8.32e-05
1966	FANCC	1.84244	2.63e-09
1967	FANCG	1.48058	1.31e-06
1968	FAP	-2.05598	3.14e-11
1969	FAR1	1.28675	5.54e-06
1970	FAR2	2.13968	6.82e-20
1971	FARP1	-0.4568	1.93e-16
1972	FARS2	-0.532723	0.000131636
1973	FAS	3.87174	2.19e-53
1974	FASN	1.03093	0.0344354
1975	FASTK	-0.567886	2.66e-10
1976	FAT1	-0.587895	4.46e-12
1977	FAU	0.122331	5.81e-07
1978	FBF1	-0.755576	6.44e-09
1979	FBP1	-1.71521	1.5e-188
1980	FBP2	-1.5535	2.24e-27
1981	FBRSL1	1.37437	2.06e-75
1982	FBXL14	1.00941	0.00345007
1983	FBXL17	1.48845	7.48e-15
1984	FBXL2	0.275632	9.36e-06
1985	FBXL21	-0.381585	6.16e-07
1986	FBXL22	2.76721	3.76e-24
1987	FBXL3	1.14919	0.00600636
1988	FBXL4	1.4327	0.00684205
1989	FBXL5	0.798997	5.56e-12
1990	FBXO11	1.73093	6.86e-42
1991	FBXO22	1.12955	9.14e-11
1992	FBXO3	-0.0693514	0.000995936
1993	FBXO30	-0.272682	2.78e-11
1994	FBXO31	-1.01267	3.9e-25
1995	FBXO32	2.39337	2.38e-24
1996	FBXO33	1.93582	6.55e-20
1997	FBXO34	1.94692	1.52e-28
1998	FBXO38	0.703412	0.00220475
1999	FBXO39	2.0577	3.03e-14
[truncated: 4,924 more rows]

## Sheet: green
	GeneName	log2FC	p_val_adjust
1	2023-03-05	0.788142	0.000149739
2	2023-03-06	0.508023	3.82e-10
3	2023-03-07	1.66173	7.67e-13
4	AAAS	1.42617	6.19e-14
5	AAK1	0.560241	2.8e-12
6	AAMP	0.737596	2.95e-07
7	AARSD1	1.61595	1.54e-15
8	AATF	1.85055	6.28e-08
9	ABCA1	1.87528	3.53e-05
10	ABCA2	1.68001	2.43e-15
11	ABCB1	1.86876	2.3e-34
12	ABCB7	0.840527	1.43e-05
13	ABCC1	1.92144	7.02e-37
14	ABCC5	0.229403	0.00082299
15	ABCD2	0.384899	0.000158335
16	ABCE1	1.18055	6.57e-08
17	ABCF3	0.498564	0.000382448
18	ABCG1	2.59628	3.85e-132
19	ABHD12B	4.25696	0.00127089
20	ABHD13	0.109443	0.0290555
21	ABHD17B	1.59917	4.14e-05
22	ABHD17C	1.75242	2.58e-12
23	ABHD18	1.00644	2.71e-09
24	ABI1	1.48797	1.22e-38
25	ABI3	2.30093	4.04e-15
26	ABL1	1.40825	1.75e-10
27	ABR	1.36458	2.09e-05
28	ABRACL	2.79823	4.39e-97
29	ABTB1	1.24251	9.84e-08
30	ACACA	0.0784048	9.99e-08
31	ACAP3	2.59353	3.82e-20
32	ACBD3	1.21316	7.43e-10
33	ACBD6	0.514629	0.0133019
34	ACIN1	1.5674	4.31e-27
35	ACLY	1.06331	9.39e-06
36	ACOD1	3.57152	0.00131609
37	ACOT7	1.98403	1.23e-25
38	ACOT8	0.184944	0.000951643
39	ACP1	0.594622	0.000386778
40	ACSL3	1.53228	1.27e-14
41	ACSL4	3.32113	6.91e-68
42	ACTB	1.43756	4.11e-173
43	ACTG2	3.22826	2.45e-25
44	ACTN1	2.02378	4.35e-54
45	ACTN4	1.40283	0.0041137
46	ACTR10	0.269954	0.00630192
47	ACTR2	1.51421	2.96e-45
48	ACTR3	1.56807	2.49e-71
49	ACTR6	0.99498	1.3e-10
50	ADAM10	0.229578	3.16e-13
51	ADAM33	2.06219	2.64e-57
52	ADAR	1.81314	4.85e-12
53	ADARB1	0.0886047	0.00192673
54	ADAT1	0.326493	0.0122855
55	ADAT2	0.60793	0.0148017
56	ADCY7	1.66764	6.48e-17
57	ADD1	1.78769	1.29e-48
58	ADD3	1.81512	8.84e-95
59	ADGRG5	2.74694	4.58e-16
60	ADGRG6	1.1761	7.15e-12
61	ADGRL2	0.312736	1.56e-11
62	ADIPOR2	1.36535	5.86e-23
63	ADK	0.109895	0.00370634
64	ADM	2.68882	2.73e-05
65	ADNP	1.13052	1.26e-21
66	ADNP2	1.31552	1.06e-09
67	ADO	0.253117	1.87e-11
68	ADORA2A	2.96197	4.68e-49
69	ADPRH	1.42529	0.00155594
70	ADRA2BL2	0.303486	1.17e-17
71	ADRM1	0.860294	4.99e-09
72	ADSL	1.87307	1.61e-34
73	ADSS2	2.43565	1.66e-91
74	AEBP2	2.05591	1.38e-34
75	AEN	1.65606	0.000197632
76	AFDN	0.633277	0.00647503
77	AFF2	1.56236	2.34e-23
78	AFF4	1.33606	1.73e-26
79	AFTPH	1.30255	1.31e-08
80	AGFG1	0.671271	9.48e-07
81	AGGF1	1.97893	9.29e-14
82	AGO2	2.14343	2.56e-45
83	AGO3	1.7708	3.27e-31
84	AGO4	1.01263	0.0145437
85	AGPS	1.52359	3.9e-07
86	AGR2	6.05338	8.31e-11
87	AGRN	2.2975	4.68e-05
88	AHI1	1.49664	5.51e-11
89	AHR1A	0.113556	2.65e-20
90	AHSA1	1.0008	1.22e-15
91	AHSA2	1.42105	2.13e-15
92	AIMP1	1.04961	5.39e-17
93	AIMP2	0.324747	0.000386656
94	AK2	0.013203	3.57e-05
95	AKAP13	2.02162	2.89e-181
96	AKAP17A	1.69774	2.13e-24
97	AKAP17B	0.343448	2.1e-10
98	AKAP8	1.15006	7.88e-13
99	AKAP8L	0.915999	0.0018679
100	AKAP9	1.0628	4.94e-40
101	AKIRIN2	1.67464	2.99e-64
102	AKR1B10	3.60201	1.82e-21
103	AKT1	0.573984	0.0249717
104	ALDH1A3	1.78382	1.23e-13
105	ALDH2	1.88118	1.24e-05
106	ALDOC	3.87842	1.24e-103
107	ALG3	0.143332	0.0170395
108	ALKBH5	0.0296356	0.00331186
109	ALMS1	0.938438	1.19e-06
110	ALS2	1.92091	3.27e-11
111	ALYREF	1.69115	3.39e-37
112	AMD1	1.00282	7.03e-09
113	AMMECR1	0.778625	9.21e-10
114	AMT	0.0754904	2.57e-13
115	ANAPC10	2.04089	1.59e-23
116	ANAPC13	0.818056	8.22e-05
117	ANAPC15	0.331993	0.00481934
118	ANAPC16	0.804757	1.66e-08
119	ANAPC7	1.52061	0.000128466
120	ANGEL1	0.614773	0.00430841
121	ANKDD1B	3.4241	8.31e-19
122	ANKHD1	0.953198	0.000288398
123	ANKIB1	0.91222	3.65e-26
124	ANKLE1	2.04494	1.62e-09
125	ANKMY2	0.810022	0.0187805
126	ANKRA2	1.93348	3.67e-06
127	ANKRD10	1.24469	1.99e-07
128	ANKRD11	1.45481	2.32e-90
129	ANKRD12	1.11674	1.94e-08
130	ANKRD13A	1.07213	0.000103761
131	ANKRD13B	1.04131	0.000730036
132	ANKRD13C	0.570872	0.000613542
133	ANKRD13D	0.289588	0.0255223
134	ANKRD17	1.27885	3.22e-26
135	ANKRD39	1.06749	1.95e-25
136	ANKRD44	2.2253	7.43e-136
137	ANKRD52	1.15162	2.54e-08
138	ANKRD6	4.50895	3.34e-05
139	ANKRD9	2.84091	2.22e-14
140	ANLN	2.6743	5.73e-11
141	ANO1	3.52194	3.95e-06
142	ANO5	2.34857	1.25e-49
143	ANP32A	1.12503	1.56e-24
144	ANP32B	1.90994	1.29e-85
145	ANP32E	0.739007	3.62e-12
146	ANTXR2	0.566328	0.0204027
147	ANXA11	1.65757	2.66e-26
148	ANXA2	2.05827	3.83e-20
149	ANXA6	2.28917	5.44e-55
150	ANXA8L1	2.38352	2.13e-06
151	AOX2	3.73438	0.000192437
152	AP1AR	0.716768	3.44e-05
153	AP1G1	0.857947	2.34e-05
154	AP1M1	0.826953	0.00402116
155	AP1S2	0.347834	0.00647214
156	AP1S3	1.71982	0.00573943
157	AP2B1	1.01929	8.77e-10
158	AP2S1	0.540924	3.95e-12
159	AP3B1	1.1142	6.58e-09
160	AP3D1	0.316296	3.57e-12
161	AP3M2	1.37212	8.47e-07
162	AP3S2	1.9721	2.03e-70
163	AP4B1	0.60579	0.0149867
164	APAF1	2.56515	1.98e-19
165	APBA3	0.461639	0.0325828
166	APBB1	1.5018	1.54e-05
167	APBB1IP	2.3785	3.76e-96
168	APC	1.09525	0.000732918
169	APCDD1L	2.65682	5.37e-05
170	APH1AL	0.0239369	0.000277651
171	API5	0.915414	9.87e-14
172	APPBP2	0.11103	0.00722775
173	APPL2	1.15975	1.57e-06
174	APTX	2.07925	6.02e-12
175	AQP3	5.77235	2.96e-25
176	AQP5	4.71757	4.84e-19
177	AQR	1.12316	6.25e-05
178	ARAP2	2.46465	3.39e-113
179	ARCN1	1.07811	2.45e-05
180	AREG	5.62747	4.58e-06
181	ARF1	0.653521	1.31e-15
182	ARF4	0.187678	9.62e-08
183	ARF6	1.41761	1.16e-104
184	ARFGAP1	0.313875	0.0430699
185	ARFGEF1	0.708951	2.95e-14
186	ARFGEF2	0.350846	1.86e-08
187	ARFIP1	0.0191798	0.000143532
188	ARFIP2	1.14663	2.37e-13
189	ARGLU1	1.3053	3.03e-75
190	ARHGAP10	1.29391	1.95e-08
191	ARHGAP11B	1.41694	3.12e-06
192	ARHGAP15	2.67462	1.59e-105
193	ARHGAP17	1.13007	1.53e-05
194	ARHGAP24	0.244122	0.0483078
195	ARHGAP25	2.45356	1.21e-23
196	ARHGAP26	2.40106	3.99e-23
197	ARHGAP27	2.36436	1.27e-56
198	ARHGAP29	1.79333	2.87e-46
199	ARHGAP45	2.2446	4.7e-140
200	ARHGAP6	2.19811	4.48e-19
201	ARHGDIA	0.895391	1.81e-31
202	ARHGDIB	2.65946	1.95e-82
203	ARHGEF18	1.72401	1.28e-33
204	ARHGEF28	1.1053	1.39e-19
205	ARHGEF3	2.29781	1.19e-74
206	ARHGEF4	2.84937	0.00108808
207	ARHGEF6	2.59975	2.22e-109
208	ARHGEF7L	2.56024	4.01e-64
209	ARID1A	1.33962	1.38e-17
210	ARID1B	1.01735	5.02e-15
211	ARID2	1.14012	4.37e-07
212	ARID3A	2.90682	2.51e-61
213	ARID3B	0.577671	6.87e-06
214	ARID4A	1.73413	1.49e-49
215	ARID4B	1.60738	3.5e-37
216	ARID5A	3.55859	4.07e-47
217	ARID5B	2.15577	1.38e-77
218	ARIH1	0.509469	6.68e-05
219	ARL1	0.0944033	0.047726
220	ARL13B	0.722938	0.00327993
221	ARL15	0.503941	5.95e-15
222	ARL4A	1.63765	1.44e-09
223	ARL4C	2.34575	4.08e-16
224	ARL5A	0.694162	0.000596743
225	ARL6IP1	0.488486	0.00785441
226	ARL6IP4	0.630146	7.75e-05
227	ARL6IP5	0.0455167	6.5e-05
228	ARMC1	0.313238	0.018448
229	ARNT	1.13254	3.97e-05
230	ARNTL	1.10109	0.010992
231	ARPC1B	2.89604	6.73e-143
232	ARPC2	1.83411	6.6e-78
233	ARPC3	1.82374	2.02e-52
234	ARPC4	2.0523	1.1e-147
235	ARPC5	1.23668	0.00162066
236	ARPC5L	1.26676	0.00454673
237	ARPP19	0.46218	1.36e-05
238	ARRDC1	1.90158	7.86e-09
239	ARRDC3	2.47768	8.24e-187
240	ARSG	1.62328	0.0114179
241	ASAP1	2.4206	2.15e-23
242	ASB2	2.92659	1.03e-27
243	ASB9	0.327706	0.00014555
244	ASCC1	1.95756	6.25e-27
245	ASF1A	1.38901	2.39e-05
246	ASH1L	0.653926	6.78e-18
247	ASNS	2.10988	1.26e-21
248	ASPG	1.31786	0.000431219
249	ASPH	0.245907	6.09e-15
250	ASPM	2.60764	1.65e-27
251	ASS1	2.45731	0.000757129
252	ASXL1	1.67528	1.39e-10
253	ASXL2	1.06839	2.97e-14
254	ATAD1	0.678294	0.000721107
255	ATAD2	1.05887	0.000552151
256	ATAD2B	0.921764	1.6e-18
257	ATAD3B	0.35648	7.57e-06
258	ATAD5	1.22105	4.18e-05
259	ATE1	0.870685	0.000118166
260	ATF1	1.14747	3.42e-10
261	ATF2	1.21307	8.73e-13
262	ATF3	2.50588	1.03e-30
263	ATF4	1.83875	2.58e-187
264	ATF6B	1.01235	2.34e-06
265	ATF7IP	1.78434	2.17e-55
266	ATG101	0.919256	0.00632043
267	ATG12	1.1669	7.84e-07
268	ATG2A	1.41791	1.8e-16
269	ATG4A	2.1915	4.47e-11
270	ATG5	1.20011	0.02539
271	ATIC	1.27101	1.55e-17
272	ATL2	0.475286	1.1e-07
273	ATMIN	1.60157	0.00333832
274	ATP10A	3.58613	1.35e-35
275	ATP11B	0.198395	1.74e-05
276	ATP13A2	1.18922	1.46e-12
277	ATP2A3	2.61518	1.82e-107
278	ATP2B1	1.27726	1.88e-31
279	ATP5C1	0.262737	0.0166086
280	ATP5D	0.328847	2.22e-12
281	ATP5E	0.0370245	0.00690337
282	ATP5F1AZ	0.240894	4.21e-09
283	ATP5G1	0.546664	0.000809509
284	ATP5G2	0.678914	9.66e-20
285	ATP5I	1.05462	2.1e-06
286	ATP5SL	0.735237	0.000451089
287	ATP6V0D1	1.08244	1.03e-09
288	ATP6V0E1	0.434846	0.00127928
289	ATP6V1G1	0.028378	6.38e-07
290	ATP8A1	0.831953	0.00812044
291	ATP8B1	5.40098	1.28e-07
292	ATP9B	1.41127	0.000901745
293	ATRIP	1.92746	3.47e-07
294	ATRX	1.71736	6.34e-120
295	ATXN2	1.11385	3.94e-16
296	ATXN3	1.53342	4.58e-09
297	ATXN7	1.58778	6.63e-29
298	ATXN7L1	1.5675	8.14e-16
299	AURKAIP1	0.719217	1.11e-10
300	AURKB	1.95608	5.31e-10
301	AVD	6.0414	3.66e-79
302	AVPI1	1.57797	0.000892071
303	AZI2	1.26775	3.9e-12
304	AZIN1	0.538028	1.22e-12
305	B2M	3.66726	1.44e-134
306	B3GNT2	2.74201	1.43e-151
307	B3GNT5	4.20771	7.88e-47
308	B4GALT1	1.94194	1.87e-19
309	B4GALTL	2.02022	5.05e-17
310	BABAM1	0.410434	1.4e-07
311	BACE2	1.03261	2.27e-07
312	BACH1	1.13227	7.61e-13
313	BAG1	1.77131	1.6e-08
314	BAHCC1	1.99356	2.68e-40
315	BAIAP2L1	2.47002	0.00229854
316	BAK1	3.20315	1.42e-77
317	BANP	1.86531	0.000583325
318	BARD1	1.73578	0.000210769
319	BARX2	2.47779	1.35e-13
320	BATF	3.85332	8.65e-97
321	BATF3	4.10942	1.05e-18
322	BAZ1A	1.58132	4.02e-38
323	BAZ1B	0.959439	1.01e-29
324	BAZ2A	1.70277	9.97e-06
325	BBS2	0.00078962	2.93e-11
326	BBS7	2.09666	1.13e-15
327	BBX	1.41951	1.93e-30
328	BCAP29	0.215885	2.15e-05
329	BCAP31	0.469365	9.38e-14
330	BCAS2	1.13529	4.15e-12
331	BCKDK	0.0190632	0.000813453
332	BCL10	2.11391	2.58e-21
333	BCL11B	2.65481	1.28e-299
334	BCL2	1.0874	3.12e-25
335	BCL2A1	4.46767	2.33e-123
336	BCL2L10	1.44721	1.27e-06
337	BCL2L11	2.16136	1.64e-18
338	BCL6	1.83918	7.42e-30
339	BCL7A	0.882359	0.000639628
340	BCL7B	0.974126	0.00379023
341	BCL9	0.720951	0.00320776
342	BCL9L	1.14793	0.000905194
343	BCLAF1	1.41559	3.4e-45
344	BCO1	0.0210717	1.02e-13
345	BCOR	1.48005	4.63e-11
346	BDP1	1.27106	1.37e-07
347	BECN1	1.02161	1.79e-11
348	BEND3	2.52626	3.22e-53
349	BF1	2.74045	1.31e-159
350	BF2	3.78528	3.19e-214
351	BFAR	0.938948	0.0188303
352	BHLHE40	1.11442	1.6e-11
353	BHLHE41	3.40779	3.57e-22
354	BICD2	1.14157	1.99e-06
355	BID	1.43172	0.0220322
356	BIN2	2.7835	3.05e-106
357	BIRC2	3.08646	7.5e-122
358	BIRC5	1.76106	4.01e-17
359	BIRC6	0.777165	6.23e-16
360	BIVM	1.23328	3.65e-05
361	BLB2	2.60456	5.02e-16
362	BLCAP	0.629806	2.66e-08
363	BLOC1S1	0.445273	6.61e-24
364	BLOC1S2	0.271617	0.00192241
365	BMF	1.71596	0.00104511
366	BMP2K	1.72573	2.78e-24
367	BMS1	1.45227	7.93e-20
368	BNIP2	1.36088	1.95e-07
369	BNIP3L	0.697958	2.27e-16
370	BOD1	1.18829	0.000496733
371	BOD1L1	1.02658	9.4e-27
372	BOK	1.46534	2.75e-06
373	BOLA3	0.424708	1.37e-17
374	BORCS6	1.61418	2.27e-19
375	BPTF	0.997222	2.13e-27
376	BRAF	1.46871	2.67e-13
377	BRD1	1.49263	1.05e-42
378	BRD2	1.98462	4.99e-135
379	BRD3	1.15197	0.00117725
380	BRD4	1.36432	4.69e-52
381	BRD7	0.706706	6.97e-08
382	BRD8	1.14206	0.00118789
383	BRD9	1.01772	2.3e-06
384	BRE	0.32922	0.00262956
385	BRF1	0.788637	0.001088
386	BRIX1	2.83146	3.09e-46
387	BRK1	0.702341	6.31e-32
388	BROX	1.22587	2.8e-06
389	BRSK1	1.96253	2.55e-29
390	BRWD1	1.66362	1.45e-36
391	BSDC1	1.22623	0.0322431
392	BTAF1	1.7207	1.04e-15
393	BTBD1	0.787498	5.63e-06
394	BTBD11	3.32844	7.49e-14
395	BTBD2	1.40778	0.00460993
396	BTBD6	1.94712	0.000330576
397	BTBD7	0.854231	0.018918
398	BTF3	1.2188	2.95e-45
399	BTF3L4	1.45712	2.51e-26
400	BTG1	2.91281	0
401	BTG2	2.3962	5.05e-263
402	BTLA	3.29436	1.37e-52
403	BTN1A1	3.08082	2.68e-46
404	BUB1B	2.39232	9.95e-13
405	BUB3	1.3997	9.46e-09
406	BUD13	1.49389	5.92e-07
407	BUD31	0.316043	3.04e-07
408	BYSL	1.00716	1.87e-09
409	BZW1	0.302602	2.75e-07
410	BZW2	1.82372	9.74e-52
411	C10H15ORF48	4.25854	1.66e-153
412	C10orf128	2.44821	1.08e-17
413	C10orf2	0.781698	0.0438103
414	C11orf57	1.28013	8.84e-06
415	C11orf58	0.788262	9.74e-25
416	C12orf29	0.0203755	6.18e-08
417	C12orf43	0.0423266	0.00166482
418	C12orf45	1.18699	1.22e-08
419	C12orf75	2.03628	1.37e-28
420	C15ORF40	1.10998	2.54e-18
421	C16orf62	0.042471	3.67e-06
422	C16orf72	1.58029	1.26e-15
423	C16orf87	0.784952	1.15e-06
424	C18orf32	1.12936	9.7e-09
425	C19orf12	0.965897	0.00776238
426	C19orf24	2.0427	4.63e-17
427	C1D	1.72291	4.83e-15
428	C1GALT1	0.719969	2.12e-14
429	C1orf131	1.02894	1.25e-08
430	C1orf159	2.53971	4.54e-07
431	C1orf35	1.31164	7.45e-07
432	C1orf43	0.565909	1.15e-05
433	C1QBP	0.0338841	5e-09
434	C1R	2.67557	0.00816684
435	C1S	1.56236	0.0133611
436	C20orf173	2.17579	0.00819976
437	C21orf91	2.81133	1.94e-101
438	C22orf39	0.791443	3.34e-16
439	C23H1ORF109	1.29604	0.0201475
440	C26H6ORF125	0.460777	0.00225745
441	C2CD2L	0.882561	0.0279009
442	C2CD5	0.932955	0.0028395
443	C2H6orf52	1.1458	5.56e-11
444	C2H8ORF76	0.0666065	1.18e-19
445	C2orf42	1.43153	0.0117341
446	C2orf49	1.21193	2.56e-06
447	C3H8ORF80	1.01706	0.000409147
448	C4	1.31386	1.52e-12
449	C4BPG	0.373872	5.15e-08
450	C4BPS	2.00798	0.000163609
451	C4H4ORF32	1.62165	7.55e-28
452	C5orf24	0.428814	2.23e-10
453	C5orf63	0.562891	0.000587228
454	C6orf106	0.273208	0.00800764
455	C6orf132	1.92291	0.0120876
456	C6orf203	0.0531211	2.38e-07
457	C6orf62	1.23973	7.24e-25
458	C7orf73	0.155256	3.45e-10
459	C8orf59	1.55532	1.73e-23
460	C9orf142	1.784	5.89e-13
461	C9orf40	1.77661	9.49e-10
462	C9orf78	1.1621	7.02e-06
463	C9orf85	1.99873	2.77e-10
464	CAB39	1.56809	4.33e-28
465	CABIN1	1.40931	0.00531578
466	CACTIN	0.996147	1.34e-09
467	CACYBP	1.07012	1.45e-18
468	CALCA	1.95457	4.53e-15
469	CALCOCO2	2.04209	3.36e-39
470	CALM1	1.03369	1.28e-76
471	CALM2	0.800744	1.24e-42
472	CALML3	2.94293	6.04e-12
473	CALML4	2.98245	0.00111299
474	CALR	0.407554	0.0144287
475	CAMK1D	2.56906	2.59e-41
476	CAMK2D	0.636778	0.000360659
477	CAMK2G	2.23031	4.89e-23
478	CAMKK2	2.90981	4.1e-43
479	CAMSAP1	1.70163	6.77e-07
480	CAMSAP2	0.509111	3.1e-12
481	CAND1	0.690901	0.00554374
482	CAP1	1.26905	3.15e-32
483	CAPG	1.56721	1.92e-17
484	CAPN11	1.1633	0.000291625
485	CAPN15	1.21153	0.0443733
486	CAPN7	2.0413	3.82e-11
487	CAPRIN1	0.766905	3.29e-21
488	CAPZA1	1.71345	4.36e-40
489	CAPZA2	1.06613	8.67e-21
490	CAPZB	0.999365	1.52e-28
491	CARD11	0.720285	2.8e-19
492	CARD19	2.25072	1.07e-27
493	CARHSP1	0.948725	2.73e-17
494	CARMIL1	0.668892	2.78e-05
495	CARNMT1	1.09286	9.41e-16
496	CARS	1.80718	1.44e-20
497	CASC3	0.603415	0.000671555
498	CASD1	0.0606654	1.06e-06
499	CASP1	1.82668	0.0109289
500	CASP2	1.55957	0.026942
501	CASP3	2.13401	1.91e-41
502	CASP6	3.04841	2.24e-05
503	CASP7	1.84458	8.16e-07
504	CASP8	1.61829	1.08e-25
505	CASP8AP2	1.49668	1.76e-21
506	CASZ1	3.91774	8.28e-11
507	CATHB1	1.74341	4.14e-170
508	CBFA2T3	1.02101	1.45e-15
509	CBFB	1.79444	4.26e-25
510	CBL	1.75292	1.7e-33
511	CBLB	2.52726	6.5e-59
512	CBLL1	1.4113	0.000215309
513	CBX1	1.38872	4.07e-11
514	CBX3	1.21651	2.44e-22
515	CBX4	2.07525	1.41e-24
516	CBX5	1.67745	1.14e-13
517	CBX6	0.741363	6.64e-19
518	CBX7	1.76137	2.4e-23
519	CC2D1A	1.11595	3.75e-07
520	CCAR1	0.650421	1.97e-10
521	CCDC12	1.19797	2.8e-12
522	CCDC137	1.6126	1.95e-09
523	CCDC149	3.64829	0.00669184
524	CCDC15	0.41186	0.0357519
525	CCDC167	2.49588	1.59e-17
526	CCDC171	2.18971	3.98e-12
527	CCDC173	3.60826	1.73e-106
528	CCDC186	0.931427	3.49e-18
529	CCDC25	0.394025	8.05e-05
530	CCDC28A	0.297851	7.2e-07
531	CCDC32	0.763495	1.56e-07
532	CCDC43	0.997356	0.0103538
533	CCDC61	0.677321	0.00255517
534	CCDC66	2.27605	2.18e-17
535	CCDC69	2.79576	5.3e-71
536	CCDC86	0.968408	8.93e-21
537	CCDC88A	2.44004	3.13e-31
538	CCDC88B	1.12847	3.51e-36
539	CCDC91	0.196723	0.000995166
540	CCDC93	0.179893	0.00936015
541	CCDC94	0.956306	0.00684987
542	CCL5	4.70438	7.19e-22
543	CCM2	3.02933	5.99e-32
544	CCNA2	1.88001	2.21e-11
545	CCNB1	2.8189	2.1e-21
546	CCNC	1.11796	0.041048
547	CCND1	1.52019	3.13e-45
548	CCND2	0.897645	5.01e-05
549	CCND3	2.81181	2.93e-97
550	CCNDBP1	1.49526	3.59e-15
551	CCNG1	0.342207	0.00283286
552	CCNG2	1.93709	1.12e-23
553	CCNH	1.46788	2.03e-05
554	CCNK	1.55696	1.79e-07
555	CCNL1	2.10235	5.32e-69
556	CCNL2	1.57242	6.6e-46
557	CCNT1	2.10348	9.55e-08
558	CCNT2	0.278006	0.00380122
559	CCNY	2.14166	1.56e-66
560	CCNYL1	0.0756499	2.92e-10
561	CCPG1	0.137685	1.48e-05
562	CCR5	3.1491	8.79e-26
563	CCR7	1.73232	3.66e-08
564	CCR8	3.63017	4.56e-59
565	CCS	0.344101	7.31e-20
566	CCSAP	2.5271	1.8e-16
567	CCSER2	0.803384	5.08e-14
568	CCT2	0.547061	1.68e-14
569	CCT3	0.954697	1.67e-24
570	CCT4	0.804507	9.13e-19
571	CCT5	1.0158	1.59e-37
572	CCT7	0.374679	1.38e-08
573	CCT8	0.367537	2.5e-09
574	CCZ1	0.448938	7.87e-08
575	CD151	1.00793	0.0135178
576	CD2	2.29758	3.27e-33
577	CD226	2.28011	4.84e-42
578	CD24	1.65346	6.5e-16
579	CD247	2.72413	2.91e-273
580	CD274	4.11111	3.7e-37
581	CD28	3.01476	4.5e-221
582	CD2AP	0.67764	2.95e-07
583	CD300LG	2.77149	7.79e-14
584	CD38	2.84864	2.14e-70
585	CD3D	3.20889	1.03e-290
586	CD3E	2.77423	1.97e-235
587	CD4	2.51276	8.42e-81
588	CD40LG	2.69631	7.06e-62
589	CD44	3.39053	3.4e-203
590	CD47	1.64735	6.86e-110
591	CD5	2.38079	4.09e-139
592	CD6	2.99324	5.73e-83
593	CD63	0.344865	0.0233146
594	CD69L	2.23302	4.82e-12
595	CD7	2.45377	1.76e-16
596	CD79B	0.175398	2.21e-06
597	CD81	1.45252	4.76e-13
598	CD82	1.85438	2.08e-102
599	CD83	2.0467	5.42e-34
600	CD8A	2.98832	2.59e-41
601	CD8BP	3.7161	1.08e-24
602	CDC14A	1.37831	8.66e-10
603	CDC20	2.61081	5.68e-13
604	CDC26	0.491081	9.86e-17
605	CDC27	0.954978	2.24e-05
606	CDC2L1	1.65981	5.41e-55
607	CDC34	1.49687	3.15e-08
608	CDC37	1.28504	2.28e-11
609	CDC37L1	0.790544	9.13e-07
610	CDC40	0.988589	2.25e-06
611	CDC42	1.02414	7.32e-24
612	CDC42SE1	0.605147	9.58e-14
613	CDC42SE2	2.57364	1.28e-64
614	CDC45	1.51864	0.00517385
615	CDC5L	1.17837	3.82e-28
616	CDC6	1.81997	3.89e-06
617	CDC73	1.90379	8.53e-23
618	CDCA3	2.59622	3.97e-24
619	CDCA4	2.46307	3.48e-32
620	CDCA7	1.57325	4.17e-07
621	CDCA7L	0.558087	2.28e-05
622	CDCP1	1.854	0.00285967
623	CDH1	2.80788	6.64e-13
624	CDH3	2.66259	2.47e-10
625	CDIPT	0.817843	0.000517808
626	CDK1	2.11419	1.19e-17
627	CDK13	0.995436	2.08e-25
628	CDK14	2.36555	1.43e-29
629	CDK17	2.41771	3.48e-121
630	CDK2	1.09034	0.000587549
631	CDK2AP2	1.30022	6.78e-19
632	CDK5	0.942333	1.53e-08
633	CDK5RAP2	1.90648	2.59e-40
634	CDK6	0.400393	5.37e-14
635	CDKAL1	1.24907	0.00035191
636	CDKN1A	3.01569	1.32e-26
637	CDKN1B	2.23539	1.57e-111
638	CDKN2AIP	1.37882	9.63e-08
639	CDS2	1.69983	1.72e-08
640	CDV3	1.30024	9.26e-63
641	CDYL	1.8534	1.56e-10
642	CDYL2	2.1608	6.5e-15
643	CEBPD	2.94517	1.74e-79
644	CEBPZ	2.04886	1.77e-42
645	CELF2	2.4974	4.73e-17
646	CELSR1	2.26634	3.17e-08
647	CENPA	2.29294	4.24e-21
648	CENPC	2.94944	3.15e-26
649	CENPE	2.30082	6.23e-23
650	CENPF	2.57535	2.64e-28
651	CENPH	2.49421	1.13e-19
652	CENPI	2.18859	8.91e-11
653	CENPK	2.39113	4.83e-14
654	CENPN	2.39014	6.6e-14
655	CENPW	1.73211	4.67e-05
656	CENPX	1.33985	6.97e-05
657	CEP120	1.69252	0.00042852
658	CEP152	1.47368	3.22e-05
659	CEP164	1.1733	0.0265289
660	CEP170	1.69437	8.22e-07
661	CEP170B	1.6625	0.000732184
662	CEP290	0.965122	0.000168033
663	CEP350	0.537896	0.00550197
664	CEP55	3.14133	7.83e-19
665	CEP70	1.39627	0.0188829
666	CEP85L	2.84273	4.28e-146
667	CERS5	0.458579	0.000578268
668	CFAP20	1.67077	3.85e-16
669	CFAP97	0.431369	2.79e-06
670	CFDP1	0.636567	3.91e-14
671	CFLAR	1.88466	1.78e-35
672	CGAS	2.33232	8e-17
673	CGN	3.38792	1.95e-05
674	CHAF1A	1.0558	0.0374126
675	CHAMP1	0.164072	0.0495772
676	CHCHD1	0.162577	7.14e-12
677	CHCHD2	0.793567	2.59e-06
678	CHCHD3	0.0202987	3.5e-09
679	CHCHD4	0.148914	0.0205112
680	CHD1	1.82998	5.09e-26
681	CHD2	1.77723	2.95e-54
682	CHD4	1.83576	1.51e-60
683	CHD6	0.624009	9.25e-05
684	CHD7	1.59288	2.64e-32
685	CHD9	1.32992	3.41e-21
686	CHIC2	1.09177	0.00772753
687	CHKA	1.37648	1.09e-05
688	CHM	1.62789	9.05e-12
689	CHMP1B	0.523949	9.92e-06
690	CHMP2A	1.40145	4.42e-19
691	CHMP2B	0.426162	8.79e-07
692	CHMP3	0.460571	4.62e-05
693	CHMP4B	1.71746	6.5e-61
694	CHMP4C	5.12293	2.11e-05
695	CHMP5	1.1946	4.85e-10
696	CHMP6	0.459001	0.0426897
697	CHMP7	0.408393	3.42e-05
698	CHORDC1	0.981517	2.57e-06
699	CHST10	2.85657	1.18e-29
700	CHST2	2.52931	6.82e-26
701	CHST6	0.679927	0.029571
702	CHTF18	1.77958	1.17e-09
703	CHTF8	1.88408	4.99e-05
704	CHTOP	0.973567	5.1e-19
705	CHURC1	0.147773	3.52e-16
706	CIAO1	1.82808	9.6e-24
707	CIAPIN1	1.16681	1.42e-08
708	CIB1	0.951557	6.19e-10
709	CIPC	1.78699	0.025186
710	CISD3	0.900599	0.00619621
711	CISH	3.10425	2.24e-68
712	CIT	2.24421	2.22e-08
713	CITED2	0.483465	3.36e-12
714	CKAP2	1.8341	9.74e-06
715	CKAP2L	2.17098	1.38e-12
716	CKAP5	1.25038	1.31e-08
717	CKS1B	2.40282	5.1e-39
718	CLASP2	1.39924	4.79e-14
719	CLCN3	0.858279	1.4e-07
720	CLDN1	2.99196	1.18e-20
721	CLDN3	6.55002	4.43e-27
722	CLEC16A	0.660614	0.00784846
723	CLGN	2.70256	8.7e-29
724	CLIC2	3.378	1.43e-107
725	CLIC3	2.76695	2.42e-08
726	CLINT1	0.106903	1.61e-14
727	CLIP1	0.039738	5.84e-16
728	CLIP4	1.587	9e-06
729	CLK1	1.79925	8.78e-26
730	CLK2	1.59152	2.17e-06
731	CLK3	1.69075	8.35e-09
732	CLK4	0.90084	5.55e-11
733	CLNS1A	0.658776	0.034892
734	CLOCK	0.344869	8.76e-13
735	CLP1	1.70254	0.000857839
736	CLSPN	1.72905	2.11e-05
737	CLSTN3	1.71322	0.000124055
738	CLTA	0.466413	2.22e-09
739	CLTB	0.849456	8.39e-09
740	CLU	2.42176	1.08e-27
741	CMIP	1.42687	5.06e-81
742	CMPK2	5.26185	1.07e-53
743	CMTM3	1.1999	0.00297608
744	CMTM6	0.160977	0.00566636
745	CMTM7	2.66656	2.16e-43
746	CMTR1	2.88443	9.31e-55
747	CNBP	0.630891	2e-20
748	CNKSR3	2.08997	0.0119259
749	CNN2	3.11467	1.65e-81
750	CNOT1	0.756838	2.01e-15
751	CNOT11	0.468096	0.0156681
752	CNOT2	1.48471	2.7e-14
753	CNOT4	1.45924	1.34e-14
754	CNOT6	0.908016	1.83e-11
755	CNOT6L	1.33214	1.36e-22
756	CNOT7	0.814628	2.98e-11
757	CNOT8	1.37975	3.09e-06
758	CNOT9	0.770386	0.0246436
759	CNP	2.66142	5.57e-47
760	CNST	1.23335	0.0158043
761	CNTRL	2.13953	2.24e-64
762	COA3	0.738716	1.5e-21
763	COA7	1.14717	0.042785
764	COBL	3.1496	0.00168054
765	COBLL1	2.2653	1.09e-07
766	COG2	1.32534	0.000290598
767	COG5	1.0497	0.0395264
768	COIL	1.72163	2.63e-19
769	COL17A1	2.76282	5.76e-09
770	COL18A1	2.36592	1.01e-06
771	COL4A3BP	1.18202	1.48e-05
772	COL7A1	2.54953	0.0441212
773	COLCA2	1.58599	0.000726343
774	COMMD1	0.724055	2.2e-07
775	COMMD10	1.55935	3.79e-06
776	COMMD2	1.21095	3.65e-10
777	COMMD3	0.0143982	0.000100717
778	COMMD4	0.479564	8.26e-13
779	COMMD5	0.459577	0.0284514
780	COMMD7	0.678379	0.00595658
781	COMMD8	1.73374	2.09e-18
782	COPB1	0.440224	1.33e-14
783	COPB2	0.497533	4.94e-12
784	COPE	0.343743	2.35e-09
785	COPG1	0.379375	0.00101089
786	COPS2	0.769652	1.69e-07
787	COPS3	0.837631	0.00311419
788	COPS4	1.02928	1.29e-06
789	COPS5	0.212463	1.4e-05
790	COPS7A	0.286892	0.00188909
791	COPS9	0.683672	5.69e-16
792	COQ2	1.81254	2.6e-07
793	COQ3	0.200145	0.00314312
794	COQ4	0.0221953	1.76e-05
795	CORO1C	2.61749	1.05e-106
796	CORO2A	4.66283	0.000728267
797	CORO7	1.93302	3.42e-37
798	COTL1	0.293312	1.51e-26
799	COX1	0.536353	0.000903745
800	COX14	0.931178	1.73e-13
801	COX17	0.582806	2.81e-19
802	COX19	0.645511	9.43e-07
803	COX7C	1.03156	3.87e-41
804	CPA6	1.1332	0.000488607
805	CPD	0.651534	0.00186383
806	CPNE3	0.0615785	1.75e-09
807	CPSF6	1.4864	8.75e-38
808	CRAMP1	2.13102	3.45e-19
809	CRBN	1.75727	0.000651611
810	CRCBL	3.74622	4.7e-28
811	CREB1	1.21128	1.02e-09
812	CREBBP	1.04522	4.06e-24
813	CREBRF	1.75538	1.35e-25
814	CREM	3.32177	8.13e-158
815	CRIP1	2.90102	4.91e-156
816	CRIPT	0.105766	0.000143019
817	CRK	0.467482	7.93e-09
818	CRKL	1.70066	0.000478379
819	CRLF2	4.05734	1.26e-57
820	CRLF3	1.23765	3.94e-11
821	CRNKL1	1.39773	4.36e-09
822	CRTC1	2.02264	6.07e-42
823	CRY1	1.02114	1.01e-23
824	CRYBG3	0.908189	4.77e-21
825	CS	0.599495	0.000412462
826	CSDE1	0.539856	2.13e-14
827	CSGALNACT2	2.22424	5.52e-13
828	CSK	2.2889	1.78e-78
829	CSNK1A1	0.859042	3.98e-26
830	CSNK1D	1.49265	1.45e-22
831	CSNK1E	1.74214	6.24e-12
832	CSNK1G2	1.20648	4.11e-22
833	CSNK2A1	1.2537	7.55e-18
834	CSNK2A2	2.15258	5.55e-64
835	CSRNP1	2.16552	7.18e-139
836	CSRP2	1.1864	0.000301531
837	CST7	3.21325	1.1e-28
838	CSTF1	1.53707	1.88e-08
839	CSTF3	1.17549	1.19e-06
840	CTBP1	0.502504	8.15e-18
841	CTBPL	1.09772	6.19e-14
842	CTCF	1.487	3.6e-16
843	CTDP1	1.78746	2.35e-44
844	CTDSP1	0.238624	1.1e-09
845	CTDSPL	0.114817	1.13e-20
846	CTDSPL2	1.48929	8.51e-06
847	CTLA4	4.20725	2.23e-169
848	CTNNB1	0.463878	1.22e-15
849	CTNND1	1.65859	0.000168502
850	CTPS1	1.73444	1.25e-13
851	CTSC	0.774955	5.35e-16
852	CTSH	1.67985	1.28e-33
853	CTSS	2.5074	4.9e-53
854	CTTN	1.93734	0.00350999
855	CTU2	1.49209	9.77e-05
856	CUL1	1.03404	7.36e-15
857	CUL2	0.577483	0.0351365
858	CUL3	0.974886	1.16e-19
859	CUL4B	1.06591	4.06e-08
860	CUL5	1.12297	2.07e-09
861	CUTC	1.26775	2.8e-10
862	CUX1	0.704924	9.65e-24
863	CWC15	0.875954	3.38e-08
864	CWC22	1.76629	2.34e-18
865	CWC25	1.84135	8.11e-10
866	CWC27	1.67908	3.71e-10
867	CWF19L2	1.6243	8e-13
868	CXCR4	3.18106	3.72e-167
869	CXCR7	0.137486	0.0130831
870	CXorf21	0.667017	0.00771739
871	CXorf23	1.46453	1.54e-16
872	CXorf40B	0.946095	8.71e-08
873	CXorf57	2.13051	2.78e-40
874	CYB561D2	1.54828	3.23e-41
875	CYB5R4	1.08206	0.0274904
876	CYBA	2.0381	5.31e-51
877	CYBC1	1.53431	1.68e-07
878	CYFIP2	1.76851	1.34e-22
879	CYGB	2.4364	1.06e-11
880	CYLD	1.12938	1.16e-05
881	CYP26B1	3.07859	2.86e-15
882	CYP2C18	2.79554	8.75e-09
883	CYP2C23a	0.185553	3.44e-14
884	CYP3A5	5.71202	9.76e-09
885	CYSRT1	3.52137	4e-05
886	CYTB	0.322252	2.71e-06
887	CYTH1	2.27691	4.62e-16
888	CYTIP	3.59317	1.51e-175
889	CZH18ORF25	2.20597	4.83e-14
890	DALRD3	1.46783	4.29e-08
891	DAP	0.833109	4.17e-08
892	DAPK1	2.34703	3.78e-32
893	DAPK3	0.922114	0.041969
894	DAPP1	0.361851	0.0180786
895	DARS	0.822664	7.79e-07
896	DAZAP1	1.38831	9.46e-44
897	DBF4	1.82373	7.88e-12
898	DBNL	1.40285	1.74e-13
899	DBR1	0.963959	1.05e-09
900	DCAF1	0.877453	0.000281315
901	DCAF13	0.474889	0.000405819
902	DCAF5	1.72149	3.37e-06
903	DCAF6	1.14583	2.87e-12
904	DCK	2.75146	8.05e-19
905	DCK2	1.67588	4.32e-11
906	DCLK1	4.11955	1.51e-13
907	DCLRE1A	1.94354	7.84e-08
908	DCP1A	0.250538	0.000386588
909	DCP2	2.35233	1.35e-40
910	DCTN3	1.33812	9.08e-16
911	DCTN6	0.286528	3.2e-10
912	DDA1	1.45375	1.17e-14
913	DDIT4	2.12192	5.92e-32
914	DDX1	0.46601	0.000111516
915	DDX17	1.1025	1.37e-57
916	DDX18	1.04373	7.51e-06
917	DDX19	1.18197	1.1e-24
918	DDX20	1.59402	0.000100549
919	DDX21	1.95551	2.99e-14
920	DDX23	1.14915	4.39e-15
921	DDX24	1.59402	6.92e-20
922	DDX27	1.40297	3.25e-16
923	DDX3X	1.09022	2.17e-22
924	DDX4	2.74368	7.78e-13
925	DDX42	1.10148	1.16e-05
926	DDX46	1.34985	1.77e-45
927	DDX5	1.3946	7.55e-232
928	DDX52	1.32574	5.58e-05
929	DDX54	1.06066	1.11e-06
930	DDX6	1.91564	1.3e-76
931	DDX60	6.71954	9.58e-70
932	DEF6	2.97743	9.36e-127
933	DEK	1.53803	6.75e-43
934	DENND1B	1.64767	7.34e-41
935	DENND2D	2.46826	2.4e-16
936	DENND4C	1.14305	2.94e-06
937	DENR	0.703565	7.47e-08
938	DERL1	0.124069	0.0228614
939	DESI2	1.80805	1.51e-12
940	DGCR14	1.81508	0.00411243
941	DGCR2	0.728365	0.0169158
942	DGCR8	1.21482	0.000997612
943	DGKD	2.15594	1.15e-49
944	DGKE	1.67693	2.45e-06
945	DGKH	1.31296	0.011928
946	DGKQ	2.07057	2.69e-13
947	DGKZ	2.02532	5.57e-44
948	DGUOK	1.76887	8.2e-16
949	DHDDS	0.148301	4.52e-06
950	DHODH	1.82458	4.63e-13
951	DHX15	1.30958	4.61e-18
952	DHX29	1.74213	2.32e-31
953	DHX30	0.931256	0.0324424
954	DHX36	1.05751	1.69e-15
955	DHX37	1.15429	8.59e-05
956	DHX38	1.31459	7.03e-11
957	DHX40	0.102264	0.00162562
958	DHX58	3.33186	2.95e-21
959	DIAPH2	1.23052	4.18e-48
960	DICER1	0.503242	2.23e-16
961	DIDO1	0.80371	8.91e-09
962	DIEXF	1.80523	3.11e-10
963	DIP2B	2.03512	3.52e-65
964	DIS3L	1.36618	0.000113637
965	DISP3	2.8491	2.32e-11
966	DKC1	1.79384	7.4e-36
967	DLG1	0.00347549	4.25e-08
968	DLGAP5	2.32544	1.68e-13
969	DLL1	4.84744	1.61e-07
970	DMB2	0.783257	0.0188971
971	DMTF1	1.32847	0.000139514
972	DMXL1	0.122541	6.96e-14
973	DNA2	1.64141	0.00378655
974	DNAJA1	1.64252	7.17e-70
975	DNAJA2	0.973223	2.41e-16
976	DNAJA4	1.10871	1.8e-36
977	DNAJB14	0.115199	0.00380274
978	DNAJB4	1.11709	1.65e-13
979	DNAJB6	1.36194	8.66e-29
980	DNAJC1	0.0667369	7.61e-07
981	DNAJC13	0.242518	1.11e-05
982	DNAJC14	1.25026	9.1e-35
983	DNAJC18	0.740321	1.4e-05
984	DNAJC2	1.25261	9.3e-24
985	DNAJC21	1.46743	4.03e-09
986	DNAJC7	0.877423	1.95e-08
987	DNAJC8	0.650252	1.71e-12
988	DNAJC9	1.38535	9.82e-12
989	DNLZ	0.51764	6.95e-09
990	DNM1L	0.205438	1.2e-10
991	DNMT3A	1.08915	1.79e-45
992	DNTTIP1	0.872723	0.000273315
993	DNTTIP2	1.52738	1.04e-25
994	DOCK10	2.62935	5.1e-97
995	DOCK11	2.47877	7.6e-44
996	DOCK2	2.69312	6.59e-143
997	DOCK8	2.75235	4.57e-72
998	DOCK9	1.78692	4.58e-15
999	DOHH	0.466734	7.35e-09
1000	DOK1	1.49773	0.0465533
1001	DOK2	2.4699	1.28e-17
1002	DOK5	2.05339	1.75e-16
1003	DOP1B	1.44573	0.00155051
1004	DOT1L	0.452937	0.000366459
1005	DPEP2	1.74474	0.000326044
1006	DPH3P1	1.2962	5.03e-08
1007	DPH5	0.16439	0.00760125
1008	DPM1	0.031332	3.5e-07
1009	DPY30	0.73801	0.000311818
1010	DPYSL2	1.44228	4.08e-06
1011	DPYSL3	1.31281	6.92e-14
1012	DRG1	0.717619	0.0201952
1013	DSC1	3.14847	1.3e-10
1014	DSG2	2.961	1.49e-08
1015	DSN1	1.54266	1.01e-11
1016	DSP	3.04693	5.09e-13
1017	DST	1.11316	1.96e-05
1018	DSTN	1.89483	6.21e-202
1019	DTD1	1.26646	0.000364929
1020	DTD2	0.0650926	0.00251365
1021	DTNBP1	0.703178	0.0183309
1022	DTWD1	0.0803876	0.000784128
1023	DTX3L	3.45691	8.32e-55
1024	DTYMK	1.45231	3.63e-08
1025	DUS3L	1.78977	0.000280229
1026	DUSP1	2.94762	6.58e-298
1027	DUSP10	2.65173	4.16e-96
1028	DUSP11RC1I	0.0775427	0.0339408
1029	DUSP16	0.227381	2.64e-23
1030	DUSP22AL	3.54008	5.21e-31
1031	DUSP23	0.347306	5.31e-13
1032	DUSP5	2.34998	8.85e-80
1033	DUSP7	0.380927	2.04e-18
1034	DUT	1.59939	5.05e-11
1035	DVL1	0.210179	0.00169302
1036	DYL1	2.15181	1.56e-38
1037	DYNC1H1	0.6674	3.73e-18
1038	DYNC1I2	0.0256381	0.0450987
1039	DYNC1LI1	0.523732	0.000272684
1040	DYNC1LI2	0.623409	3.27e-09
1041	DYNLT1	1.80993	3.38e-14
1042	DYRK1A	1.80945	4.11e-53
1043	E2F1	1.26921	1.56e-08
1044	E2F2	2.73928	1.9e-15
1045	E2F3	1.92451	0.00165129
1046	E2F4	1.27322	0.00110022
1047	EAPP	1.33881	0.000662897
1048	EBAG9	0.889057	7.6e-17
1049	EBF1	0.115551	0.00674428
1050	EBNA1BP2	0.848123	2.13e-08
1051	ECHDC3	1.33791	0.013948
1052	ECM1	2.2199	1.2e-31
1053	ECPAS	0.128488	0.0141106
1054	EDC3	1.55492	1.91e-13
1055	EDEM1	0.470368	3.11e-05
1056	EDEM2	1.32249	0.000222978
1057	EEA1	1.4805	6.98e-12
1058	EEF1A1	0.51287	8.85e-42
1059	EEF1B2	1.04422	1.09e-118
1060	EEF1D	1.29237	2.13e-121
1061	EEF1G	1.94603	3.26e-73
1062	EEF2	0.475688	2.48e-33
1063	EEF2KMT	1.76861	1.7e-08
1064	EEPD1	2.9858	7.09e-13
1065	EFHD1	0.177115	0.0183037
1066	EFHD2	3.18081	3.91e-29
1067	EFL1	0.606162	2.11e-05
1068	EGFR	1.65908	6.4e-07
1069	EGLN1	0.411847	1.05e-14
1070	EGR1	2.72484	7.42e-19
1071	EGR3	2.73077	1.86e-28
1072	EHBP1L1	1.93684	2.52e-30
1073	EHD3	1.14437	8.54e-34
1074	EHD4	2.27527	1.39e-10
1075	EHF	5.22799	1.45e-07
1076	EHMT1	1.48296	1.49e-28
1077	EIF1	0.827828	3.92e-48
1078	EIF1AX	0.398507	8e-09
1079	EIF1B	0.884693	6.23e-10
1080	EIF2A	0.882933	0.000109102
1081	EIF2AK1	1.54769	2.54e-05
1082	EIF2AK2	2.7402	6.1e-25
1083	EIF2AK3	1.34869	9.62e-11
1084	EIF2AK4	0.915128	0.00587488
1085	EIF2B4	0.399399	0.0383355
1086	EIF2S1	0.522106	5.84e-06
1087	EIF2S2	0.774974	1.2e-21
1088	EIF2S3	0.298192	0.000675075
1089	EIF3A	0.970996	2.82e-38
1090	EIF3B	0.761197	5.46e-10
1091	EIF3D	1.36436	2.78e-32
1092	EIF3E	1.22923	1.56e-34
1093	EIF3F	0.774299	6.97e-16
1094	EIF3H	1.11375	2.36e-29
1095	EIF3I	0.815754	2.27e-11
1096	EIF3J	0.518565	2.28e-15
1097	EIF3K	0.632399	6.75e-22
1098	EIF3L	0.562059	4.81e-10
1099	EIF3M	1.17681	4.57e-33
1100	EIF4A2	1.29409	1.23e-121
1101	EIF4A3	1.232	3.2e-12
1102	EIF4B	1.26241	1.51e-43
1103	EIF4E	0.948552	4.06e-09
1104	EIF4G2	0.552522	5.9e-21
1105	EIF4G3	0.921427	2.26e-22
1106	EIF5	1.36002	2.21e-95
1107	EIF5A2	0.925308	7.24e-58
1108	EIF5B	0.547332	6.68e-13
1109	EIF6	1.65991	0.000172445
1110	ELAVL1	0.539471	2.24e-09
1111	ELF1	2.50052	2.11e-104
1112	ELF2	1.71793	5.15e-13
1113	ELF3	3.14771	4.16e-27
1114	ELK3	2.14979	2.51e-44
1115	ELK4	1.62925	1.99e-36
1116	ELL	1.75053	2.07e-28
1117	ELMO1	2.3742	4.51e-68
1118	ELMOD2	0.201388	7.18e-05
1119	ELMSAN1	1.40642	1.37e-10
1120	ELOVL5	0.11755	2.73e-22
1121	ELOVL6	0.709985	0.0155454
1122	EMC7	0.198453	0.00364312
1123	EMC8	1.0458	0.000188367
1124	EMG1	1.33683	0.00178217
1125	EML4	0.39325	2.45e-13
1126	EMP1	1.98268	8.53e-47
1127	EMSY	2.2261	8.59e-15
1128	ENC1	3.74357	4.68e-113
1129	ENDOD1	2.49834	0.0449094
1130	ENDOG	1.30211	0.0472937
1131	ENDOV	1.8545	6.14e-09
1132	ENOX2	0.803172	0.000615268
1133	ENSA	0.635718	1.37e-11
1134	ENY2	0.602433	1.28e-06
1135	EP300	1.43786	1.9e-63
1136	EP400	1.21289	3.26e-08
1137	EPB41	2.01266	2.3e-47
1138	EPB41L2	0.49464	7.18e-08
1139	EPB41L4A	3.70703	0.000726085
1140	EPB41L4B	2.44561	4.4e-09
1141	EPB41L5	0.775083	0.00678408
1142	EPC1	2.3384	5.68e-49
1143	EPC2	1.54526	4.78e-16
1144	EPCAM	3.59019	6.28e-27
1145	EPFIP1L	1.10866	2.74e-08
1146	EPHA2	1.65209	0.0123586
1147	EPHX1L	3.84829	0.00120623
1148	EPN2	1.693	2.45e-37
1149	EPN3	3.41093	0.00585997
1150	EPRS	0.485675	3.15e-19
1151	EPS15L1	1.29712	0.0049208
1152	EPS8L2	2.17505	4.62e-09
1153	EPSTI1	4.82635	8.43e-142
1154	ERAP1	2.07395	2.55e-24
1155	ERBB2	2.42415	0.00768684
1156	ERBB3	3.60654	3.17e-10
1157	ERBIN	1.52229	1.73e-53
1158	ERC2	1.58588	7.59e-07
1159	ERCC6	1.51447	8.08e-11
1160	ERCC6L2	1.10212	0.0301564
1161	ERCC8	2.04893	1.42e-05
1162	ERG28	0.889776	2.4e-06
1163	ERGIC1	0.997538	1.17e-18
1164	ERH	1.18121	3.77e-43
1165	ERMN	2.23925	6.66e-09
1166	ERMP1	1.83058	1.08e-05
1167	ERO1B	1.3431	1.14e-26
1168	ERP44	0.292606	0.0403922
1169	ERRFI1	2.37604	6.32e-42
1170	ESCO1	1.79071	3.34e-20
1171	ESF1	1.09649	1.25e-07
1172	ESPL1	2.19396	2.52e-15
1173	ESPN	4.32007	3.55e-05
1174	ESRP2	2.58409	5.3e-09
1175	ESYT1	1.62295	9.17e-05
1176	ESYT2	0.925318	0.00111203
1177	ETF1	0.543035	0.00111775
1178	ETS1	2.05414	1.96e-211
1179	ETS2	2.16915	4.33e-139
1180	ETV3	1.57941	6.17e-22
1181	ETV4	3.18531	2.36e-05
1182	ETV6	2.37188	1.9e-75
1183	EVI2A	2.56064	1.41e-109
1184	EVI2B	2.69552	3.4e-31
1185	EVL	2.2311	2.64e-80
1186	EWSR1	0.996513	6.29e-08
1187	EXFABP	5.98933	4.55e-23
1188	EXOC1	0.552341	0.00209109
1189	EXOC2	1.42245	0.000196382
1190	EXOC3	1.40638	6.1e-12
1191	EXOC3L4	0.0898848	1.77e-10
1192	EXOC4	0.00211415	0.000127418
1193	EXOC5	0.24604	5.52e-05
1194	EXOC6	0.598386	0.00466661
1195	EXOC7	0.191562	9.54e-06
1196	EXOSC1	1.63232	1.14e-21
1197	EXOSC2	1.05395	0.0291275
1198	EXOSC4	2.06037	1.81e-21
1199	EXOSC5	1.2984	0.000571454
1200	EXOSC6	1.41476	1.49e-18
1201	EXOSC9	1.22849	0.00209234
1202	EXPH5	2.62409	0.00227941
1203	EXTL3	1.01252	1.2e-06
1204	EYA3	0.271362	0.0449881
1205	EZH2	2.4964	1.98e-45
1206	F2R	1.77641	8.66e-08
1207	F2RL1	3.52866	0.000881691
1208	F3	2.78194	4.9e-24
1209	F8A3	1.51164	7.92e-30
1210	FABP3	3.01402	5.03e-21
1211	FADD	0.943131	1.1e-07
1212	FAF1	0.381281	1.78e-06
1213	FAHD2A	1.38371	8.09e-06
1214	FAM102A	1.7116	7.32e-29
1215	FAM102B	3.37495	5.95e-21
1216	FAM103A1	0.0137009	0.000981225
1217	FAM104A	1.48288	1.01e-18
1218	FAM105A	1.62259	3.92e-09
1219	FAM105B	1.78653	1.74e-07
1220	FAM107B	2.46107	2.05e-51
1221	FAM110C	3.39226	5.51e-05
1222	FAM114A2	0.928351	0.00883605
1223	FAM117A	1.87425	1.34e-19
1224	FAM117B	0.194909	4.96e-06
1225	FAM120C	0.26549	4.42e-17
1226	FAM126B	0.264189	2.84e-10
1227	FAM129A	2.71353	4.52e-28
1228	FAM129B	2.13397	4.28e-05
1229	FAM133B	0.735259	8.1e-06
1230	FAM13B	1.18173	8.22e-07
1231	FAM149B1	0.795367	4.3e-10
1232	FAM162BL	2.49426	2.12e-14
1233	FAM168B	0.564764	1.13e-09
1234	FAM172A	1.89108	7.34e-19
1235	FAM175A	1.44226	0.00395861
1236	FAM179B	0.372806	3.34e-20
1237	FAM192A	0.464975	3.07e-07
1238	FAM193A	1.65901	2.3e-17
1239	FAM196B	3.59477	1.91e-20
1240	FAM199X	1.22778	0.0033358
1241	FAM204A	0.374008	5.59e-06
1242	FAM206A	0.614971	4.48e-06
1243	FAM207A	1.45787	7.54e-24
1244	FAM208A	2.11253	7.68e-48
1245	FAM208B	1.79515	1.56e-07
1246	FAM214A	0.958255	3.42e-13
1247	FAM21C	0.767367	0.00175348
1248	FAM222B	0.837618	0.000195831
1249	FAM32A	0.852127	3.48e-13
1250	FAM35A	0.894111	0.0250478
1251	FAM3D	5.25632	1.27e-05
1252	FAM43A	1.22645	0.00010008
1253	FAM46A	2.21213	2.89e-109
1254	FAM49A	3.11845	2.9e-98
1255	FAM49B	1.96119	2.38e-41
1256	FAM53A	2.49254	3.91e-53
1257	FAM53B	1.4881	3.07e-47
1258	FAM60A	2.56935	8.07e-44
1259	FAM63A	0.978139	0.018006
1260	FAM63B	0.642528	6.74e-05
1261	FAM65B	1.84057	1.5e-66
1262	FAM76B	1.58992	0.000176237
1263	FAM84B	4.63753	0.000439533
1264	FAM98A	0.292299	0.00229869
1265	FAN1	1.39154	0.000225821
1266	FANCC	1.99366	2.46e-06
1267	FANCE	1.53934	0.0176043
1268	FANCG	1.61733	6.27e-06
1269	FAR1	1.22985	0.000738843
1270	FAR2	2.17251	2.15e-15
1271	FARSA	0.384876	0.0401614
1272	FAS	3.80717	2.6e-46
1273	FASN	1.09691	0.0315166
1274	FAU	0.353116	4.08e-27
1275	FBRSL1	1.40919	1.8e-76
1276	FBXL14	1.26098	6.48e-05
1277	FBXL17	1.51357	7.11e-12
1278	FBXL2	0.303416	3.29e-10
1279	FBXL22	2.673	1.69e-20
1280	FBXL3	1.28856	0.0201299
1281	FBXL5	0.870309	2.35e-13
1282	FBXO11	1.72178	4.94e-38
1283	FBXO22	1.35185	1.13e-10
1284	FBXO32	2.11192	1.38e-10
1285	FBXO33	1.94367	7.39e-17
1286	FBXO34	2.11237	2.78e-29
1287	FBXO38	0.760458	0.0158438
1288	FBXO39	2.259	3.26e-13
1289	FBXO45	1.48886	1.09e-07
1290	FBXO48	1.84698	0.00065795
1291	FBXO5	2.12479	5.6e-12
1292	FBXW11	0.997869	8.61e-10
1293	FBXW2	1.34964	8.59e-13
1294	FBXW5	0.512169	0.00400694
1295	FBXW7	1.07683	2.09e-06
1296	FCF1	0.827391	0.0456386
1297	FCHO2	1.37554	6.6e-09
1298	FCHSD2	1.76188	5.26e-15
1299	FDFT1	1.18329	7.54e-05
1300	FDPS	0.432244	9.43e-07
1301	FECH	1.19919	0.00156534
1302	FEM1C	1.48102	7.53e-10
1303	FEN1	1.57369	1.76e-08
1304	FER	1.94515	3.95e-12
1305	FGD3	2.5834	1.83e-69
1306	FGFBP1	4.57937	1.44e-24
1307	FGFR1OP2	1.48429	2.39e-14
1308	FGFR2	1.87012	7.85e-08
1309	FGFR3	1.5864	0.00272091
1310	FGGY	0.55507	1.31e-11
1311	FH	0.754584	2.05e-12
1312	FHIP1A	4.38107	0.000439533
1313	FHOD1	2.52701	9.61e-51
1314	FIP1L1	1.49046	1.27e-09
1315	FKBP14	0.215056	0.0107122
1316	FKBP3	0.139729	1.74e-15
1317	FKBP4	0.760874	1.21e-12
1318	FKBP5	1.66657	8.41e-32
1319	FKBP9	1.29248	0.00163691
1320	FLI1	2.996	1.55e-98
1321	FLII	0.529687	0.000977156
1322	FLNB	0.653865	8.22e-13
1323	FLOT2	0.453858	0.000426088
1324	FMNL1	2.49857	1.26e-123
1325	FMNL2	0.116395	2.89e-10
1326	FMR1	1.68778	6.39e-47
1327	FNBP1	2.40581	7.49e-156
1328	FNBP4	1.25825	1.44e-36
1329	FNDC3A	1.16418	3.1e-09
1330	FNIP1	1.01895	0.000338543
1331	FNTB	0.00559279	6.48e-08
1332	FOS	2.51845	0
1333	FOSL2	3.37831	3.8e-125
1334	FOXA1	4.56217	3.15e-12
1335	FOXE1	3.90558	3.62e-08
1336	FOXI1	2.2062	6.96e-12
1337	FOXJ3	1.26251	2.77e-06
1338	FOXK1	2.38249	1.05e-29
1339	FOXK2	2.27761	5.57e-65
1340	FOXM1	1.44977	6.08e-05
1341	FOXN2	2.91935	3.52e-89
1342	FOXN3	1.55161	8.04e-28
1343	FOXO1	2.22396	1.35e-64
1344	FOXO4	1.38444	6.44e-11
1345	FOXP1	2.0864	1.27e-159
1346	FOXP4	1.46909	0.000235548
1347	FOXQ1	5.55528	2.75e-06
1348	FREM1	0.0631399	0.0246137
1349	FRMD8	0.564265	4.43e-26
1350	FRY	3.00519	1.66e-25
1351	FRYL	2.02256	4.82e-67
1352	FTCD	5.33044	5.6e-26
1353	FTSJ3	1.18794	8.18e-09
1354	FUBP1	1.32593	4.38e-51
1355	FUBP3	0.88909	1.02e-07
1356	FUK	0.220181	0.000334876
1357	FUNDC1	0.434028	1.37e-07
1358	FUNDC2	0.747902	9.22e-06
1359	FUS	1.76668	7.14e-63
1360	FUT7	2.40525	1.45e-14
1361	FXR1	1.04234	6.41e-19
1362	FYB1	3.39233	5.39e-155
1363	FYCO1	1.22667	1.54e-17
1364	FYN	3.12644	2.01e-178
1365	FYTTD1	1.20733	3.16e-05
1366	FZR1	1.57292	1.27e-06
1367	G0S2	2.99467	0.000417341
1368	G2E3	1.47487	3.11e-08
1369	G3BP1	1.36141	4.23e-24
1370	G3BP2	0.786243	5.52e-10
1371	GABARAPL1	1.31812	9.02e-06
1372	GABARAPL2	0.799288	0.0443449
1373	GABPA	1.13632	9.52e-06
1374	GABPB1	1.14462	0.00207639
1375	GADD45A	0.522406	8.86e-07
1376	GADD45B	1.72505	3.11e-44
1377	GADD45G	2.32508	3.24e-18
1378	GAK	1.71264	8.37e-44
1379	GALNT1	1.2568	3.27e-27
1380	GALNT2	1.00478	6.22e-06
1381	GALNT6	2.47644	1.54e-14
1382	GALNT7	2.42714	7.53e-33
1383	GALNT9	0.81213	0.000270396
1384	GALT	0.596057	1.07e-05
1385	GANC	0.126595	4.82e-09
1386	GAPVD1	0.0865042	1.41e-09
1387	GARRE1	0.690721	3.39e-08
1388	GARS	0.76891	0.000173674
1389	GAS1	2.30937	3.64e-15
1390	GATA2	2.30185	5.54e-20
1391	GATA3	2.24983	5.82e-80
1392	GATAD2A	0.424514	0.00329387
1393	GATD3AL1	1.02835	2.37e-19
1394	GBF1	0.53548	4.36e-05
1395	GBP1	3.73753	3.58e-132
1396	GBP4L	4.47974	2.49e-249
1397	GCC2	1.32992	6.15e-20
1398	GCFC2	1.17901	0.00747905
1399	GCN1	0.48034	0.010638
1400	GCNT4	2.29233	1.9e-24
1401	GCOG8	1.09811	1.17e-05
1402	GDF3	2.05046	6.79e-16
1403	GEMIN2	0.882677	0.000846698
1404	GEN1	1.90304	1.61e-06
1405	GET4	0.249746	0.0450858
1406	GFI1	3.50499	3.25e-34
1407	GFOD1	2.41135	3.85e-45
1408	GGA1	0.295962	7.54e-06
1409	GGA2	2.4872	2.28e-17
1410	GGA3	0.705049	7.25e-09
1411	GGPS1	1.06651	0.000391026
1412	GHDC	1.76285	8.98e-11
1413	GID8	1.12083	1.38e-05
1414	GIF	2.09899	4.75e-06
1415	GIGYF2	0.948071	4.44e-11
1416	GIMAP1-GIMAP5	2.58619	4.55e-40
1417	GIMAP6	2.74693	5.3e-102
1418	GIMAP7L5	1.964	2.62e-06
1419	GIMAP8	1.8027	1.01e-39
1420	GINM1	0.351094	0.000615992
1421	GINS1	1.42512	2.04e-05
1422	GINS2	3.24352	2.4e-63
1423	GINS3	1.59237	0.000899669
1424	GIT1	1.71331	2.35e-05
1425	GIT2	1.96774	2.33e-06
1426	GJB3	4.23577	0.00120623
1427	GLCCI1	2.83351	8.45e-85
1428	GLIPR1L	2.29112	1.13e-56
1429	GLIPR2	2.78517	1.73e-43
1430	GLRX3	0.868429	1.06e-12
1431	GLRX5	0.173568	0.00672884
1432	GLS2	1.44943	1.61e-45
1433	GLTSCR1L	1.81241	2.98e-15
1434	GLTSCR2	1.42408	9.76e-27
1435	GLUL	1.93931	5.7e-06
1436	GMEB2	1.37301	0.0010519
1437	GMFB	1.29219	2.26e-12
1438	GMIP	3.12543	6.3e-22
1439	GNA13	2.84139	2.9e-148
1440	GNAI1	1.9015	5.82e-38
1441	GNAI2	2.68949	1.08e-114
1442	GNAI3	1.89795	2.9e-46
1443	GNAQ	0.025217	2.43e-18
1444	GNAS	0.523253	1.61e-12
1445	GNB1	1.56753	2.74e-21
1446	GNB4	1.80339	5.48e-130
1447	GNE	3.8991	4.72e-59
1448	GNG2	3.17314	4.74e-57
1449	GNG5	1.23473	5.15e-60
1450	GNG7	1.75973	7.9e-10
1451	GNL2	1.51871	1.09e-11
1452	GNL3	1.4941	1.28e-34
1453	GNLY	4.61622	2.22e-91
1454	GNPDA2	0.068688	3.33e-12
1455	GNPNAT1	1.70336	6.03e-05
1456	GNS	0.184552	9.95e-05
1457	GOLGA1	1.25045	1.77e-12
1458	GOLGA3	1.04165	0.00019679
1459	GOLGA4	0.651816	2.15e-17
1460	GOLGA7	0.370151	0.0180091
1461	GOLGB1	0.16263	7.33e-05
1462	GOLM1	4.91618	4.22e-05
1463	GOLPH3	1.823	5.62e-13
1464	GOLPH3L	6.8391	2.53e-20
1465	GON4L	0.868779	0.000486675
1466	GOPC	1.41122	4.44e-06
1467	GPATCH11	0.892697	1.53e-05
1468	GPATCH2	1.41842	3.33e-08
1469	GPATCH2L	1.55329	0.0102371
1470	GPATCH4	1.65701	1.4e-33
1471	GPATCH8	0.58778	2.16e-05
1472	GPBP1	2.10232	4.84e-22
1473	GPBP1L1	0.872218	3.07e-18
1474	GPC5	1.77503	5.49e-10
1475	GPCPD1	1.2901	3.6e-09
1476	GPD1L	1.85424	1.63e-10
1477	GPER1	3.10895	2.93e-90
1478	GPIHBP1	4.02531	4.05e-15
1479	GPN2	1.435	0.000161894
1480	GPR132	3.37207	1.03e-99
1481	GPR157	1.15022	6.2e-06
1482	GPR171	3.06085	2.51e-27
1483	GPR174	3.85999	2.21e-63
1484	GPR18	2.51908	1.88e-23
1485	GPR183	2.97661	9.93e-110
1486	GPR35	2.53027	2.1e-91
1487	GPR65	2.50071	5.64e-116
1488	GPRC5A	1.79414	0.00220936
1489	GPRIN3	2.40301	2.47e-26
1490	GPS1	0.0075184	0.00313009
1491	GPX1	0.886655	1.05e-29
1492	GPX2	4.29491	6.03e-20
1493	GRAMD4	1.20804	0.000815504
1494	GRAP2	2.84865	8.97e-117
1495	GRAPL	2.6209	3.07e-90
1496	GRB2	0.965419	9.17e-18
1497	GRB7	2.38247	0.0043823
1498	GRHL2	2.62314	0.00121188
1499	GRIN3B	3.86849	0.00163701
1500	GRIPAP1	1.01316	0.00289002
1501	GRK2	1.42438	5.22e-07
1502	GRK3	2.19928	3.75e-77
1503	GRK4	2.12624	3.08e-105
1504	GRK6	1.43639	0.0005641
1505	GSAP	1.83362	2.15e-05
1506	GSG2	2.68447	1.3e-12
1507	GSK3A	0.929479	2.09e-54
1508	GSPT2	0.453282	4.14e-06
1509	GSTA4	4.15435	1.51e-10
1510	GSTM2	0.0634866	0.00165263
1511	GSTO2	1.18746	0.0276449
1512	GSTT1L	2.27691	2.14e-21
1513	GTDC1	1.98983	1.17e-08
1514	GTF2A2	1.26708	3.93e-13
1515	GTF2B	2.10655	4.22e-52
1516	GTF2F2	1.10579	0.000115026
1517	GTF2H1	0.885554	0.00351079
1518	GTF2H3	1.43119	5.45e-06
1519	GTF2H5	0.344701	3.62e-06
1520	GTF3A	1.88812	4.47e-24
1521	GTF3C2	0.485697	0.00912735
1522	GTF3C6	1.1885	0.0491158
1523	GTPBP4	1.50391	9.3e-13
1524	GTSE1	2.20683	2.78e-10
1525	GUK1	0.708125	0.00777601
1526	GVINP1	5.24136	7.2e-31
1527	GYG1	1.38869	1.08e-09
1528	GZF1	1.73019	5.64e-09
1529	H1FX	2.40091	8.25e-94
1530	H2AFJ	2.57373	2.7e-44
1531	H2AFY	0.264665	5.07e-14
1532	H2AFZ	2.07946	5.73e-71
1533	H2AZ2	1.99433	2.9e-91
1534	H3F3B	2.15862	9.61e-305
1535	H3F3C	1.54247	2.74e-132
1536	HACD3	0.583011	0.000219377
1537	HARS1	0.785751	0.00311004
1538	HAUS1	1.62911	0.0137541
1539	HAUS2	1.01524	0.0419069
1540	HAUS6	1.91447	3.9e-20
1541	HAX1	0.855005	2.31e-15
1542	HBA1	1.01452	4.66e-08
1543	HBAD	1.6206	7.61e-30
1544	HBBA	1.19761	5.54e-24
1545	HBP1	1.57743	4.89e-09
1546	HBS1L	1.46852	2.11e-27
1547	HCFC2	0.723812	5.22e-07
1548	HCLS1	2.10517	1.4e-66
1549	HDAC1	1.63977	3.35e-10
1550	HDAC11	0.195068	0.0493604
1551	HDAC2	1.84898	4.27e-23
1552	HDAC4	1.60171	3.52e-21
1553	HDAC7	2.58861	1.51e-77
1554	HDDC2	0.471433	3.73e-05
1555	HDGF	1.05913	7.88e-51
1556	HDGFRP2	0.745774	0.024217
1557	HDGFRP3	2.53086	2.3e-46
1558	HEATR5B	1.30571	1.71e-08
1559	HECA	1.02433	1.12e-14
1560	HECTD1	0.821203	8.75e-20
1561	HELB	2.09361	1.51e-27
1562	HELLS	1.53154	3.3e-14
1563	HELZ	1.06923	3.34e-14
1564	HELZ2	3.86462	8.56e-58
1565	HERC1	1.08115	1.35e-13
1566	HERC4	1.04554	1.78e-09
1567	HERPUD1	1.67599	7.08e-32
1568	HERPUD2	0.103786	7.88e-08
1569	HES1	1.31054	0.00961671
1570	HES4	2.06193	2.46e-34
1571	HEXIM1	1.00312	2.78e-56
1572	HEY1	1.92015	0.000121242
1573	HGH1	0.676505	1.32e-06
1574	HGS	0.0217259	1.71e-05
1575	HHEX	1.84494	4.37e-19
1576	HHLA2	2.00429	1.79e-05
1577	HIF1A	3.28788	3.16e-188
1578	HIKESHI	0.548536	6.4e-05
1579	HINT2	0.907932	9.64e-17
1580	HIP1R	1.01928	0.000618859
1581	HIPK1	1.29989	2.99e-22
1582	HIPK2	0.0115424	1.55e-31
1583	HIPK3	0.609693	8.04e-27
1584	HIST1H101	2.38991	7.29e-66
1585	HIST1H103	3.83891	2.93e-76
1586	HIST1H110	2.16574	1.9e-18
1587	HIST1H111L	2.05977	1.71e-39
1588	HIST1H111R	2.67406	1.92e-22
1589	HIST1H2A4	2.60918	1.44e-22
1590	HIST1H2A4L2	2.88136	4.38e-15
1591	HIST1H2A4L3	1.92387	2.85e-28
1592	HIST1H2A4L4	2.29654	2.94e-34
1593	HIST1H2B5	3.39377	3.66e-36
1594	HIST1H2B7	2.26088	9e-25
1595	HIST1H2B7L4	2.97529	2.67e-17
1596	HIST1H2B8	2.39703	8.72e-19
1597	HIST1H46	1.80428	1.32e-32
1598	HIST1H4B	2.87547	2.12e-12
1599	HIST1H4D	1.20527	1.22e-35
1600	HIVEP1	1.40393	4.43e-18
1601	HIVEP2	2.86508	4.27e-182
1602	HIVEP3	3.25385	2.56e-127
1603	HJURP	2.08064	4.32e-10
1604	HK1	2.52784	1.5e-48
1605	HK2	2.83754	4.47e-41
1606	HLCS	1.82147	1.75e-20
1607	HLF	0.214526	0.000190765
1608	HMBS	0.349551	0.00685157
1609	HMCES	1.24533	3.13e-10
1610	HMGA1	2.43284	5.88e-20
1611	HMGB1	1.5113	1.62e-106
1612	HMGB2	3.05343	1.37e-54
1613	HMGB3	1.08297	1.21e-18
1614	HMGCR	1.97449	1.29e-71
1615	HMGCS1	1.68222	4.9e-09
1616	HMGN1	0.844979	7.65e-15
1617	HMGN4	1.9922	1.97e-95
1618	HMGN5	1.27073	3.25e-33
1619	HMGXB4	1.17645	6.85e-07
1620	HMMR	2.0674	5.33e-11
1621	HN1	1.72414	4.43e-43
1622	HN1L	0.65393	6.27e-06
1623	HNF4G	4.98525	5.81e-05
1624	HNRNPA1	1.43416	3.09e-98
1625	HNRNPA2B1	1.1497	1.21e-101
1626	HNRNPA3	1.48663	1.1e-165
1627	HNRNPAB	1.4581	3.49e-94
1628	HNRNPC	1.45141	2.26e-32
1629	HNRNPD	0.877893	7.92e-09
1630	HNRNPDL	1.4848	9.86e-97
1631	HNRNPH1	1.43392	1.36e-137
1632	HNRNPH3	1.28694	5.62e-80
1633	HNRNPK	1.69508	1.06e-25
1634	HNRNPLL	2.73194	1.33e-64
1635	HNRNPM	1.1454	2.9e-31
1636	HNRNPR	1.36352	2.45e-49
1637	HNRNPU	1.58267	6.85e-80
1638	HNRNPUL1	1.4408	2.29e-09
1639	HNRNPUL2	1.4332	5.69e-87
1640	HOOK1	1.25196	1.15e-08
1641	HOOK3	1.58583	5.94e-17
1642	HOPX	2.83083	1.57e-76
1643	HP1BP3	0.704092	0.00554387
1644	HPCAL1	2.84526	3.36e-92
1645	HPS3	0.371131	8.57e-13
1646	HPSE	2.7476	4.76e-25
1647	HPX	0.777046	1.22e-05
1648	HRASLS	0.15128	5.56e-08
1649	HS3ST1	0.194463	2.9e-08
1650	HS6ST1	0.140924	0.00622425
1651	HS6ST2	1.41776	2.05e-07
1652	HSBP1	1.01937	9.04e-36
1653	HSCB	0.129684	4.85e-08
1654	HSD17B7	1.54823	0.000194936
1655	HSF3	1.578	0.000585155
1656	HSP90AA1	1.48455	2.03e-293
1657	HSP90AB1	1.63929	1.08e-20
1658	HSPA2	0.963814	1.69e-80
1659	HSPA4	0.467206	4.78e-10
1660	HSPA4L	0.549076	5.78e-08
1661	HSPA5	0.17594	6.32e-10
1662	HSPA8	1.17442	1.68e-182
1663	HSPB1	0.653459	3.06e-09
1664	HSPB8	3.70476	4.21e-13
1665	HSPB9	2.0099	7.26e-207
1666	HSPH1	1.16705	1.15e-15
1667	HTATIP2	2.66415	9.6e-21
1668	HTATSF1	1.79382	7.08e-18
1669	HTRA2	0.432912	8.62e-08
1670	HTT	1.04576	3.05e-08
1671	HVCN1	0.585336	0.000256073
1672	HYAL3	1.93239	8.57e-12
1673	HYPK	0.321606	6.58e-16
1674	IARS	0.654463	0.00389566
1675	IBTK	0.0398894	9.53e-09
1676	ICE1	1.01485	2.86e-05
1677	ICK	1.10868	0.0311075
1678	ICOS	3.03739	1.44e-197
1679	ID1	1.69794	3.23e-07
1680	ID2	2.49572	1.58e-115
1681	ID3	2.25873	8.3e-48
1682	ID4	0.823607	0.000514308
1683	IDE	0.0462702	1.72e-09
1684	IDH2	0.795237	0.0369093
1685	IDI2	1.71726	3.28e-16
1686	IER3	2.30252	1.54e-51
1687	IER3IP1	0.541464	7.02e-19
1688	IER5	2.77222	1.11e-189
1689	IFI27L2	4.79991	9.28e-147
1690	IFI30	1.73734	9.38e-76
1691	IFI35	2.51226	1.75e-90
1692	IFI6	6.57733	0
1693	IFIH1	4.39785	1.07e-65
1694	IFIT5	6.67382	9.89e-285
1695	IFNAR1	2.17604	1.89e-22
1696	IFNAR2	1.34166	2.17e-06
1697	IFNG	4.57701	1.49e-27
1698	IFNGR1	2.56653	1.59e-66
1699	IFNGR2	0.737237	0.000280286
1700	IFRD1	0.946554	2e-23
1701	IFT20	0.323834	1.97e-10
1702	IFT74	2.05079	1.85e-05
1703	IGBP1	1.267	2.2e-10
1704	IGBP1L	2.34955	4.05e-25
1705	IGF1R	0.380392	1.13e-12
1706	IGF2BP2	2.63583	2.47e-12
1707	IGF2BP3	2.11142	8.07e-68
1708	IGFBP3	1.76899	6.9e-23
1709	IGLL1	7.64896	7.47e-28
1710	IK	0.601116	2.23e-07
1711	IKBKAP	1.74302	0.0071252
1712	IKBKE	2.51363	5.49e-44
1713	IKZF1	2.59481	6.71e-123
1714	IKZF2	2.21014	4.7e-22
1715	IKZF3	2.45539	2.89e-63
1716	IL10RA	2.8744	3.2e-63
1717	IL10RB	1.57893	7.94e-08
1718	IL12RB1	4.17186	2.32e-40
1719	IL12RB2	2.67448	5.86e-23
1720	IL16	2.71143	7.62e-110
1721	IL17RA	1.90558	1.71e-11
1722	IL18	2.65962	1.2e-26
1723	IL18BP	6.30212	1.28e-07
1724	IL18R1	2.91444	8.56e-48
1725	IL18RAP	3.48552	1.91e-22
1726	IL1RAP	0.929739	7.16e-06
1727	IL1RN	2.496	1.24e-22
1728	IL20RA	3.07276	2.67e-113
1729	IL21	5.14568	7.49e-25
1730	IL21R	4.37413	4e-30
1731	IL2RA	3.01145	4.39e-18
1732	IL2RB	3.83998	8.43e-53
1733	IL2RG	2.83275	2.19e-220
1734	IL4R	2.56528	3.91e-15
1735	IL6ST	0.587448	2.26e-05
1736	IL7R	2.5969	2.16e-188
1737	IL8L2	1.44021	0.00383305
1738	ILF2	1.0914	1.14e-27
1739	ILK	0.832913	3.83e-08
1740	IMP3	1.87819	6.45e-55
1741	IMP4	1.11131	5.85e-08
1742	IMPA1	0.145402	0.000492876
1743	IMPA2	2.59202	1.06e-32
1744	IMPDH2	0.555969	0.00280359
1745	INCENP	2.93257	1.1e-27
1746	ING1	1.90272	3.1e-18
1747	ING3	1.83995	4.17e-12
1748	ING5	0.272653	0.0125499
1749	INIP	2.0891	0.00102665
1750	INO80	0.0532757	6.54e-17
1751	INO80B	0.490315	0.00470314
1752	INO80D	1.2194	2.21e-10
1753	INPP4A	2.66041	2.87e-135
1754	INPP4B	1.30694	0.00018243
1755	INPP5A	0.0992271	3.66e-08
1756	INPP5B	1.48765	0.00153995
1757	INPP5D	3.13896	4.31e-76
1758	INSR	1.77101	0.00125501
1759	INTS11	1.40233	0.00596388
1760	INTS13	0.721569	7.94e-10
1761	INTS5	0.704784	7.32e-39
1762	INTS6L	1.81623	7.64e-33
1763	IP6K1	1.16751	1.82e-06
1764	IP6K2	1.20281	1.2e-05
1765	IPCEF1	3.54474	4.05e-41
1766	IPO4	0.841799	2.69e-08
1767	IPO5	0.927912	7.47e-07
1768	IPO7	0.590208	7.62e-18
1769	IPO8	0.173195	0.00134825
1770	IQGAP2	0.825341	5.37e-33
1771	IQGAP3	1.28082	5.29e-21
1772	IRAG2	2.90857	1.49e-14
1773	IRAK2	0.354317	1.41e-09
1774	IREB2	0.900278	0.0146679
1775	IRF1	4.59443	3.09e-300
1776	IRF2	1.26924	6.49e-43
1777	IRF2BP2	1.86104	1.42e-77
1778	IRF4	2.47333	2.02e-125
1779	IRF6	3.33978	3.93e-13
1780	IRF7	3.69449	7.96e-86
1781	IRF8	3.81351	2.99e-78
1782	IRF9	4.14426	3.52e-62
1783	IRX3	4.39278	1.87e-10
1784	IRX5	2.95682	1.24e-05
1785	ISCA1	1.29672	1.26e-12
1786	ISCA2	0.504231	0.00231949
1787	ISL2	3.1311	6.31e-40
1788	IST1	0.116358	4.12e-08
1789	ISY1	1.18046	0.00169124
1790	ITCH	0.498678	5.32e-08
1791	ITGA4	1.95397	1.69e-158
1792	ITGAV	1.61076	2.41e-20
1793	ITGB1	0.550845	2.03e-24
1794	ITGB1BP1	0.486845	0.00971491
1795	ITGB1BP3	1.22667	5.24e-97
1796	ITGB2	2.41834	5.53e-96
1797	ITGB4	4.80618	1.03e-06
1798	ITK	2.50536	3.63e-58
1799	ITPK1	1.79341	1.68e-16
1800	ITPKA	1.21567	2.76e-11
1801	ITPKC	3.08432	1.84e-52
1802	ITPR1	0.717814	0.043932
1803	ITPR2	0.0464793	5.27e-11
1804	ITPR3	2.35717	1.35e-10
1805	ITPRIP	2.59687	8.1e-75
1806	ITSN2	0.658281	6.21e-11
1807	IVNS1ABP	0.492941	5.95e-07
1808	IWS1	1.65847	3.22e-27
1809	JADE2	1.95437	1.06e-26
1810	JAK1	1.79744	1.34e-118
1811	JAK2	2.09687	4.14e-24
1812	JAK3	2.33043	2.16e-118
1813	JAKMIP1	3.41117	6.58e-33
1814	JARID2	2.6954	1.24e-145
1815	JMJD1C	0.919895	4.37e-25
1816	JMY	1.59641	7.36e-06
1817	JOSD1	1.78972	3.2e-06
1818	JTB	0.811494	0.00293018
1819	JUN	2.38438	0
1820	JUND	3.23247	0
1821	JUP	1.34025	0.00881645
1822	KANSL1	1.64972	6.31e-24
1823	KANSL1L	0.908094	0.00654256
1824	KARS	0.52681	1.25e-14
1825	KAT2A	1.6478	4.38e-09
1826	KAT6A	1.18964	4.67e-23
1827	KAT6B	1.40961	2.55e-18
1828	KAT7	1.6523	6.17e-06
1829	KAT8	2.26898	0.000152691
1830	KATNBL1	1.43055	0.000290163
1831	KAZN	2.02061	0.0145878
1832	KCMF1	2.15678	1.25e-28
1833	KCNAB2	2.29329	8.67e-18
1834	KCNH4	1.52586	4.36e-10
1835	KCNK7	2.44975	4.5e-40
1836	KCNQ5	2.40996	1.44e-23
1837	KCTD12B	3.59252	7.65e-70
1838	KCTD2	0.283406	0.00140644
1839	KCTD20	1.71542	6.48e-07
1840	KCTD5	0.600151	1.17e-10
1841	KDM1A	1.10235	0.000519756
1842	KDM1B	1.65038	3.98e-16
1843	KDM2A	1.50311	1.25e-07
1844	KDM2B	1.83722	1.24e-15
1845	KDM3A	0.347131	4.16e-11
1846	KDM3B	0.460355	0.000230907
1847	KDM4A	0.397318	6.07e-10
1848	KDM4B	1.32554	1.1e-14
1849	KDM4C	0.973919	0.0171227
1850	KDM5B	0.608911	0.0468708
1851	KDM6A	1.06117	4.03e-14
1852	KDM7A	1.52932	1.65e-33
1853	KHDC4	1.23074	1.37e-07
1854	KHDRBS1	0.826868	0.00371806
1855	KIAA0040	0.351889	0.000129084
1856	KIAA0232	0.166863	2.51e-20
1857	KIAA0319L	0.463463	0.000265113
1858	KIAA0753	1.28533	3.96e-08
1859	KIAA0930	0.195936	0.000567538
1860	KIAA1109	0.781163	1.23e-09
1861	KIAA1143	1.78252	4.28e-09
1862	KIAA1522	3.10284	3.87e-05
1863	KIAA1671	0.409628	6.61e-11
1864	KIAA2026	1.30931	5.49e-14
1865	KICS2	1.50875	1.3e-09
1866	KIF11	2.11455	7.55e-22
1867	KIF14	2.21973	5.26e-12
1868	KIF15	1.22226	7.34e-09
1869	KIF16B	0.264122	2.65e-27
1870	KIF18A	1.62986	2.13e-11
1871	KIF1B	0.862536	3.49e-09
1872	KIF1BP	3.72459	0
1873	KIF21A	1.85359	0.00180022
1874	KIF21B	1.75256	4.43e-30
1875	KIF23	0.417818	2.61e-07
1876	KIF2A	1.30751	6.72e-09
1877	KIF2C	1.70725	5.71e-06
1878	KIF3A	1.43343	0.000145792
1879	KIF4B	2.0429	1.8e-15
1880	KIF5B	0.976961	8.56e-22
1881	KIN	1.07733	0.0240181
1882	KLC1	2.66108	4.79e-54
1883	KLF10	1.83783	2.92e-17
1884	KLF11	1.31931	3.62e-05
1885	KLF12	1.69857	3.44e-45
1886	KLF13	2.67774	1.52e-227
1887	KLF2	2.27248	4.34e-248
1888	KLF3	1.4293	4.26e-07
1889	KLF4	3.12113	2.7e-85
1890	KLF5	1.7108	1.58e-11
1891	KLF6	2.46005	2.18e-299
1892	KLF7	1.37	3.65e-06
1893	KLF8	2.49342	0.0247959
1894	KLF9	1.69841	4.42e-33
1895	KLHL11	0.491984	0.0389999
1896	KLHL15	1.62582	1.46e-05
1897	KLHL18	0.312566	1.87e-05
1898	KLHL24	0.605949	4.1e-06
1899	KLHL36	0.952475	2.3e-06
1900	KLHL5	1.98041	6.12e-23
1901	KLHL6	2.47204	4.21e-44
1902	KLHL7	1.80261	1.57e-12
1903	KMT2A	1.12779	7.58e-16
1904	KMT2C	1.01412	4.13e-43
1905	KMT2E	1.15348	1.84e-58
1906	KMT5A	1.05261	0.00141998
1907	KMT5B	1.3935	7.27e-31
1908	KNL1	1.71291	2.68e-07
1909	KNSTRN	2.85639	3.4e-25
1910	KPNA2	2.90465	1.61e-25
1911	KPNA4	1.64962	8.46e-56
1912	KPNA5	1.13817	9.27e-06
1913	KPNB1	0.871728	1.64e-15
1914	KRAS	0.802682	1.43e-17
1915	KRIT1	1.12334	0.000157399
1916	KRR1	1.2615	0.00047757
1917	KRT13	6.83248	2.13e-18
1918	KRT14	4.30817	1.94e-22
1919	KRT18	5.13893	1.53e-27
1920	KRT24	4.24994	1.42e-28
1921	KRT40	6.08683	1.27e-05
1922	KRT5	4.70235	8.37e-15
1923	KRT7	3.88584	2.14e-31
1924	KRT8	5.06956	2.77e-16
1925	KSR1	1.48455	4.72e-11
1926	KTN1	0.109404	2.12e-11
1927	L3MBTL3	1.5195	0.000657018
1928	LACC1	1.79305	0.0206339
1929	LAD1	2.40176	0.0260181
1930	LAG3	6.06027	1.23e-73
1931	LAMTOR2	0.2465	8.75e-18
1932	LAMTOR3	0.275124	0.0189217
1933	LAMTOR5	0.30934	1.02e-08
1934	LAPTM5	2.68247	9.71e-101
1935	LARP1	0.491789	6.01e-18
1936	LARP1B	0.0794989	0.0216425
1937	LARP4B	1.22276	1.86e-15
1938	LARP7	1.94476	5.86e-22
1939	LARS	0.516107	1.72e-05
1940	LAS1L	0.660476	0.00415689
1941	LASP1	0.754378	1.43e-21
1942	LATS1	1.61577	3.7e-19
1943	LBH	2.58291	2.18e-36
1944	LBR	1.68087	1.21e-86
1945	LCLAT1	1.6772	6.62e-52
1946	LCOR	0.53046	2.49e-06
1947	LCORL	1.50918	2.18e-24
1948	LCP1	2.78332	2.53e-126
1949	LCP2	2.69418	3.61e-161
1950	LDB1	1.5711	4.76e-22
1951	LDHA	1.82416	1.99e-39
1952	LDLRAD4	3.46456	9.73e-155
1953	LDLRAP1	1.53706	7.08e-07
1954	LEF1	2.18154	1.31e-53
1955	LEMD2	1.18292	1.29e-10
1956	LEMD3	0.827296	0.0264311
1957	LETM2	1.19414	0.000128053
1958	LFNG	2.01462	2.1e-46
1959	LGALS1A	3.3683	1.6e-20
1960	LGALS3	2.45629	5e-08
1961	LIAS	0.153114	9.01e-05
1962	LIG3	1.07349	0.0434462
1963	LIG4	2.44434	7.3e-10
1964	LIMD2	3.20113	6.13e-133
1965	LIME1	2.63096	6.31e-41
1966	LIMS2	3.29864	3.94e-50
1967	LIN54	1.34645	7.41e-05
1968	LIN7C	0.456875	4.82e-07
1969	LLGL2	0.221409	2.38e-13
1970	LLPH	1.12649	2.97e-28
1971	LMAN2L	0.139625	0.00209732
1972	LMF2	2.77316	0.00887681
1973	LMNB1	1.24904	0.000633174
1974	LMNB2	1.75407	6.51e-43
1975	LMO2	2.85093	1.21e-32
1976	LMO4	2.02629	3.55e-07
1977	LMO7	2.40964	3.57e-08
1978	LNPEP	2.03708	4.12e-37
1979	LNPK	1.83503	2.34e-07
1980	LOC100857439	2.53539	8.86e-22
1981	LOC100857706	4.78893	5.83e-15
1982	LOC100857714	2.01378	2.01e-45
1983	LOC100857859	0.897825	1.96e-08
1984	LOC100858295	0.874637	0.014087
1985	LOC100858381	4.69355	2.84e-208
1986	LOC100858664	0.103042	6.15e-14
1987	LOC100858919	2.50429	9.77e-10
1988	LOC100858973	2.77569	7.59e-21
1989	LOC100859272	5.0467	1.1e-11
1990	LOC100859737	1.33283	2.58e-83
1991	LOC101747310	4.59459	0.00120623
1992	LOC101747587	0.685692	7.1e-92
1993	LOC101747670	3.70698	5.55e-52
1994	LOC101748630	0.376444	0.00256017
1995	LOC101748987	2.41485	2.2e-33
1996	LOC101749104	4.43956	4.47e-28
1997	LOC101749138	1.4332	0.000563456
1998	LOC101749146	3.13347	1.29e-44
1999	LOC101749377	0.646516	2.76e-06
[truncated: 2,610 more rows]

## Sheet: lightcyan
	GeneName	log2FC	p_val_adjust
1	2023-03-01	3.0459	0.000166321
2	2023-03-06	0.317846	2.02e-06
3	2023-03-07	1.2441	3.64e-08
4	AAAS	0.930509	5.47e-07
5	AAMP	1.89051	0.0313651
6	AARSD1	1.26052	3.25e-12
7	ABCA1	2.43202	4.54e-20
8	ABCA13	3.48613	1.03e-25
9	ABCA2	1.45923	1.02e-06
10	ABCA3	1.31182	0.0192392
11	ABCB1	2.09967	1.22e-51
12	ABCC1	1.79189	7.68e-18
13	ABCC2	1.22564	2.24e-22
14	ABCC4	0.087589	4.89e-08
15	ABCG1	3.18665	3.68e-61
16	ABHD12B	3.52624	2.85e-07
17	ABHD17B	1.58746	1.22e-10
18	ABHD17C	2.10786	4.52e-06
19	ABHD2	1.47635	4.83e-06
20	ABHD4	0.904053	0.00010874
21	ABI1	0.822857	1.45e-11
22	ABI3	1.9337	1.21e-13
23	ABL1	0.958712	3.07e-05
24	ABR	1.16613	0.0222972
25	ABRACL	2.03577	3.07e-56
26	ACAA1	2.19443	0.00157518
27	ACAP2	0.82004	4.91e-06
28	ACAT2	0.366804	0.00217943
29	ACBD3	1.26367	6.38e-16
30	ACBD4	0.956661	0.0375642
31	ACBD5	0.716196	1.01e-09
32	ACIN1	1.38003	2.26e-26
33	ACOD1	9.93687	8.07e-20
34	ACOT7	1.54199	1.01e-13
35	ACOT9	1.0204	0.0244981
36	ACP1	0.811316	0.0138314
37	ACP2	1.5753	0.00119365
38	ACSBG2	0.975894	6.34e-06
39	ACSL1	6.28771	2.04e-05
40	ACSL4	3.2712	2.37e-90
41	ACTB	1.63579	6.75e-228
42	ACTG2	6.02473	7.62e-167
43	ACTN1	2.20056	7.55e-35
44	ACTN4	1.50784	0.000161018
45	ACTR10	0.482472	0.0196301
46	ACTR1A	0.0630652	3.43e-08
47	ACTR2	1.47103	3.8e-47
48	ACTR3	1.6141	2.31e-94
49	ACTR6	0.676178	5.81e-05
50	ADAM10	0.689563	7.56e-10
51	ADAM33	2.06842	3.11e-30
52	ADAMDEC1	1.32048	8.51e-07
53	ADAMTSL2	1.59527	0.0103267
54	ADAR	2.04127	1.14e-35
55	ADCY7	1.10839	1.23e-05
56	ADD1	1.06655	3.16e-19
57	ADD3	1.54351	8.25e-29
58	ADGRG2	0.699964	0.0460778
59	ADIPOR1	0.250735	0.0357776
60	ADIPOR2	1.59208	5.78e-52
61	ADM	1.42396	0.00208139
62	ADNP	0.684187	4.01e-10
63	ADNP2	0.813296	1.66e-06
64	ADO	0.774955	9.7e-15
65	ADORA2A	2.57093	1.91e-22
66	ADPRH	0.922172	0.00847268
67	ADRA2BL2	1.45896	1.04e-17
68	ADRM1	0.763829	1.81e-05
69	ADSL	0.927843	1.01e-08
70	ADSS2	1.63	7.75e-46
71	AEBP2	1.62801	3.96e-20
72	AFDN	0.639101	0.000664529
73	AFF2	1.02542	1.4e-08
74	AFF4	1.11545	1.4e-23
75	AFG3L2	0.29802	3.24e-15
76	AFMID	0.81571	1.06e-07
77	AGFG1	0.716336	3.46e-11
78	AGGF1	1.73726	1.92e-18
79	AGO2	1.79456	8.14e-28
80	AGO3	1.73011	1.16e-24
81	AGO4	0.754665	4.68e-05
82	AGPAT2	2.33811	0.000865243
83	AGPS	1.70745	8.02e-07
84	AGR2	6.59024	5.66e-17
85	AGRN	1.21063	0.00108637
86	AHR1A	1.67204	2.44e-31
87	AHSA1	0.539759	0.000996782
88	AHSA2	0.80365	9.66e-05
89	AIM1	2.84682	0.000344679
90	AIMP1	0.828683	1.44e-12
91	AK6	1.4726	1.77e-05
92	AKAP13	1.59214	7.23e-95
93	AKAP17A	1.22516	1.46e-13
94	AKAP8	0.908553	4.17e-08
95	AKAP8L	0.706656	0.016216
96	AKAP9	0.998867	4.71e-42
97	AKIRIN2	1.3049	4.66e-49
98	AKR1A1	1.62866	2.56e-08
99	AKR1B1	1.1474	3.09e-07
100	AKR1B10	3.0104	1.94e-28
101	ALAS1	2.55924	3.46e-06
102	ALCAM	3.06196	2.89e-30
103	ALDH18A1	0.174301	0.0117011
104	ALDH1A1	1.08979	7.36e-100
105	ALDH1A3	1.69301	1.68e-14
106	ALDH2	1.83596	2.16e-08
107	ALDH3A2	0.108216	0.000154552
108	ALDH4A1	0.297318	0.0256254
109	ALDH7A1	1.45921	7.32e-05
110	ALDOC	3.17732	3.13e-116
111	ALG2	0.0317224	0.00565536
112	ALMS1	0.83976	0.00035398
113	ALOX5AP	2.48676	2.36e-16
114	ALS2	1.16644	0.000289726
115	ALYREF	1.26072	1.14e-26
116	AMD1	0.985188	3.25e-14
117	AMFR	0.598518	0.000883033
118	AMHR2	1.13703	5.42e-13
119	AMMECR1	0.612677	0.00582351
120	ANAPC10	1.41664	1.46e-14
121	ANAPC16	0.844222	4.35e-10
122	ANKHD1	0.311769	1.33e-07
123	ANKIB1	0.563658	0.000125611
124	ANKMY2	0.9433	0.00406457
125	ANKRD10	0.820517	7.74e-10
126	ANKRD11	1.37723	1.07e-63
127	ANKRD12	1.54528	1.26e-36
128	ANKRD13A	1.04787	1.81e-09
129	ANKRD17	1.0318	1.71e-16
130	ANKRD27	0.536134	2.56e-05
131	ANKRD39	0.572444	3.55e-06
132	ANKRD44	1.72561	6.48e-48
133	ANKRD52	1.35394	0.0204342
134	ANKRD6	4.75252	9.01e-08
135	ANKRD9	1.75369	3.97e-09
136	ANO1	1.98598	9.62e-05
137	ANO5	2.13878	4.41e-28
138	ANO8	3.55115	8.4e-65
139	ANP32A	0.915004	2.47e-20
140	ANP32B	1.57412	1.07e-60
141	ANTXR2	2.93704	0.0029541
142	ANXA1	8.02359	5.55e-10
143	ANXA11	1.67456	1.07e-55
144	ANXA2	2.65578	3.36e-29
145	ANXA4	0.816261	0.000328281
146	ANXA5	1.28201	0.0136518
147	ANXA6	2.50269	2.46e-28
148	ANXA7	0.932704	3.98e-66
149	ANXA8L1	2.93935	2.52e-10
150	AOX2	4.22911	1.13e-07
151	AP1G1	1.0227	6.06e-05
152	AP1S2	1.25592	1.41e-11
153	AP1S3	3.17355	1.7e-08
154	AP2B1	0.725552	6.61e-09
155	AP2M1	0.0510343	2.07e-12
156	AP3B1	1.00466	1.24e-09
157	AP3D1	0.706908	6.22e-15
158	AP3S2	1.06051	3.68e-20
159	APAF1	2.30786	7.37e-31
160	APBB1	1.01048	0.00465453
161	APBB1IP	2.3492	3.44e-50
162	APCDD1L	1.9889	0.000126235
163	API5	0.705095	5.65e-07
164	APLP2	1.14746	5.58e-08
165	APOH	2.53504	1.35e-36
166	APPL2	1.00658	0.00188315
167	APTX	0.996167	4.95e-05
168	AQP3	5.75432	1.22e-36
169	AQP5	5.79104	2.59e-32
170	ARAP2	2.9187	8.17e-57
171	ARCN1	0.857391	1.48e-06
172	AREG	6.05035	1.69e-09
173	ARF1	0.379713	0.000125659
174	ARF4	0.898997	5.46e-11
175	ARF6	0.941909	1.34e-38
176	ARFGEF1	0.975606	6.37e-05
177	ARFIP2	1.10528	1.07e-06
178	ARGLU1	1.05373	2.98e-44
179	ARHGAP1	0.765137	8.62e-07
180	ARHGAP10	0.791786	0.00976343
181	ARHGAP11B	1.39292	1.14e-06
182	ARHGAP15	2.90204	4.43e-113
183	ARHGAP17	0.968449	1.45e-05
184	ARHGAP24	0.0845787	3.75e-13
185	ARHGAP25	3.66944	2.77e-24
186	ARHGAP26	2.08	3e-26
187	ARHGAP27	2.66804	1.18e-37
188	ARHGAP29	1.69099	1.86e-31
189	ARHGAP42	1.10649	1.95e-21
190	ARHGAP45	2.40087	1.04e-72
191	ARHGAP6	1.76761	2.67e-12
192	ARHGDIA	0.870211	4.08e-32
193	ARHGDIB	2.35311	3.55e-55
194	ARHGEF12	0.47856	0.00212807
195	ARHGEF18	1.87496	2.13e-25
196	ARHGEF28	2.35063	4.35e-117
197	ARHGEF3	2.03613	1.19e-32
198	ARHGEF38	4.27363	0.00174629
199	ARHGEF6	2.48764	6.02e-52
200	ARHGEF7L	3.30585	5.36e-47
201	ARID1A	0.934377	5.26e-11
202	ARID1B	0.587034	0.000204028
203	ARID2	1.01097	5.2e-08
204	ARID3A	1.76153	2.8e-17
205	ARID4A	1.78903	3.79e-46
206	ARID4B	1.31589	3.23e-38
207	ARID5A	3.41029	1.68e-90
208	ARID5B	1.88279	2.22e-90
209	ARIH2	1.65492	0.039196
210	ARL15	0.539332	0.000335252
211	ARL4A	1.90717	4e-17
212	ARL4C	3.62164	1.24e-29
213	ARL5A	0.261035	5.52e-13
214	ARL6IP4	0.0996004	1.11e-14
215	ARL6IP5	0.77074	4.58e-15
216	ARL8B	0.542985	2.72e-06
217	ARNT	1.1995	3.01e-08
218	ARPC1A	0.493784	5.46e-05
219	ARPC1B	2.73462	1.17e-110
220	ARPC2	1.50096	3.92e-62
221	ARPC3	1.67125	3.76e-58
222	ARPC4	2.0549	6.15e-157
223	ARPC5	1.5234	6.6e-12
224	ARPP19	0.648617	0.000105891
225	ARRDC1	1.93773	4.55e-09
226	ARRDC3	2.2243	1.08e-183
227	ARRDC4	1.35274	0.0397614
228	ASAP1	2.03075	5.56e-16
229	ASB2	3.01849	2.27e-25
230	ASB8	1.31803	0.00948775
231	ASCC1	1.89865	2.66e-27
232	ASCC2	1.2222	4.26e-06
233	ASF1A	0.948233	0.0016956
234	ASH1L	0.888014	3.05e-25
235	ASH2L	0.374486	0.0432717
236	ASL	5.18254	8.81e-07
237	ASNS	2.25155	1.07e-29
238	ASPG	1.89576	1.21e-34
239	ASPM	2.56175	2.75e-28
240	ASS1	4.46253	1.23e-14
241	ASXL1	1.7135	2.01e-13
242	ASXL2	0.98648	1.59e-11
243	ATAD1	0.638006	0.0152799
244	ATAD2	1.31262	4.79e-16
245	ATAD2B	0.48372	0.0087736
246	ATAD3B	0.608549	0.000128294
247	ATAD5	1.11197	1.58e-05
248	ATF1	1.11397	1.08e-14
249	ATF2	0.723423	3.26e-06
250	ATF3	2.84985	4.45e-75
251	ATF4	1.18197	9.03e-70
252	ATF7IP	1.46107	2.88e-29
253	ATG101	0.733358	0.000311619
254	ATG12	0.637537	3.26e-05
255	ATG13	1.42451	0.0358105
256	ATG2A	1.09991	1.49e-16
257	ATG3	0.196384	0.000183708
258	ATG4A	1.37825	3.66e-05
259	ATIC	0.474073	0.035816
260	ATMIN	1.24572	0.00118514
261	ATP10A	2.86855	2.96e-22
262	ATP10B	3.22089	0.00146151
263	ATP11B	0.519714	3.33e-07
264	ATP12A	1.93202	3.64e-05
265	ATP13A2	2.0041	3.62e-13
266	ATP1A1	0.807085	5.13e-13
267	ATP1B1	1.91108	1.52e-11
268	ATP1B3	0.920608	0.0277168
269	ATP2A2	0.482246	7.84e-12
270	ATP2A3	2.81531	2.15e-60
271	ATP2B1	1.58387	1.46e-08
272	ATP2B4	0.953697	3.87e-13
273	ATP2C1	0.83501	1.1e-05
274	ATP5F1AZ	0.413345	6.05e-10
275	ATP5G1	0.519711	0.0285554
276	ATP5I	1.05219	1.91e-06
277	ATP5SL	1.29023	0.00454637
278	ATP6	0.592662	2.1e-05
279	ATP6AP2	0.304011	0.00516536
280	ATP6V0A2	0.462921	4.18e-05
281	ATP6V0B	1.03376	2.37e-10
282	ATP6V0C	1.28304	1.04e-15
283	ATP6V0D1	1.87148	2.64e-05
284	ATP6V0E1	0.205086	1.49e-08
285	ATP6V1A	2.3124	0.00144669
286	ATP6V1B2	2.12097	3.47e-05
287	ATP6V1D	0.387817	3.14e-09
288	ATP6V1E1	2.29277	1.65e-14
289	ATP7A	2.24396	4.02e-26
290	ATP8A1	2.4552	2.07e-52
291	ATP8B1	5.84838	5.94e-12
292	ATRX	1.39779	3.82e-71
293	ATXN2	0.699558	8.68e-07
294	ATXN3	1.1154	2.1e-06
295	ATXN7	1.55551	1.15e-25
296	ATXN7L1	1.54138	8.24e-12
297	AURKAIP1	0.55936	1.46e-05
298	AURKB	2.13905	7.86e-09
299	AVD	10.2624	2.32e-76
300	AVDL	0.152135	2.15e-12
301	AVPI1	1.76835	9.82e-06
302	AXIN1	1.37988	0.0319251
303	AZI2	0.93514	5.76e-08
304	AZIN1	0.654994	5.05e-06
305	B2M	3.93972	1.2e-271
306	B3GNT2	2.5326	1.13e-81
307	B3GNT5	3.77638	2.05e-44
308	B4GALT1	2.02036	1.86e-10
309	B4GALTL	1.73793	2.3e-09
310	BACE1	0.0360278	0.00243439
311	BACE2	1.34526	8.52e-11
312	BACH1	4.74791	3.45e-100
313	BAG1	1.15746	0.0114671
314	BAG3	1.33227	1.14e-13
315	BAG5	1.35364	0.0115979
316	BAHCC1	1.8822	6.88e-20
317	BAHD1	1.31234	3.96e-11
318	BAIAP2L1	1.87124	9.78e-06
319	BAK1	3.14128	1.07e-54
320	BANP	1.47714	0.0174419
321	BARD1	1.3018	0.00282185
322	BARX2	2.5351	1.95e-21
323	BASP1	2.34019	8.79e-15
324	BATF	4.72095	1.85e-84
325	BATF3	5.24813	4.82e-56
326	BAZ1A	1.60856	9.15e-60
327	BAZ1B	0.942288	3.61e-32
328	BAZ2A	2.01934	4.57e-11
329	BAZ2B	0.531641	0.00487279
330	BBX	1.47523	7.87e-47
331	BCAP29	1.00714	3.81e-08
332	BCAR3	2.27638	0.00880855
333	BCAS2	0.521697	0.000165893
334	BCL10	1.68696	1.12e-13
335	BCL11A	2.1581	7.67e-11
336	BCL11B	3.30288	1.27e-112
337	BCL2	0.499138	0.0321248
338	BCL2A1	4.44241	2.58e-112
339	BCL2L10	2.29076	1.66e-47
340	BCL2L11	1.73891	2.67e-11
341	BCL6	1.62383	2.03e-38
342	BCL7A	0.831612	5.38e-05
343	BCL9	0.374613	0.00099496
344	BCL9L	0.533163	0.000520389
345	BCLAF1	1.28722	1.1e-34
346	BCOR	0.975041	0.00209423
347	BDP1	0.686133	4.82e-05
348	BECN1	1.05655	0.000849944
349	BEND3	1.82355	5.64e-17
350	BEND6	1.62666	0.00164247
351	BEND7	0.808949	0.0164413
352	BF1	3.28886	7.33e-291
353	BF2	4.56854	0
354	BFAR	0.934025	1.48e-08
355	BHLHE40	4.62117	1.73e-55
356	BHMT2	2.39e-05	0.000355409
357	BICC1	0.797771	1.08e-24
358	BICD1	1.73403	1.44e-11
359	BICD2	1.09947	1.35e-06
360	BID	1.57178	2.5e-18
361	BIN2	2.87717	1.26e-67
362	BIRC2	3.58206	3.51e-209
363	BIRC5	1.56603	2.14e-20
364	BIRC6	0.572295	2.98e-05
365	BLB1	1.24688	7.89e-16
366	BLB2	1.66197	6.39e-37
367	BLCAP	0.933475	1.61e-07
368	BLOC1S1	0.414015	4.74e-07
369	BLOC1S4	1.08487	0.0315311
370	BMF	1.82775	4.45e-13
371	BMP2K	1.58913	1.2e-22
372	BMS1	0.653718	0.000651281
373	BNIP2	1.20787	1.69e-11
374	BNIP3L	0.740307	4.36e-05
375	BOD1L1	0.758861	6e-14
376	BOK	1.40463	1.12e-08
377	BOLA3	0.327934	0.0382106
378	BORCS6	1.83192	3.61e-52
379	BPTF	0.693093	7.48e-12
380	BRAF	1.26769	1.46e-12
381	BRAP	1.19374	0.0112069
382	BRD1	1.23828	9.91e-37
383	BRD2	1.77578	9.81e-110
384	BRD3	0.915374	0.00106195
385	BRD4	1.17885	3.33e-42
386	BRD8	0.965602	0.00014962
387	BRD9	0.765204	0.000814701
388	BRI3	0.364623	1.77e-07
389	BRIX1	2.14542	3.27e-50
390	BRK1	0.43461	6.68e-09
391	BROX	0.989782	9.87e-06
392	BRSK1	1.67148	2.04e-08
393	BRWD1	1.17785	1.42e-23
394	BSG	1.58781	1.23e-10
395	BST1	8.07071	6.77e-06
396	BTAF1	1.3967	2.03e-15
397	BTBD10	1.35183	0.000489449
398	BTBD11	3.21955	2.79e-16
399	BTBD7	1.15065	1.24e-08
400	BTF3	0.902069	1.13e-19
401	BTF3L4	1.08949	1.71e-24
402	BTG1	2.29187	1.65e-141
403	BTG2	3.01332	2.14e-300
404	BTK	0.0567399	6.62e-10
405	BTLA	2.52009	1.86e-26
406	BTN1A1	3.74861	1.01e-37
407	BTRC	1.27217	1.57e-05
408	BUB1B	2.20437	5.22e-10
409	BUB3	1.02687	1.05e-07
410	BUD13	1.23194	7.99e-10
411	BZW2	1.72049	6.89e-55
412	C10H15ORF48	5.45181	8.33e-216
413	C11orf52	0.919254	9.91e-07
414	C11orf57	1.08683	1.34e-05
415	C11orf58	0.626689	1.85e-14
416	C12orf4	1.07794	0.000163999
417	C12orf45	0.762286	9.18e-05
418	C12orf57	0.0270024	0.0365588
419	C12orf75	2.37519	1.34e-20
420	C14orf105	1.07937	6.7e-07
421	C14orf2	0.228929	0.0233539
422	C15orf39	1.80757	0.000578796
423	C15ORF40	0.38617	0.0343127
424	C16orf62	0.166584	1.77e-06
425	C16orf72	1.01424	4.15e-10
426	C18orf32	1.16419	0.00722776
427	C18orf8	1.14807	6.49e-07
428	C19orf12	0.706924	0.00980401
429	C19orf24	1.25939	8.24e-07
430	C1D	1.09876	1.01e-10
431	C1GALT1C1	0.413634	0.0021465
432	C1H3ORF52	1.44595	4.46e-30
433	C1orf106	4.69331	2.84e-05
434	C1orf131	0.941873	1.72e-11
435	C1orf52	1.06329	0.000303306
436	C1QB	7.29449	0.0131468
437	C1QC	3.88487	0.000241066
438	C1R	2.25339	2.58e-22
439	C1S	3.28459	6.76e-86
440	C21orf59	0.765583	0.044264
441	C21orf91	2.40983	5.4e-64
442	C26H6ORF125	0.456838	0.00735055
443	C2CD4A	2.51428	1.11e-32
444	C2CD5	0.532021	0.0390454
445	C2H6orf52	0.729384	0.000118627
446	C2H8orf76	1.37675	3.18e-05
447	C2H8ORF76	0.800522	3.32e-15
448	C2orf49	0.932795	5.2e-05
449	C3	4.51355	4.77e-34
450	C3H8ORF80	1.5948	1.32e-10
451	C4	1.84839	6.48e-68
452	C4BPS	2.48408	1.07e-07
453	C4H4ORF32	1.14583	7.34e-18
454	C5orf15	0.759934	5e-07
455	C5orf63	0.821319	1.32e-07
456	C6orf132	2.4986	2.06e-05
457	C6orf62	1.7008	4.67e-82
458	C7orf73	0.459921	0.0006565
459	C8G	0.434265	3.41e-05
460	C8orf59	1.0602	3.08e-14
461	C9orf142	1.51417	1.52e-13
462	C9ORF152	3.03597	1.17e-08
463	C9orf40	1.18718	1.68e-09
464	C9ORF58	0.652503	0.0146517
465	C9orf85	1.47064	2.83e-10
466	CA8	1.89329	5.84e-27
467	CAAP1	1.98677	3.68e-12
468	CAB39	0.610236	2.82e-06
469	CACUL1	1.4632	1.83e-17
470	CACYBP	0.738695	3.33e-12
471	CALCA	2.31407	1.29e-09
472	CALCOCO2	2.74966	1.81e-97
473	CALM1	0.851565	8.4e-60
474	CALM2	0.579067	1.27e-19
475	CALML3	3.50263	5.62e-20
476	CALML4	2.43329	0.000733327
477	CALR	0.542464	5.04e-06
478	CAMK1D	0.480184	0.000178593
479	CAMK2B	2.11988	2.04e-12
480	CAMK2D	2.63251	2.81e-14
481	CAMK2G	1.98531	1.96e-20
482	CAMKK2	3.19485	1.99e-59
483	CAMSAP1	1.08184	0.000233322
484	CAMSAP2	0.934477	2.9e-08
485	CAP1	1.14568	1.58e-32
486	CAP2	2.62097	1.21e-18
487	CAPG	1.51009	9.16e-20
488	CAPN11	1.16964	7.62e-10
489	CAPN14	4.97739	0.000112274
490	CAPN15	1.24193	0.000494745
491	CAPN7	1.28109	0.000183443
492	CAPRIN1	0.438806	1.41e-06
493	CAPZA1	1.37426	1.82e-32
494	CAPZA2	1.03823	2.73e-30
495	CAPZB	0.969229	1.16e-29
496	CARD11	0.338025	2.95e-11
497	CARD19	1.92244	1.49e-31
498	CARD8	2.10006	1.85e-09
499	CARHSP1	0.562494	0.00797112
500	CARMIL1	1.83029	2.96e-34
501	CARNMT1	0.993975	4.07e-22
502	CARS	1.87293	1.12e-36
503	CASP1	1.99512	1.13e-23
504	CASP18	2.27491	3.13e-15
505	CASP3	1.43325	7.88e-27
506	CASP6	2.01109	6.79e-05
507	CASP7	2.59097	9.61e-62
508	CASP8	1.63315	7.39e-14
509	CASP8AP2	1.34814	6.95e-23
510	CASP9	1.1916	0.00761302
511	CAST	1.73839	7.46e-05
512	CASZ1	2.71125	1.2e-17
513	CATHB1	4.25653	4.05e-20
514	CBFB	1.52969	2.78e-26
515	CBL	1.94451	6.59e-26
516	CBLB	1.90848	3.44e-23
517	CBR3	0.0855016	1.24e-06
518	CBWD1	0.887666	0.00480482
519	CBX1	0.942726	4.49e-08
520	CBX3	0.861613	8.36e-16
521	CBX4	2.06038	2.08e-23
522	CBX5	1.69036	4.08e-17
523	CBX6	0.45014	0.000118293
524	CBX7	2.39136	6.47e-27
525	CCDC107	0.117042	0.00548808
526	CCDC12	1.00471	2.69e-09
527	CCDC137	1.04305	0.00214336
528	CCDC149	1.68944	0.0214233
529	CCDC167	1.31731	9.04e-06
530	CCDC171	1.69315	1.85e-09
531	CCDC173	3.59551	1.09e-100
532	CCDC186	1.03742	7.66e-35
533	CCDC47	0.388275	0.000170865
534	CCDC6	0.169523	2.17e-06
535	CCDC66	1.46877	0.00823262
536	CCDC69	2.46481	1.64e-40
537	CCDC71L	0.982237	4.61e-08
538	CCDC85C	0.874582	0.00414733
539	CCDC86	0.836897	3.45e-12
540	CCDC88A	1.54937	1.1e-07
541	CCDC88B	0.641987	1.6e-10
542	CCDC94	0.950817	0.0113389
543	CCL19	3.319	0.00214146
544	CCL20	2.77655	0.0109877
545	CCL26	4.19568	4.24e-25
546	CCL5	6.78355	9.98e-28
547	CCM2	1.50582	2.86e-10
548	CCN2	3.63523	1.64e-52
549	CCNA2	1.61086	6.42e-11
550	CCNB1	2.35087	1.3e-22
551	CCND1	1.1209	6.3e-32
552	CCND2	1.2164	2.91e-16
553	CCND3	2.67969	2.95e-59
554	CCNDBP1	0.968594	9.23e-07
555	CCNG2	1.41845	3.33e-20
556	CCNH	2.05561	4.59e-15
557	CCNK	0.850526	0.0172939
558	CCNL1	1.83288	4.64e-47
559	CCNL2	1.63294	1.02e-53
560	CCNT1	1.82384	1.42e-07
561	CCNY	1.67734	1.92e-26
562	CCPG1	1.25011	0.000966438
563	CCR2	2.92696	1.27e-14
564	CCR5	2.68418	2.88e-23
565	CCR8	4.17509	9.74e-45
566	CCS	0.251994	0.00160902
567	CCSAP	1.91399	2.84e-11
568	CCSER2	0.818527	4.53e-13
569	CCT3	0.359902	0.00115065
570	CCT4	0.581645	3.35e-07
571	CCT5	0.492612	1.62e-08
572	CCT6A	0.657179	4.9e-26
573	CCT8	0.298832	0.000471313
574	CD164	0.464574	8.51e-05
575	CD164L2	3.03625	3.04e-05
576	CD226	3.15504	6.03e-36
577	CD24	2.43079	6.79e-14
578	CD247	3.84774	1.18e-115
579	CD274	5.42437	1.38e-82
580	CD28	3.44506	1.17e-90
581	CD300LG	5.01617	2.28e-32
582	CD38	3.0817	1.56e-45
583	CD3D	3.50514	1.41e-131
584	CD3E	3.16336	1.41e-100
585	CD4	3.45023	1.38e-35
586	CD40LG	2.45497	3e-27
587	CD44	3.57155	1.78e-112
588	CD47	1.75731	3.37e-93
589	CD5	3.2862	4.11e-68
590	CD55	1.53792	0.0455695
591	CD6	3.5348	7.28e-47
592	CD63	2.72427	5.04e-19
593	CD69L	1.67231	6.96e-09
594	CD7	3.0239	2.47e-57
595	CD72	0.107319	2.94e-12
596	CD72L1	1.41403	0.0249297
597	CD74	1.69591	5.52e-14
598	CD81	1.86015	4.56e-43
599	CD82	0.85399	1.65e-14
600	CD83	2.99191	2.77e-49
601	CD8A	2.83572	1.52e-27
602	CD8BP	3.44279	9.44e-21
603	CD99	1.65836	8.95e-12
604	CDC14A	1.14823	2.12e-14
605	CDC14B	1.43811	0.000196122
606	CDC20	2.3307	1.57e-11
607	CDC26	0.439923	2.42e-05
608	CDC27	0.926003	4.55e-05
609	CDC2L1	1.17121	5.26e-28
610	CDC34	1.32303	1.16e-05
611	CDC37	1.0334	3.67e-09
612	CDC37L1	1.00884	0.000131414
613	CDC40	0.701887	9.19e-05
614	CDC42	0.970097	2.94e-40
615	CDC42BPB	1.29407	0.0114113
616	CDC42EP4	0.792383	0.0038566
617	CDC42SE1	0.776303	6.16e-15
618	CDC42SE2	2.11075	3.15e-56
619	CDC45	1.45195	0.0014566
620	CDC5L	0.956686	6e-28
621	CDC6	1.59617	8.86e-06
622	CDC73	1.43195	1.15e-16
623	CDCA3	2.14544	6.15e-19
624	CDCA4	2.20484	9.16e-31
625	CDCA7	1.35438	3.33e-07
626	CDCP1	2.85666	1.31e-07
627	CDH1	4.0333	1.87e-69
628	CDH3	3.24696	3.75e-32
629	CDH6	1.76932	4.25e-45
630	CDHR5	0.473896	1.23e-05
631	CDIPT	1.93175	4.08e-07
632	CDK1	1.75075	3.09e-15
633	CDK12	0.0337111	2.06e-05
634	CDK13	0.810157	1.77e-18
635	CDK17	2.18902	7.33e-58
636	CDK2AP2	1.30536	3.66e-31
637	CDK5RAP2	1.93699	1.08e-24
638	CDKAL1	0.137213	4.46e-05
639	CDKN1A	3.30414	2.21e-27
640	CDKN1B	2.09724	4.62e-73
641	CDKN1C	2.43486	4.61e-16
642	CDKN2AIP	0.934714	0.00197141
643	CDS2	1.13509	0.000306935
644	CDV3	1.32282	2.17e-76
645	CDYL	1.49662	2.19e-06
646	CDYL2	1.63768	9.4e-09
647	CEBPB	7.39183	4.13e-123
648	CEBPD	2.72451	1.29e-58
649	CEBPZ	1.5862	1.13e-28
650	CELF2	1.91564	1.89e-10
651	CELSR1	2.74785	1.04e-13
652	CENPA	1.30861	1.05e-13
653	CENPC	2.38404	2.6e-19
654	CENPE	1.91408	1.02e-18
655	CENPF	2.04778	5.39e-24
656	CENPH	2.40863	3.42e-21
657	CENPK	1.98083	5.32e-14
658	CENPN	2.01124	5.93e-12
659	CENPW	1.14036	0.00226969
660	CENPX	1.30649	5.72e-09
661	CEP104	1.34734	0.00978406
662	CEP120	1.68248	3.79e-12
663	CEP152	1.27051	0.00243702
664	CEP170	1.78515	2.49e-14
665	CEP170B	1.26759	0.015167
666	CEP250	0.990989	4.3e-05
667	CEP290	0.888661	0.00250629
668	CEP350	0.730663	0.0422725
669	CEP55	2.54118	2.26e-17
670	CEP70	1.15824	0.00911997
671	CEP85L	2.94311	3.08e-80
672	CERK	0.709573	0.0122654
673	CERS5	0.236603	0.000644092
674	CFAP20	1.36631	1.31e-13
675	CFLAR	1.93722	5.08e-40
676	CGAS	2.21034	5.81e-26
677	CGN	3.61254	6.2e-08
678	CGNL1	1.15885	0.035328
679	CHAC1	0.805999	0.00507369
680	CHCHD10	0.681138	3.28e-05
681	CHCHD2	0.633199	0.000157854
682	CHD1	1.64054	5.76e-44
683	CHD2	1.44443	3.77e-29
684	CHD4	1.65049	1.2e-76
685	CHD6	0.637207	0.00113386
686	CHD7	2.94674	7.51e-39
687	CHD9	1.12987	1.39e-21
688	CHIC2	1.03379	0.00182995
689	CHKA	2.26359	1.59e-56
690	CHM	1.23116	1.41e-09
691	CHMP1A	1.5911	0.0220997
692	CHMP1B	0.767027	3.23e-05
693	CHMP2A	1.53044	7.06e-21
694	CHMP2B	0.830763	1.23e-05
695	CHMP3	0.515221	0.0156432
696	CHMP4B	0.986114	7.72e-30
697	CHMP4C	4.29201	0.000159167
698	CHMP5	0.926118	6.34e-11
699	CHMP6	0.776184	0.000128158
700	CHN2	2.04789	1.67e-15
701	CHORDC1	0.69302	0.0323483
702	CHP1	2.3991	1.24e-06
703	CHPF2	0.0904154	0.00191759
704	CHPT1	1.21639	0.000714701
705	CHST10	1.7278	1.29e-14
706	CHST13	1.66556	0.00184628
707	CHST15	0.793642	2.06e-06
708	CHST2	2.1378	2e-14
709	CHST6	0.955421	2.66e-07
710	CHSY1	0.937757	7.82e-06
711	CHTF18	1.65638	5.15e-08
712	CHTF8	1.58838	0.00111947
713	CHTOP	0.97229	2.63e-20
714	CIAO1	1.33973	2.2e-16
715	CIB1	1.06977	4.16e-10
716	CISD1	1.11932	0.002274
717	CISH	3.66051	7.61e-76
718	CITED2	0.676742	0.00661409
719	CKAP2	1.36747	0.000629785
720	CKAP2L	1.88767	5.15e-10
721	CKAP5	1.55326	7.01e-22
722	CKB	3.2772	3.35e-09
723	CKS1B	2.10021	8.53e-34
724	CLASP2	1.30143	1.5e-21
725	CLCN6	0.792037	0.000653489
726	CLDN1	3.66694	3.49e-38
727	CLDN3	7.11969	3.57e-42
728	CLEC5A	0.554605	0.0164976
729	CLIC2	3.26087	5.96e-95
730	CLIC3	2.64563	3.16e-09
731	CLINT1	0.3699	1.27e-11
732	CLK1	1.30397	8.12e-12
733	CLK2	1.26046	0.000386757
734	CLK3	1.55761	1.78e-09
735	CLK4	0.563219	8.76e-08
736	CLP1	1.22396	0.0177079
737	CLPTM1L	0.266763	0.00971526
738	CLPX	0.171825	2.61e-09
739	CLSPN	1.35944	0.00165914
740	CLSTN3	1.13964	0.00355233
741	CLTA	0.899453	6.7e-31
742	CLTB	0.771438	6.94e-10
743	CLU	2.90127	4.11e-112
744	CLUH	0.151239	5.81e-11
745	CMIP	1.24193	1.18e-42
746	CMPK1	0.647894	0.0262087
747	CMPK2	6.19081	6.7e-235
748	CMSS1	1.0509	0.000239596
749	CMTM6	0.912239	2.59e-07
750	CMTM7	2.36996	4.12e-25
751	CMTR1	2.80427	1.43e-73
752	CNDP2	0.845569	0.000606582
753	CNKSR1	3.53804	0.00116897
754	CNN2	2.91199	4.31e-58
755	CNN3	0.709406	1.32e-23
756	CNOT1	0.659069	3.55e-08
757	CNOT10	0.820295	0.0291197
758	CNOT11	0.125637	6.97e-07
759	CNOT2	1.17006	5.65e-12
760	CNOT4	0.96341	6.27e-10
761	CNOT6	0.817368	1.17e-10
762	CNOT6L	1.1581	1.61e-14
763	CNOT7	0.652289	2.02e-07
764	CNOT8	0.914814	0.00651426
765	CNOT9	0.217555	4.01e-10
766	CNP	3.02371	1.24e-81
767	CNPY2	0.250907	4.6e-08
768	CNPY3	0.300111	3.82e-11
769	CNST	1.40041	9.23e-05
770	CNTRL	1.99947	3.35e-47
771	COA3	0.660962	2.03e-14
772	COBL	1.58647	0.00109316
773	COBLL1	0.476616	1.03e-10
774	COIL	1.67227	1.26e-24
775	COL17A1	2.56126	7.15e-11
776	COL18A1	0.997406	0.000919396
777	COL4A3BP	1.42621	6.22e-23
778	COL7A1	3.03034	0.00062735
779	COMMD1	0.687274	1.39e-05
780	COMMD10	0.990167	0.00380463
781	COMMD2	0.805271	9.02e-08
782	COMMD8	1.61176	1.94e-29
783	COMT	0.587621	0.000431285
784	COPB1	0.384857	1.2e-09
785	COPS2	0.483413	0.00627071
786	COPS3	0.743555	1.19e-05
787	COPS7A	0.0441426	4.69e-09
788	COPS9	0.319165	0.00288948
789	COQ2	2.00283	1.81e-06
790	CORO1C	2.53527	2.78e-77
791	CORO2A	5.07848	1.79e-06
792	CORO7	1.37464	7.2e-20
793	COTL1	0.660345	6.98e-09
794	COX1	0.828696	3e-11
795	COX14	0.56479	3.84e-07
796	COX17	0.360719	0.00199198
797	COX5A	0.344363	0.022464
798	COX7C	0.932058	9.82e-63
799	CPNE2	2.3507	5.54e-18
800	CPSF6	1.18611	1.13e-27
801	CPT1A	1.32374	0.0437532
802	CRACD	1.18363	1.66e-17
803	CRAMP1	1.49697	2.22e-14
804	CRBN	1.50831	2.75e-07
805	CRCBL	2.05338	8.28e-11
806	CREB1	1.0877	4.26e-10
807	CREB3L4	1.91804	3.23e-05
808	CREB5	3.69916	6.63e-40
809	CREBBP	0.80235	3.41e-13
810	CREBL2	0.458188	2.72e-11
811	CREBRF	1.6897	1.95e-39
812	CREM	4.07678	9.81e-269
813	CRIP1	2.52479	2.59e-83
814	CRK	0.693924	8.03e-05
815	CRLF3	1.21059	2.06e-09
816	CRMP1	1.21045	1.81e-08
817	CRNKL1	0.953479	2.23e-08
818	CROT	0.331292	0.0370119
819	CRTC1	1.67528	1.28e-19
820	CRY1	0.619215	1.2e-07
821	CRYAB	0.588823	0.00178482
822	CSF1R	2.82744	0.0178943
823	CSF2RA	6.96815	0.0167917
824	CSF2RB	3.78495	0.0258663
825	CSF3R	4.20768	1.89e-13
826	CSGALNACT2	1.6294	8.1e-06
827	CSK	1.80862	2.24e-43
828	CSNK1A1	0.667208	7.66e-21
829	CSNK1D	1.22053	1.83e-15
830	CSNK1E	1.50212	2.89e-15
831	CSNK1G1	0.783938	0.00768641
832	CSNK1G2	0.770521	1.9e-11
833	CSNK2A1	0.676698	3.46e-07
834	CSNK2A2	1.30243	1.46e-27
835	CSRNP1	2.42898	1.64e-70
836	CST3	1.39611	8.57e-13
837	CST7	3.08116	1.29e-22
838	CSTF3	0.874693	5.28e-06
839	CTBPL	0.798515	1.34e-07
840	CTCF	0.793601	2.44e-06
841	CTDP1	1.25382	3.18e-21
842	CTDSPL	0.586072	7.58e-26
843	CTDSPL2	0.969545	0.0473912
844	CTLA4	4.22478	5.12e-80
845	CTNNAL1	1.03267	1.13e-07
846	CTNNB1	1.15501	5.28e-46
847	CTNND1	1.75737	1.93e-13
848	CTPS1	1.98089	3.61e-13
849	CTSB	1.90911	0.000205906
850	CTSC	1.5975	1.09e-30
851	CTSH	1.54334	2e-50
852	CTSS	3.20316	1.2e-126
853	CTSV	0.371977	1.03e-12
854	CTSZ	0.00840446	0.000119308
855	CTTNBP2NL	1.39752	3.24e-09
856	CUL1	0.640292	0.0178814
857	CUL2	0.125947	1.21e-06
858	CUL3	0.536724	0.000180513
859	CUL4B	0.71511	1.87e-05
860	CUL5	0.673897	0.000287486
861	CUTC	1.03163	6.28e-08
862	CUX1	2.47306	5.79e-06
863	CWC15	0.815502	7.13e-10
864	CWC22	1.21243	6.96e-14
865	CWC25	1.5587	9.84e-11
866	CWC27	1.28054	2.78e-12
867	CX3CL1	2.43325	0.035837
868	CXCL13L2	4.92872	0.000692042
869	CXCR4	3.73474	1.24e-95
870	CXorf21	1.80003	0.00122108
871	CXorf23	1.41339	3.54e-20
872	CXorf40B	0.710125	0.000553689
873	CXorf57	1.1069	2.79e-07
874	CYB561A3	0.823084	4.8e-08
875	CYB561D2	0.69201	1.06e-06
876	CYBA	1.64086	5.71e-58
877	CYBB	1.25643	7.07e-12
878	CYBC1	2.08062	1.4e-13
879	CYFIP2	1.19685	0.000285424
880	CYGB	2.28574	1.25e-14
881	CYLD	1.04306	8.95e-06
882	CYP2C18	3.2578	1.36e-15
883	CYP2C23a	1.25013	7.4e-14
884	CYP2D6	0.878517	1.11e-11
885	CYP2J22	1.33576	0.000189124
886	CYP3A5	6.13532	3.43e-13
887	CYR61	1.52582	6.48e-05
888	CYSRT1	3.5094	3.39e-09
889	CYSTM1	2.21106	1.29e-24
890	CYTH3	1.01611	0.00393212
891	CYTH4	1.74367	0.00101796
892	CYTIP	4.02904	3.6e-98
893	CZH18ORF25	2.08437	3.5e-23
894	DAB2	0.516412	1.89e-45
895	DACH1	1.33721	3.45e-12
896	DALRD3	4.29749	1.15e-36
897	DAPK1	2.30255	5.07e-21
898	DAPK3	0.82036	0.00315127
899	DAPP1	0.102505	2.13e-06
900	DAZAP1	0.956292	5.64e-24
901	DBF4	1.42218	3.83e-08
902	DBNDD2	3.37603	4.18e-31
903	DBNL	1.42882	5.57e-19
904	DBR1	0.833474	2.35e-07
905	DCAF10	0.863108	0.0105188
906	DCAF5	1.31428	2.15e-07
907	DCAF6	0.796656	0.00041023
908	DCDC2	0.454453	0.000551694
909	DCK	2.11936	3.63e-16
910	DCK2	1.45759	1.48e-13
911	DCLRE1A	1.80607	1.75e-11
912	DCP2	1.76951	1.03e-23
913	DCTN1	0.225165	1.36e-08
914	DCTN3	1.47717	5.56e-38
915	DCUN1D1	1.04475	1.15e-05
916	DCUN1D5	0.893263	0.00304515
917	DDA1	1.69861	1.2e-41
918	DDIT4	2.55484	3.49e-91
919	DDX17	1.18086	5.94e-72
920	DDX18	0.681388	0.00275403
921	DDX19	0.797184	7.91e-13
922	DDX20	1.15069	0.00287888
923	DDX21	1.26613	6.21e-08
924	DDX23	1.10858	2.53e-16
925	DDX24	0.861033	2.23e-05
926	DDX27	1.17427	5.88e-18
927	DDX3X	1.07904	7.67e-24
928	DDX42	0.905452	5.35e-06
929	DDX46	1.098	1.08e-28
930	DDX5	1.03735	9.66e-84
931	DDX52	0.917936	0.0208637
932	DDX6	1.3884	1.33e-42
933	DDX60	5.90984	1.23e-149
934	DEF6	3.02681	5.41e-78
935	DEK	1.29379	1.1e-34
936	DENND1B	1.31133	2.5e-25
937	DENND2D	1.95765	2.22e-20
938	DENND4A	1.66042	4.74e-11
939	DENND4C	2.08051	1.65e-07
940	DENND5A	1.55891	2.82e-08
941	DERL2	0.0203203	0.00132876
942	DESI2	1.66587	1.92e-12
943	DGCR14	0.531285	7.94e-05
944	DGCR2	0.733362	0.000185736
945	DGCR8	1.02487	0.000564041
946	DGKD	1.64415	5.42e-24
947	DGKH	1.14945	0.0360308
948	DGKQ	1.617	3.24e-05
949	DGKZ	1.91927	2.67e-29
950	DGUOK	1.27304	1.14e-11
951	DHODH	0.938878	0.000501023
952	DHX15	0.758754	1.25e-06
953	DHX29	1.11954	3.2e-18
954	DHX30	0.482944	0.00304483
955	DHX36	0.563989	0.00120909
956	DHX57	0.352482	6.49e-05
957	DHX58	4.16753	3.22e-76
958	DIAPH2	1.16897	2.32e-61
959	DIDO1	0.793862	5.46e-13
960	DIEXF	1.00276	0.0096095
961	DIP2B	1.54724	3.91e-24
962	DIS3L	0.63933	1.46e-06
963	DKC1	1.18988	6.17e-18
964	DLG1	2.30319	0.0328224
965	DLG3	2.72895	0.0487543
966	DLGAP5	1.81545	2.99e-10
967	DLL1	3.27885	1.24e-07
968	DMA	1.85951	3.63e-17
969	DMB2	2.3166	1.1e-11
970	DMRT2	4.95764	2.84e-05
971	DMTF1	1.42286	5.48e-05
972	DMXL1	1.09949	1e-05
973	DMXL2	0.369506	0.00184868
974	DNAJA1	1.43642	5e-60
975	DNAJA2	0.793928	3.37e-13
976	DNAJA4	1.18157	2.92e-28
977	DNAJB12	0.635529	0.00013279
978	DNAJB14	0.27207	6.32e-05
979	DNAJB4	1.63507	2.16e-39
980	DNAJB6	0.687116	4.03e-09
981	DNAJC13	1.68764	7.47e-06
982	DNAJC14	1.0118	1.63e-24
983	DNAJC2	0.601639	3.02e-07
984	DNAJC21	1.01774	9.16e-09
985	DNAJC7	0.871901	2.79e-11
986	DNAJC8	0.70533	3.5e-13
987	DNAJC9	1.12897	4.16e-12
988	DNM1L	0.488171	3.01e-09
989	DNMBP	0.863394	0.0323563
990	DNMT3A	3.11266	6.06e-15
991	DNTTIP2	0.734811	1.06e-06
992	DOCK10	3.18765	2.4e-61
993	DOCK11	2.47461	4.62e-22
994	DOCK2	2.6625	1.97e-74
995	DOCK8	2.34179	1.33e-43
996	DOCK9	1.38546	1.04e-19
997	DOK1	2.09761	2.59e-13
998	DOP1B	2.15512	1.54e-30
999	DOT1L	0.667466	5.55e-10
1000	DPAGT1	0.0866638	0.00796563
1001	DPH3P1	0.804569	0.000829958
1002	DPY30	0.666648	0.000541953
1003	DPYSL2	0.776691	0.00187696
1004	DRAM1	4.20022	7.96e-24
1005	DRAM2	0.599965	9.22e-05
1006	DRG1	0.63713	0.0364413
1007	DSC1	3.74079	1.07e-17
1008	DSEL	0.649687	0.00155717
1009	DSG2	3.76932	1.6e-22
1010	DSN1	1.01782	2.79e-08
1011	DSP	3.61552	6.16e-22
1012	DST	1.02741	2.84e-19
1013	DSTN	1.59021	6.95e-175
1014	DTD1	0.0453398	2.59e-05
1015	DTNB	0.944974	0.0452624
1016	DTX2	3.85803	3.76e-07
1017	DTX3L	3.72603	3.4e-106
1018	DTYMK	1.26214	1.71e-07
1019	DUS3L	1.66305	3.85e-05
1020	DUSP1	3.20486	5.92e-131
1021	DUSP10	3.00215	7.95e-91
1022	DUSP16	1.47489	2.88e-37
1023	DUSP5	3.4913	5.16e-93
1024	DUSP6	1.21266	2.33e-07
1025	DUSP8	4.10438	5.78e-41
1026	DUT	1.01644	1.5e-05
1027	DYL1	2.14336	2.54e-46
1028	DYNC1H1	0.731122	3.26e-26
1029	DYNC1LI2	0.594538	0.0345373
1030	DYNC2LI1	0.588562	0.00891031
1031	DYNLT1	1.3236	1.29e-13
1032	DYRK1A	1.42659	9.45e-32
1033	DZIP1	1.38948	0.020668
1034	E2F1	0.953961	2.31e-05
1035	E2F2	2.54899	5.08e-14
1036	E2F4	0.998836	0.00433576
1037	E2F6	0.199714	1.06e-06
1038	EAPP	1.07815	0.000517747
1039	EBAG9	0.454971	0.00061567
1040	EBNA1BP2	0.430616	0.0207063
1041	ECD	0.105036	9.28e-05
1042	ECI1	0.50483	7.27e-05
1043	ECI2	0.172104	0.000472912
1044	ECM1	8.75836	2.99e-66
1045	EDC3	1.12912	1.29e-07
1046	EDEM1	0.899169	1.41e-13
1047	EDF1	0.495645	0.000122236
1048	EDN2	4.63137	3.98e-62
1049	EEA1	0.759702	0.00114824
1050	EEF1A1	0.465537	2.62e-33
1051	EEF1D	0.684423	1.63e-26
1052	EEF1E1	0.644543	0.016489
1053	EEF1G	1.77266	8.3e-25
1054	EEF2K	0.188047	1.92e-07
1055	EEF2KMT	1.17504	0.0110961
1056	EFHD1	2.07771	1.15e-57
1057	EFHD2	3.24532	1.87e-31
1058	EFNA5	1.59001	3.18e-18
1059	EFR3A	0.795002	0.00068481
1060	EGFR	0.889041	0.00184226
1061	EGLN1	0.335492	9.39e-08
1062	EGR1	3.23531	6.36e-87
1063	EGR3	2.98678	8.39e-15
1064	EHBP1L1	1.59426	4.61e-14
1065	EHD3	1.55543	1.45e-25
1066	EHF	5.41357	2.84e-11
1067	EHMT1	1.1953	9.58e-20
1068	EIF1	0.59346	3.69e-30
1069	EIF1AX	0.281715	0.0384381
1070	EIF2AK1	1.34092	1.1e-05
1071	EIF2AK2	2.81377	1.01e-55
1072	EIF2AK3	1.88612	1.08e-42
1073	EIF2AK4	0.90111	1.91e-05
1074	EIF2B4	0.414084	1.13e-07
1075	EIF3A	0.530612	1.67e-09
1076	EIF3D	0.726824	2.52e-12
1077	EIF3E	0.65575	8.02e-15
1078	EIF3J	0.409071	0.000848198
1079	EIF3K	0.32414	0.0445946
1080	EIF3M	0.360026	0.014607
1081	EIF4A2	0.908625	3.31e-89
1082	EIF4A3	0.949148	1.71e-12
1083	EIF4B	0.901225	8.41e-22
1084	EIF4G1	0.38671	3.15e-09
1085	EIF4G2	0.509452	7.68e-16
1086	EIF4G3	1.06423	2.31e-40
1087	EIF5	1.27047	3.83e-103
1088	EIF5B	0.388568	0.00621726
1089	EIF6	1.28555	7.48e-06
1090	ELAC2	0.407474	0.000724225
1091	ELAVL1	0.51074	6.61e-07
1092	ELF1	2.45453	9.83e-91
1093	ELF2	1.08737	1.19e-07
1094	ELF3	3.19246	5.31e-36
1095	ELK3	2.95883	6.67e-44
1096	ELK4	1.52861	1.28e-33
1097	ELL	1.71278	3.92e-31
1098	ELMO1	3.60741	2.61e-50
1099	ELMO2	0.792748	0.000240187
1100	ELMSAN1	1.13387	5.75e-05
1101	ELOVL6	1.17274	4.43e-05
1102	EMC3	0.491469	7.96e-06
1103	EMILIN1	1.55612	1.33e-14
1104	EML4	0.584582	0.00118763
1105	EMP1	8.10381	2.5e-26
1106	EMP2	0.400535	0.0380701
1107	EMSY	1.32219	0.000209117
1108	EMX2	0.576381	8.98e-11
1109	ENAH	0.739826	4.02e-20
1110	ENC1	3.32209	3.66e-21
1111	ENDOV	2.66053	3.94e-07
1112	ENPP1	1.8802	2.67e-08
1113	EP300	1.17799	6.01e-62
1114	EP400	1.02828	5.8e-08
1115	EPB41	1.21207	1.61e-13
1116	EPB41L2	0.850252	1.64e-05
1117	EPB41L3	7.1386	0.00489142
1118	EPB41L4A	3.23876	1.13e-05
1119	EPB41L4B	2.55781	6.79e-13
1120	EPB41L5	0.782327	0.0335794
1121	EPC1	1.95829	1.2e-31
1122	EPC2	1.26668	5.85e-10
1123	EPCAM	4.18081	6.08e-46
1124	EPFIP1L	0.77519	0.00176651
1125	EPHX1L	4.28385	7.14e-06
1126	EPN2	1.64067	2.55e-35
1127	EPN3	3.0313	0.000239034
1128	EPS15	0.0108786	5.16e-12
1129	EPS8	0.548409	4.15e-06
1130	EPS8L2	1.01717	1.48e-08
1131	EPSTI1	5.96347	2.45e-273
1132	ERAP1	3.03854	8.57e-134
1133	ERBB2	1.81104	0.00415797
1134	ERBB3	3.91319	1.43e-15
1135	ERBIN	1.07024	3.98e-35
1136	ERCC6	1.24649	2.16e-08
1137	ERCC6L2	1.25825	7.61e-07
1138	ERCC8	1.69914	1.99e-07
1139	ERG28	0.678903	1.3e-05
1140	ERH	0.610631	2.54e-12
1141	ERLIN2	0.0960439	8.94e-07
1142	ERN2	2.39711	0.000182286
1143	ERRFI1	2.34765	2.78e-42
1144	ESCO1	1.30088	1.52e-09
1145	ESF1	0.70193	0.000737048
1146	ESPL1	2.1829	1.14e-13
1147	ESPN	4.80673	9.46e-09
1148	ESRP2	3.16867	1.75e-14
1149	ESYT2	0.816042	0.000191234
1150	ETF1	0.668778	4.32e-06
1151	ETNK1	0.375274	1.14e-07
1152	ETS1	2.45404	1.78e-129
1153	ETS2	4.10896	4.1e-98
1154	ETV3	1.44219	2.56e-18
1155	ETV4	2.54902	2.68e-06
1156	ETV6	2.64617	8.82e-104
1157	ETV7	3.85024	3.84e-34
1158	EVA1B	0.989392	1.3e-09
1159	EVA1C	2.03398	7.27e-09
1160	EVI2A	3.23045	5.85e-56
1161	EVI2B	2.80773	8.16e-20
1162	EVI5	0.658538	0.000347664
1163	EVL	2.07798	4.38e-41
1164	EVPL	4.07449	0.00268461
1165	EWSR1	0.852581	1.01e-05
1166	EXFABP	9.73866	1.09e-31
1167	EXOC1	0.813131	6.49e-06
1168	EXOC2	1.22459	0.000106861
1169	EXOC3	0.905304	5.68e-05
1170	EXOC3L1	0.289003	3.32e-09
1171	EXOC3L4	4.47293	0.000880111
1172	EXOC6	1.17862	3.5e-11
1173	EXOSC1	1.31983	1.74e-19
1174	EXOSC4	2.07241	2.07e-15
1175	EXOSC5	1.38552	2.74e-11
1176	EXOSC6	0.878326	1.79e-08
1177	EXOSC9	0.881846	0.0149559
1178	EXPH5	3.32424	3.93e-07
1179	EZH2	2.3147	4.89e-47
1180	EZR	1.85984	4.49e-06
1181	F13A1	7.56201	0.0214266
1182	F2RL1	5.43191	1.1e-21
1183	F3	3.14883	7.48e-37
1184	F8A3	1.22222	1.1e-21
1185	FABP3	7.68444	4.01e-39
1186	FADD	0.614529	0.000175745
1187	FAF1	0.221703	0.000105609
1188	FAF2	0.12277	1.65e-12
1189	FAHD2A	1.3803	0.00547174
1190	FAM102A	1.25972	2.07e-12
1191	FAM102B	3.42875	1.59e-22
1192	FAM104A	1.14917	1.64e-14
1193	FAM105A	1.04928	0.00492741
1194	FAM105B	1.47993	0.0142665
1195	FAM107B	2.50504	8.33e-42
1196	FAM110A	1.61927	0.000753533
1197	FAM110C	3.36548	1.47e-06
1198	FAM117A	1.47283	4.61e-06
1199	FAM120C	0.1514	3.66e-06
1200	FAM129A	2.62074	2.57e-27
1201	FAM129B	2.22876	3.19e-10
1202	FAM133B	0.527943	0.0084061
1203	FAM134B	0.790996	0.0191798
1204	FAM13A	1.37467	6.12e-08
1205	FAM13B	0.926231	3.23e-06
1206	FAM162BL	2.86153	1.61e-15
1207	FAM168A	1.50662	1.97e-11
1208	FAM168B	0.488848	1.97e-08
1209	FAM172A	1.5069	8.55e-17
1210	FAM174A	2.00544	2.7e-06
1211	FAM175B	0.509414	0.0361551
1212	FAM179B	0.838282	1.75e-14
1213	FAM188A	1.08209	1.46e-05
1214	FAM18B1	0.0187718	0.000684565
1215	FAM193A	1.42357	4.16e-05
1216	FAM199X	0.968276	0.0118259
1217	FAM206A	0.630334	0.00545505
1218	FAM207A	1.05771	1.39e-14
1219	FAM208A	1.72816	1.4e-25
1220	FAM208B	1.43473	7.6e-08
1221	FAM214A	0.239696	0.000119131
1222	FAM21C	1.15516	0.00567308
1223	FAM222B	0.204134	0.00123119
1224	FAM32A	0.695636	0.0180013
1225	FAM3D	5.72893	3.4e-09
1226	FAM46A	2.45919	3.21e-106
1227	FAM49A	2.96255	4.05e-57
1228	FAM49B	2.12043	7.74e-38
1229	FAM53A	2.41405	3.69e-40
1230	FAM53B	0.341743	0.000313108
1231	FAM60A	2.22249	3.5e-29
1232	FAM63A	1.5491	4.83e-08
1233	FAM65B	1.66161	4.6e-18
1234	FAM69A	1.24749	5.47e-07
1235	FAM76B	1.24514	0.000127004
1236	FAM84B	4.05757	0.000103447
1237	FAM91A1	1.59103	1.14e-23
1238	FAM92A	1.51916	5.44e-10
1239	FANCA	2.00955	0.010341
1240	FANCC	1.83159	5.34e-06
1241	FAR1	1.18537	8.83e-06
1242	FAR2	2.1777	1.37e-28
1243	FAS	3.78326	6.05e-50
1244	FASTK	1.44028	0.0254084
1245	FBRSL1	1.1647	2.64e-36
1246	FBXL14	1.08881	6.35e-05
1247	FBXL17	1.17493	1.27e-10
1248	FBXL22	2.88529	1.16e-13
1249	FBXL3	1.07236	0.014914
1250	FBXL5	0.877535	3.04e-10
1251	FBXO11	1.6984	3.37e-34
1252	FBXO22	1.2283	2.04e-19
1253	FBXO25	1.56007	2.68e-23
1254	FBXO28	1.32871	0.0236601
1255	FBXO32	3.04093	3.94e-84
1256	FBXO33	2.34587	8.8e-27
1257	FBXO34	1.45238	7.12e-16
1258	FBXO39	1.46531	5.09e-08
1259	FBXO44	1.47326	0.00104149
1260	FBXO48	1.52162	4.99e-09
1261	FBXO5	1.89121	4.85e-10
1262	FBXO9	0.759025	1.21e-06
1263	FBXW11	0.792579	1.34e-09
1264	FBXW2	0.0342712	0.00123048
1265	FBXW7	0.918233	0.000109245
1266	FCER1G	3.52352	6.17e-20
1267	FCHO2	1.36853	2.2e-26
1268	FCHSD2	1.78275	5.9e-12
1269	FDPS	0.0622638	0.00242449
1270	FDX1	0.0284948	2.86e-06
1271	FEM1C	2.13024	1.9e-36
1272	FEN1	1.3807	6.11e-08
1273	FER	1.61745	1.75e-16
1274	FGB	1.46026	1.15e-122
1275	FGD3	2.18602	3.77e-27
1276	FGFBP1	5.17885	6.33e-39
1277	FGFR1OP2	1.28877	4.77e-18
1278	FGFR2	0.561568	0.0172773
1279	FGL2	1.3722	7.12e-08
1280	FHIP1A	4.76087	1.79e-06
1281	FHIP2A	0.408096	0.00112047
1282	FHOD1	2.40166	4.37e-28
1283	FILIP1L	2.33248	4.11e-27
1284	FIP1L1	0.864219	7.86e-06
1285	FKBP15	0.893879	0.000195383
1286	FKBP1A	0.235802	0.0215141
1287	FKBP5	2.15427	6.13e-51
1288	FKBP8	0.306551	8.2e-07
1289	FKTN	1.80043	5.58e-05
1290	FLCN	0.800072	4.85e-08
1291	FLI1	2.89152	8.57e-49
1292	FLNB	2.51407	1.35e-59
1293	FLOT2	1.25018	1.3e-05
1294	FMNL1	2.70537	5.62e-78
1295	FMNL2	1.08189	2.89e-10
1296	FMO3	1.54515	3.17e-06
1297	FMR1	1.60887	1.35e-59
1298	FN1	10.0752	2.64e-30
1299	FNBP1	2.51451	1.06e-69
1300	FNBP4	1.34908	9.03e-15
1301	FNDC3A	2.41302	1.96e-22
1302	FNIP1	0.917856	0.00110068
1303	FOCAD	1.03125	0.0210189
1304	FOS	2.99624	1.11e-169
1305	FOSL2	4.46478	2.13e-104
1306	FOXA1	5.15912	3.18e-20
1307	FOXE1	4.47723	4.39e-14
1308	FOXJ3	1.12139	0.000227076
1309	FOXK1	1.87884	2.38e-19
1310	FOXK2	1.70817	1.46e-32
1311	FOXM1	1.62475	2.3e-05
1312	FOXN2	2.27541	2.14e-36
1313	FOXN3	1.67792	3.07e-30
1314	FOXO1	1.80442	4.54e-28
1315	FOXO3	1.40795	7.76e-13
1316	FOXO4	1.02049	4.66e-05
1317	FOXP1	1.76729	1.38e-90
1318	FOXP4	1.37536	2.22e-06
1319	FOXQ1	6.04007	2.05e-10
1320	FRG1BP	0.928937	0.000534288
1321	FRMD8	1.03292	9.07e-26
1322	FRYL	2.14081	4.6e-90
1323	FTCD	5.90559	4.85e-55
1324	FTH1	2.04057	1.15e-13
1325	FUBP1	0.892469	6.73e-24
1326	FUBP3	0.0832378	1.72e-10
1327	FUNDC2	0.51722	0.0450917
1328	FUS	1.51928	1.45e-50
1329	FXR1	0.771516	1.28e-10
1330	FXYD6	0.110828	6.35e-05
1331	FYB1	3.60139	5.34e-86
1332	FYB2	1.25176	9.93e-12
1333	FYCO1	1.26572	2.92e-15
1334	FYN	3.32469	8.87e-109
1335	FYTTD1	0.992994	2.16e-08
1336	FZR1	0.892224	0.0441999
1337	G0S2	9.83179	1.91e-08
1338	G2E3	1.65613	4.66e-15
1339	G3BP1	1.04365	4.92e-21
1340	G3BP2	0.57359	8.42e-06
1341	GABPA	1.0846	9.92e-11
1342	GABPB1	1.04451	3.05e-06
1343	GABPB2	1.57015	5.74e-08
1344	GADD45A	0.712539	5.68e-05
1345	GADD45B	3.44874	2.6e-229
1346	GADD45G	3.70553	3.8e-57
1347	GAK	1.81018	5.82e-97
1348	GALNT1	0.848125	5.24e-12
1349	GALNT6	5.11329	6.85e-09
1350	GALNT7	2.6316	9.95e-20
1351	GAN	1.07625	0.00303841
1352	GAPVD1	0.4746	1.72e-07
1353	GARS	0.755387	8.59e-05
1354	GATA3	1.95705	2.77e-33
1355	GATAD1	1.14388	6.52e-07
1356	GATD3AL1	0.657087	6.39e-11
1357	GBF1	0.249071	8.79e-05
1358	GBP	9.42035	2.36e-29
1359	GBP1	4.43406	2.24e-229
1360	GBP4L	6.58887	0
1361	GCC2	0.857219	1.04e-12
1362	GCDH	0.729141	0.00819798
1363	GCH1	3.16404	6.55e-35
1364	GCNT4	1.0922	0.000135332
1365	GCOG8	1.36091	5.02e-06
1366	GDA	4.39167	2.44e-41
1367	GDAP1L1	0.360611	0.0161451
1368	GDPD2	4.31097	0.00174629
1369	GEN1	1.73487	1.36e-08
1370	GFI1	3.65436	1.04e-26
1371	GFOD1	2.49034	6.48e-31
1372	GFOD2	0.657978	0.0242175
1373	GFPT1	1.11415	0.000154715
1374	GGA1	2.29432	2.06e-07
1375	GGA2	2.43796	5.18e-23
1376	GGCT	0.189686	0.0360308
1377	GGPS1	0.925389	0.00106311
1378	GHDC	1.63423	9.87e-16
1379	GID8	0.801932	0.00225188
1380	GIF	2.61111	8.16e-12
1381	GIGYF2	1.02071	9.18e-09
1382	GIMAP1-GIMAP5	3.51816	3.02e-36
1383	GIMAP6	3.50865	4.03e-69
1384	GIMAP7L2	4.29183	8.84e-63
1385	GIMAP7L5	3.33575	2.3e-56
1386	GIMAP8	1.79532	1.75e-25
1387	GINM1	1.22285	1.18e-15
1388	GINS2	2.6526	7.34e-34
1389	GINS3	1.48272	6.23e-06
1390	GIT1	2.60138	3.17e-09
1391	GIT2	1.28738	0.0148973
1392	GJB3	4.6463	3.58e-06
1393	GK2	0.314276	7.73e-13
1394	GKAP1	0.807958	3.32e-05
1395	GLCCI1	2.46835	7.98e-56
1396	GLIPR1L	2.53299	9.06e-32
1397	GLIPR2	2.37789	1.78e-39
1398	GLIS2	1.05359	0.0381939
1399	GLIS3	0.546158	0.00014375
1400	GLRX3	0.497487	0.00326375
1401	GLS2	0.546368	2.4e-06
1402	GLTSCR1L	1.2731	9.52e-07
1403	GLTSCR2	1.1044	2.71e-20
1404	GLUL	1.39296	4.47e-06
1405	GMCL1	1.2098	0.000384282
1406	GMFB	1.34745	3.7e-32
1407	GMIP	2.0117	1.54e-13
1408	GMPPA	0.0595377	0.0413067
1409	GMPPB	0.814469	6.13e-05
1410	GNA13	2.5452	1.83e-80
1411	GNA14	1.81363	4.59e-15
1412	GNAI1	1.92733	3.27e-52
1413	GNAI2	2.59553	1.25e-109
1414	GNAI3	1.65416	1.3e-43
1415	GNAQ	0.724557	5.71e-08
1416	GNAS	1.04594	1.89e-07
1417	GNB1	1.56601	3.28e-30
1418	GNB4	1.43756	4.08e-45
1419	GNE	4.38969	6.21e-31
1420	GNG11	7.11009	1.76e-19
1421	GNG2	3.11075	2.18e-47
1422	GNG4	1.70621	1.05e-08
1423	GNG5	1.03547	2.84e-46
1424	GNG7	1.15489	1.71e-07
1425	GNL2	1.08647	3.56e-06
1426	GNL3	0.832162	1.37e-11
1427	GNLY	4.42089	5.58e-83
1428	GNPNAT1	1.11637	0.0200846
1429	GNS	0.505224	3.74e-07
1430	GOLGA1	0.76916	1.13e-06
1431	GOLGA3	1.13892	6.17e-06
1432	GOLGA4	0.59104	1.53e-06
1433	GOLGB1	0.253922	7.41e-06
1434	GOLIM4	0.151425	7.1e-09
1435	GOLM1	4.06152	4.09e-07
1436	GOLPH3	1.5254	3.35e-21
1437	GOLPH3L	6.19616	4.93e-28
1438	GOPC	0.970039	0.00293697
1439	GORAB	1.24622	0.0168596
1440	GOSR2	0.949896	0.00298937
1441	GPATCH2	0.894991	0.000291791
1442	GPATCH4	1.56808	5.66e-32
1443	GPBP1	1.55313	2.03e-21
1444	GPBP1L1	0.917659	4.21e-23
1445	GPC5	1.28204	0.00173251
1446	GPER1	4.25574	3.21e-59
1447	GPIHBP1	4.51946	4.01e-25
1448	GPR132	3.81507	5.81e-63
1449	GPR137B	2.8067	2.04e-32
1450	GPR146	0.0901233	0.0361345
1451	GPR171	3.26213	1.02e-17
1452	GPR174	3.48842	1.58e-42
1453	GPR18	2.54559	7.96e-33
1454	GPR183	3.49705	2.17e-82
1455	GPR35	6.44602	3.78e-55
1456	GPR65	3.13582	1.1e-62
1457	GPRC5A	2.38023	2.9e-07
1458	GPRIN3	2.52819	7.2e-23
1459	GPSM2	0.889803	0.00914543
1460	GPX1	1.24269	1.12e-12
1461	GPX2	4.7961	2.23e-30
1462	GRAMD4	1.72911	0.00467852
1463	GRAP2	3.49934	1.64e-54
1464	GRAPL	2.47635	3.56e-55
1465	GRB10	3.21686	0.000269185
1466	GRB2	1.02273	6.34e-29
1467	GRB7	2.97118	3.2e-07
1468	GRHL1	2.49841	0.0280679
1469	GRHL2	3.14243	4.64e-07
1470	GRIN3B	2.49865	0.00076589
1471	GRIPAP1	1.06664	6.61e-06
1472	GRK2	1.25801	7.51e-06
1473	GRK3	2.24817	2.91e-51
1474	GRK4	1.93951	9e-46
1475	GRK6	1.18802	0.000191891
1476	GRN	0.635099	1.63e-08
1477	GSK3A	0.610512	5.96e-18
1478	GSPT2	0.0952802	1.96e-10
1479	GSTA3	3.12403	0.0417503
1480	GSTA4	4.53996	4.9e-18
1481	GSTM2	1.05276	7.43e-09
1482	GSTO2	2.14427	2.09e-07
1483	GSTT1L	1.18515	1.26e-06
1484	GTDC1	1.46253	9.88e-05
1485	GTF2A2	0.853738	7.26e-09
1486	GTF2B	1.86215	1.3e-29
1487	GTF2F2	1.38025	4.2e-10
1488	GTF2H1	1.11244	1.11e-05
1489	GTF2H3	0.978314	4.23e-05
1490	GTF3A	1.0653	4.29e-08
1491	GTF3C1	0.528225	0.00264595
1492	GTF3C2	0.956269	7.25e-06
1493	GVINP1	8.2552	1.98e-143
1494	GYG1	1.10409	2.05e-11
1495	GZF1	1.077	0.0218017
1496	H1FX	1.61253	7.48e-53
1497	H2AFJ	2.85758	3.51e-48
1498	H2AFZ	1.79525	5.75e-56
1499	H2AZ2	1.56788	1.97e-52
1500	H3F3B	1.74918	2.74e-183
1501	H3F3C	0.945625	3.48e-59
1502	HACD3	1.04751	0.00735834
1503	HAUS1	1.27949	0.000576855
1504	HAUS6	1.75575	2.43e-22
1505	HAX1	0.460875	0.00106097
1506	HBAD	0.428353	3.31e-18
1507	HBBA	0.415522	0.00833245
1508	HBP1	1.5558	5.87e-21
1509	HBS1L	0.672272	7.44e-06
1510	HCFC2	0.504954	5.8e-06
1511	HCLS1	2.62543	3.62e-55
1512	HDAC1	1.50775	8.56e-15
1513	HDAC2	0.908474	5.49e-10
1514	HDAC4	1.28847	7.35e-18
1515	HDAC7	2.45409	1.01e-44
1516	HDGF	0.809297	1.5e-26
1517	HDGFRP3	2.81751	4.26e-25
1518	HDX	1.38602	0.000309472
1519	HEBP1	1.84026	7.9e-12
1520	HECA	0.542277	1.68e-09
1521	HECTD1	0.892123	3.89e-25
1522	HELB	2.1048	1.18e-27
1523	HELLS	1.23716	2.72e-09
1524	HELZ	0.968407	2.13e-14
1525	HELZ2	4.00606	5.89e-87
1526	HERC1	0.777607	1.93e-07
1527	HERC4	0.709387	0.000540852
1528	HERPUD1	1.39315	1.38e-25
1529	HERPUD2	0.107039	8.38e-07
1530	HES1	1.62851	2.85e-11
1531	HES4	1.49321	1.43e-09
1532	HEXIM1	0.669122	1.93e-15
1533	HEY1	1.70668	8.29e-06
1534	HGS	0.757191	0.000312749
1535	HHEX	2.26677	4.01e-27
1536	HHLA2	1.23021	0.000203418
1537	HIC1	2.16978	5.82e-05
1538	HID1	1.82163	0.000412407
1539	HIF1A	3.14635	1.87e-142
1540	HIGD1C	0.290738	5.84e-12
1541	HINT2	0.859073	4.13e-39
1542	HIPK1	1.02342	2.56e-16
1543	HIPK2	5.16975	1.52e-05
1544	HIPK3	0.467392	1.67e-05
1545	HIST1H101	2.03979	1.91e-86
1546	HIST1H103	3.9845	1.44e-62
1547	HIST1H110	1.86748	1.01e-20
1548	HIST1H111L	1.86787	1.29e-32
1549	HIST1H111R	2.36246	2.91e-13
1550	HIST1H2A4	2.21067	3.25e-26
1551	HIST1H2A4L3	1.78333	1.55e-32
1552	HIST1H2A4L4	2.51637	2.01e-49
1553	HIST1H2B5	2.73307	1.31e-31
1554	HIST1H2B7	2.93021	4.12e-36
1555	HIST1H2B7L4	2.8518	1.93e-18
1556	HIST1H2B8	2.06553	7e-21
1557	HIST1H46	1.59639	1.11e-36
1558	HIST1H4B	2.34108	2.2e-09
1559	HIST1H4D	1.49049	2.77e-68
1560	HIVEP1	1.46365	2.06e-25
1561	HIVEP2	2.94549	4.25e-99
1562	HIVEP3	3.12566	1.06e-71
1563	HJURP	1.35832	0.000978001
1564	HK1	2.21424	4.1e-33
1565	HK2	3.13801	4.54e-41
1566	HLCS	1.31166	8.88e-17
1567	HLF	0.183448	0.00284599
1568	HM13	0.433519	0.00444873
1569	HMBOX1	0.457967	0.0326808
1570	HMCES	0.671042	0.0118673
1571	HMG20B	1.24262	5.62e-09
1572	HMGA1	2.58757	7.53e-27
1573	HMGA2	1.55581	0.0190257
1574	HMGB1	1.14545	1.46e-54
1575	HMGB2	2.62468	2.47e-51
1576	HMGB3	0.745613	8.88e-11
1577	HMGCL	0.621458	0.0125585
1578	HMGCR	1.4912	8.4e-30
1579	HMGCS1	1.68042	1.08e-15
1580	HMGN1	0.832431	2.52e-21
1581	HMGN4	1.70725	3.16e-63
1582	HMGN5	0.990816	3.42e-22
1583	HMGXB4	0.797935	4.74e-05
1584	HMMR	2.522	2.27e-12
1585	HN1	1.99152	1.48e-85
1586	HNF4G	4.67731	3.12e-08
1587	HNRNPA1	0.875868	1.29e-36
1588	HNRNPA2B1	0.918664	3.4e-77
1589	HNRNPA3	1.14511	6.28e-93
1590	HNRNPAB	0.909637	1.12e-41
1591	HNRNPC	1.53336	3.14e-38
1592	HNRNPD	0.587944	0.00270118
1593	HNRNPDL	1.10285	2.58e-48
1594	HNRNPH1	1.16376	4.67e-101
1595	HNRNPH3	0.924886	7.44e-37
1596	HNRNPK	1.23364	6.17e-23
1597	HNRNPLL	2.03196	1.22e-24
1598	HNRNPM	1.17813	5.91e-40
1599	HNRNPR	0.691019	2.67e-16
1600	HNRNPU	1.26072	3.41e-62
1601	HNRNPUL1	1.2797	9.62e-10
1602	HNRNPUL2	1.13589	1.85e-49
1603	HOOK1	1.3858	5.28e-23
1604	HOOK3	1.3882	7.5e-26
1605	HOPX	2.51546	9.94e-49
1606	HOXB5	0.744754	0.000102198
1607	HP1BP3	0.703633	3.28e-05
1608	HPCAL1	1.50416	2.16e-33
1609	HPGDS	0.91273	2.51e-19
1610	HPS5	1.05627	0.00927265
1611	HPX	3.95332	1.39e-108
1612	HRAS	2.05453	3.24e-09
1613	HS3ST1	4.06348	7.01e-24
1614	HS6ST1	0.71064	0.00520866
1615	HS6ST2	1.25534	8.32e-07
1616	HSBP1	0.926331	1.75e-37
1617	HSBP1L1	0.351981	0.0196275
1618	HSD17B7	1.39039	0.0130813
1619	HSDL2	1.99907	0.00107939
1620	HSF3	1.44058	7.18e-09
1621	HSP90AA1	1.26899	4.53e-135
1622	HSP90AB1	1.68332	5.14e-12
1623	HSPA2	1.09795	3.54e-65
1624	HSPA4L	0.652714	4.91e-06
1625	HSPA5	0.385225	0.000802198
1626	HSPA8	0.758101	3.6e-38
1627	HSPB1	4.61069	3.64e-46
1628	HSPB8	3.80025	1.43e-16
1629	HSPB9	2.23442	1.45e-140
1630	HSPG2	2.23146	1.5e-42
1631	HSPH1	1.03286	1.19e-12
1632	HTATIP2	1.44881	4.49e-05
1633	HTATSF1	1.07851	5.2e-10
1634	HTT	0.630542	4.22e-07
1635	HYAL3	1.6653	5.77e-10
1636	IBTK	0.514097	0.030489
1637	ICOS	3.21761	5.26e-85
1638	ID1	1.36107	6.33e-08
1639	ID2	2.31959	4.27e-59
1640	ID3	1.99348	1.01e-29
1641	ID4	0.596398	0.0233247
1642	IDH2	0.788236	0.00436983
1643	IDI2	1.22371	2.49e-08
1644	IDNK	1.15249	0.0155857
1645	IER3	3.25667	1.45e-86
1646	IER3IP1	0.40764	0.00773476
1647	IER5	3.16581	1.08e-142
1648	IFFO1	1.29117	8.55e-05
1649	IFI27L2	5.63625	0
1650	IFI30	1.60227	7.45e-80
1651	IFI35	2.69151	3.51e-159
1652	IFI6	7.68581	0
1653	IFIH1	5.02413	3.18e-144
1654	IFIT5	7.89787	0
1655	IFNAR1	2.35693	5.16e-29
1656	IFNAR2	1.56788	2.51e-20
1657	IFNG	4.92543	1.67e-28
1658	IFNGR1	2.45291	6.66e-77
1659	IFRD1	1.34099	5.55e-27
1660	IFT43	1.56613	0.00105911
1661	IFT74	2.22997	4.88e-16
1662	IGBP1	1.11695	1.74e-15
1663	IGBP1L	1.90966	1.17e-13
1664	IGF1R	0.85138	4.68e-15
1665	IGF2BP2	2.59379	2.13e-18
1666	IGF2BP3	2.23562	1.19e-58
1667	IGF2R	0.533357	4.31e-07
1668	IGFBP3	1.35847	1.07e-06
1669	IGLL1	4.35141	8.37e-30
1670	IGSF1	2.03659	0.0434988
1671	IK	0.552105	1.16e-13
1672	IKBKAP	1.08519	0.00452486
1673	IKBKE	3.15143	9.57e-26
1674	IKZF1	3.10022	3.91e-80
1675	IKZF2	2.44046	1.97e-23
1676	IKZF3	2.97094	6.34e-42
1677	IL10RA	3.84363	1.75e-61
1678	IL10RB	2.79166	4.67e-61
1679	IL12RB1	3.96918	5.13e-33
1680	IL12RB2	2.74278	1.75e-23
1681	IL13RA2	6.90058	1.83e-08
1682	IL15	2.31051	3.14e-26
1683	IL16	3.36485	3.71e-66
1684	IL17RA	1.31428	1.49e-07
1685	IL18	3.40126	2.37e-57
1686	IL18BP	6.7447	4.77e-47
1687	IL18R1	3.02153	1.35e-38
1688	IL18RAP	3.54946	6.23e-17
1689	IL1B	4.20943	1.11e-17
1690	IL1R2	7.71032	7.62e-09
1691	IL1RAP	0.237861	0.000779362
1692	IL1RN	2.1525	4.49e-22
1693	IL20RA	4.60309	2.12e-88
1694	IL21	4.87854	6.79e-20
1695	IL21R	3.42914	1.11e-25
1696	IL2RA	2.55345	1.83e-16
1697	IL2RB	3.73749	4.59e-44
1698	IL2RG	3.16803	1.32e-107
1699	IL4I1	6.10189	5.14e-09
1700	IL4R	2.17964	4.41e-18
1701	IL6R	1.76562	4.29e-10
1702	IL6ST	1.47022	1.2e-38
1703	IL7R	3.87779	5.32e-83
1704	IL8L1	2.18992	1.54e-05
1705	IL8L2	2.05919	1.49e-14
1706	ILF2	0.570073	1.38e-07
1707	ILK	1.18597	8.54e-20
1708	IMP3	1.36844	2.23e-35
1709	IMP4	1.10905	1.22e-11
1710	IMPA2	2.41494	2.19e-23
1711	INCENP	3.36516	8.05e-29
1712	ING1	1.82589	1.4e-19
1713	ING3	1.46721	2.58e-11
1714	INIP	2.1199	4.4e-06
1715	INO80B	0.0752187	1.96e-07
1716	INO80D	1.0877	1.89e-09
1717	INPP4A	2.53208	8.99e-57
1718	INPP5B	1.06318	0.0118697
1719	INPP5D	2.85661	4.8e-51
1720	INPP5F	0.781889	6.69e-06
1721	INPPL1	0.268942	8.08e-05
1722	INSR	2.02125	1.07e-06
1723	INTS12	0.8184	0.000808542
1724	INTS5	0.447008	0.00179605
1725	INTS6L	1.21339	6.09e-12
1726	IP6K1	1.07531	0.000302735
1727	IP6K2	1.36822	3.42e-27
1728	IPCEF1	2.74147	2.14e-29
1729	IPO4	0.642258	0.000283656
1730	IPO5	1.28135	7.92e-34
1731	IPO7	0.328057	0.003558
1732	IPPK	1.52982	1.42e-09
1733	IQGAP2	1.26163	1.66e-12
1734	IQGAP3	0.998975	4.2e-24
1735	IRAG1	0.0734949	1.97e-08
1736	IRAK2	1.24259	1.32e-06
1737	IREB2	0.854761	0.00108251
1738	IRF1	5.21017	0
1739	IRF2	2.14877	9e-45
1740	IRF2BP2	2.28559	2.42e-64
1741	IRF4	3.54169	1.32e-78
1742	IRF6	3.29755	1.25e-18
1743	IRF7	3.63836	8.81e-83
1744	IRF8	3.93021	3.92e-143
1745	IRF9	6.36469	1.85e-93
1746	IRS2	2.55218	1.84e-07
1747	IRS4	1.13517	5.41e-07
1748	IRX3	4.44144	2.56e-15
1749	IRX5	3.98974	3.72e-10
1750	ISCA1	0.631029	0.00105721
1751	ISL2	4.52427	1.55e-43
1752	IST1	0.103743	2.55e-06
1753	ISY1	1.21194	0.000305194
1754	ITGA4	1.91449	1.33e-62
1755	ITGAD	1.63806	4.59e-14
1756	ITGAV	1.48491	2.5e-36
1757	ITGB1	0.866049	4.14e-12
1758	ITGB1BP1	1.30007	1.66e-06
1759	ITGB1BP3	0.433717	0.00534067
1760	ITGB2	2.34575	2.77e-62
1761	ITGB4	3.23496	5e-07
1762	ITK	3.16352	3.06e-37
1763	ITPK1	1.78607	6.45e-18
1764	ITPKA	1.01885	2.16e-10
1765	ITPKC	2.68505	2.01e-23
1766	ITPR3	3.05464	2.58e-07
1767	ITPRIP	3.21415	9.04e-48
1768	ITPRIPL2	2.17985	1.85e-08
1769	ITSN1	1.13342	7.19e-07
1770	IVNS1ABP	0.711869	6.54e-11
1771	IWS1	1.07206	1.6e-11
1772	JADE2	1.92099	3.77e-14
1773	JAGN1	0.544974	0.0414017
1774	JAK1	1.49906	3.19e-78
1775	JAK2	1.923	4.76e-32
1776	JAK3	2.97336	1.76e-55
1777	JAKMIP1	3.77399	7.53e-23
1778	JARID2	2.52312	1.6e-72
1779	JMJD1C	0.404588	0.00829521
1780	JMY	1.16378	0.00273988
1781	JTB	0.74367	0.0154935
1782	JUN	2.88693	0
1783	JUND	3.6921	0
1784	JUP	1.83665	4.84e-11
1785	KANSL1	1.59451	4.29e-19
1786	KANSL1L	1.48788	7.54e-26
1787	KANSL3	0.945842	0.000196986
1788	KARS	0.355874	0.00361089
1789	KAT2A	1.489	2.37e-08
1790	KAT6A	0.769194	1.08e-10
1791	KAT6B	1.19078	2.47e-08
1792	KAT7	1.52383	8.12e-09
1793	KAT8	1.27193	1.37e-07
1794	KATNBL1	0.555728	0.0164628
1795	KAZN	2.06659	2.95e-21
1796	KBTBD2	1.12938	3.75e-07
1797	KCMF1	1.75737	1.75e-30
1798	KCNAB2	2.22811	1.11e-13
1799	KCNJ2	2.63557	8.69e-18
1800	KCNK5	0.511401	9.18e-14
1801	KCNK7	1.53913	2.21e-12
1802	KCNQ5	2.67363	6.6e-15
1803	KCTD10	1.25902	0.0154766
1804	KCTD12	2.89687	2.38e-18
1805	KCTD12B	3.54232	3.57e-34
1806	KCTD20	1.001	2.47e-05
1807	KCTD5	0.747188	6.87e-14
1808	KDM1A	1.08435	1.1e-08
1809	KDM1B	1.58588	5.54e-07
1810	KDM2A	1.823	4.24e-15
1811	KDM2B	1.10267	6.27e-10
1812	KDM3A	0.650888	3.84e-11
1813	KDM3B	0.0456986	3.34e-06
1814	KDM4A	0.481707	0.0475251
1815	KDM4B	0.811522	0.000179776
1816	KDM5A	0.845912	0.00338394
1817	KDM5B	0.692539	0.00604621
1818	KDM6A	0.861498	4.12e-10
1819	KDM7A	3.78886	4.35e-26
1820	KHDC4	0.910988	0.000309349
1821	KIAA0040	0.124496	2.73e-07
1822	KIAA0232	1.86424	0.000233299
1823	KIAA0319L	1.07036	4.13e-09
1824	KIAA0753	0.988773	2.44e-05
1825	KIAA1109	0.919837	5.1e-19
1826	KIAA1143	1.59751	9.56e-17
1827	KIAA1429	0.894878	0.0192549
1828	KIAA1468	0.817914	0.0126706
1829	KIAA1522	2.36329	1.75e-07
1830	KIAA1549	1.9443	0.00115537
1831	KIAA1614	0.0997771	4.38e-06
1832	KIAA1671	1.30081	1.36e-07
1833	KIAA2026	1.06476	8.24e-15
1834	KICS2	0.910637	0.00503491
1835	KIF11	2.32461	1.37e-24
1836	KIF14	1.75456	1.02e-08
1837	KIF15	1.27293	4.92e-11
1838	KIF18A	1.40291	3.62e-08
1839	KIF1B	0.628776	5.47e-06
1840	KIF1BP	3.81262	3.49e-174
1841	KIF21B	1.64103	1.44e-16
1842	KIF23	0.374251	0.00474687
1843	KIF2A	0.94846	2.74e-08
1844	KIF2C	1.52712	0.00114535
1845	KIF3A	1.58369	2.13e-09
1846	KIF4B	1.86325	2.66e-15
1847	KIF5B	0.787107	3.76e-15
1848	KIN	1.02634	0.00200963
1849	KLC1	2.58429	9.31e-42
1850	KLF10	2.00112	2.78e-13
1851	KLF12	1.62679	8.5e-29
1852	KLF13	2.55408	2.01e-101
1853	KLF2	2.76741	2.14e-102
1854	KLF3	0.951401	0.00376731
1855	KLF4	3.33375	5.52e-51
1856	KLF5	1.38485	1.48e-13
1857	KLF6	3.52425	0
1858	KLF7	2.30498	3.5e-16
1859	KLF9	0.838929	1.42e-09
1860	KLHDC4	0.264971	3.53e-09
1861	KLHL15	1.35106	0.00526132
1862	KLHL18	0.864918	3.53e-06
1863	KLHL21	0.152814	3.52e-06
1864	KLHL36	1.34495	1.37e-15
1865	KLHL5	1.81676	2.91e-20
1866	KLHL6	2.40922	2.36e-20
1867	KLHL7	1.01996	0.00112154
1868	KMT2A	0.934084	2.17e-15
1869	KMT2C	0.747529	1.66e-23
1870	KMT2E	0.877545	5.68e-23
1871	KMT5B	1.37996	1.77e-37
1872	KNL1	1.50508	3.94e-05
1873	KNSTRN	2.61193	1.28e-24
1874	KPNA2	2.37351	6.97e-24
1875	KPNA3	0.114551	8.88e-07
1876	KPNA4	1.04831	4.32e-27
1877	KPNA6	1.13516	0.00411132
1878	KPNB1	0.746238	5.52e-09
1879	KRAS	0.799859	9.86e-14
1880	KRIT1	0.223991	5.33e-05
1881	KRR1	1.07807	0.000384741
1882	KRT13	7.34757	1.21e-28
1883	KRT14	4.52118	2.41e-34
1884	KRT17	2.39674	0.0257365
1885	KRT18	5.72562	7.19e-44
1886	KRT24	4.88431	4.82e-50
1887	KRT40	6.50424	1.38e-08
1888	KRT5	5.28476	8.26e-24
1889	KRT7	4.45402	3.51e-51
1890	KRT8	5.39701	7.65e-24
1891	KSR1	1.87484	5.94e-37
1892	KTN1	0.942776	0.000767743
1893	L3MBTL3	1.21963	1.35e-09
1894	LACC1	2.519	7.23e-08
1895	LACTB	0.0244536	7.76e-06
1896	LAD1	2.44706	3.1e-06
1897	LAG3	4.21865	4.8e-57
1898	LAMB3	2.82526	0.00603251
1899	LAMP1	2.39778	1.42e-09
1900	LAMP2	0.867479	0.00964111
1901	LAMTOR1	1.00702	0.013097
1902	LAMTOR3	0.721546	6.18e-09
1903	LAPTM4A	1.06691	0.00110839
1904	LAPTM5	2.55175	1.53e-67
1905	LARP1	0.68906	0.00015316
1906	LARP4B	1.05304	4.51e-21
1907	LARP7	1.37885	1.11e-13
1908	LASP1	1.08286	2.89e-56
1909	LATS1	1.07645	5.56e-11
1910	LBH	2.17299	3.08e-13
1911	LBP	3.27431	2.08e-07
1912	LBR	1.40337	1.24e-50
1913	LCLAT1	0.834077	9.53e-13
1914	LCORL	1.01194	6.09e-16
1915	LCP1	2.89584	3.68e-98
1916	LCP2	5.67713	2.05e-109
1917	LDB1	1.78836	9.25e-27
1918	LDHA	1.76519	1.95e-59
1919	LDLRAD4	3.08984	9.64e-90
1920	LEF1	2.83163	6.63e-21
1921	LEMD2	0.911176	1.33e-07
1922	LEMD3	0.698455	0.0161097
1923	LEPROTL1	0.492734	0.0341409
1924	LETM2	1.01943	0.0197303
1925	LFNG	2.59367	4.93e-40
1926	LGALS1A	3.73602	1.2e-32
1927	LGALS2	0.730246	8.47e-06
1928	LGALS3	3.06555	1.4e-12
1929	LGALS8	0.711798	4.76e-07
1930	LGALSL	0.206998	0.0313984
1931	LGMN	1.4706	0.00020718
1932	LGR4	0.831273	0.00103477
1933	LIG4	1.68397	0.000778245
1934	LIMA1	1.04986	2.64e-06
1935	LIMD2	2.81907	5.77e-66
1936	LIME1	2.61814	1.17e-24
1937	LIMS2	2.55881	3.47e-30
1938	LIN37	0.82518	0.0187771
1939	LIN54	0.99995	0.0207207
1940	LIN7C	0.182788	0.000181177
1941	LIPA	1.27367	1.77e-22
1942	LITAF	1.88717	1.48e-08
1943	LLGL2	1.19195	0.0253062
1944	LLPH	0.847521	7.98e-25
1945	LMAN2L	0.212332	2.66e-06
1946	LMBRD1	0.798834	0.0215803
1947	LMF2	1.24731	7.35e-06
1948	LMNB1	1.4695	9.93e-14
1949	LMNB2	1.64121	3.71e-44
1950	LMO2	2.01643	1.11e-17
1951	LMO4	1.49996	2.67e-10
1952	LMO7	2.34792	9.1e-11
1953	LNPEP	1.859	3.61e-29
1954	LNPK	1.45193	6.63e-08
1955	LOC100857439	2.12606	2.34e-24
1956	LOC100857467	1.65063	0.00184131
1957	LOC100857637	3.74002	2.54e-30
1958	LOC100857706	5.36179	1.79e-23
1959	LOC100857714	2.93122	6.88e-42
1960	LOC100857859	0.945121	7.57e-11
1961	LOC100858295	0.775694	0.0251837
1962	LOC100858381	7.89942	7.04e-290
1963	LOC100858626	1.08791	0.0184994
1964	LOC100858809	1.62707	2.06e-07
1965	LOC100858973	2.72707	1.66e-16
1966	LOC100859072	0.73606	2.93e-06
1967	LOC100859272	5.26082	5.62e-30
1968	LOC100859645	0.798086	0.0459107
1969	LOC100859737	1.29306	7.28e-75
1970	LOC101747310	2.38865	0.039874
1971	LOC101747587	1.29336	6.24e-91
1972	LOC101747670	3.31643	5.02e-21
1973	LOC101747852	4.497	0.000377829
1974	LOC101748153	4.42373	0.00236512
1975	LOC101748577	2.11947	3.5e-30
1976	LOC101748987	2.91886	1.8e-22
1977	LOC101749138	1.12173	0.00207632
1978	LOC101749146	3.75953	1.11e-30
1979	LOC101749352	0.212621	0.00668728
1980	LOC101749377	0.460365	9.79e-10
1981	LOC101749378	3.42485	1.3e-98
1982	LOC101749471	1.64085	0.000589527
1983	LOC101749809	3.25672	2.8e-84
1984	LOC101750445	1.27258	0.00875652
1985	LOC101750642	3.23393	2.28e-36
1986	LOC101750761	1.26514	0.000126767
1987	LOC101750892	2.72027	1.58e-08
1988	LOC101751218	1.41266	2.25e-10
1989	LOC101751220	0.518389	8.98e-06
1990	LOC107048990	2.56003	7.29e-125
1991	LOC107049257	1.47906	0.00123753
1992	LOC107049264	0.902859	0.00458863
1993	LOC107049269	0.852266	2.33e-08
1994	LOC107049468	3.0547	1.41e-79
1995	LOC107049469	8.19497	2.04e-54
1996	LOC107049666	2.34384	4.41e-27
1997	LOC107049847	2.10775	2.14e-93
1998	LOC107050229	2.0577	0.00371298
1999	LOC107050437	2.57883	4.54e-10
[truncated: 2,440 more rows]

## Sheet: greenyellow
	Symbol	pct.2	p_value
1	2023-03-01	-0.009	2.12e-146
2	A1CF	-0.458	1.14e-06
3	AAAS	-0.204	6.7e-09
4	AACS	-0.082	1.38e-09
5	AADAC	-0.393	8.69e-90
6	AADAT	-0.325	3.23e-12
7	AAMDC	-0.208	1.13e-08
8	AARSD1	-0.104	1.15e-07
9	AATF	-0.172	1.31e-11
10	ABAT	-0.68	1.47e-35
11	ABCA1	-0.023	1.82e-26
12	ABCA13	-0.003	9.34e-34
13	ABCA3	-0.035	8.66e-09
14	ABCA9	-0.412	4.35e-08
15	ABCB1	-0.014	8.22e-55
16	ABCB8	-0.19	1.04e-14
17	ABCC1	-0.321	3.62e-08
18	ABCC2	-0.184	1.11e-50
19	ABCC3	-0.158	3.7e-23
20	ABCC4	-0.167	5.57e-08
21	ABCC6	-0.274	1.5e-19
22	ABCD3	-0.543	2.3e-44
23	ABCE1	-0.235	5.62e-09
24	ABCF3	-0.124	1.92e-06
25	ABCG1	-0.013	1.48e-24
26	ABHD1	-0.172	1.34e-06
27	ABHD10	-0.067	1.42e-06
28	ABHD12B	-0.003	1.23e-22
29	ABHD13	-0.271	1.63e-08
30	ABHD17A	-0.176	1.11e-06
31	ABHD17B	-0.045	1.32e-07
32	ABHD2	-0.071	3.53e-07
33	ABHD4	-0.102	2.88e-12
34	ABI1	-0.215	1.42e-06
35	ABI3	-0.131	4.06e-14
36	ABRACL	-0.158	6.04e-17
37	ACAA1	-0.023	1.05e-06
38	ACAD11	-0.43	7.6e-34
39	ACAD8	-0.368	8.77e-11
40	ACAD9	-0.344	1.77e-10
41	ACADL	-0.621	1.44e-28
42	ACADS	-0.537	5.46e-23
43	ACADSB	-0.122	3.83e-07
44	ACAP2	-0.14	2.14e-10
45	ACAT1	-0.367	7.45e-18
46	ACAT2	-0.244	6.65e-13
47	ACBD3	-0.119	2.9e-14
48	ACBD5	-0.24	2.59e-24
49	ACD	-0.14	3e-07
50	ACE	-0.396	1.99e-30
51	ACIN1	-0.143	5.09e-14
52	ACLY	-0.244	6.17e-07
53	ACMSD	-0.416	2.64e-26
54	ACO1	-0.501	3.39e-13
55	ACO2	-0.475	4.22e-31
56	ACOD1	-0.004	1.62e-27
57	ACOT11	-0.265	2.53e-17
58	ACOT6	-0.698	1.79e-15
59	ACOT8	-0.64	2.9e-21
60	ACOX1	-0.121	1.07e-07
61	ACOX2	-0.347	5.8e-35
62	ACP1	-0.093	6.17e-07
63	ACSBG2	-0.181	7.4e-10
64	ACSF2	-0.434	9.64e-30
65	ACSF3	-0.137	6.64e-13
66	ACSL1	-0.036	3.05e-95
67	ACSL3	-0.176	1.59e-06
68	ACSL4	-0.028	1.13e-62
69	ACSM3	-0.876	2.22e-97
70	ACSM4	-0.826	5.93e-66
71	ACSM5	-0.396	8.09e-37
72	ACTB	-0.823	3.25e-169
73	ACTG2	-0.014	2.04e-191
74	ACTL6A	-0.181	1.88e-08
75	ACTN1	-0.03	3.37e-08
76	ACTN4	-0.055	4.05e-09
77	ACTR2	-0.194	1.22e-21
78	ACTR3	-0.323	3.51e-70
79	ACTR3B	-0.213	2.08e-06
80	ACVRL1	-0.005	2.32e-07
81	ACY1	-0.19	3.9e-106
82	ACYP2	-0.147	2.14e-11
83	ADA	-0.092	2.08e-07
84	ADAM23	-0.016	1.76e-07
85	ADAMDEC1	-0.267	2.61e-07
86	ADAMTS9	-0.212	2.95e-09
87	ADAP1L	-0.113	3.66e-08
88	ADAR	-0.035	5.41e-29
89	ADARB1	-0.148	7.34e-09
90	ADAT2	-0.226	9.32e-11
91	ADCY7	-0.072	1.46e-07
92	ADD1	-0.21	2.5e-09
93	ADD3	-0.159	2.43e-13
94	ADGRA3	-0.131	1.49e-10
95	ADGRG2	-0.077	2.68e-07
96	ADGRG6	-0.238	1.4e-12
97	ADGRL3	-0.283	3.23e-07
98	ADH1C	-0.709	1.67e-116
99	ADH4	-0.362	1.63e-09
100	ADH6	-0.351	2.38e-50
101	ADHFE1	-0.406	5.23e-12
102	ADI1	-0.199	1.33e-06
103	ADIPOR2	-0.169	2.15e-32
104	ADK	-0.226	1.45e-21
105	ADM	-0.035	7.29e-11
106	ADM2	-0.181	1.01e-10
107	ADNP	-0.24	2.91e-07
108	ADNP2	-0.271	9.38e-07
109	ADO	-0.167	8.68e-27
110	ADORA2B	0	8.05e-08
111	ADRA1B	-0.155	4.37e-17
112	ADRA2BL2	-0.106	9.21e-38
113	ADRM1	-0.24	3.36e-08
114	ADSL	-0.231	3.3e-11
115	ADSS2	-0.169	1.71e-17
116	AFDN	-0.151	4.42e-17
117	AFF2	-0.204	1.63e-07
118	AFF4	-0.188	5.28e-18
119	AFG3L2	-0.267	7.72e-08
120	AGAP1	-0.35	4.67e-09
121	AGGF1	-0.04	1.71e-14
122	AGMAT	-0.209	1.42e-08
123	AGO2	-0.089	2.99e-08
124	AGO3	-0.098	3.25e-08
125	AGO4	-0.079	5.64e-08
126	AGPAT3	-0.348	1.48e-14
127	AGPS	-0.068	3.01e-11
128	AGR2	-0.003	3.51e-18
129	AGRN	-0.035	2.02e-09
130	AGXT	-0.712	8.17e-79
131	AHCTF1	-0.335	3.35e-10
132	AHCY	-0.199	8.31e-63
133	AHR1A	-0.211	4.63e-45
134	AHRR	0	4.08e-07
135	AHSA2	-0.38	9e-09
136	AICDA	-0.181	6.12e-10
137	AIM1	-0.006	3.55e-07
138	AIMP1	-0.22	1.1e-06
139	AIMP2	-0.18	3.3e-08
140	AK2	-0.376	3.35e-07
141	AK4	-0.032	2.87e-88
142	AKAP1	-0.331	9.97e-10
143	AKAP12	-0.054	1.38e-09
144	AKAP13	-0.365	8.95e-40
145	AKAP17A	-0.172	2.55e-09
146	AKAP9	-0.193	3.48e-38
147	AKIP1	-0.158	6.27e-07
148	AKIRIN2	-0.298	9.46e-29
149	AKR1A1	-0.176	3.13e-10
150	AKR1B1	-0.02	9.59e-09
151	AKR1B10	-0.045	6.07e-38
152	AKR1E2	-0.194	2e-11
153	ALAS1	-0.163	5.88e-09
154	ALCAM	-0.01	3.77e-34
155	ALDH1A1	-0.606	3.64e-139
156	ALDH1A3	-0.048	1e-15
157	ALDH2	-0.071	2.56e-12
158	ALDH4A1	-0.865	1.16e-56
159	ALDH7A1	-0.418	4.45e-17
160	ALDH8A1	-0.138	1.21e-15
161	ALDH9A1	-0.639	2.88e-31
162	ALDOB	-0.943	1.48e-36
163	ALDOC	-0.033	4.45e-65
164	ALG9	-0.081	5.86e-07
165	ALMS1	-0.158	1.19e-06
166	ALOX5	-0.296	3.94e-08
167	ALPL	-0.749	5.05e-257
168	ALS2L	-0.123	1.45e-20
169	ALYREF	-0.103	5.19e-09
170	AMACR	-0.164	1.24e-07
171	AMBP	-0.35	1.25e-47
172	AMD1	-0.152	3.31e-08
173	AMDHD1	-0.088	5.41e-10
174	AMFR	-0.573	4.93e-14
175	AMHR2	-0.12	3.48e-19
176	AMN	-0.715	6.3e-183
177	AMOT	-0.191	9.26e-07
178	AMT	-0.282	5.6e-07
179	ANAPC13	-0.443	6.35e-08
180	ANAPC16	-0.189	4.9e-09
181	ANAPC2	-0.163	3.51e-13
182	ANAPC4	-0.158	5.07e-10
183	ANAPC5	-0.109	5.73e-08
184	ANGPT1	0	4.08e-07
185	ANGPT2	-0.087	2.79e-11
186	ANK3	-0.016	1.12e-08
187	ANKMY2	-0.087	2.07e-06
188	ANKRD10	-0.199	7.45e-07
189	ANKRD11	-0.357	4.32e-29
190	ANKRD12	-0.101	1.43e-40
191	ANKRD13A	-0.125	1.94e-09
192	ANKRD13D	-0.113	1.4e-06
193	ANKRD27	-0.149	1.51e-17
194	ANKRD42	-0.199	4.26e-18
195	ANKRD44	-0.106	5.63e-14
196	ANKRD52	-0.285	2.99e-08
197	ANKRD6	-0.006	4.59e-10
198	ANKS4B	-0.298	5.3e-08
199	ANLN	-0.118	4.45e-10
200	ANO1	-0.01	2.57e-13
201	ANO6	-0.145	4.68e-17
202	ANO8	-0.007	5.19e-80
203	ANP32A	-0.247	6.25e-10
204	ANP32B	-0.25	3.6e-22
205	ANP32E	-0.376	1.16e-06
206	ANPEP	-0.869	8.33e-166
207	ANTXR2	-0.059	5.31e-09
208	ANXA1	-0.009	1.33e-14
209	ANXA11	-0.14	7.03e-52
210	ANXA2	-0.022	7.43e-29
211	ANXA4	-0.091	3.73e-12
212	ANXA5	-0.023	8.63e-10
213	ANXA7	-0.501	3.19e-90
214	ANXA8L1	-0.01	7.73e-12
215	AOAH	-0.009	7.02e-11
216	AOPEP	-0.016	1.12e-09
217	AOX1	-0.748	1.23e-63
218	AOX2	-0.003	1.56e-10
219	AP1AR	-0.308	1.91e-06
220	AP1S2	-0.213	1.43e-13
221	AP1S3	-0.013	2.33e-17
222	AP2A2	-0.294	1.36e-07
223	AP2B1	-0.194	1.6e-07
224	AP2M1	-0.309	7.75e-10
225	AP3B1	-0.133	1.19e-11
226	AP3D1	-0.346	5.52e-10
227	AP3S2	-0.23	3.72e-10
228	APAF1	-0.044	3.96e-28
229	APBB1	-0.271	9.08e-07
230	APBB1IP	-0.013	2.05e-12
231	APC	-0.367	1.73e-11
232	APEH	-0.384	4.65e-08
233	API5	-0.222	9.21e-09
234	APIP	-0.158	1.59e-06
235	APLP2	-0.543	4.69e-69
236	APOA1	-0.982	4.17e-51
237	APOA1BP	-0.428	1.27e-13
238	APOA4	-0.552	1.61e-23
239	APOB	-0.9	1.79e-77
240	APOC3	-0.757	3.26e-102
241	APOH	-0.043	3.79e-55
242	APOO	-0.226	4.78e-07
243	APOOL	-0.308	1.09e-06
244	AQP11	-0.188	3.61e-43
245	AQP3	-0.006	2.11e-37
246	AQP4	-0.12	2.91e-30
247	AQP5	-0.003	1.3e-30
248	AQP7	-0.374	1.65e-67
249	AQR	-0.199	9.27e-10
250	ARAP2	-0.009	1.12e-14
251	AREG	0	2.33e-12
252	ARFGEF2	-0.308	8.85e-07
253	ARFIP2	-0.058	2.22e-07
254	ARG2	-0.314	6.72e-44
255	ARGLU1	-0.332	6.96e-18
256	ARHGAP1	-0.155	1.64e-16
257	ARHGAP11B	-0.172	7.76e-14
258	ARHGAP15	-0.03	5.29e-80
259	ARHGAP18	-0.1	1.94e-21
260	ARHGAP24	-0.019	2.67e-07
261	ARHGAP26	-0.014	1.94e-21
262	ARHGAP27	-0.009	1.87e-12
263	ARHGAP29	-0.086	1.83e-18
264	ARHGAP42	-0.212	1.31e-43
265	ARHGAP45	-0.014	8.07e-22
266	ARHGDIA	-0.386	1.2e-24
267	ARHGDIB	-0.038	6.04e-13
268	ARHGEF10L	-0.144	3.27e-09
269	ARHGEF18	-0.045	2.61e-13
270	ARHGEF28	-0.184	5.8e-173
271	ARHGEF3	-0.054	8.87e-09
272	ARHGEF38	0	1.17e-07
273	ARHGEF6	-0.037	5.38e-13
274	ARHGEF7L	-0.001	1.1e-21
275	ARID1A	-0.15	1.36e-07
276	ARID1B	-0.398	1.06e-07
277	ARID2	-0.089	5.43e-08
278	ARID4A	-0.122	3.63e-22
279	ARID4B	-0.154	6.49e-22
280	ARID5A	-0.023	4.11e-80
281	ARID5B	-0.239	1.94e-61
282	ARIH1	-0.344	7.93e-07
283	ARL15	-0.246	6.2e-12
284	ARL2	-0.07	1.61e-07
285	ARL3	-0.145	1.64e-07
286	ARL4A	-0.018	4.37e-12
287	ARL4C	-0.007	2.56e-25
288	ARL5A	-0.403	2.82e-08
289	ARL6IP4	-0.303	1.22e-11
290	ARL6IP5	-0.262	2.21e-21
291	ARL9	-0.172	1.06e-06
292	ARNT	-0.065	1.39e-07
293	ARPC1A	-0.24	8.67e-12
294	ARPC1B	-0.018	5.61e-47
295	ARPC2	-0.284	1.02e-31
296	ARPC3	-0.196	2.71e-35
297	ARPC4	-0.343	2.38e-87
298	ARPC5	-0.052	1.11e-11
299	ARPC5L	-0.199	2.13e-08
300	ARPP19	-0.195	4.41e-08
301	ARRDC3	-0.327	1.23e-148
302	ARSB	-0.085	3.8e-09
303	ARVCF	-0.118	2.15e-13
304	ASAP1	-0.018	1.11e-09
305	ASB9	-0.182	2.48e-08
306	ASCC1	-0.065	1.08e-11
307	ASCC3	-0.208	1.53e-06
308	ASF1A	-0.204	8.21e-10
309	ASH1L	-0.328	1.49e-26
310	ASL	-0.122	2.88e-19
311	ASNS	-0.04	1.26e-12
312	ASNSD1	-0.158	7.47e-07
313	ASPA	-0.474	2.22e-19
314	ASPG	-0.091	1.09e-42
315	ASPM	-0.158	2.29e-09
316	ASRGL1	-0.259	1.74e-39
317	ASS1	-0.131	2.3e-37
318	ASTL	-0.011	3.33e-15
319	ATAD2	-0.05	4.05e-12
320	ATAD2B	-0.253	6.06e-09
321	ATAD3B	-0.149	1.05e-13
322	ATAD5	-0.199	1.24e-11
323	ATF1	-0.29	6.31e-08
324	ATF2	-0.196	6.1e-08
325	ATF3	-0.099	7.26e-79
326	ATF4	-0.572	5.44e-22
327	ATF7IP	-0.17	6.22e-08
328	ATG13	-0.039	7.89e-08
329	ATG2A	-0.145	5.45e-17
330	ATG5	-0.172	3.17e-08
331	ATIC	-0.299	4.83e-11
332	ATL2	-0.29	3.24e-07
333	ATP10B	-0.01	1.67e-06
334	ATP11B	-0.27	6.07e-07
335	ATP11C	-0.225	6.35e-09
336	ATP12A	-0.013	1.16e-07
337	ATP13A2	-0.102	5.25e-10
338	ATP13A3	-0.213	8.92e-08
339	ATP1A1	-0.747	1.64e-157
340	ATP1B1	-0.238	1.13e-166
341	ATP23	-0.199	4.03e-07
342	ATP2A2	-0.183	2.06e-24
343	ATP2A3	-0.011	5.18e-16
344	ATP2B1	-0.158	4.64e-07
345	ATP2B4	-0.093	2.16e-27
346	ATP5B	-0.851	1.71e-70
347	ATP5C1	-0.475	2.59e-11
348	ATP5E	-0.595	1.12e-115
349	ATP5F1AW	-0.058	3.49e-274
350	ATP5F1AZ	-0.613	9.47e-16
351	ATP5G1	-0.225	2.05e-95
352	ATP5G2	-0.724	1.39e-08
353	ATP5G3	-0.328	2.14e-20
354	ATP5H	-0.655	1.09e-13
355	ATP5I	-0.344	5.76e-09
356	ATP5J	-0.647	7.16e-09
357	ATP5J2	-0.766	4.37e-36
358	ATP5O	-0.693	7.86e-27
359	ATP5PB	-0.516	3.84e-13
360	ATP6	-0.936	4.76e-50
361	ATP6AP1	-0.733	8.94e-11
362	ATP6AP2	-0.353	1.71e-08
363	ATP6V0A1	-0.47	4.17e-26
364	ATP6V0B	-0.566	8.9e-12
365	ATP6V0E1	-0.733	3.73e-12
366	ATP6V1A	-0.172	2.59e-07
367	ATP6V1B2	-0.201	3.47e-12
368	ATP6V1C2	-0.584	1.28e-16
369	ATP6V1G3	-0.633	3.38e-21
370	ATP7A	-0.101	9.54e-40
371	ATP8	-0.632	1.81e-11
372	ATP8A1	-0.038	7.73e-69
373	ATP8A2	-0.037	2.27e-08
374	ATP8B1	0	2.94e-14
375	ATPAF1	-0.163	4.77e-08
376	ATPIF1	-0.814	1.58e-43
377	ATR	-0.118	1.31e-07
378	ATRAID	-0.403	4.75e-10
379	ATRIP	-0.163	1.69e-07
380	ATRN	-0.408	8.52e-14
381	ATRNL1	-0.093	8.14e-09
382	ATRX	-0.343	5.43e-32
383	ATXN3	-0.056	2.17e-08
384	ATXN7	-0.123	1.09e-14
385	AUP1	-0.244	1.42e-30
386	AURKAIP1	-0.299	1.96e-09
387	AURKB	-0.104	5.58e-08
388	AvBD10	-0.992	1.07e-15
389	AvBD9	-0.645	8.45e-28
390	AVD	-0.008	1.37e-72
391	AVDL	-0.982	8.69e-07
392	AXL	-0.363	1.3e-20
393	B2M	-0.061	1.77e-232
394	B3GNT2	-0.045	9.71e-24
395	B3GNT7	-0.006	1.67e-06
396	B4GALT1	-0.048	6.04e-16
397	BAAT	-0.53	4.59e-78
398	BABAM1	-0.294	2.58e-07
399	BACE2	-0.035	8.62e-17
400	BACH1	-0.118	9.97e-111
401	BAG2	-0.14	1.66e-12
402	BAG3	-0.106	2.31e-26
403	BAHD1	-0.051	1.38e-13
404	BAIAP2	-0.259	8.87e-11
405	BAIAP2L1	-0.019	3.5e-11
406	BAK1	-0.009	5.42e-17
407	BARD1	-0.127	2.39e-11
408	BARX2	-0.042	6.66e-26
409	BASP1	-0.026	3.92e-21
410	BATF3	-0.001	1.23e-54
411	BAZ1A	-0.158	5.74e-41
412	BAZ1B	-0.335	2.73e-21
413	BAZ2A	-0.017	6.9e-11
414	BAZ2B	-0.214	7.94e-13
415	BBIP1	-0.543	5.52e-13
416	BBOX1	-0.367	7.57e-24
417	BBS4	0	4.82e-07
418	BBX	-0.175	8e-34
419	BCAP29	-0.188	2.11e-14
420	BCAR1	-0.189	1.3e-10
421	BCAR3	-0.006	5.92e-07
422	BCAS2	-0.33	6.77e-09
423	BCAT1	-0.317	8.76e-103
424	BCCIP	-0.163	1.6e-08
425	BCKDHA	-0.195	1.97e-11
426	BCKDHB	-0.298	7.14e-14
427	BCKDK	-0.157	9.74e-08
428	BCL11A	-0.048	6.35e-09
429	BCL11B	-0.004	5.2e-32
430	BCL2	-0.26	4.49e-07
431	BCL2A1	-0.006	3.24e-39
432	BCL2L10	-0.067	1.99e-50
433	BCL6	-0.051	2.67e-35
434	BCL9	-0.109	7.22e-07
435	BCLAF1	-0.208	5.2e-14
436	BCO1	-0.005	2.34e-08
437	BCR	-0.448	6.43e-07
438	BDH1A	-0.225	4.37e-08
439	BDH1B	-0.363	9.34e-31
440	BDH2	-0.506	2.2e-56
441	BEND3	-0.131	5.82e-07
442	BEND5	-0.024	4.73e-09
443	BEND6	-0.024	1.79e-07
444	BEND7	-0.032	2.92e-07
445	BF1	-0.151	5.63e-233
446	BF2	-0.122	0
447	BFAR	-0.09	4.57e-11
448	BG1	-0.419	1.17e-06
449	BG2	-0.296	1.09e-99
450	BG8	-0.684	0
451	BHLHE40	-0.19	3.38e-55
452	BICC1	-0.343	1.19e-44
453	BICD1	-0.035	9.89e-21
454	BID	-0.04	2.35e-18
455	BIN1	-0.06	2.1e-08
456	BIN2	-0.013	3.86e-24
457	BIRC2	-0.087	4.31e-159
458	BIRC5	-0.222	1.5e-13
459	BIRC6	-0.376	8e-07
460	BIRC8	-0.078	4.66e-08
461	BIVM	-0.181	2.37e-09
462	BLB1	-0.025	7.1e-18
463	BLB2	-0.038	4.44e-31
464	BLM	-0.081	3.14e-07
465	BLMH	-0.253	1.21e-08
466	BLOC1S1	-0.357	1.79e-09
467	BLOC1S5	-0.154	1.46e-06
468	BLVRA	-0.045	5.85e-09
469	BMF	-0.016	2.91e-09
470	BMP2K	-0.06	1.4e-14
471	BMP7	0	2.78e-28
472	BMPR2	-0.045	5.01e-07
473	BMS1	-0.299	6.47e-09
474	BNIP2	-0.05	6.87e-09
475	BNIP3L	-0.16	4.68e-13
476	BOC	-0.111	7.53e-13
477	BOD1	-0.176	1.09e-07
478	BOD1L1	-0.416	1.14e-07
479	BOK	-0.303	8.15e-08
480	BOLA3	-0.125	1.71e-07
481	BORCS6	-0.138	4.5e-48
482	BORCS8	-0.276	8.54e-09
483	BPGM	-0.122	2.38e-07
484	BPNT1	-0.167	1.42e-07
485	BRAF	-0.089	2.63e-07
486	BRCA1	-0.186	3.26e-14
487	BRCA2	-0.267	2.47e-07
488	BRD1	-0.179	2.93e-24
489	BRD2	-0.299	1.15e-53
490	BRD4	-0.278	4.06e-22
491	BRIX1	-0.026	2.91e-30
492	BRMS1L	-0.176	5.59e-07
493	BROX	-0.09	4.35e-12
494	BRWD1	-0.149	2.77e-12
495	BSG	-0.867	7.59e-111
496	BSND	-0.688	1.37e-11
497	BST1	-0.054	1.53e-09
498	BTAF1	-0.076	4.03e-10
499	BTBD10	-0.033	3.48e-07
500	BTBD3	-0.125	1.25e-09
501	BTBD7	-0.079	4.05e-10
502	BTF3	-0.116	5.32e-14
503	BTF3L4	-0.235	3.05e-12
504	BTG1	-0.402	2.53e-53
505	BTG2	-0.123	9.22e-224
506	BTK	-0.208	7.56e-09
507	BTLA	-0.204	3.82e-08
508	BTN3A3L2	-0.128	2.78e-48
509	BTRC	-0.055	2.13e-08
510	BUB1	-0.095	1.98e-06
511	BUB1B	-0.109	9.53e-07
512	BUD31	-0.584	3.09e-08
513	BYSL	-0.281	2.06e-07
514	BZW1	-0.371	2.44e-07
515	BZW2	-0.163	7.33e-35
516	C10H15ORF48	-0.009	3.38e-156
517	C10orf2	-0.172	6.7e-11
518	C10orf90	-0.18	2.09e-11
519	C11orf52	-0.113	3.05e-17
520	C11orf54	-0.505	1.19e-28
521	C11orf57	-0.167	1.26e-06
522	C11orf58	-0.154	4.96e-09
523	C12orf10	-0.154	1.12e-06
524	C12orf4	-0.067	2.52e-09
525	C12orf45	-0.213	7.83e-09
526	C12orf57	-0.62	8.25e-09
527	C12orf65	-0.162	5.28e-09
528	C12orf73	-0.158	3.4e-08
529	C14orf105	-0.094	2.88e-19
530	C14orf2	-0.751	4.95e-24
531	C15orf39	-0.104	9.63e-08
532	C15ORF40	-0.167	9.02e-07
533	C15orf61	-0.131	4.8e-10
534	C16orf87	-0.199	4.59e-08
535	C18orf21	-0.113	4.37e-09
536	C18orf32	-0.051	2.1e-07
537	C18orf8	-0.062	8.63e-13
538	C19orf12	-0.095	4.69e-08
539	C19orf24	-0.176	3e-07
540	C19orf70	-0.52	3.44e-64
541	C1H3ORF52	-0.059	5.71e-55
542	C1orf106	0	1.27e-08
543	C1orf112	-0.1	4.91e-08
544	C1orf131	-0.165	6.06e-11
545	C1orf210	-0.292	2.93e-27
546	C1orf35	-0.24	6.58e-09
547	C1orf43	-0.271	3.17e-07
548	C1orf52	-0.158	1.84e-07
549	C1orf53	-0.309	4.98e-21
550	C1QA	-0.002	6.74e-23
551	C1QB	0	9.31e-17
552	C1QBP	-0.462	1.21e-09
553	C1QC	-0.004	5.69e-24
554	C1QL2	-0.106	1.76e-11
555	C1QTNF9B	-0.774	3.03e-115
556	C1R	-0.018	3.7e-44
557	C1S	-0.028	4.75e-115
558	C20H20ORF24	-0.385	1.91e-08
559	C21orf91	-0.03	9.04e-34
560	C22orf39	-0.339	7.54e-12
561	C26H6ORF125	-0.385	1.33e-08
562	C2CD4A	-0.013	7.34e-48
563	C2H8orf76	-0.032	1.94e-09
564	C2H8ORF76	-0.27	3.02e-31
565	C3	-0.005	1.62e-41
566	C3H1ORF115	0	1.44e-07
567	C3H6ORF163	-0.075	8.9e-20
568	C3H8ORF80	-0.068	1.7e-22
569	C4	-0.18	2.15e-72
570	C4BPG	-0.284	8.45e-14
571	C4BPS	-0.033	1.98e-13
572	C4H4ORF32	-0.133	2.36e-13
573	C4H4ORF46	-0.249	2.74e-08
574	C5	-0.082	6.67e-10
575	C5AR1	-0.005	2.41e-10
576	C5orf15	-0.398	7.05e-07
577	C5orf63	-0.15	1.82e-08
578	C6orf132	-0.003	1.87e-08
579	C6orf62	-0.223	2.03e-70
580	C7orf26	-0.1	1.32e-06
581	C7orf50	-0.081	1.1e-06
582	C7orf73	-0.326	1.88e-07
583	C8G	-0.313	9.44e-29
584	C8orf4	-0.05	2.08e-09
585	C8orf59	-0.339	4.13e-08
586	C9ORF152	-0.003	1.65e-16
587	C9orf40	-0.087	8.99e-07
588	C9ORF58	-0.059	5.18e-14
589	C9orf64	-0.167	1.44e-06
590	C9orf78	-0.244	1.01e-06
591	C9orf85	-0.149	1.79e-06
592	CA2	-0.177	1.08e-08
593	CA8	-0.033	1.26e-49
594	CAAP1	-0.021	5.13e-10
595	CABIN1	-0.122	1.43e-06
596	CACUL1	-0.084	2.07e-22
597	CAD	-0.136	1.91e-12
598	CALCOCO2	-0.129	3.74e-100
599	CALM1	-0.638	4.06e-36
600	CALM2	-0.643	1.75e-23
601	CALML3	-0.016	1.78e-20
602	CALML4	-0.01	3.63e-27
603	CALR	-0.785	9.54e-65
604	CAMK1D	-0.014	4.74e-09
605	CAMK2B	-0.013	1.33e-15
606	CAMK2D	-0.013	2.86e-13
607	CAMK2G	-0.035	1.99e-13
608	CAMKK2	-0.013	1.06e-48
609	CAMLG	-0.222	7.45e-09
610	CAMSAP1	-0.154	7.01e-07
611	CAMTA1	-0.252	1.11e-11
612	CAND1	-0.258	1.22e-06
613	CANX	-0.652	1.31e-46
614	CAP1	-0.224	8.27e-21
615	CAP2	-0.013	1.35e-28
616	CAPG	-0.01	2.5e-13
617	CAPN11	-0.081	8.06e-12
618	CAPN14	0	1.44e-07
619	CAPSL	-0.057	9.21e-21
620	CAPZA1	-0.167	8.84e-13
621	CAPZA2	-0.299	1.09e-27
622	CAPZB	-0.319	2.85e-19
623	CARD11	-0.208	2.41e-09
624	CARD19	-0.041	9.77e-22
625	CARD9	-0.027	4.7e-07
626	CARMIL1	-0.096	8.34e-52
627	CARNMT1	-0.255	1.44e-22
628	CARS	-0.086	1.94e-29
629	CARS2	-0.222	4.64e-11
630	CASC3	-0.357	7.37e-07
631	CASC4	-0.645	5.14e-41
632	CASD1	-0.109	1.96e-07
633	CASK	-0.429	2.24e-17
634	CASP1	-0.019	2.45e-29
635	CASP10	0	8.82e-07
636	CASP18	-0.013	2.16e-24
637	CASP3	-0.16	1.51e-12
638	CASP6	-0.01	1.34e-10
639	CASP7	-0.013	2.31e-74
640	CASP8AP2	-0.088	5.16e-16
641	CASP9	-0.031	1.06e-09
642	CASZ1	0	1.25e-15
643	CAT	-0.801	5.63e-64
644	CATHB1	-0.796	2.41e-16
645	CBFA2T3	-0.077	6.01e-07
646	CBFB	-0.052	2.32e-12
647	CBL	-0.077	1.28e-13
648	CBR3	-0.564	8.95e-12
649	CBWD1	-0.057	2.29e-07
650	CBX3	-0.223	5.48e-10
651	CBX5	-0.213	1.36e-10
652	CBX7	-0.025	2.29e-21
653	CBY1	-0.031	1.58e-07
654	CCDC12	-0.064	2.17e-08
655	CCDC126	-0.222	1.54e-08
656	CCDC134	-0.208	5.5e-13
657	CCDC149	-0.016	2.65e-07
658	CCDC152	-0.19	4.26e-10
659	CCDC173	-0.017	3.11e-53
660	CCDC186	-0.235	1.39e-47
661	CCDC189	-0.122	4.99e-07
662	CCDC25	-0.312	1.95e-06
663	CCDC30	-0.227	5.64e-27
664	CCDC32	-0.208	1.47e-07
665	CCDC43	-0.217	6.14e-07
666	CCDC47	-0.17	9.81e-08
667	CCDC50	-0.315	5.1e-09
668	CCDC58	-0.149	3.57e-07
669	CCDC71L	-0.091	1.42e-10
670	CCDC85C	-0.082	2.1e-13
671	CCDC86	-0.326	3.39e-09
672	CCDC90B	-0.158	1.5e-07
673	CCDC92	-0.06	1.18e-06
674	CCL19	0	1.99e-16
675	CCL26	-0.003	6.17e-33
676	CCN2	-0.014	5.53e-67
677	CCNA2	-0.176	3.96e-12
678	CCNB1	-0.208	2.42e-13
679	CCND1	-0.167	1.49e-28
680	CCND2	-0.085	3.92e-25
681	CCND3	-0.04	3.23e-13
682	CCNDBP1	-0.226	4.86e-09
683	CCNE2	-0.095	4.69e-11
684	CCNG1	-0.172	6.97e-07
685	CCNG2	-0.074	2.29e-11
686	CCNH	-0.08	1.62e-12
687	CCNI	-0.733	4.16e-51
688	CCNK	-0.199	1.51e-09
689	CCNL1	-0.122	1.15e-19
690	CCNL2	-0.196	1.92e-28
691	CCNY	-0.104	1.5e-07
692	CCPG1	-0.224	5.34e-11
693	CCR2	-0.009	2.7e-07
694	CCS	-0.151	7.49e-09
695	CCSAP	-0.118	8.96e-08
696	CCSER2	-0.255	4.28e-14
697	CCT2	-0.398	2.06e-07
698	CCT4	-0.439	4.18e-08
699	CCT5	-0.516	1.44e-11
700	CCT6A	-0.511	7.57e-38
701	CCT8	-0.362	3.32e-08
702	CD151	-0.048	1.09e-09
703	CD164	-0.77	1.29e-09
704	CD164L2	-0.01	8.02e-09
705	CD2	-0.103	6.23e-07
706	CD24	-0.006	2.73e-22
707	CD244	-0.005	2.46e-09
708	CD247	-0.012	3.17e-31
709	CD274	-0.001	1.67e-61
710	CD28	-0.004	5.22e-18
711	CD300LG	-0.005	5.92e-34
712	CD38	-0.008	9.14e-22
713	CD3D	-0.015	1.53e-45
714	CD3E	-0.006	3.83e-31
715	CD44	-0.022	1.26e-39
716	CD47	-0.321	5.19e-42
717	CD5	-0.008	3.43e-14
718	CD55	-0.032	2.33e-07
719	CD59	-0.074	5.47e-07
720	CD63	-0.699	1.69e-14
721	CD69L	-0.013	2.87e-11
722	CD7	-0.005	7.38e-63
723	CD72	-0.312	5.79e-09
724	CD74	-0.06	5.12e-24
725	CD79B	-0.258	3.57e-07
726	CD81	-0.101	5.96e-33
727	CD83	-0.022	1.43e-30
728	CD8A	-0.021	3.18e-12
729	CD99	-0.011	3.95e-11
730	CDA	-0.331	1.46e-09
731	CDC14A	-0.109	2.99e-16
732	CDC14B	-0.026	3.56e-08
733	CDC20	-0.109	1.68e-07
734	CDC25A	-0.158	5.97e-11
735	CDC27	-0.222	4.45e-07
736	CDC2L1	-0.221	1.46e-07
737	CDC37L1	-0.085	3.14e-10
738	CDC42	-0.353	1.33e-36
739	CDC42EP4	-0.074	1.57e-07
740	CDC42SE1	-0.343	7.1e-12
741	CDC42SE2	-0.082	2.88e-33
742	CDC45	-0.167	4.81e-14
743	CDC5L	-0.318	3.22e-18
744	CDC6	-0.136	8.97e-14
745	CDC7	-0.095	4.97e-09
746	CDC73	-0.032	2.33e-12
747	CDCA2	-0.118	1.23e-06
748	CDCA3	-0.167	1.52e-12
749	CDCA4	-0.048	2.54e-09
750	CDCA7	-0.235	1.03e-14
751	CDCA7L	-0.281	4.05e-09
752	CDCP1	-0.006	1.46e-10
753	CDH1	-0.01	2.41e-97
754	CDH2	-0.026	6.63e-08
755	CDH3	-0.029	1.58e-44
756	CDH4	-0.072	5.06e-15
757	CDH6	-0.161	1.12e-77
758	CDHR2	-0.396	3.98e-27
759	CDHR3	-0.157	6.35e-18
760	CDHR5	-0.294	4.56e-23
761	CDIPT	-0.058	1.91e-09
762	CDK1	-0.249	5.4e-11
763	CDK13	-0.283	5.65e-10
764	CDK15	-0.14	8.15e-08
765	CDK17	-0.106	1.14e-22
766	CDK18	-0.384	1.68e-50
767	CDK2	-0.208	1.37e-11
768	CDK2AP2	-0.165	1.79e-17
769	CDK5RAP2	-0.281	6.92e-09
770	CDK5RAP3	-0.208	2.74e-08
771	CDKAL1	-0.176	8.78e-07
772	CDKN1A	-0.014	4.87e-16
773	CDKN1B	-0.12	2.4e-25
774	CDKN1C	-0.017	1.06e-26
775	CDKN3	-0.113	9.1e-08
776	CDO1	-0.715	1.39e-29
777	CDS1	-0.236	6.09e-13
778	CDS2	-0.035	4.26e-07
779	CDT1	-0.163	1.97e-08
780	CDV3	-0.364	6.9e-46
781	CEBPA	-0.106	1.36e-06
782	CEBPB	-0.009	1.02e-147
783	CEBPD	-0.148	5.95e-26
784	CEBPZ	-0.126	2.29e-10
785	CELSR1	-0.01	4.8e-16
786	CENPA	-0.158	5.65e-11
787	CENPC	-0.118	1.52e-08
788	CENPE	-0.167	2.54e-13
789	CENPF	-0.172	3.02e-08
790	CENPH	-0.104	1.22e-06
791	CENPI	-0.1	7.64e-11
792	CENPK	-0.127	4.14e-13
793	CENPM	-0.104	1.55e-07
794	CENPN	-0.127	2.11e-08
795	CENPO	-0.072	7.07e-08
796	CENPP	-0.104	1.37e-10
797	CENPS	-0.176	2.62e-13
798	CENPT	-0.122	9.02e-07
799	CENPU	-0.113	1.32e-08
800	CENPV	-0.509	1.76e-89
801	CENPW	-0.104	1.66e-08
802	CENPX	-0.222	3.36e-08
803	CEP112	-0.131	4.38e-08
804	CEP120	-0.026	1.58e-12
805	CEP135	-0.109	1.23e-08
806	CEP170	-0.021	7.41e-10
807	CEP170B	-0.045	5.78e-07
808	CEP192	-0.122	2.16e-07
809	CEP290	-0.136	1.89e-06
810	CEP295	-0.122	8.64e-07
811	CEP55	-0.118	1.57e-10
812	CEP63	-0.104	3.34e-07
813	CEP85L	-0.02	4.45e-21
814	CES1L1	-0.207	1.75e-08
815	CETN1	-0.149	2.02e-11
816	CFAP206	-0.059	2.07e-10
817	CFAP410	-0.127	2.06e-08
818	CFH	-0.624	6.57e-73
819	CFLAR	-0.109	1.27e-17
820	CFTR	-0.098	6.07e-08
821	CGAS	-0.021	3.76e-15
822	CGGBP1	-0.113	1.22e-06
823	CGN	-0.003	5.48e-12
824	CGTL	-0.616	1.47e-112
825	CHAC1	-0.013	1.12e-11
826	CHAF1A	-0.199	4.48e-08
827	CHAF1B	-0.158	3.1e-07
828	CHCHD1	-0.321	4.91e-08
829	CHCHD10	-0.219	1.66e-92
830	CHCHD2	-0.299	4.6e-30
831	CHCHD3	-0.317	4.8e-07
832	CHCHD4	-0.213	2.87e-11
833	CHCHD5	-0.213	3.69e-09
834	CHD1	-0.107	7.68e-30
835	CHD2	-0.152	3.64e-09
836	CHD4	-0.212	6.58e-48
837	CHD6	-0.142	4.32e-07
838	CHD7	-0.134	5.97e-28
839	CHD9	-0.169	1.71e-14
840	CHDH	-0.456	1.76e-85
841	CHEK1	-0.158	6.87e-13
842	CHERP	-0.167	2.29e-08
843	CHKA	-0.067	7.17e-69
844	CHMP1B	-0.142	1.42e-09
845	CHMP2A	-0.179	9.97e-22
846	CHMP2B	-0.128	3.46e-10
847	CHMP3	-0.344	5.9e-07
848	CHMP4B	-0.311	4.13e-19
849	CHMP4C	-0.01	5.65e-12
850	CHMP5	-0.162	8.95e-11
851	CHN2	-0.005	7.6e-28
852	CHORDC1	-0.249	1.54e-06
853	CHP1	-0.307	3.2e-09
854	CHPT1	-0.018	2.71e-07
855	CHRAC1	-0.176	1.86e-07
856	CHST11	-0.32	1.58e-14
857	CHST13	-0.113	3.41e-10
858	CHST6	-0.108	3.28e-20
859	CHTF8	-0.136	9.75e-11
860	CHTOP	-0.151	8.8e-08
861	CHURC1	-0.638	2.51e-07
862	CIAO1	-0.249	1.42e-06
863	CIB1	-0.138	6.22e-10
864	CIB2	-0.118	1.12e-09
865	CIDEC	-0.171	6.22e-09
866	CIR1	-0.204	4.41e-07
867	CISD1	-0.335	4.35e-09
868	CISD2	-0.43	2.86e-10
869	CISH	-0.011	3.97e-42
870	CIT	-0.072	3.68e-07
871	CITED2	-0.135	3.84e-14
872	CKAP2	-0.131	1.63e-11
873	CKAP5	-0.085	2.69e-12
874	CKS1B	-0.267	5.39e-13
875	CL2	-0.855	0
876	CLASP1	-0.226	1.23e-06
877	CLASP2	-0.118	2.29e-18
878	CLCN2	-0.156	6.66e-22
879	CLCN6	-0.069	2.16e-16
880	CLCNKB	-0.719	2.7e-18
881	CLDN1	-0.081	1.11e-37
882	CLDN10	-0.89	9.43e-106
883	CLDN3	-0.003	1.02e-39
884	CLEC16A	-0.208	9.14e-07
885	CLIC2	-0.018	2.29e-34
886	CLIC3	-0.058	2.59e-10
887	CLIC4	-0.582	4.84e-09
888	CLIC5	-0.434	1.21e-10
889	CLINT1	-0.299	1.21e-06
890	CLIP1	-0.287	7.03e-11
891	CLIP2	-0.113	1.61e-06
892	CLMN	-0.026	1.96e-06
893	CLN8	-0.099	2.53e-09
894	CLNS1A	-0.308	3.65e-12
895	CLPX	-0.24	2.04e-07
896	CLRN3	-0.22	2.62e-09
897	CLSPN	-0.095	2.34e-12
898	CLSTN2	-0.25	5.93e-71
899	CLSTN3	-0.021	3.91e-11
900	CLTA	-0.404	3.91e-35
901	CLTB	-0.227	1.15e-10
902	CLU	-0.031	3.43e-117
903	CLUH	-0.244	8.11e-60
904	CLYBL	-0.085	1.93e-09
905	CMBL	0	2.06e-06
906	CMC1	-0.208	1.29e-06
907	CMC4	-0.143	2.08e-07
908	CMIP	-0.448	4.32e-09
909	CMPK1	-0.123	8.05e-07
910	CMPK2	-0.004	6.74e-260
911	CMSS1	-0.043	3.09e-10
912	CMTM6	-0.019	7.73e-15
913	CMTM7	-0.016	9.43e-14
914	CMTR1	-0.029	3.01e-60
915	CNDP1	-0.105	9.81e-16
916	CNDP2	-0.435	7.04e-08
917	CNIH4	-0.207	1.38e-07
918	CNN2	-0.011	2.87e-19
919	CNN3	-0.362	1.37e-40
920	CNNM2	-0.345	1.47e-14
921	CNOT2	-0.335	1.33e-08
922	CNOT4	-0.121	1.01e-07
923	CNOT6	-0.222	1.7e-08
924	CNOT6L	-0.176	1.07e-09
925	CNOT7	-0.228	2.92e-11
926	CNOT9	-0.231	1.52e-07
927	CNP	-0.023	3.66e-64
928	CNPPD1	-0.213	2.03e-07
929	CNTNAP2	-0.052	4.9e-11
930	CNTRL	-0.096	2.31e-12
931	COA3	-0.362	1.13e-07
932	COA6	-0.266	5.63e-11
933	COBL	-0.006	4.35e-09
934	COBLL1	-0.029	7.04e-18
935	COIL	-0.098	7.91e-11
936	COL17A1	-0.006	6.7e-16
937	COL18A1	-0.084	1.16e-10
938	COL19A1	-0.09	1.5e-29
939	COL1A2	-0.492	3.37e-08
940	COL3A1	-0.54	2.55e-09
941	COL4A1	-0.799	2.85e-42
942	COL4A2	-0.548	1.1e-17
943	COL4A3BP	-0.058	5.34e-26
944	COL7A1	-0.003	7.93e-08
945	COLEC12	-0.45	8.27e-20
946	COMMD10	-0.122	1.1e-07
947	COMMD2	-0.145	1e-08
948	COMMD3	-0.265	3.04e-18
949	COMMD4	-0.33	5.97e-07
950	COMMD5	-0.249	3.1e-08
951	COMMD7	-0.281	7.04e-09
952	COMMD8	-0.102	8.5e-25
953	COMTD1	-0.094	4.5e-14
954	COPA	-0.339	1.25e-08
955	COPB2	-0.312	7.72e-09
956	COPE	-0.33	7.64e-07
957	COPS3	-0.157	4.82e-08
958	COPS4	-0.249	2.37e-08
959	COPS5	-0.249	9.01e-10
960	COPS7B	-0.118	4.65e-08
961	COPS8	-0.181	9.82e-07
962	COPS9	-0.629	1.32e-07
963	COQ10B	-0.264	8.24e-13
964	COQ5	-0.163	1.52e-07
965	COQ6	-0.104	8.36e-08
966	COQ7	-0.167	1.4e-06
967	COQ9	-0.307	1.88e-06
968	CORO1C	-0.074	8.88e-29
969	CORO2A	0	1.11e-09
970	COTL1	-0.692	6.94e-08
971	COX1	-0.949	5.53e-44
972	COX11	-0.118	1.3e-06
973	COX14	-0.637	6.9e-09
974	COX18	-0.072	8.98e-07
975	COX19	-0.29	1.46e-08
976	COX2	-0.999	1.59e-216
977	COX3	-0.999	8.17e-30
978	COX4I1	-0.789	1.35e-38
979	COX5A	-0.289	1.46e-61
980	COX6A1	-0.469	4.24e-103
981	COX6C	-0.76	6.65e-13
982	COX7A2	-0.592	1.85e-24
983	COX7B	-0.77	6.32e-34
984	COX7C	-0.379	7.22e-45
985	COX8A	-0.927	7.2e-41
986	CPEB4	-0.511	2.69e-25
987	CPN1	-0.777	4.64e-59
988	CPNE2	-0.004	1.86e-26
989	CPNE3	-0.123	3.66e-09
990	CPNE8	-0.051	4.68e-09
991	CPOX	-0.363	2.02e-13
992	CPPED1	-0.633	2e-66
993	CPSF2	-0.186	1.11e-10
994	CPSF3	-0.154	1.6e-06
995	CPSF4	-0.199	3.43e-09
996	CPSF6	-0.135	3.73e-15
997	CPSF7	-0.163	2.83e-08
998	CPT2	-0.325	8.95e-10
999	CRABP1	-0.57	3.16e-19
1000	CRACD	-0.167	3.44e-33
1001	CRAMP1	-0.052	1.85e-08
1002	CRAT	-0.321	8.76e-10
1003	CRBN	-0.038	6.23e-11
1004	CRCBL	-0.011	2.95e-12
1005	CREB1	-0.244	6.86e-07
1006	CREB3L2	-0.27	6.85e-08
1007	CREB3L3	-0.343	9.07e-60
1008	CREB3L4	-0.221	5.85e-07
1009	CREB5	-0.004	1.66e-51
1010	CREBBP	-0.238	9.17e-08
1011	CREBL2	-0.42	8.64e-25
1012	CREBRF	-0.116	1.63e-35
1013	CREBZF	-0.122	1.35e-06
1014	CREG1	-0.402	4.82e-25
1015	CRELD2	-0.265	4.51e-38
1016	CREM	-0.056	1.54e-217
1017	CRIM1	-0.113	5.72e-12
1018	CRIP1	-0.022	2.75e-23
1019	CRISPLD2	-0.258	1.74e-14
1020	CRK	-0.16	6.16e-09
1021	CRLF3	-0.075	5.8e-08
1022	CRMP1	-0.074	4.01e-18
1023	CRNKL1	-0.1	8.47e-08
1024	CROT	-0.247	4.84e-07
1025	CRTC1	-0.074	2.05e-06
1026	CRYAB	-0.199	2.69e-12
1027	CRYL1	-0.235	4.44e-09
1028	CRYZ	-0.707	2.04e-65
1029	CS	-0.294	3.65e-09
1030	CSAD	-0.489	3.07e-40
1031	CSE1L	-0.24	1.29e-07
1032	CSF1R	-0.011	5.68e-26
1033	CSF2RA	0	9.11e-12
1034	CSF3R	-0.009	9.23e-30
1035	CSK	-0.095	1.67e-16
1036	CSNK1A1	-0.429	3.88e-17
1037	CSNK1E	-0.075	5.71e-14
1038	CSNK1G1	-0.33	4.44e-08
1039	CSNK1G2	-0.253	1.25e-09
1040	CSNK2A2	-0.177	2.27e-07
1041	CSRNP1	-0.043	8.39e-28
1042	CSRP2	-0.035	7.62e-10
1043	CST3	-0.666	7.65e-16
1044	CSTB	-0.177	7.12e-08
1045	CTBPL	-0.187	1.02e-06
1046	CTCF	-0.249	1.51e-09
1047	CTDSPL	-0.516	1.82e-50
1048	CTH	-0.814	5.13e-107
1049	CTNNA1	-0.396	4.32e-07
1050	CTNNAL1	-0.122	1.98e-19
1051	CTNNB1	-0.356	7.56e-67
1052	CTNND1	-0.064	4.8e-30
1053	CTPS1	-0.023	1.47e-08
1054	CTR9	-0.271	9.65e-10
1055	CTSA	-0.591	3.04e-17
1056	CTSB	-0.258	2.62e-10
1057	CTSC	-0.258	1.04e-39
1058	CTSH	-0.141	8.83e-38
1059	CTSK	-0.318	4.4e-09
1060	CTSS	-0.028	7.25e-111
1061	CTSV	-0.502	1.93e-21
1062	CTSZ	-0.46	8.17e-79
1063	CTTN	-0.068	5.31e-07
1064	CTTNBP2NL	-0.067	2.13e-17
1065	CUBN	-0.767	9.4e-163
1066	CUEDC2	-0.122	1.9e-10
1067	CUL1	-0.29	4.49e-08
1068	CUL4B	-0.262	4.12e-08
1069	CWC15	-0.182	3.57e-07
1070	CWC22	-0.099	1.65e-09
1071	CWC27	-0.07	2.78e-08
1072	CX3CL1	-0.025	4.55e-07
1073	CXCL13L2	-0.063	2.4e-10
1074	CXCR4	-0.016	7.19e-36
1075	CXorf21	-0.095	2.76e-09
1076	CXorf23	-0.082	2.14e-14
1077	CXorf40B	-0.146	3.66e-07
1078	CYB561D2	-0.312	3.14e-07
1079	CYB5A	-0.787	2.56e-157
1080	CYB5B	-0.362	4.38e-10
1081	CYB5R1	-0.235	1.25e-06
1082	CYB5R2	-0.086	9.95e-140
1083	CYBA	-0.15	6.81e-44
1084	CYBB	-0.158	1.15e-13
1085	CYBC1	-0.018	2.27e-08
1086	CYCS	-0.618	5.81e-53
1087	CYFIP1	-0.134	3.11e-08
1088	CYFIP2	-0.244	1.33e-06
1089	CYGB	-0.087	4.69e-15
1090	CYP17A1	-0.077	2.48e-21
1091	CYP1A2	-0.34	1.07e-86
1092	CYP24A1	-0.248	1.68e-14
1093	CYP2AC1	-0.93	5.09e-101
1094	CYP2AC2	-0.587	2.76e-45
1095	CYP2C18	-0.016	5.83e-17
1096	CYP2C23a	-0.174	5.27e-27
1097	CYP2D6	-0.06	3.12e-30
1098	CYP2J21	-0.151	1.86e-21
1099	CYP2J22	-0.024	9.08e-12
1100	CYP3A4	-0.15	3.65e-15
1101	CYP3A5	0	1.25e-15
1102	CYP46A1	-0.333	2.39e-35
1103	CYP4A22	-0.249	1.05e-21
1104	CYP4B7	-0.821	0
1105	CYP4F11	-0.849	8.48e-211
1106	CYP4V2	-0.19	2.2e-20
1107	CYP51A1	-0.131	3.55e-15
1108	CYP7B1	-0.433	1.54e-39
1109	CYR61	-0.024	5.47e-11
1110	CYSRT1	-0.003	6.9e-14
1111	CYSTM1	-0.106	7.3e-35
1112	CYTB	-0.986	5.63e-128
1113	CYTH3	-0.035	4.06e-08
1114	CYTH4	-0.031	1.24e-07
1115	CYTIP	-0.006	2.87e-26
1116	CZH18ORF25	-0.038	1.68e-18
1117	DAB1	-0.677	6.86e-19
1118	DAB2	-0.652	1.54e-55
1119	DAB2IP	-0.258	1.34e-08
1120	DACH1	-0.048	6.52e-28
1121	DAD1	-0.43	2.42e-07
1122	DAG1	-0.439	1.75e-09
1123	DALRD3	-0.075	3.16e-36
1124	DAO	-0.535	9.24e-41
1125	DAP3	-0.149	8.64e-07
1126	DAPK1	-0.018	1.58e-13
1127	DARS	-0.276	1.27e-10
1128	DAZAP1	-0.122	1.72e-07
1129	DBF4	-0.186	7.43e-09
1130	DBI	-0.66	1.52e-23
1131	DBNDD2	-0.01	8.47e-44
1132	DBNL	-0.084	4.14e-13
1133	DBR1	-0.148	2.72e-08
1134	DCAF1	-0.199	1.13e-08
1135	DCAF10	-0.043	8.94e-07
1136	DCAF13	-0.195	2.02e-08
1137	DCAF5	-0.043	3.84e-07
1138	DCAF6	-0.126	1.89e-07
1139	DCDC2	-0.195	1.71e-16
1140	DCK	-0.213	2.24e-14
1141	DCK2	-0.036	4.74e-13
1142	DCLRE1A	-0.163	5.8e-10
1143	DCN	-0.466	4.26e-09
1144	DCP2	-0.072	3.58e-08
1145	DCPS	-0.109	6.39e-08
1146	DCTN3	-0.084	1.07e-35
1147	DCTN6	-0.285	1.16e-06
1148	DCUN1D1	-0.087	1.24e-07
1149	DCUN1D5	-0.213	5.41e-09
1150	DCXR	-0.655	6.51e-10
1151	DDA1	-0.121	1.88e-39
1152	DDAH1	-0.57	4.51e-08
1153	DDB1	-0.253	1.81e-06
1154	DDIT4	-0.031	1.51e-78
1155	DDOST	-0.426	9.64e-18
1156	DDRGK1	-0.416	7.26e-10
1157	DDX1	-0.321	6.78e-10
1158	DDX17	-0.43	2.74e-64
1159	DDX18	-0.24	1.36e-10
1160	DDX21	-0.176	7.17e-10
1161	DDX23	-0.157	1.7e-07
1162	DDX24	-0.19	3.63e-08
1163	DDX27	-0.14	4.35e-10
1164	DDX28	-0.127	3.1e-07
1165	DDX3X	-0.196	2.07e-14
1166	DDX46	-0.25	1.48e-09
1167	DDX5	-0.77	3.63e-32
1168	DDX51	-0.186	5.84e-10
1169	DDX6	-0.248	4.19e-15
1170	DDX60	-0.001	3.37e-141
1171	DECR2	-0.023	2.27e-138
1172	DEF6	-0.009	1.04e-22
1173	DEGS1	-0.303	4.54e-10
1174	DEK	-0.175	9.71e-16
1175	DENND1B	-0.159	6.58e-12
1176	DENND2D	-0.03	3.21e-20
1177	DENND4A	-0.067	2.05e-15
1178	DENND4C	-0.035	3.56e-10
1179	DENND5A	-0.038	3.85e-10
1180	DENND5B	-0.13	1.85e-06
1181	DEPDC7	-0.13	5.08e-13
1182	DEPTOR	-0.133	6.15e-07
1183	DERA	-0.335	8.38e-14
1184	DERL3	-0.263	1e-28
1185	DESI1	-0.249	1.25e-06
1186	DESI2	-0.045	1.06e-10
1187	DGAT2	-0.314	3.24e-27
1188	DGCR2	-0.074	7.24e-08
1189	DGKD	-0.093	1.64e-12
1190	DGKH	-0.035	6.4e-09
1191	DGUOK	-0.077	6.16e-07
1192	DHCR7	-0.078	1.17e-10
1193	DHDDS	-0.136	6.95e-08
1194	DHFR	-0.09	7.44e-08
1195	DHH	-0.135	1.81e-11
1196	DHODH	-0.231	3.86e-10
1197	DHRS11	-0.205	9.67e-11
1198	DHRS13	-0.253	4.78e-22
1199	DHRS7	-0.217	1.67e-08
1200	DHTKD1	-0.289	2.1e-17
1201	DHX29	-0.178	6.15e-12
1202	DHX33	-0.176	2.34e-08
1203	DHX36	-0.109	8.81e-07
1204	DHX58	-0.006	2.02e-73
1205	DIAPH2	-0.369	3.5e-49
1206	DIAPH3	-0.095	3.6e-09
1207	DIDO1	-0.253	5.46e-09
1208	DIO1	-0.391	5.18e-82
1209	DIP2B	-0.091	1.06e-09
1210	DIP2C	-0.128	4.14e-09
1211	DIRC2	-0.228	8.22e-09
1212	DIS3	-0.122	3.49e-07
1213	DKC1	-0.276	2.11e-07
1214	DKK3	-0.095	5.32e-08
1215	DLAT	-0.195	2.42e-07
1216	DLD	-0.276	6.84e-12
1217	DLG3	-0.003	3.47e-08
1218	DLG5	-0.214	1.82e-06
1219	DLL1	-0.003	7.97e-14
1220	DLST	-0.172	1.84e-08
1221	DM5L	-0.296	5.1e-71
1222	DMA	-0.019	1.16e-14
1223	DMB2	-0.018	1.58e-18
1224	DMRT2	0	2.33e-08
1225	DMXL1	-0.093	1.46e-08
1226	DNA2	-0.118	1.03e-10
1227	DNAAF9	-0.283	1e-07
1228	DNAJA1	-0.285	2.53e-36
1229	DNAJA2	-0.253	5.02e-09
1230	DNAJA3	-0.24	3.29e-07
1231	DNAJA4	-0.15	6.5e-16
1232	DNAJB12	-0.201	2.49e-13
1233	DNAJB4	-0.074	3.01e-45
1234	DNAJB6	-0.284	2.38e-09
1235	DNAJC10	-0.204	9.66e-08
1236	DNAJC11	-0.154	9.79e-07
1237	DNAJC13	-0.136	3.19e-12
1238	DNAJC14	-0.29	5.31e-09
1239	DNAJC15	-0.29	1.02e-11
1240	DNAJC18	-0.281	6.83e-07
1241	DNAJC19	-0.398	4.72e-08
1242	DNAJC21	-0.163	2.15e-07
1243	DNAJC22	-0.562	8.45e-120
1244	DNAJC6	-0.101	1.11e-18
1245	DNAJC7	-0.178	9.17e-10
1246	DNAJC8	-0.317	1.65e-10
1247	DNAJC9	-0.249	4.82e-10
1248	DNAL1	-0.038	4.14e-08
1249	DNLZ	-0.235	1.66e-11
1250	DNM1L	-0.339	2.88e-07
1251	DNMT3A	-0.257	2.19e-07
1252	DNPEP	-0.29	3.06e-09
1253	DNTTIP1	-0.285	1.45e-06
1254	DOCK10	-0.005	2.24e-22
1255	DOCK2	-0.016	2.97e-24
1256	DOCK8	-0.013	3.03e-16
1257	DOCK9	-0.069	3.93e-22
1258	DOHH	-0.24	2.29e-08
1259	DOK1	-0.017	5.99e-09
1260	DOLK	-0.108	1.19e-07
1261	DOLPP1	-0.086	9.74e-07
1262	DONSON	-0.104	6.87e-10
1263	DOP1B	-0.032	1.3e-45
1264	DOPEY2	-0.181	1.36e-06
1265	DPAGT1	-0.272	8.01e-14
1266	DPEP1	-0.204	8.78e-15
1267	DPH1	-0.208	2.37e-07
1268	DPH3P1	-0.082	2.09e-06
1269	DPH5	-0.144	4.54e-10
1270	DPH7	-0.136	1.01e-07
1271	DPM1	-0.19	8.05e-08
1272	DPP4	-0.727	6.03e-43
1273	DPY30	-0.253	2.31e-08
1274	DPYD	-0.426	1.51e-15
1275	DPYS	-0.716	2.53e-127
1276	DPYSL2	-0.126	3.14e-08
1277	DR1	-0.186	4.84e-07
1278	DRAM1	-0.001	2.43e-29
1279	DRAM2	-0.09	1.3e-06
1280	DRG1	-0.213	1.43e-08
1281	DSC1	-0.01	1.2e-18
1282	DSCC1	-0.078	1.25e-15
1283	DSEL	-0.055	1.13e-14
1284	DSG2	-0.01	7.39e-38
1285	DSN1	-0.213	1.02e-06
1286	DSP	-0.019	4.07e-22
1287	DST	-0.196	1.83e-35
1288	DSTN	-0.604	6.96e-102
1289	DTD1	-0.213	3.5e-07
1290	DTL	-0.118	7.39e-13
1291	DTWD1	-0.136	2.28e-07
1292	DTX2	-0.1	1.92e-12
1293	DTX3L	-0.02	1.49e-95
1294	DTYMK	-0.294	1.48e-11
1295	DUS4L	-0.109	1.86e-07
1296	DUSP1	-0.072	2.01e-43
1297	DUSP10	-0.05	2.09e-37
1298	DUSP12	-0.131	3.46e-09
1299	DUSP14	-0.023	7.88e-07
1300	DUSP16	-0.023	4.8e-61
1301	DUSP22	-0.267	5.63e-36
1302	DUSP4	-0.118	5.19e-08
1303	DUSP5	-0.012	1.08e-46
1304	DUSP6	-0.017	2.23e-08
1305	DUSP8	-0.003	1.19e-51
1306	DUT	-0.222	3.9e-10
1307	DYL1	-0.069	1.59e-21
1308	DYNC1H1	-0.415	2.87e-35
1309	DYNC1I2	-0.557	2.64e-08
1310	DYNC2LI1	-0.185	1.18e-13
1311	DYNLL1	-0.086	2.32e-07
1312	DYNLL2	-0.344	8e-13
1313	DYNLRB1	-0.113	6.88e-08
1314	DYRK1A	-0.152	9.67e-12
1315	E2F1	-0.199	1.37e-08
1316	E2F2	-0.127	2.81e-11
1317	E2F4	-0.258	8.85e-07
1318	E2F5	-0.145	4.71e-10
1319	E2F7	-0.113	1.3e-10
1320	EAF2	-0.09	1.67e-17
1321	EBNA1BP2	-0.281	1.13e-09
1322	ECE1	-0.301	2.85e-13
1323	ECH1	-0.281	2.35e-07
1324	ECHDC1	-0.079	6.89e-07
1325	ECHS1	-0.543	7.65e-11
1326	ECI1	-0.667	2.9e-16
1327	ECM1	-0.029	4.67e-69
1328	ECT2	-0.077	3.45e-07
1329	EDC3	-0.253	6.94e-07
1330	EDEM1	-0.177	3.59e-22
1331	EDN2	-0.004	2.34e-73
1332	EEA1	-0.235	8.25e-08
1333	EED	-0.154	4.22e-07
1334	EEF1A1	-0.907	1.5e-36
1335	EEF1B2	-0.719	2.88e-09
1336	EEF1D	-0.608	3.42e-08
1337	EEF1E1	-0.208	6.68e-08
1338	EEF1G	-0.09	6.98e-14
1339	EEF2	-0.819	5.17e-15
1340	EEF2K	-0.048	8.29e-07
1341	EFHD1	-0.121	7.01e-80
1342	EFL1	-0.208	5.99e-07
1343	EFNA5	-0.039	1.96e-34
1344	EFNB1	-0.106	1.98e-07
1345	EFTUD2	-0.208	2.88e-11
1346	EGFL7	-0.161	6.74e-16
1347	EGFR	-0.071	9.76e-14
1348	EGLN1	-0.511	2.28e-11
1349	EGR1	-0.036	1.77e-88
1350	EHD3	-0.367	8.24e-17
1351	EHF	-0.003	1.14e-14
1352	EHHADH	-0.656	2.52e-31
1353	EHMT1	-0.151	6.84e-11
1354	EI24	-0.231	3.09e-11
1355	EIF1	-0.674	1.05e-14
1356	EIF2A	-0.24	3.43e-07
1357	EIF2AK1	-0.051	2.13e-07
1358	EIF2AK2	-0.026	5.19e-55
1359	EIF2AK3	-0.082	3.26e-32
1360	EIF2AK4	-0.099	6.38e-08
1361	EIF2B3	-0.267	1.58e-06
1362	EIF2B4	-0.253	4.61e-07
1363	EIF2D	-0.149	2.96e-08
1364	EIF2S3	-0.457	3.18e-10
1365	EIF3E	-0.363	3.49e-12
1366	EIF3F	-0.367	5.26e-08
1367	EIF3L	-0.38	2.78e-07
1368	EIF4A2	-0.651	3.78e-61
1369	EIF4A3	-0.157	4.92e-08
1370	EIF4B	-0.321	2.7e-07
1371	EIF4E2	-0.167	1.88e-07
1372	EIF4EBP1	-0.716	6.65e-85
1373	EIF4G2	-0.618	8.69e-16
1374	EIF4G3	-0.312	4.54e-30
1375	EIF5	-0.494	4.85e-64
1376	EIF5B	-0.365	1.09e-06
1377	EIF6	-0.048	1.39e-11
1378	ELAVL1	-0.353	7.68e-14
1379	ELF1	-0.109	1.64e-36
1380	ELF3	-0.029	4.52e-42
1381	ELK3	-0.016	3.87e-20
1382	ELK4	-0.061	1.05e-20
1383	ELL	-0.123	3.95e-23
1384	ELMO3	-0.116	5.7e-12
1385	ELOVL1	-0.354	3.18e-08
1386	ELOVL6	-0.042	2.6e-40
1387	ELOVL7	-0.21	2.08e-21
1388	ELP2	-0.054	4.46e-07
1389	EMC2	-0.308	9.26e-08
1390	EMC3	-0.394	1.49e-07
1391	EMC8	-0.285	2.83e-08
1392	EME1	-0.109	1.54e-07
1393	EMG1	-0.186	4.16e-09
1394	EMILIN1	-0.048	8.32e-27
1395	EMP1	-0.009	1.7e-08
1396	EMX2	-0.31	1.73e-20
1397	ENAH	-0.339	5.15e-35
1398	ENDOD1	-0.016	1.69e-06
1399	ENDOV	-0.109	2.46e-09
1400	ENO1	-0.85	2.21e-108
1401	ENPEP	-0.258	2.85e-29
1402	ENPP1	-0.023	1.8e-17
1403	ENPP3	-0.096	1.5e-31
1404	ENTPD1	-0.381	1.69e-06
1405	ENY2	-0.371	6.85e-14
1406	EP300	-0.345	1.6e-39
1407	EP400	-0.113	1.89e-06
1408	EPAS1	-0.019	9.85e-08
1409	EPB41L1	-0.254	7.77e-19
1410	EPB41L2	-0.111	6.63e-12
1411	EPB41L3	0	7.23e-13
1412	EPB41L4A	-0.006	2.71e-10
1413	EPB41L4B	-0.016	5.54e-17
1414	EPC1	-0.072	1.5e-11
1415	EPCAM	-0.026	2.15e-41
1416	EPFIP1L	-0.281	5.33e-07
1417	EPHA2	-0.029	2.24e-08
1418	EPHA7	-0.209	5.26e-20
1419	EPHX1L	-0.104	7.86e-49
1420	EPHX2	-0.3	2.74e-20
1421	EPN2	-0.183	2.14e-14
1422	EPN3	-0.006	2.01e-12
1423	EPS15	-0.271	2.15e-08
1424	EPS8	-0.109	3.06e-11
1425	EPS8L2	-0.023	1.71e-18
1426	EPSTI1	-0.005	1.44e-224
1427	ERAP1	-0.035	9.91e-143
1428	ERBB2	-0.026	1.15e-06
1429	ERBB3	-0.006	2.75e-16
1430	ERBB4	-0.133	2.11e-33
1431	ERBIN	-0.141	4.16e-24
1432	ERCC4	-0.122	1.48e-07
1433	ERCC5	-0.136	1.14e-06
1434	ERCC6	-0.253	2.33e-08
1435	ERCC6L2	-0.06	4.39e-08
1436	ERCC8	-0.018	1.24e-08
1437	ERGIC2	-0.199	1.19e-07
1438	ERH	-0.466	9.59e-13
1439	ERICH1	-0.158	1.34e-09
1440	ERICH3	-0.386	3.19e-56
1441	ERLIN2	-0.498	7.58e-10
1442	ERN2	-0.023	2.32e-07
1443	ERP29	-0.182	8.27e-08
1444	ERP44	-0.267	1.38e-07
1445	ERRFI1	-0.023	2.71e-29
1446	ESCO2	-0.154	1.27e-10
1447	ESD	-0.308	5.18e-25
1448	ESF1	-0.199	1.21e-06
1449	ESPN	-0.003	1.85e-11
1450	ESRP2	-0.003	6.51e-16
1451	ESRRG	-0.638	5e-07
1452	ETAA1	-0.149	7.39e-07
1453	ETF1	-0.201	5.17e-09
1454	ETFA	-0.457	4.66e-11
1455	ETFDH	-0.366	4.05e-08
1456	ETFRF1	-0.306	1.68e-10
1457	ETNK1	-0.882	1.15e-155
1458	ETNPPL	-0.593	9.55e-173
1459	ETS1	-0.06	4.02e-54
1460	ETS2	-0.182	1.8e-45
1461	ETV3	-0.089	5.62e-11
1462	ETV4	-0.013	4.06e-11
1463	ETV6	-0.138	4.24e-54
1464	ETV7	-0.001	5.33e-40
1465	EVA1B	-0.026	3.75e-22
1466	EVA1C	-0.015	2.66e-15
1467	EVI2A	-0.01	1.77e-15
1468	EVI5	-0.196	1.11e-14
1469	EVL	-0.047	4.5e-11
1470	EVPL	-0.003	1.13e-06
1471	EWSR1	-0.253	1.57e-06
1472	EXFABP	-0.011	4.69e-45
1473	EXOC1	-0.111	2.88e-12
1474	EXOC3L	-0.018	1.49e-10
1475	EXOC3L1	-0.172	3.88e-07
1476	EXOC3L4	0	1.62e-11
1477	EXOC6	-0.14	1.91e-09
1478	EXOSC1	-0.267	3.95e-07
1479	EXOSC3	-0.195	1.97e-09
1480	EXOSC4	-0.035	4.1e-09
1481	EXOSC5	-0.058	5.09e-07
1482	EXOSC6	-0.344	5.77e-09
1483	EXOSC7	-0.204	9.2e-11
1484	EXOSC9	-0.163	3.74e-08
1485	EXPH5	-0.006	6.1e-09
1486	EYA4	-0.016	4.11e-07
1487	EZH2	-0.043	2.01e-13
1488	EZR	-0.1	4.87e-10
1489	F13A1	0	7.59e-20
1490	F2RL1	0	2.91e-33
1491	F3	-0.005	4.11e-33
1492	F8A3	-0.134	6.61e-10
1493	FAAH	-0.189	1.27e-14
1494	FAAHL	-0.161	1.54e-07
1495	FABP1	-0.227	6.82e-36
1496	FABP3	-0.045	1.32e-36
1497	FABP5	-0.118	3.25e-08
1498	FAF2	-0.208	1.7e-06
1499	FAH	-0.35	2.37e-10
1500	FAHD1	-0.293	2.12e-38
1501	FAHD2A	-0.055	2.17e-08
1502	FAM103A1	-0.299	8.67e-18
1503	FAM104A	-0.102	7.61e-10
1504	FAM107B	-0.009	1.74e-13
1505	FAM110C	-0.003	1.95e-11
1506	FAM117A	-0.163	1.21e-07
1507	FAM126A	-0.199	1.05e-09
1508	FAM126B	-0.21	1.23e-06
1509	FAM129B	-0.011	4.81e-17
1510	FAM134B	-0.084	7.43e-16
1511	FAM136A	-0.158	9.8e-49
1512	FAM13A	-0.047	1.36e-19
1513	FAM13B	-0.098	3.49e-07
1514	FAM150B	-0.023	1.25e-08
1515	FAM162A	-0.389	3.24e-22
1516	FAM168A	-0.038	1.11e-07
1517	FAM172A	-0.079	5.11e-11
1518	FAM173A	-0.318	5.68e-08
1519	FAM174A	-0.099	1.99e-07
1520	FAM179B	-0.09	6.67e-22
1521	FAM188A	-0.085	4.67e-07
1522	FAM188B2	-0.084	5.04e-30
1523	FAM192A	-0.299	1.77e-08
1524	FAM199X	-0.199	1.25e-07
1525	FAM204A	-0.258	3.22e-10
1526	FAM207A	-0.18	9.71e-09
1527	FAM208A	-0.062	7.49e-07
1528	FAM208B	-0.049	5.31e-11
1529	FAM20C	-0.184	1.09e-06
1530	FAM210A	-0.266	8.45e-12
1531	FAM210B	-0.189	6.64e-07
1532	FAM234A	-0.217	1.05e-21
1533	FAM32A	-0.116	1.28e-08
1534	FAM3C	-0.068	3.63e-07
1535	FAM3D	0	1.5e-11
1536	FAM46A	-0.096	1.88e-84
1537	FAM46B	-0.039	1.39e-07
1538	FAM49A	-0.016	2.47e-23
1539	FAM49B	-0.057	4.74e-16
1540	FAM53A	-0.043	7.08e-18
1541	FAM53B	-0.271	3.3e-08
1542	FAM60A	-0.033	1.29e-09
1543	FAM63A	-0.068	9.84e-10
1544	FAM65B	-0.033	4.12e-07
1545	FAM76B	-0.163	8.49e-11
1546	FAM84B	0	2.04e-09
1547	FAM91A1	-0.094	2.35e-34
1548	FAM92A	-0.047	1.62e-17
1549	FAM96A	-0.167	4.69e-07
1550	FAM96B	-0.253	6.15e-09
1551	FAM98A	-0.235	3.89e-08
1552	FAM98B	-0.204	1.82e-07
1553	FANCA	-0.127	1.32e-06
1554	FANCI	-0.122	1.04e-09
1555	FANCL	-0.195	2.21e-16
1556	FAP	-0.35	1.76e-09
1557	FAR2	-0.033	8.88e-33
1558	FARSA	-0.217	1.17e-08
1559	FARSB	-0.208	4.92e-11
1560	FAS	-0.007	1.91e-20
1561	FASN	-0.335	2.03e-07
1562	FASTKD2	-0.127	5.74e-08
1563	FAU	-0.882	1.56e-09
1564	FAXC	-0.095	5.39e-07
1565	FBP1	-0.833	2.42e-117
1566	FBP2	-0.174	6.86e-10
1567	FBRSL1	-0.349	2.33e-10
1568	FBXL17	-0.077	1.01e-11
1569	FBXL5	-0.147	5.05e-15
1570	FBXO11	-0.11	1.12e-20
1571	FBXO22	-0.152	3.29e-16
1572	FBXO25	-0.079	1.33e-36
1573	FBXO28	-0.127	8.4e-07
1574	FBXO3	-0.158	3.24e-08
1575	FBXO31	-0.179	2.97e-15
1576	FBXO32	-0.035	2.56e-109
1577	FBXO33	-0.027	6.87e-21
1578	FBXO34	-0.087	5.47e-08
1579	FBXO38	-0.235	1.14e-09
1580	FBXO44	0	3.39e-07
1581	FBXO48	-0.041	2.79e-13
1582	FBXO5	-0.253	2.67e-11
1583	FBXO9	-0.438	4.73e-09
1584	FBXW11	-0.16	6.96e-08
1585	FCER1G	-0.019	1.46e-30
1586	FCER2	-0.027	1.22e-11
1587	FCF1	-0.213	2.54e-10
1588	FCHO2	-0.123	9.45e-26
1589	FCHSD2	-0.02	5.52e-08
1590	FDFT1	-0.112	3.5e-10
1591	FDPS	-0.207	1.62e-12
1592	FDX1	-0.136	1.15e-06
1593	FEM1C	-0.064	2.68e-29
1594	FEN1	-0.208	1.29e-08
1595	FER	-0.066	6.64e-19
1596	FERMT1	-0.202	7.21e-08
1597	FERMT2	-0.392	5.34e-11
1598	FES	-0.036	1.22e-06
1599	FETUB	-0.183	2.01e-44
1600	FGA	-0.135	3.98e-13
1601	FGB	-0.586	7.44e-174
1602	FGD3	-0.045	1.97e-09
1603	FGF12	-0.086	2.32e-08
1604	FGFBP1	-0.01	7.06e-37
1605	FGFR1OP2	-0.097	2.32e-09
1606	FGFR2	-0.051	1.21e-13
1607	FGFR3	-0.077	1.85e-09
1608	FGFR4	-0.26	2.46e-11
1609	FGL2	-0.015	1.1e-11
1610	FGR	0	5.88e-10
1611	FH	-0.24	4.43e-08
1612	FHIP1A	-0.003	2.89e-08
1613	FIBIN	-0.006	2.85e-14
1614	FIGNL1	-0.127	4.19e-11
1615	FILIP1	-0.196	1.19e-10
1616	FILIP1L	-0.033	8.42e-40
1617	FKBP1A	-0.696	9.05e-25
1618	FKBP3	-0.33	1.6e-06
1619	FKBP4	-0.132	8.75e-07
1620	FKBP5	-0.072	5.44e-53
1621	FKBP9	-0.1	2.5e-07
1622	FKTN	-0.017	1.13e-07
1623	FLCN	-0.168	3.96e-22
1624	FLI1	-0.01	5.14e-14
1625	FLNB	-0.244	9.11e-83
1626	FLOT2	-0.19	4.52e-07
1627	FMC1	-0.493	1.11e-62
1628	FMNL1	-0.014	2.21e-25
1629	FMNL2	-0.11	8.11e-25
1630	FMO3	-0.882	2.18e-284
1631	FMO4	-0.53	6.83e-101
1632	FMR1	-0.248	5.43e-54
1633	FN1	0	2.7e-27
1634	FN3K	-0.376	3.58e-43
1635	FNBP1	-0.057	4.17e-19
1636	FNBP4	-0.416	5.85e-07
1637	FNDC3A	-0.16	6.92e-22
1638	FNIP1	-0.074	1.04e-07
1639	FNTA	-0.145	1.83e-07
1640	FNTB	-0.215	2.04e-11
1641	FOLR3	-0.785	3.12e-123
1642	FOS	-0.089	2.87e-75
1643	FOSL2	-0.012	2.27e-77
1644	FOXA1	-0.003	1.67e-20
1645	FOXC1	-0.08	3.89e-07
1646	FOXE1	-0.003	4.1e-15
1647	FOXK1	-0.052	3.22e-12
1648	FOXK2	-0.071	8.4e-16
1649	FOXM1	-0.113	2.11e-08
1650	FOXN2	-0.067	6.19e-10
1651	FOXN3	-0.089	1.5e-15
1652	FOXO3	-0.028	4.52e-21
1653	FOXP1	-0.251	1.23e-39
1654	FOXP4	-0.068	1.81e-11
1655	FOXQ1	0	1.25e-12
1656	FOXRED1	-0.59	2.04e-38
1657	FPGS	-0.122	1.96e-10
1658	FRMD6	-0.003	7.07e-20
1659	FRMPD2	-0.367	2.17e-13
1660	FRYL	-0.109	9.24e-67
1661	FTCD	-0.013	1.77e-70
1662	FTH1	-0.896	3.01e-55
1663	FTSJ3	-0.226	1.97e-10
1664	FUBP1	-0.338	2.46e-12
1665	FUBP3	-0.321	1.04e-08
1666	FUNDC1	-0.176	3.66e-07
1667	FUS	-0.208	1.53e-19
1668	FUT8	-0.538	5.95e-09
1669	FXR1	-0.221	7.03e-08
1670	FXYD2	-0.652	3.39e-21
1671	FYB1	-0.018	1.63e-40
1672	FYB2	-0.048	3.51e-22
1673	FYCO1	-0.17	8.89e-08
1674	FYN	-0.015	2.33e-37
1675	FZD4	-0.273	2.37e-08
1676	G0S2	0	6.5e-22
1677	G2E3	-0.253	4.36e-09
1678	G3BP1	-0.201	5.23e-11
1679	G6PC	-0.878	2.74e-287
1680	GAB2	-0.009	6.62e-07
1681	GABARAPL2	-0.349	7.77e-07
1682	GABPA	-0.118	8.16e-10
1683	GABPB1	-0.082	4.42e-09
1684	GABRA4	-0.118	8.77e-31
1685	GADD45A	-0.177	9.01e-08
1686	GADD45B	-0.099	9.15e-234
1687	GADD45G	-0.011	2.1e-51
1688	GADD45GIP1	-0.154	1.31e-06
1689	GAK	-0.068	5.98e-95
1690	GALK1	-0.174	1.07e-13
1691	GALM	-0.461	6.2e-35
1692	GALNT1	-0.299	2.72e-07
1693	GALNT11	-0.591	1.65e-54
1694	GALNT14	-0.357	3.89e-16
1695	GALNT6	0	8.06e-12
1696	GALR1L	-0.118	5.66e-14
1697	GAMT	-0.548	1.83e-78
1698	GAPDH	-0.937	4.62e-21
1699	GARS	-0.208	1.78e-09
1700	GART	-0.113	1.09e-06
1701	GAS7	-0.026	1.3e-06
1702	GAS8	-0.051	1.55e-06
1703	GATAD1	-0.048	6.39e-09
1704	GATD3AL1	-0.276	4.07e-08
1705	GATM	-0.54	2.36e-40
1706	GATSL3	-0.564	5.14e-48
1707	GBA2	-0.296	1.24e-06
1708	GBF1	-0.33	1.31e-06
1709	GBP	0	1.2e-37
1710	GBP1	-0.013	1.4e-189
1711	GBP4L	-0.034	4.85e-305
1712	GCAT	-0.12	3.27e-19
1713	GCC2	-0.21	2.19e-08
1714	GCDH	-0.33	9.86e-08
1715	GCH1	-0.014	9e-32
1716	GCLC	-0.635	2.51e-119
1717	GCNA	-0.127	1.75e-10
1718	GCSH	-0.172	2.32e-23
1719	GDA	-0.408	8.82e-62
1720	GDAP1L1	-0.211	6.18e-09
1721	GDI1	-0.161	1.56e-07
1722	GDPD2	0	4.82e-07
1723	GEM	-0.004	9.26e-23
1724	GEMIN2	-0.14	1.79e-07
1725	GEMIN5	-0.195	8.23e-12
1726	GEMIN6	-0.1	1.71e-07
1727	GFM1	-0.181	6.05e-07
1728	GFOD1	-0.037	2.74e-10
1729	GFPT1	-0.051	3.82e-12
1730	GGA2	-0.033	1.93e-14
1731	GGCT	-0.118	4.64e-08
1732	GGT2	-0.733	1.11e-49
1733	GHDC	-0.038	2.66e-11
1734	GHSR	-0.024	1.45e-07
1735	GID8	-0.267	4.26e-09
1736	GIF	-0.016	2.24e-13
1737	GIGYF2	-0.258	1.2e-07
1738	GIMAP1-GIMAP5	-0.002	5.04e-21
1739	GIMAP6	-0.004	3.88e-25
1740	GIMAP7L2	-0.006	6.11e-80
1741	GIMAP7L5	-0.012	3.26e-64
1742	GINM1	-0.096	8.5e-30
1743	GINS1	-0.158	1.48e-12
1744	GINS2	-0.706	4.27e-15
1745	GINS3	-0.118	1.73e-07
1746	GIT1	-0.023	5.57e-09
1747	GJB1	-0.61	1.64e-155
1748	GJB2	-0.447	4.46e-20
1749	GJB3	0	2.04e-09
1750	GK2	-0.442	2.45e-25
1751	GKAP1	-0.114	1.18e-13
1752	GLB1L2	-0.173	3.54e-51
1753	GLCCI1	-0.045	2.03e-15
1754	GLDC	-0.339	2.73e-24
1755	GLG1	-0.258	8.01e-08
1756	GLIPR2	-0.015	2.2e-23
1757	GLIS2	-0.042	3.44e-08
1758	GLIS3	-0.166	7.13e-12
1759	GLO1	-0.521	6.87e-14
1760	GLOD4	-0.299	1.93e-07
1761	GLRX	-0.003	1.19e-20
1762	GLRX5	-0.362	3.89e-17
1763	GLS2	-0.582	1.49e-17
1764	GLTSCR2	-0.164	1.04e-08
1765	GLUD2	-0.668	2.6e-74
1766	GLUL	-0.106	2.45e-10
1767	GLYCTK	-0.06	2.03e-06
1768	GMDS	-0.092	2.64e-20
1769	GMFB	-0.14	6.8e-29
1770	GMNN	-0.195	4.46e-09
1771	GMPR2	-0.136	3.4e-11
1772	GMPS	-0.222	2.07e-10
1773	GNA11	-0.299	1.14e-06
1774	GNA13	-0.076	9.23e-31
1775	GNA14	-0.025	9.54e-25
1776	GNAI1	-0.099	6.41e-48
1777	GNAI2	-0.049	6.26e-60
1778	GNAI3	-0.133	1.49e-20
1779	GNAQ	-0.218	3.66e-21
1780	GNAS	-0.413	3.26e-09
1781	GNB1	-0.15	4.67e-19
1782	GNB4	-0.286	8.73e-15
1783	GNE	-0.011	1.05e-24
1784	GNG11	0	1.51e-25
1785	GNG12	-0.023	9.64e-07
1786	GNG4	-0.008	9.87e-17
1787	GNG5	-0.391	1.43e-27
1788	GNG7	-0.069	1.56e-06
1789	GNLY	-0.033	5.11e-45
1790	GNMT	-0.472	9.54e-68
1791	GNS	-0.326	1.22e-23
1792	GOLGA3	-0.101	6.94e-07
1793	GOLM1	-0.003	2.61e-11
1794	GOLPH3	-0.089	2.03e-21
1795	GOLPH3L	0	3.89e-30
1796	GOT1	-0.249	3.03e-62
1797	GPATCH11	-0.271	2.08e-10
1798	GPATCH4	-0.134	1.21e-11
1799	GPATCH8	-0.222	3.65e-10
1800	GPBP1	-0.051	1.47e-11
1801	GPBP1L1	-0.119	4.83e-24
1802	GPC2	-0.367	3.63e-07
1803	GPD1	-0.357	2.08e-44
1804	GPD1L2	-0.154	8e-57
1805	GPER1	-0.001	2.89e-24
1806	GPI	-0.403	4.65e-08
1807	GPIHBP1	-0.019	2.29e-24
1808	GPN3	-0.199	1.45e-11
1809	GPR132	-0.003	1.1e-20
1810	GPR137B	-0.012	1.06e-36
1811	GPR162	-0.001	6.23e-21
1812	GPR18	-0.012	2.25e-16
1813	GPR183	-0.011	5.58e-22
1814	GPR34	-0.28	1.48e-15
1815	GPR35	-0.005	5.83e-22
1816	GPR65	-0.01	4.06e-21
1817	GPRC5A	-0.01	1.25e-09
1818	GPT2	-0.732	3.95e-65
1819	GPX1	-0.608	5.36e-13
1820	GPX2	-0.016	6.33e-30
1821	GPX3	-0.534	3.94e-11
1822	GPX4	-0.385	1.21e-58
1823	GRAMD1B	-0.373	2.97e-09
1824	GRAMD4	-0.109	4.3e-09
1825	GRAPL	-0.011	3.43e-14
1826	GRB10	-0.072	4.18e-13
1827	GRB2	-0.268	1.65e-25
1828	GRB7	-0.01	3.28e-09
1829	GRHL2	-0.006	1.01e-09
1830	GRHPR	-0.311	3.06e-38
1831	GRID1	-0.053	8.49e-15
1832	GRIN3B	-0.019	7.03e-07
1833	GRIPAP1	-0.082	3e-08
1834	GRK3	-0.035	3.99e-14
1835	GRK4	-0.034	4.54e-12
1836	GRN	-0.669	3.25e-07
1837	GRPEL1	-0.226	1.11e-06
1838	GRSF1	-0.276	1.37e-10
1839	GSE1	-0.06	1.21e-06
1840	GSPT2	-0.362	1.19e-06
1841	GSR	-0.208	2.26e-07
1842	GSS	-0.402	3.6e-13
1843	GSTA3	-0.023	1.13e-22
1844	GSTA4	-0.006	3.93e-20
1845	GSTK1	-0.657	1.12e-61
1846	GSTO2	-0.019	5.46e-11
1847	GTF2A1	-0.253	1.34e-06
1848	GTF2A2	-0.152	1.27e-09
1849	GTF2B	-0.099	2.18e-12
1850	GTF2E2	-0.145	1.2e-32
1851	GTF2H1	-0.127	7.77e-07
1852	GTF2H5	-0.448	2.42e-07
1853	GTF3A	-0.276	1.83e-07
1854	GTF3C6	-0.163	6.71e-08
1855	GTPBP10	-0.158	1.92e-09
1856	GTPBP4	-0.235	2.03e-10
1857	GTSE1	-0.09	4.31e-08
1858	GUCD1	-0.184	2.66e-10
1859	GUCY1B3	-0.131	9.39e-09
1860	GUCY2C	-0.117	4.49e-45
1861	GVINP1	0	3.25e-156
1862	GYG1	-0.131	5.32e-07
1863	H1FX	-0.248	3.78e-11
1864	H2AFJ	-0.033	3.29e-16
1865	H2AFY	-0.195	2.46e-07
1866	H2AFZ	-0.184	5.35e-21
1867	H2AZ2	-0.31	2.13e-14
1868	H3F3B	-0.525	1.64e-90
1869	H3F3C	-0.611	6.58e-34
1870	HAAO	-0.194	2.28e-24
1871	HABP4	-0.172	4.34e-09
1872	HACD3	-0.039	2.55e-19
1873	HADHA	-0.24	2.07e-33
1874	HADHB	-0.208	5.92e-07
1875	HAGH	-0.748	4.55e-128
1876	HAGHL	-0.188	6.03e-08
1877	HAO1	-0.451	5.23e-16
1878	HAO2	-0.216	1.78e-49
1879	HARS1	-0.172	2.74e-07
1880	HAT1	-0.19	7.23e-10
1881	HAUS1	-0.113	3.5e-12
1882	HAUS6	-0.028	2.68e-11
1883	HAUS8	-0.095	1.48e-06
1884	HAVCR1	-0.151	1.64e-06
1885	HAX1	-0.425	5.04e-08
1886	HBAD	-0.14	1.01e-12
1887	HBBA	-0.072	4.27e-11
1888	HBEGF	-0.045	1.11e-10
1889	HBP1	-0.057	3.81e-22
1890	HBZ	-0.116	5.58e-15
1891	HCCS	-0.204	1.35e-08
1892	HCLS1	-0.01	5.48e-22
1893	HDAC1	-0.067	1.6e-09
1894	HDAC2	-0.137	7.96e-07
1895	HDAC7	-0.028	2.41e-16
1896	HDDC2	-0.158	6.11e-07
1897	HDGF	-0.296	1.19e-10
1898	HDHD5	-0.213	5.26e-07
1899	HDLBP	-0.273	1.21e-36
1900	HEATR1	-0.195	1.9e-09
1901	HEATR3	-0.104	3.85e-07
1902	HEATR6	-0.73	3.71e-180
1903	HEBP1	-0.033	3.58e-22
1904	HECA	-0.262	1.92e-07
1905	HECTD1	-0.338	1.16e-22
1906	HELB	-0.035	1.36e-19
1907	HELLS	-0.267	1.58e-11
1908	HELZ	-0.187	5.59e-09
1909	HELZ2	-0.005	2.45e-78
1910	HEPH	-0.023	2.11e-09
1911	HERC2	-0.402	6.25e-12
1912	HERPUD1	-0.072	5.83e-16
1913	HES1	-0.042	6.97e-08
1914	HEXA	-0.248	2.03e-19
1915	HEXB	-0.032	4.81e-07
1916	HEY1	-0.131	1.35e-07
1917	HGD	-0.372	1.64e-20
1918	HGH1	-0.276	5.86e-07
1919	HGS	-0.169	1.96e-10
1920	HHEX	-0.015	9.68e-16
1921	HHLA2	-0.032	1.09e-18
1922	HIBCH	-0.19	1.46e-08
1923	HIC1	-0.086	7.42e-13
1924	HID1	-0.019	6.79e-07
1925	HIF1A	-0.101	1.21e-71
1926	HIGD1C	-0.343	3.54e-20
1927	HIKESHI	-0.262	5.91e-08
1928	HINT1	-0.086	1.4e-06
1929	HINT2	-0.43	1.23e-40
1930	HINT3	-0.234	2.44e-16
1931	HINTW	-0.064	8.47e-09
1932	HIPK1	-0.195	2.57e-10
1933	HIPK3	-0.36	4.61e-10
1934	HIRA	-0.235	7.58e-11
1935	HIST1H101	-0.179	7.97e-74
1936	HIST1H103	-0.027	6.88e-08
1937	HIST1H110	-0.054	5.02e-12
1938	HIST1H111L	-0.115	5.82e-11
1939	HIST1H2A4	-0.027	9.3e-07
1940	HIST1H2A4L3	-0.126	1.1e-12
1941	HIST1H2A4L4	-0.039	1.39e-23
1942	HIST1H2B5	-0.026	6.03e-13
1943	HIST1H2B7	-0.026	2.24e-14
1944	HIST1H2B8	-0.04	2.06e-07
1945	HIST1H46	-0.109	4.43e-25
1946	HIST1H4B	-0.113	2.23e-10
1947	HIST1H4D	-0.455	5.95e-86
1948	HIVEP1	-0.149	3.9e-14
1949	HIVEP2	-0.086	6.1e-32
1950	HIVEP3	-0.006	5.13e-30
1951	HJURP	-0.109	1.81e-08
1952	HK1	-0.516	9.74e-07
1953	HK2	-0.009	2.99e-24
1954	HLCS	-0.077	4.41e-13
1955	HLF	-0.186	1.6e-07
1956	HM13	-0.305	4.01e-14
1957	HMBOX1	-0.096	6.2e-09
1958	HMBS	-0.249	5.55e-08
1959	HMG20B	-0.074	8.92e-12
1960	HMGA1	-0.016	1.17e-11
1961	HMGA2	-0.01	2.56e-07
1962	HMGB1	-0.541	1.59e-12
1963	HMGB2	-0.066	6.99e-07
1964	HMGB3	-0.339	1.12e-09
1965	HMGCR	-0.071	1.46e-08
1966	HMGCS1	-0.074	1.53e-09
1967	HMGCS2	-0.392	8.87e-26
1968	HMGN1	-0.333	1.3e-19
1969	HMGN2P46	-0.566	1.42e-10
1970	HMGN4	-0.262	1.28e-22
1971	HMGN5	-0.261	4.89e-07
1972	HMGXB4	-0.281	1.84e-07
1973	HMMR	-0.1	3.96e-07
1974	HMOX1	-0.14	3.44e-11
1975	HN1	-0.159	1.04e-59
1976	HN1L	-0.466	4.63e-08
1977	HNF1B	-0.53	1.29e-29
1978	HNF4G	0	2e-19
1979	HNMT	-0.077	8.59e-28
1980	HNRNPA1	-0.465	5.59e-11
1981	HNRNPA2B1	-0.457	2.52e-43
1982	HNRNPA3	-0.601	4.48e-38
1983	HNRNPAB	-0.486	2.42e-12
1984	HNRNPC	-0.134	4.42e-19
1985	HNRNPDL	-0.387	2.03e-13
1986	HNRNPH1	-0.545	2.35e-57
1987	HNRNPH3	-0.424	7.45e-10
1988	HNRNPK	-0.09	2.89e-14
1989	HNRNPKL	-0.199	1.03e-06
1990	HNRNPLL	-0.061	1.84e-06
1991	HNRNPM	-0.263	1.55e-24
1992	HNRNPR	-0.374	1.52e-08
1993	HNRNPU	-0.352	1.79e-29
1994	HNRNPUL2	-0.371	7.17e-15
1995	HOGA1	-0.741	2.53e-95
1996	HOOK1	-0.06	1.38e-19
1997	HOOK3	-0.095	3.2e-22
1998	HOPX	-0.011	2.73e-15
1999	HOXA10-AS	-0.199	3.57e-21
[truncated: 3,466 more rows]

## Sheet: darkgrey
	GeneName	log2FC	p_val_adjust
1	2023-03-01	3.0459	0.000166321
2	2023-03-05	0.782513	0.000196213
3	2023-03-06	0.443619	2.14e-09
4	2023-03-07	1.52204	1.25e-10
5	AAAS	1.35845	7.31e-13
6	AAK1	0.481965	3.02e-11
7	AAMP	0.634011	1.41e-06
8	AARSD1	1.5839	3.41e-15
9	AATF	1.75067	1.49e-07
10	ABCA1	2.01643	2.73e-07
11	ABCA2	1.51322	6.51e-13
12	ABCB1	1.81124	1.45e-33
13	ABCB7	0.741235	0.000248221
14	ABCC1	1.73795	7.08e-36
15	ABCC4	0.087589	4.89e-08
16	ABCC5	0.359196	0.00111467
17	ABCD2	0.430251	2.33e-05
18	ABCE1	1.11951	6.66e-07
19	ABCF3	0.467201	0.000118071
20	ABCG1	2.4672	1.14e-126
21	ABHD12B	3.00527	0.000652923
22	ABHD13	0.0909912	0.0384198
23	ABHD17B	1.52894	8.83e-05
24	ABHD17C	1.71708	1.04e-12
25	ABHD18	0.957898	2.08e-09
26	ABHD2	2.19657	6.31e-05
27	ABHD4	0.0569897	0.00143844
28	ABI1	1.3443	2.91e-34
29	ABI3	2.04673	2.43e-16
30	ABL1	1.32387	1.68e-09
31	ABR	1.37706	9.27e-07
32	ABRACL	2.63445	7.35e-92
33	ABTB1	1.08433	1.84e-06
34	ACACA	0.0495455	1.54e-08
35	ACAP2	0.753217	0.0124911
36	ACAP3	2.35387	4.21e-17
37	ACBD3	1.17568	2.15e-09
38	ACBD6	0.452126	0.0125293
39	ACIN1	1.49169	1.54e-27
40	ACLY	0.895431	0.000119592
41	ACOD1	9.93687	1.63e-13
42	ACOT7	1.86202	6.42e-23
43	ACP2	1.5753	0.00119365
44	ACSBG2	0.975894	1.07e-08
45	ACSL1	6.28771	2.04e-05
46	ACSL3	1.42292	1.07e-12
47	ACSL4	3.13414	3.38e-67
48	ACTB	1.47388	2.36e-187
49	ACTG2	3.22585	2.47e-26
50	ACTN1	1.85798	6.02e-48
51	ACTN4	2.17298	0.000505101
52	ACTR10	0.482472	0.0196301
53	ACTR1A	0.0630652	3.43e-08
54	ACTR2	1.45548	7.58e-47
55	ACTR3	1.58443	6.32e-79
56	ACTR6	0.895892	2.11e-09
57	ADAM10	0.689563	1.36e-11
58	ADAM33	1.78734	4.17e-50
59	ADAMDEC1	1.32048	8.51e-07
60	ADAR	2.48976	4.17e-13
61	ADAT2	0.575021	0.0063348
62	ADCY7	1.68284	5.16e-19
63	ADD1	1.62562	2.36e-41
64	ADD3	1.66237	8.62e-81
65	ADGRG5	2.59723	5.75e-15
66	ADGRL2	0.237037	3.87e-12
67	ADIPOR1	0.250735	0.0357776
68	ADIPOR2	1.34331	7.58e-25
69	ADNP	1.01124	1.31e-18
70	ADNP2	1.29433	9.06e-10
71	ADO	0.236686	2.92e-11
72	ADORA2A	2.75526	2.21e-44
73	ADPRH	1.15331	0.0213069
74	ADRA2BL2	0.230595	1.73e-17
75	ADRM1	0.853978	9.78e-09
76	ADSL	1.76915	9.71e-31
77	ADSS2	2.32853	1.16e-95
78	AEBP2	1.92239	1.81e-32
79	AEN	1.6491	9.74e-05
80	AFF2	1.43947	1.02e-20
81	AFF4	1.27364	3.43e-25
82	AFG3L2	0.29802	3.24e-15
83	AFMID	0.81571	1.06e-07
84	AFTPH	1.14933	3.89e-07
85	AGFG1	0.648983	3.46e-11
86	AGGF1	1.87106	2.2e-12
87	AGO2	2.03536	1.02e-41
88	AGO3	1.67723	1.22e-28
89	AGO4	0.993623	0.00772514
90	AGPS	1.34873	3.22e-06
91	AGR2	6.48599	2.61e-14
92	AHI1	1.36505	3.71e-08
93	AHR1A	1.67204	1.63e-20
94	AHSA1	0.913853	2.71e-14
95	AHSA2	2.09878	5.77e-14
96	AIM1	2.66175	0.00673207
97	AIMP1	0.978334	8.6e-15
98	AIMP2	0.298814	0.00136398
99	AKAP13	1.88228	2.53e-171
100	AKAP17A	1.63455	2.14e-23
101	AKAP17B	0.225282	1.11e-10
102	AKAP8	1.00224	7.63e-10
103	AKAP8L	0.940455	0.00089883
104	AKAP9	1.02281	5.32e-38
105	AKIRIN2	1.59213	5.8e-63
106	AKR1A1	1.62866	2.56e-08
107	AKR1B1	1.38356	3.6e-06
108	AKR1B10	2.98157	2.6e-24
109	AKT1	0.729751	0.000749746
110	ALAS1	2.55924	3.46e-06
111	ALCAM	2.93809	1.28e-20
112	ALDH18A1	0.174301	0.0117011
113	ALDH1A3	1.03225	7.31e-07
114	ALDH2	1.4071	9.25e-05
115	ALDH3A2	0.108216	0.000154552
116	ALDH4A1	0.297318	0.0256254
117	ALDOC	3.32695	9.82e-106
118	ALG2	0.0317224	0.00565536
119	ALG3	0.0130125	0.0375195
120	ALKBH5	0.1575	0.000296415
121	ALMS1	0.858523	1.35e-05
122	ALOX5AP	2.67754	2.11e-15
123	ALS2	1.81302	1.26e-09
124	ALYREF	1.59283	3.06e-34
125	AMD1	0.910461	1.72e-07
126	AMFR	0.598518	0.000883033
127	AMHR2	1.46998	0.00725944
128	AMMECR1	0.73416	5.95e-09
129	AMT	0.0445603	5.15e-12
130	ANAPC10	1.91424	5.8e-21
131	ANAPC13	0.825151	1.34e-05
132	ANAPC16	0.755988	1.5e-07
133	ANAPC7	1.47362	0.00017415
134	ANGEL1	0.632025	0.00172605
135	ANKDD1B	3.34162	2.13e-18
136	ANKHD1	0.875524	1.33e-07
137	ANKIB1	0.813549	3.23e-24
138	ANKLE1	1.95994	1.38e-08
139	ANKMY2	0.835359	0.0209702
140	ANKRA2	1.85363	1.71e-05
141	ANKRD10	1.13733	7.74e-10
142	ANKRD11	1.39624	4.13e-90
143	ANKRD12	1.0626	8.37e-08
144	ANKRD13A	1.16339	3.55e-07
145	ANKRD13B	0.954808	0.00495774
146	ANKRD13C	0.490812	0.000412351
147	ANKRD17	1.22392	8.58e-25
148	ANKRD39	1.01894	3.19e-23
149	ANKRD44	2.02206	1.79e-124
150	ANKRD52	0.982156	4.5e-06
151	ANKRD54	0.697137	0.0327313
152	ANKRD6	6.17276	1.24e-08
153	ANKRD9	2.62594	8.3e-16
154	ANLN	2.40851	8.72e-09
155	ANO1	1.69723	0.00948463
156	ANO5	2.13768	1.1e-47
157	ANP32A	0.989808	2.65e-21
158	ANP32B	1.77077	1.02e-78
159	ANP32E	0.641364	1.13e-09
160	ANTXR2	2.93704	0.0029541
161	ANXA1	8.02359	5.51e-11
162	ANXA11	1.57484	2.95e-28
163	ANXA2	2.65578	1.27e-16
164	ANXA6	2.16549	1.05e-51
165	ANXA8L1	2.6634	2.46e-07
166	AOX2	4.11925	5.35e-06
167	AP1AR	0.532535	0.000929067
168	AP1G1	1.0227	6.06e-05
169	AP1M1	0.765034	0.0218282
170	AP1S2	1.25592	1.41e-11
171	AP1S3	2.3523	0.00245488
172	AP2A2	0.00637317	1.07e-13
173	AP2B1	1.06072	1.13e-11
174	AP2M1	0.0510343	2.07e-12
175	AP2S1	0.496575	1.71e-10
176	AP3B1	1.14484	1.44e-09
177	AP3D1	0.706908	6.22e-15
178	AP3M2	1.30376	9.87e-07
179	AP3S2	1.89034	1.75e-65
180	APAF1	2.50802	7.79e-21
181	APBB1	1.4209	4.81e-05
182	APBB1IP	2.14401	3.18e-89
183	APC	1.12388	3.52e-05
184	APH1AL	0.052409	8.3e-05
185	API5	0.846649	1.9e-12
186	APLP2	1.14746	5.58e-08
187	APPBP2	0.0601654	0.0016993
188	APPL2	1.06419	1.05e-05
189	APTX	1.6838	4.04e-09
190	AQP3	5.5295	2.88e-32
191	AQP5	5.59942	9.9e-29
192	AQR	1.07245	8.41e-05
193	ARAP2	2.36276	1e-105
194	ARCN1	0.922272	0.000377435
195	AREG	6.54054	8.02e-08
196	ARF1	0.595298	4.82e-14
197	ARF4	0.898997	5.46e-11
198	ARF6	1.33345	3.79e-100
199	ARFGEF1	0.666628	3.87e-13
200	ARFGEF2	0.321484	6.07e-08
201	ARFIP1	0.181839	0.000131507
202	ARFIP2	1.02591	2.74e-13
203	ARGLU1	1.20431	8.1e-66
204	ARHGAP10	1.20152	2.15e-07
205	ARHGAP11B	1.28174	0.000185637
206	ARHGAP15	2.43304	6.84e-97
207	ARHGAP17	1.0428	7.95e-05
208	ARHGAP24	0.0845787	3.75e-13
209	ARHGAP25	2.57199	6.67e-29
210	ARHGAP26	2.37754	1.6e-25
211	ARHGAP27	2.19721	9.09e-58
212	ARHGAP29	1.69862	4.59e-41
213	ARHGAP45	2.07901	1.1e-131
214	ARHGAP6	2.01958	1.41e-17
215	ARHGDIA	0.895374	5.92e-32
216	ARHGDIB	2.28377	3.98e-73
217	ARHGEF12	0.47856	0.00212807
218	ARHGEF18	1.68686	8.96e-35
219	ARHGEF28	1.10536	2.75e-19
220	ARHGEF3	2.17712	1.19e-66
221	ARHGEF38	4.63424	0.027676
222	ARHGEF6	2.37829	1.63e-102
223	ARHGEF7L	2.54296	1.88e-66
224	ARID1A	1.22171	1.98e-15
225	ARID1B	0.879498	2.04e-12
226	ARID2	1.08406	2.05e-06
227	ARID3A	2.62562	1.83e-54
228	ARID3B	0.528417	4.84e-06
229	ARID4A	1.6332	4.47e-46
230	ARID4B	1.53514	9.08e-36
231	ARID5A	3.55803	1.02e-54
232	ARID5B	2.07138	1.02e-72
233	ARIH1	0.422617	0.0358448
234	ARIH2	1.65492	0.00928078
235	ARL13B	0.661896	0.00104169
236	ARL15	0.453436	1.2e-15
237	ARL4A	1.56011	9.08e-14
238	ARL4C	6.49841	6.07e-22
239	ARL5A	0.63768	5.52e-13
240	ARL6IP1	0.430095	0.00705401
241	ARL6IP4	0.569845	1.11e-14
242	ARL6IP5	0.169896	3.24e-10
243	ARL8B	0.542985	2.72e-06
244	ARNT	1.01087	0.000422394
245	ARPC1B	2.56659	1.38e-150
246	ARPC2	1.74719	5.87e-78
247	ARPC3	1.81122	2.05e-57
248	ARPC4	1.9674	4.16e-153
249	ARPC5	1.1704	0.00111186
250	ARPC5L	1.19138	0.0175003
251	ARPP19	0.383301	3.32e-05
252	ARRDC1	1.79469	8e-08
253	ARRDC3	2.42583	3.96e-188
254	ARSG	1.53695	0.0108127
255	ASAP1	2.20901	7.26e-24
256	ASB2	2.84727	2.93e-26
257	ASB8	1.31803	0.00948775
258	ASB9	0.25202	0.000191971
259	ASCC1	1.91754	2.5e-27
260	ASF1A	1.28396	0.000317241
261	ASH1L	0.627787	5.08e-17
262	ASH2L	0.374486	0.0432717
263	ASL	5.18254	2.24e-15
264	ASNS	1.9069	6.91e-20
265	ASPG	1.33734	0.000258125
266	ASPH	0.160066	4.9e-16
267	ASPM	2.48218	2.94e-24
268	ASS1	4.46253	3.63e-25
269	ASXL1	1.59274	3.57e-09
270	ASXL2	1.02599	1.93e-13
271	ATAD1	0.627554	0.00371684
272	ATAD2	0.983055	0.00552512
273	ATAD2B	0.818677	3.33e-16
274	ATAD3B	0.317367	1.5e-05
275	ATAD5	1.17383	9.72e-05
276	ATE1	0.808411	0.000382073
277	ATF1	1.01287	5.06e-08
278	ATF2	1.15716	1.52e-12
279	ATF3	2.65015	4.93e-40
280	ATF4	1.74957	1.93e-183
281	ATF6B	0.958476	1.58e-05
282	ATF7IP	1.68936	3.12e-52
283	ATG101	0.967748	0.000821387
284	ATG12	1.0519	1.11e-05
285	ATG2A	1.27926	3.4e-14
286	ATG3	0.196384	0.000183708
287	ATG4A	2.0738	4.32e-10
288	ATG5	1.15741	0.0397319
289	ATIC	1.0954	1.13e-13
290	ATL2	0.421857	5.66e-07
291	ATMIN	1.47469	0.0149016
292	ATP10A	3.32401	6.67e-34
293	ATP10B	3.05103	0.0332574
294	ATP11B	0.519714	3.33e-07
295	ATP12A	1.63846	0.00125897
296	ATP13A2	2.07476	2.82e-17
297	ATP13A3	0.0650599	2.07e-12
298	ATP1A1	0.396809	5.13e-13
299	ATP1B1	2.05314	1.52e-11
300	ATP2A2	0.482246	7.84e-12
301	ATP2A3	2.39438	8.64e-98
302	ATP2B1	1.58387	1.64e-30
303	ATP2C1	0.83501	1.1e-05
304	ATP5B	0.53484	0.0168012
305	ATP5D	0.0703433	6.23e-10
306	ATP5F1AZ	0.261393	8.53e-09
307	ATP5G2	0.265686	1.16e-17
308	ATP5I	1.38828	3e-10
309	ATP5L	0.497747	0.0210175
310	ATP5SL	1.3969	0.0002005
311	ATP6	0.957344	1.86e-06
312	ATP6AP2	0.304011	0.00516536
313	ATP6V0A2	0.462921	4.18e-05
314	ATP6V0B	1.03376	2.37e-10
315	ATP6V0C	1.28304	1.04e-15
316	ATP6V0D1	1.87148	2.98e-11
317	ATP6V0E1	0.205086	1.49e-08
318	ATP6V1A	2.3124	0.00144669
319	ATP6V1B2	2.12097	2.66e-09
320	ATP6V1D	0.387817	3.14e-09
321	ATP6V1E1	2.29277	1.65e-14
322	ATP6V1G1	0.148619	8.19e-07
323	ATP6V1H	0.0943514	4.77e-05
324	ATP7A	2.24396	0.00042971
325	ATP8A1	1.04522	3.59e-05
326	ATP8B1	6.33761	5.3e-10
327	ATP9B	1.46083	0.000118327
328	ATRIP	1.49075	0.000168705
329	ATRX	1.60592	2.17e-109
330	ATXN2	1.03206	3.22e-14
331	ATXN3	1.55055	1.25e-10
332	ATXN7	1.49365	2.24e-26
333	ATXN7L1	1.54138	6.17e-13
334	AUH	0.0248975	2.51e-15
335	AURKAIP1	0.673853	2.22e-11
336	AURKB	1.8231	2.88e-08
337	AVD	10.2624	2.52e-70
338	AXIN1	1.91949	0.00718763
339	AZI2	1.15473	4.62e-10
340	AZIN1	0.645377	1.29e-13
341	B2M	3.6194	1.14e-138
342	B3GNT2	2.59855	1.54e-137
343	B3GNT5	3.97713	5.88e-48
344	B4GALT1	1.93121	7.75e-20
345	B4GALT7	0.0720272	0.0223436
346	B4GALTL	1.91661	3.19e-15
347	BABAM1	0.353425	4.73e-07
348	BACE1	0.0360278	0.00243439
349	BACE2	1.35216	9.3e-08
350	BACH1	4.74791	8.26e-18
351	BAG1	1.69692	6.25e-08
352	BAHCC1	1.86204	2.51e-36
353	BAIAP2L1	1.48888	0.0485273
354	BAK1	3.0517	5.9e-74
355	BANP	1.80643	0.00071799
356	BARD1	1.5714	0.00457786
357	BARX2	2.30767	3.8e-18
358	BASP1	2.28539	7.74e-12
359	BATF	3.70844	3.31e-89
360	BATF3	4.6498	1.78e-29
361	BAZ1A	1.59763	2.37e-42
362	BAZ1B	0.885806	9.49e-27
363	BAZ2A	1.76793	3.24e-07
364	BBS7	1.83732	5.14e-12
365	BBX	1.39425	1.6e-31
366	BCAP29	1.00714	6.09e-08
367	BCAS2	0.971534	2.79e-09
368	BCKDK	0.136251	0.000974598
369	BCL10	1.91146	1.62e-18
370	BCL11A	0.060469	7.67e-11
371	BCL11B	2.54936	6.43e-259
372	BCL2	0.980466	3.12e-23
373	BCL2A1	4.33515	3.46e-135
374	BCL2L10	2.09697	2.22e-09
375	BCL2L11	1.97176	1.55e-15
376	BCL6	2.22861	3.12e-35
377	BCL7A	0.775334	0.00650651
378	BCL7B	0.950017	0.00242044
379	BCL9	0.374613	0.00099496
380	BCL9L	1.11252	0.000520389
381	BCLAF1	1.34378	1.08e-41
382	BCOR	1.38497	6.78e-10
383	BDP1	1.10818	7.25e-06
384	BECN1	1.05655	4.51e-10
385	BEND3	2.33649	2.28e-46
386	BEND7	1.59972	0.040644
387	BF1	3.28886	3.53e-181
388	BF2	4.21101	1.21e-241
389	BFAR	0.891942	0.0475898
390	BHLHE40	4.62117	5.08e-22
391	BHLHE41	2.65979	2.99e-18
392	BICD2	1.04875	1.15e-05
393	BID	1.30615	0.00730163
394	BIN2	2.60217	4.38e-102
395	BIRC2	3.23746	1.36e-139
396	BIRC5	1.68097	1.22e-15
397	BIRC6	0.699399	1.47e-13
398	BIVM	1.15671	9.87e-05
399	BLB1	1.27118	4.38e-15
400	BLB2	1.62689	3.88e-31
401	BLCAP	0.587828	3.56e-08
402	BLOC1S1	0.400394	7.97e-22
403	BLOC1S2	0.213989	0.000687283
404	BLOC1S4	1.08487	0.0315311
405	BMF	1.56807	5.87e-05
406	BMP2K	1.70935	5.42e-28
407	BMS1	1.37166	2.45e-18
408	BNIP2	1.23861	1.17e-06
409	BNIP3L	0.650762	3.89e-16
410	BOD1	1.19193	0.000314779
411	BOD1L1	0.950299	2.43e-24
412	BOK	1.22771	0.000355603
413	BOLA3	0.368911	2.58e-17
414	BORCS6	1.68781	6e-25
415	BPTF	0.90164	5.34e-24
416	BRAF	1.392	1.39e-12
417	BRAP	0.873626	0.0203027
418	BRD1	1.33624	1.11e-36
419	BRD2	1.8938	1.06e-135
420	BRD3	1.08271	0.00380801
421	BRD4	1.26352	4.63e-48
422	BRD7	0.629431	3.12e-07
423	BRD8	1.06776	0.00275031
424	BRD9	0.91967	6.23e-05
425	BRE	0.288902	0.0028371
426	BRF1	0.711933	0.0127672
427	BRI3	0.364623	1.77e-07
428	BRIX1	2.80804	1.02e-47
429	BRK1	0.530222	4.95e-26
430	BROX	1.21132	4.63e-06
431	BRSK1	1.82695	9.29e-25
432	BRWD1	1.58262	7.25e-36
433	BSG	1.58781	1.23e-10
434	BST1	8.07071	6.77e-06
435	BTAF1	1.58733	6.14e-15
436	BTBD1	0.721315	1.13e-05
437	BTBD11	3.08444	8.77e-13
438	BTBD2	1.2493	0.0268042
439	BTBD6	1.95344	0.000423291
440	BTBD7	0.842199	0.0415717
441	BTF3	1.44252	4.7e-42
442	BTF3L4	1.37447	2e-24
443	BTG1	2.77741	0
444	BTG2	2.31719	3.65e-274
445	BTK	1.64601	6.62e-10
446	BTLA	2.74418	3.4e-46
447	BTN1A1	3.05283	5.98e-49
448	BUB1B	2.26716	3.81e-11
449	BUB3	1.39581	2.49e-09
450	BUD13	1.4205	1.95e-06
451	BUD31	0.314823	5.46e-07
452	BYSL	0.85595	1.25e-07
453	BZW1	0.277943	4.75e-06
454	BZW2	1.71501	3.93e-49
455	C10H15ORF48	6.31862	4.3e-169
456	C10orf128	2.40127	1.21e-18
457	C11orf57	1.21028	1.57e-05
458	C11orf58	0.739408	1.62e-23
459	C12orf29	0.0189443	1.62e-08
460	C12orf43	0.00112846	0.000157255
461	C12orf45	1.05781	6.38e-07
462	C12orf75	1.89094	3.31e-26
463	C15orf39	2.84531	2.24e-15
464	C15ORF40	1.03545	4.92e-17
465	C16orf62	0.166584	1.77e-06
466	C16orf72	1.56818	1.5e-16
467	C16orf87	0.771605	2.56e-07
468	C18orf32	0.117146	8.03e-08
469	C19orf12	0.890658	0.0191527
470	C19orf24	2.00153	6.43e-17
471	C1D	1.53091	3.65e-13
472	C1GALT1	0.638559	5.54e-13
473	C1GALT1C1	0.413634	0.0021465
474	C1orf106	5.17353	0.000418517
475	C1orf116	4.04359	2.94e-06
476	C1orf131	1.02691	1.43e-08
477	C1orf159	2.43779	3.66e-06
478	C1orf35	1.22975	1.01e-05
479	C1orf43	0.499234	9.79e-05
480	C1QB	7.29449	0.0131468
481	C1QBP	0.00413647	3.01e-08
482	C1QC	3.88487	0.000241066
483	C1R	1.62137	0.000490305
484	C21orf91	2.67726	8.4e-101
485	C22orf39	0.687842	1.8e-13
486	C26H6ORF125	0.4338	0.00185896
487	C2CD5	0.789905	0.00872569
488	C2H6orf52	1.05835	1.22e-09
489	C2H8ORF76	0.035229	2.61e-19
490	C2orf42	1.60188	7.53e-05
491	C2orf49	1.16798	5.59e-06
492	C3H8ORF80	3.16445	5.64e-13
493	C4	1.23876	4.03e-13
494	C4BPG	0.291015	5.63e-07
495	C4BPS	1.6321	0.00213358
496	C4H4ORF32	1.45426	1.05e-23
497	C5orf15	0.759934	5e-07
498	C5orf24	0.340463	3.41e-08
499	C5orf63	0.567992	0.00025159
500	C6orf106	0.207489	0.0246887
501	C6orf132	2.30449	0.000343433
502	C6orf203	0.0151445	9.38e-08
503	C6orf62	1.26951	8.35e-30
504	C7orf50	0.269715	0.0184464
505	C7orf73	0.0976116	3.27e-11
506	C8orf59	1.50119	2.02e-23
507	C9orf142	1.68517	1.08e-11
508	C9ORF152	2.89708	0.019809
509	C9orf40	1.66835	1.34e-08
510	C9ORF58	0.305686	1.14e-17
511	C9orf78	1.09112	1.46e-05
512	C9orf85	1.94558	7.55e-11
513	CAB39	1.34221	5.63e-23
514	CABIN1	1.29864	0.0361746
515	CACTIN	0.802897	8.93e-07
516	CACYBP	1.00248	3.83e-17
517	CALCA	1.82256	1.52e-12
518	CALCOCO2	2.74966	1.18e-42
519	CALM1	1.03658	5.31e-81
520	CALM2	0.78571	3.17e-41
521	CALML3	3.37305	4.69e-18
522	CALML4	2.2599	0.0111937
523	CALR	0.376253	5.04e-06
524	CAMK1D	2.3527	9.59e-41
525	CAMK2D	2.42906	5.42e-18
526	CAMK2G	2.10061	4.78e-22
527	CAMKK2	2.64824	1.57e-41
528	CAMSAP1	1.54862	3.44e-05
529	CAMSAP2	0.934477	1.98e-12
530	CAND1	0.655003	0.00625102
531	CAP1	1.22411	1.98e-33
532	CAPG	1.4263	1.29e-19
533	CAPN11	1.05521	0.000213702
534	CAPN14	5.38091	0.00461841
535	CAPN15	0.495059	0.000494745
536	CAPN7	1.91176	6.98e-10
537	CAPRIN1	0.714441	4.14e-20
538	CAPZA1	1.58169	1.54e-37
539	CAPZA2	1.03127	4.16e-20
540	CAPZB	1.02111	9.9e-30
541	CARD11	0.629578	8.02e-17
542	CARD19	2.07936	8.05e-26
543	CARD8	1.97563	1.15e-07
544	CARHSP1	0.813852	8.18e-15
545	CARMIL1	0.645621	1.21e-05
546	CARNMT1	1.04169	6.89e-15
547	CARS	1.7841	1.29e-21
548	CASC3	0.524172	0.00568336
549	CASD1	0.00767615	1.08e-06
550	CASP1	1.83915	0.0264389
551	CASP3	1.99802	1.24e-39
552	CASP6	0.800354	0.00984024
553	CASP7	5.75146	2.13e-06
554	CASP8	1.55645	2e-24
555	CASP8AP2	1.3804	3.4e-21
556	CASZ1	2.55778	3.99e-11
557	CATHB1	4.25653	4.05e-20
558	CBFB	1.59005	3.23e-22
559	CBL	1.75454	1.3e-37
560	CBLB	2.34987	3.48e-52
561	CBLL1	1.29583	0.00127392
562	CBR3	1.49274	0.0308598
563	CBX1	1.24644	5.79e-09
564	CBX3	1.1092	3.43e-20
565	CBX4	1.76978	3.19e-22
566	CBX5	1.63691	6.34e-13
567	CBX6	0.626994	2.03e-15
568	CBX7	1.65909	6.3e-21
569	CC2D1A	1.08616	1.49e-07
570	CCAR1	0.622089	6.36e-10
571	CCDC107	0.117042	0.00548808
572	CCDC12	1.10413	2.04e-11
573	CCDC137	1.52136	1.69e-08
574	CCDC167	2.40084	8.35e-17
575	CCDC171	1.99251	9.75e-11
576	CCDC173	3.47811	7.66e-103
577	CCDC186	0.900429	6.53e-16
578	CCDC25	0.335126	0.000195555
579	CCDC28A	0.265693	2.7e-07
580	CCDC32	0.737441	2.38e-07
581	CCDC43	0.940186	0.0174074
582	CCDC47	0.388275	0.000170865
583	CCDC6	0.169523	2.17e-06
584	CCDC61	0.681551	0.00731003
585	CCDC66	2.13634	6.33e-15
586	CCDC69	2.59497	5.05e-62
587	CCDC71L	0.447794	0.00737132
588	CCDC86	0.910064	4.22e-19
589	CCDC88A	2.11009	9.59e-30
590	CCDC88B	0.987291	1.25e-29
591	CCDC91	0.15108	0.00182468
592	CCDC93	0.29486	0.00795869
593	CCDC94	0.899564	0.00877274
594	CCL19	4.55087	0.0349564
595	CCL26	4.17086	3.06e-25
596	CCL5	4.72716	5.77e-23
597	CCM2	2.64681	2.99e-27
598	CCNA2	1.68621	2.66e-09
599	CCNB1	2.67903	2.45e-19
600	CCNC	1.0506	0.0496064
601	CCND1	1.42765	5.17e-41
602	CCND2	0.949719	6.21e-11
603	CCND3	2.68209	1.71e-91
604	CCNDBP1	1.45453	5.09e-15
605	CCNG1	0.224377	0.00688569
606	CCNG2	1.61307	7.38e-19
607	CCNH	1.37019	1.6e-05
608	CCNK	1.39654	4.28e-06
609	CCNL1	2.01335	8.95e-70
610	CCNL2	1.53914	1.6e-47
611	CCNT1	2.03545	2.23e-07
612	CCNY	1.98671	9.68e-58
613	CCNYL1	0.0583784	3.09e-10
614	CCPG1	1.25011	6.44e-06
615	CCR2	2.97045	1.57e-14
616	CCR5	2.41408	3.87e-22
617	CCR7	1.68547	3.3e-07
618	CCR8	3.46696	5.38e-55
619	CCS	0.408456	3.64e-21
620	CCSAP	2.26672	2.57e-15
621	CCSER2	0.702244	1.86e-13
622	CCT2	0.470325	1.26e-13
623	CCT3	0.861024	7.52e-22
624	CCT4	0.777702	9.18e-19
625	CCT5	0.930741	6.06e-33
626	CCT7	0.288943	5.87e-07
627	CCT8	0.349422	2.41e-09
628	CCZ1	0.360773	4.42e-08
629	CD164	0.464574	8.51e-05
630	CD164L2	5.09166	0.000125146
631	CD2	2.20344	1.82e-30
632	CD226	2.14754	5.64e-38
633	CD24	2.23023	4.95e-06
634	CD247	2.62503	6.24e-242
635	CD274	4.23528	1.78e-43
636	CD28	2.90587	5.75e-197
637	CD2AP	0.718103	1.69e-07
638	CD300LG	4.05687	4.08e-39
639	CD38	2.75941	3.86e-66
640	CD3D	3.07571	2.6e-263
641	CD3E	2.67011	1.26e-208
642	CD4	2.40806	1.39e-72
643	CD40LG	2.59301	4.92e-57
644	CD44	3.2503	9.51e-207
645	CD47	1.60298	7.94e-111
646	CD5	2.24829	1.08e-122
647	CD6	2.84648	2.24e-75
648	CD63	2.72427	5.04e-19
649	CD7	4.85026	1.44e-20
650	CD72	0.107319	2.94e-12
651	CD72L1	1.41403	0.0249297
652	CD74	1.66656	1.06e-13
653	CD81	1.64439	1.71e-20
654	CD82	1.73713	4.48e-90
655	CD83	2.56248	1.72e-48
656	CD8A	2.76742	1.03e-36
657	CD8BP	3.6106	3.29e-23
658	CD99	1.92691	8.4e-06
659	CDC14A	1.17768	5.42e-07
660	CDC14B	1.9242	0.000101088
661	CDC20	2.52026	5.29e-12
662	CDC26	0.500174	3.05e-15
663	CDC27	0.927409	3.17e-05
664	CDC2L1	1.58841	3.73e-52
665	CDC34	1.29516	3.19e-07
666	CDC37	1.18494	6.96e-10
667	CDC37L1	0.852137	2.85e-06
668	CDC40	0.903756	1.4e-05
669	CDC42	0.998839	4.98e-24
670	CDC42BPB	1.29407	0.0114113
671	CDC42SE1	0.776303	9.55e-14
672	CDC42SE2	2.48169	4.93e-60
673	CDC45	1.41064	0.0402351
674	CDC5L	1.10073	5.77e-26
675	CDC6	1.72515	1.22e-05
676	CDC73	1.7628	1.26e-19
677	CDCA3	2.41043	6.41e-21
678	CDCA4	2.25116	3.81e-29
679	CDCA7	1.50211	1.38e-06
680	CDCA7L	0.461521	3.84e-05
681	CDCP1	3.47133	0.000135291
682	CDH1	3.75334	8.97e-21
683	CDH3	2.31364	4.2e-10
684	CDIPT	1.93175	9.33e-05
685	CDK1	1.97874	2.32e-15
686	CDK12	0.0337111	2.06e-05
687	CDK13	0.926133	5.88e-23
688	CDK14	2.13702	2.06e-25
689	CDK17	2.29873	1.18e-109
690	CDK2	0.966733	0.0178167
691	CDK2AP2	1.21684	1.02e-16
692	CDK5	0.876052	1.52e-07
693	CDK5RAP2	1.72782	2.69e-34
694	CDK6	0.358	4.4e-15
695	CDKAL1	1.15091	4.46e-05
696	CDKN1A	3.30414	2.03e-36
697	CDKN1B	2.0381	1.58e-100
698	CDKN2AIP	1.18751	6.98e-06
699	CDS2	1.52467	4.7e-07
700	CDV3	1.28977	2.12e-64
701	CDYL	1.74897	4.17e-09
702	CDYL2	2.09952	2.84e-14
703	CEBPA	5.64848	5.99e-06
704	CEBPB	7.39183	2.42e-23
705	CEBPD	2.79404	2.11e-87
706	CEBPZ	1.96752	1.37e-41
707	CELF1	1.36829	0.00470614
708	CELF2	2.39894	9.29e-19
709	CELSR1	2.49385	1.7e-11
710	CENPA	2.00057	3.58e-17
711	CENPC	2.8138	7.8e-24
712	CENPE	2.18967	2.2e-20
713	CENPF	2.41614	7.1e-25
714	CENPH	2.33729	4.3e-17
715	CENPI	2.08339	1.2e-09
716	CENPK	2.27405	7.45e-13
717	CENPN	2.27128	9.66e-13
718	CENPW	1.36202	0.00119253
719	CENPX	1.30342	0.000100048
720	CEP120	1.45203	0.012327
721	CEP152	1.3903	0.000191295
722	CEP170	1.56875	1.05e-07
723	CEP290	0.916922	0.000784176
724	CEP350	0.540476	0.00793922
725	CEP55	2.84287	1.74e-16
726	CEP70	1.31912	0.0451696
727	CEP85L	2.63045	7.2e-140
728	CERS5	0.43383	0.000644092
729	CFAP20	1.56616	1.37e-14
730	CFAP97	0.32079	6.48e-07
731	CFDP1	0.578524	4.59e-14
732	CFLAR	1.8509	9.6e-37
733	CGAS	2.24141	6.27e-17
734	CGN	3.45991	4.03e-06
735	CHCHD1	0.195536	4.02e-12
736	CHCHD10	0.963762	6.31e-05
737	CHCHD2	0.594365	0.000275321
738	CHCHD3	0.0368925	9.17e-11
739	CHCHD4	0.134281	0.00477925
740	CHD1	1.71033	5.95e-25
741	CHD2	1.67397	1.44e-50
742	CHD4	1.67395	8.71e-56
743	CHD6	0.555274	4.74e-05
744	CHD7	2.94674	4.26e-34
745	CHD9	1.3431	2.76e-23
746	CHKA	1.3656	5.87e-07
747	CHM	1.563	2.33e-11
748	CHMP1A	2.50075	0.00606532
749	CHMP1B	0.659716	2.09e-06
750	CHMP2A	1.53044	2.02e-20
751	CHMP2B	0.533603	3.76e-07
752	CHMP3	0.41425	0.000495139
753	CHMP4B	1.63132	5.86e-58
754	CHMP5	1.10803	2.39e-09
755	CHMP6	0.437432	0.026855
756	CHMP7	0.387464	3.8e-05
757	CHORDC1	0.863079	3.63e-05
758	CHP1	2.3991	1.24e-06
759	CHPF2	0.0904154	0.00191759
760	CHST10	2.42359	2.71e-24
761	CHST13	1.66556	0.00184628
762	CHST15	0.793642	2.06e-06
763	CHST2	2.36754	6.79e-26
764	CHST6	0.608732	0.0407527
765	CHSY1	0.937757	7.82e-06
766	CHTF18	1.70482	7.6e-09
767	CHTF8	1.82121	0.000108481
768	CHTOP	0.936465	5.7e-18
769	CHURC1	0.10671	1.03e-13
770	CIAO1	1.74031	3.3e-22
771	CIAPIN1	1.10723	2.71e-08
772	CIB1	1.97046	4.16e-10
773	CISD1	0.697395	0.00796446
774	CISH	3.04525	5.53e-66
775	CIT	2.10294	5.41e-07
776	CITED2	0.404612	1.89e-12
777	CKAP2	1.67521	0.000514999
778	CKAP2L	2.10446	7.42e-12
779	CKAP5	1.17987	1.47e-07
780	CKB	3.2772	3.35e-09
781	CKS1B	2.26175	1.95e-35
782	CLASP2	1.3906	6.63e-15
783	CLCN3	0.763854	5.92e-06
784	CLDN1	1.79074	1.57e-21
785	CLDN3	7.00825	4.1e-38
786	CLEC16A	0.569265	0.0333664
787	CLEC5A	0.554605	0.0164976
788	CLGN	2.59756	1.06e-25
789	CLIC2	3.06081	5.01e-117
790	CLIC3	1.23791	0.0467987
791	CLINT1	0.3699	3.47e-14
792	CLIP1	0.114792	9.63e-16
793	CLIP4	1.48956	9.54e-05
794	CLK1	1.74187	1.1e-25
795	CLK2	1.52234	9.57e-07
796	CLK3	1.61927	1.78e-09
797	CLK4	0.851803	9.35e-10
798	CLNS1A	0.679119	0.0231892
799	CLOCK	0.306973	2.61e-12
800	CLP1	1.57981	0.00627007
801	CLPTM1L	0.266763	0.00971526
802	CLPX	0.171825	2.61e-09
803	CLSPN	1.6128	0.00017705
804	CLSTN3	1.55554	0.001652
805	CLTA	0.47946	2.72e-09
806	CLTB	0.880469	6.68e-10
807	CLU	2.90127	5.7e-40
808	CLUH	0.151239	5.81e-11
809	CMIP	1.69908	3.32e-77
810	CMPK2	5.32171	2.48e-60
811	CMTM3	1.10623	0.000827079
812	CMTM6	0.315745	0.0217565
813	CMTM7	2.56618	4.61e-41
814	CMTR1	2.79858	6.78e-58
815	CNBP	0.597725	1.37e-19
816	CNDP2	0.845569	0.00186846
817	CNN2	2.85687	2.67e-80
818	CNOT1	0.706045	1.15e-14
819	CNOT10	0.820295	0.0291197
820	CNOT11	0.456006	6.97e-07
821	CNOT2	1.36927	1.08e-12
822	CNOT4	1.37049	9.17e-14
823	CNOT6	0.826014	1.13e-09
824	CNOT6L	1.27304	6.39e-21
825	CNOT7	0.665934	1.77e-08
826	CNOT8	1.19527	0.00013607
827	CNOT9	0.778176	4.01e-10
828	CNP	2.45839	3.1e-45
829	CNPY2	0.250907	4.6e-08
830	CNPY3	0.300111	3.82e-11
831	CNTRL	1.99073	2.57e-58
832	COA3	0.683129	2.15e-19
833	COA7	1.14312	0.0204486
834	COBL	1.427	0.0114159
835	COG2	1.24107	0.00111573
836	COG5	1.00353	0.0180854
837	COIL	1.64653	5.76e-19
838	COL17A1	2.79948	2.29e-09
839	COL4A3BP	1.40734	1.14e-08
840	COL7A1	2.816	0.0227969
841	COMMD1	0.710337	1.65e-07
842	COMMD10	1.51271	7.16e-06
843	COMMD2	1.10294	8.71e-09
844	COMMD4	0.189667	1.72e-11
845	COMMD7	0.674217	0.00303485
846	COMMD8	1.74116	3.6e-20
847	COMT	0.587621	0.000431285
848	COPB1	0.384857	2e-13
849	COPB2	0.447429	1.08e-10
850	COPE	0.337114	2.16e-09
851	COPG1	0.360579	0.0034483
852	COPS2	0.651242	9.38e-06
853	COPS3	0.828593	0.00239715
854	COPS4	0.909697	1.07e-05
855	COPS5	0.159278	1.62e-05
856	COPS7A	0.225785	4.69e-09
857	COPS9	0.661193	1.04e-15
858	COQ2	1.76921	2.91e-07
859	COQ3	0.0915048	0.00144454
860	COQ4	0.0264358	2.93e-05
861	CORO1C	2.42642	1.12e-104
862	CORO2A	5.56254	3.72e-05
863	CORO7	1.67409	5.05e-34
864	COTL1	0.660345	1.59e-29
865	COX1	1.25318	2.16e-11
866	COX14	0.56479	3.84e-07
867	COX17	0.55356	1.22e-17
868	COX19	0.595102	2.69e-06
869	COX3	1.01098	6.27e-05
870	COX7C	1.06478	8.37e-41
871	COX8A	0.633821	0.000155744
872	CPD	0.541835	0.00998475
873	CPNE3	0.00946395	4.02e-09
874	CPSF6	1.46474	2.27e-38
875	CPSF7	1.36433	0.0192687
876	CRAMP1	1.96858	1.12e-17
877	CRBN	1.65723	0.00239453
878	CRCBL	2.6578	4.24e-31
879	CREB1	1.12557	3.76e-09
880	CREB3L4	1.91804	3.23e-05
881	CREBBP	0.969818	7.74e-22
882	CREBRF	1.60193	1.55e-23
883	CREM	4.07678	3.07e-167
884	CRIP1	2.45311	4.64e-145
885	CRIPT	0.119483	0.000349195
886	CRK	0.461029	3.2e-09
887	CRKL	1.55964	0.0021999
888	CRLF2	3.95087	4.65e-53
889	CRLF3	1.135	2.58e-10
890	CRNKL1	1.31538	3.15e-08
891	CRTC1	1.90821	1.01e-37
892	CRY1	0.916061	3.75e-21
893	CRYBG3	0.0842051	1.04e-21
894	CS	0.640959	0.000666849
895	CSDE1	0.516058	2.14e-13
896	CSF1R	2.82744	0.0178943
897	CSF2RA	6.96815	0.0167917
898	CSF3R	4.20768	1.89e-13
899	CSGALNACT2	2.01607	1.99e-11
900	CSK	2.10494	6.28e-75
901	CSNK1A1	0.816573	2.48e-24
902	CSNK1D	1.40797	1.79e-20
903	CSNK1E	1.71716	7.27e-13
904	CSNK1G2	1.12912	1.71e-19
905	CSNK2A1	1.12567	2.19e-15
906	CSNK2A2	1.92208	5.16e-55
907	CSRNP1	2.11322	9.89e-141
908	CST3	1.39611	8.57e-13
909	CST7	3.16075	1.24e-28
910	CSTF1	1.39451	2.38e-07
911	CSTF3	1.12346	2.55e-06
912	CTBP1	0.440995	8.46e-16
913	CTBPL	1.05414	8.91e-14
914	CTCF	1.39859	6.64e-15
915	CTDP1	1.66948	1.49e-39
916	CTDSP1	0.239646	1.7e-10
917	CTDSPL	0.0319635	1.27e-22
918	CTDSPL2	1.35603	0.000247855
919	CTLA4	4.10445	1.84e-154
920	CTNNB1	0.4394	7.86e-15
921	CTNND1	1.26072	0.00132736
922	CTPS1	2.93982	2.69e-13
923	CTSB	1.90911	0.0463179
924	CTSC	1.5975	2.18e-16
925	CTSH	1.6652	2.44e-38
926	CTSS	2.96596	4.09e-67
927	CTSZ	0.00840446	0.000119308
928	CTU2	1.47453	5.8e-05
929	CUL1	0.978282	1.33e-13
930	CUL2	0.125947	1.21e-06
931	CUL3	0.903479	8.78e-18
932	CUL4B	0.911004	1.5e-06
933	CUL5	1.0046	8.49e-08
934	CUTC	1.1779	4.15e-09
935	CUX1	2.47306	6.13e-22
936	CWC15	0.848672	2.47e-08
937	CWC22	1.72231	1.19e-18
938	CWC25	1.73572	6.36e-09
939	CWC27	1.51839	1.11e-08
940	CWF19L2	1.44011	9.22e-11
941	CX3CL1	3.49757	0.00798181
942	CXCL13L2	4.92872	0.000692042
943	CXCR4	2.94128	1.12e-160
944	CXCR7	0.0171563	0.0018854
945	CXorf21	1.80003	0.00122108
946	CXorf23	1.33606	3.14e-14
947	CXorf40B	0.896082	1.27e-07
948	CXorf57	2.0291	4.88e-37
949	CYB561A3	0.823084	4.8e-08
950	CYB561D2	1.4502	4.16e-36
951	CYBA	1.92939	9.74e-56
952	CYBB	1.25643	7.07e-12
953	CYBC1	1.43531	1.86e-07
954	CYFIP1	0.437999	5.29e-06
955	CYFIP2	1.62568	1.58e-19
956	CYGB	1.56653	7.38e-07
957	CYLD	1.06705	3.58e-05
958	CYP26B1	2.96676	8.46e-14
959	CYP2C18	2.98281	9.84e-13
960	CYP2C23a	0.178681	1.15e-15
961	CYP3A5	6.62588	4.15e-11
962	CYP4F11	6.41379	2.81e-10
963	CYSRT1	3.71265	2.33e-07
964	CYSTM1	2.53956	4.21e-09
965	CYTH1	2.13453	1.97e-16
966	CYTH4	2.61748	8.57e-13
967	CYTIP	3.44877	2.18e-160
968	CZH18ORF25	2.03083	2.97e-12
969	DALRD3	4.29749	1.24e-11
970	DAP	0.75274	2.72e-07
971	DAP3	0.269796	0.0335044
972	DAPK1	2.24895	2.12e-31
973	DAPP1	0.102505	2.13e-06
974	DARS	0.723904	3.72e-06
975	DAZAP1	1.35379	2.94e-43
976	DBF4	1.72105	7.84e-11
977	DBNL	1.42888	1.76e-16
978	DBR1	0.883538	3.01e-08
979	DCAF1	0.715846	0.00638308
980	DCAF13	0.504245	7.36e-05
981	DCAF5	1.62139	5.06e-06
982	DCAF6	1.1153	2.76e-11
983	DCK	2.38447	3.96e-16
984	DCK2	1.57126	2.02e-09
985	DCLRE1A	1.84162	8.57e-07
986	DCP2	2.30766	1.05e-40
987	DCTN1	0.225165	1.36e-08
988	DCTN3	1.33155	1.56e-16
989	DCTN6	0.245063	1.64e-09
990	DDA1	1.36051	1.19e-13
991	DDIT4	1.93361	1.44e-30
992	DDX1	0.483742	9.14e-05
993	DDX17	1.05878	3.61e-57
994	DDX18	0.971829	4.05e-05
995	DDX19	1.12963	3.74e-23
996	DDX20	1.54744	0.000199324
997	DDX21	1.85711	2.67e-14
998	DDX23	1.11061	8.59e-15
999	DDX24	1.46888	2.51e-17
1000	DDX27	1.38289	1.11e-16
1001	DDX3X	0.98273	9.8e-19
1002	DDX42	1.08854	7.29e-06
1003	DDX46	1.22145	2.66e-39
1004	DDX5	1.30106	1.4e-209
1005	DDX52	1.29596	6.71e-05
1006	DDX54	1.01293	8.25e-07
1007	DDX6	1.79385	2.61e-72
1008	DDX60	6.86871	4.92e-78
1009	DECR2	2.3412	0.0335934
1010	DEF6	2.72628	1.61e-120
1011	DEK	1.43156	7.71e-39
1012	DENND1B	1.56491	4.33e-40
1013	DENND2D	2.31111	1.56e-14
1014	DENND4A	1.36357	0.000162215
1015	DENND4C	1.03626	8.92e-06
1016	DENR	0.63982	1.79e-06
1017	DERL2	0.0203203	0.00132876
1018	DESI2	1.64236	5.76e-10
1019	DGCR14	1.64494	7.94e-05
1020	DGCR2	0.833799	0.000574927
1021	DGCR8	1.10929	0.00616981
1022	DGKD	1.91764	1.43e-43
1023	DGKE	1.57503	3.21e-05
1024	DGKQ	1.95417	1.51e-11
1025	DGKZ	1.91032	2.04e-40
1026	DGUOK	1.63029	2.08e-14
1027	DHDDS	0.164026	1.23e-06
1028	DHODH	1.67487	4.49e-11
1029	DHX15	1.26291	6.25e-18
1030	DHX29	1.66046	1.03e-29
1031	DHX30	0.482944	0.00304483
1032	DHX36	0.989208	3.06e-14
1033	DHX37	1.1255	9.36e-05
1034	DHX38	1.18924	2.12e-09
1035	DHX40	0.108759	0.00489334
1036	DHX57	0.352482	6.49e-05
1037	DHX58	2.62919	3.57e-23
1038	DIAPH2	1.13059	2.35e-44
1039	DICER1	0.400785	8.56e-15
1040	DIDO1	0.725425	5.46e-13
1041	DIEXF	1.71529	5.34e-09
1042	DIP2B	1.93825	1.2e-63
1043	DIS3L	1.21464	1.46e-06
1044	DISP3	2.34068	1.03e-08
1045	DKC1	1.71486	1.38e-33
1046	DLG1	2.30319	4.28e-07
1047	DLGAP5	2.24826	4.75e-12
1048	DLL1	3.03117	2.97e-05
1049	DMA	1.84209	1.02e-15
1050	DMB2	2.3318	2.83e-12
1051	DMRT2	5.4406	0.000418517
1052	DMTF1	1.26911	0.000602654
1053	DMXL1	1.39286	2.29e-13
1054	DMXL2	0.369506	0.00184868
1055	DNAJA1	1.65709	5.22e-75
1056	DNAJA2	0.929818	2.47e-15
1057	DNAJA4	0.993837	1.08e-32
1058	DNAJB12	0.0700585	8.18e-11
1059	DNAJB14	0.27207	6.32e-05
1060	DNAJB4	1.03022	1.18e-11
1061	DNAJB6	1.31501	3.54e-28
1062	DNAJC1	0.0170388	6.19e-07
1063	DNAJC13	1.68764	0.000110063
1064	DNAJC14	1.24225	2.67e-35
1065	DNAJC18	0.695664	2.88e-05
1066	DNAJC2	1.11517	1.11e-20
1067	DNAJC21	1.38533	5.79e-09
1068	DNAJC7	0.854911	7.57e-08
1069	DNAJC8	0.605065	6.79e-12
1070	DNAJC9	1.27083	5.4e-10
1071	DNLZ	0.403588	8.41e-08
1072	DNM1L	0.488171	1.44e-10
1073	DNMBP	1.29533	5.1e-05
1074	DNMT3A	3.11266	1.85e-44
1075	DNTTIP1	0.776096	0.00435156
1076	DNTTIP2	1.40376	1.46e-22
1077	DOCK10	2.5299	6.94e-96
1078	DOCK11	2.25171	1.42e-38
1079	DOCK2	2.47828	2.97e-138
1080	DOCK8	2.42799	5.18e-71
1081	DOCK9	1.72758	8.61e-14
1082	DOHH	0.391599	5.03e-08
1083	DOK1	1.85096	2.59e-13
1084	DOK2	2.16917	3.79e-15
1085	DOK5	1.95584	1.14e-14
1086	DOP1B	1.47177	9.45e-05
1087	DOT1L	0.48302	5.55e-10
1088	DPAGT1	0.0866638	0.00796563
1089	DPEP2	1.67691	2.6e-05
1090	DPH3P1	1.15298	1.47e-06
1091	DPH5	0.0979136	0.00253093
1092	DPY30	0.699818	0.000491793
1093	DPYSL2	1.39936	2.22e-06
1094	DR1	1.1379	0.00894815
1095	DRAM1	3.94785	0.00191328
1096	DRAM2	0.599965	9.22e-05
1097	DRG1	0.662136	0.0192925
1098	DSC1	4.46688	8.64e-16
1099	DSG2	3.51595	1.2e-14
1100	DSN1	1.40589	1.54e-10
1101	DSP	3.31009	5.1e-18
1102	DSTN	1.79601	3.17e-200
1103	DTD1	1.2008	2.59e-05
1104	DTNB	0.944974	0.0452624
1105	DTNBP1	0.649544	0.0417313
1106	DTWD1	0.0248769	0.000354249
1107	DTX2	3.85803	3.76e-07
1108	DTX3L	3.35154	1.21e-56
1109	DTYMK	1.32794	2.9e-07
1110	DUS3L	1.72293	0.000753422
1111	DUSP1	2.83988	0
1112	DUSP10	2.53234	1.56e-94
1113	DUSP11RC1I	0.0100699	0.0248718
1114	DUSP16	0.18015	5.48e-24
1115	DUSP22AL	3.30013	4.24e-26
1116	DUSP23	0.302998	3.91e-13
1117	DUSP5	2.34603	1.37e-84
1118	DUSP6	1.65838	1.53e-07
1119	DUSP7	0.489673	2.48e-19
1120	DUT	1.41615	4.43e-09
1121	DVL1	0.235949	0.00273007
1122	DYL1	2.10832	1.83e-41
1123	DYNC1H1	0.607197	2.47e-17
1124	DYNC1LI1	0.620034	5.56e-05
1125	DYNC1LI2	0.487652	2.26e-08
1126	DYNLT1	1.64928	9.5e-15
1127	DYRK1A	1.68851	2.13e-48
1128	E2F1	1.18719	2.64e-07
1129	E2F2	2.59025	2.21e-13
1130	E2F3	1.83508	0.00306868
1131	E2F4	1.27857	0.000415706
1132	E2F6	0.199714	1.06e-06
1133	EAPP	1.31284	0.000603321
1134	EBAG9	0.840971	1.86e-16
1135	EBNA1BP2	0.782285	1.38e-07
1136	ECD	0.105036	9.28e-05
1137	ECI1	0.50483	7.27e-05
1138	ECI2	0.172104	0.000472912
1139	ECM1	8.75836	2.53e-33
1140	ECPAS	0.122018	0.0365961
1141	EDC3	1.41689	2.72e-12
1142	EDEM1	0.583588	7.33e-06
1143	EDEM2	1.21649	0.000690559
1144	EDF1	0.659208	0.0292575
1145	EEA1	1.35265	1.26e-10
1146	EEF1A1	0.464529	5.46e-35
1147	EEF1B2	0.953438	6.18e-101
1148	EEF1D	1.19024	1.26e-108
1149	EEF1G	2.11465	2.24e-69
1150	EEF2	0.419157	7.82e-28
1151	EEF2K	0.188047	1.92e-07
1152	EEF2KMT	1.74193	1.76e-08
1153	EEPD1	2.98378	4.65e-16
1154	EFHD1	1.48325	3.36e-07
1155	EFHD2	2.97821	2.1e-30
1156	EFL1	0.578802	0.00017152
1157	EFR3A	0.795002	0.00068481
1158	EGLN1	0.149405	1.4e-15
1159	EGR1	2.86596	3.53e-31
1160	EGR3	2.65359	2.07e-29
1161	EHBP1L1	1.5814	1.21e-29
1162	EHD3	1.55543	1.06e-38
1163	EHD4	2.09599	2.48e-09
1164	EHF	5.38242	4.37e-09
1165	EHMT1	1.40526	1.49e-26
1166	EIF1	0.800655	2.67e-47
1167	EIF1AX	0.294958	4.26e-07
1168	EIF1B	0.776045	7.69e-08
1169	EIF2A	0.874384	6.46e-05
1170	EIF2AK1	1.66256	1.05e-07
1171	EIF2AK2	2.7651	3.83e-28
1172	EIF2AK3	1.29565	4e-10
1173	EIF2AK4	0.88909	0.00476405
1174	EIF2B1	0.514603	0.0405755
1175	EIF2B3	1.08037	0.0204989
1176	EIF2B4	0.481929	1.13e-07
1177	EIF2S1	0.452078	3.44e-05
1178	EIF2S2	0.74838	5.19e-21
1179	EIF2S3	0.27338	0.00264203
1180	EIF3A	0.900866	3.67e-35
1181	EIF3B	0.729664	5.23e-10
1182	EIF3D	1.28113	4.15e-30
1183	EIF3E	1.11505	6.97e-31
1184	EIF3F	0.730708	4.12e-15
1185	EIF3H	0.973665	2.45e-25
1186	EIF3I	0.775529	1.34e-10
1187	EIF3J	0.493269	1.21e-14
1188	EIF3K	0.545232	4e-19
1189	EIF3L	0.465825	5.51e-08
1190	EIF3M	1.04927	3.72e-29
1191	EIF4A2	1.21933	1.12e-116
1192	EIF4A3	1.11463	1.71e-10
1193	EIF4B	1.17754	5.31e-40
1194	EIF4E	0.882909	6.89e-08
1195	EIF4G1	0.38671	3.15e-09
1196	EIF4G2	0.598195	4.6e-25
1197	EIF4G3	0.860573	1.31e-21
1198	EIF5	1.32781	5.93e-97
1199	EIF5A2	0.840976	1.04e-52
1200	EIF5B	0.51041	1.19e-11
1201	EIF6	1.59484	0.000106241
1202	ELAC2	0.407474	0.000724225
1203	ELAVL1	0.413815	1.35e-07
1204	ELF1	2.2847	3.82e-98
1205	ELF2	1.53358	1.11e-10
1206	ELF3	2.96035	5.37e-33
1207	ELK3	2.11045	1.31e-45
1208	ELK4	1.50561	1.77e-32
1209	ELL	1.82791	3.1e-34
1210	ELMO1	2.31355	1.35e-66
1211	ELMO2	0.792748	0.000240187
1212	ELMOD2	0.102792	0.00017947
1213	ELMSAN1	1.31892	9.76e-10
1214	ELOVL5	0.0537599	3.17e-23
1215	EMC3	0.491469	7.96e-06
1216	EMC7	0.152945	0.00325037
1217	EMC8	0.978158	0.00078367
1218	EMG1	1.2919	0.00331072
1219	EML4	0.418453	2.21e-12
1220	EMP1	8.10381	1.99e-46
1221	EMSY	1.99966	6.94e-13
1222	ENC1	3.61781	5.5e-102
1223	ENDOV	2.66053	3.1e-10
1224	ENOX2	0.745601	0.00194211
1225	ENSA	0.57555	4.68e-11
1226	ENY2	0.549646	5.94e-06
1227	EP300	1.31966	1.32e-60
1228	EP400	1.17153	3.19e-08
1229	EPB41	1.85407	3.33e-43
1230	EPB41L2	0.641001	3.04e-09
1231	EPB41L3	7.1386	0.00489142
1232	EPB41L4A	3.58273	1.63e-05
1233	EPB41L4B	2.27776	3.34e-10
1234	EPC1	2.24374	7.44e-49
1235	EPC2	1.41436	2.04e-13
1236	EPCAM	3.87619	1.18e-41
1237	EPFIP1L	0.922038	5.08e-06
1238	EPN2	1.68237	3.08e-41
1239	EPN3	2.71301	0.00777542
1240	EPRS	0.456862	5.3e-18
1241	EPS15	0.0108786	5.16e-12
1242	EPS15L1	1.19711	0.0293947
1243	EPS8	0.946555	5.03e-06
1244	EPS8L2	0.827557	3.23e-06
1245	EPSTI1	4.61352	1.6e-156
1246	ERAP1	2.35501	4.33e-25
1247	ERBB3	3.44765	1.05e-11
1248	ERBIN	1.42916	1.47e-49
1249	ERC2	1.48449	8.29e-06
1250	ERCC6	1.37911	6.3e-09
1251	ERCC6L2	1.11199	0.00537114
1252	ERCC8	1.91745	1.21e-05
1253	ERG28	0.835908	1.5e-05
1254	ERGIC1	0.920597	9.37e-17
1255	ERH	1.07434	1.66e-38
1256	ERLIN2	0.0960439	8.94e-07
1257	ERMN	2.13923	9.8e-08
1258	ERMP1	1.63948	4.11e-05
1259	ERO1B	1.19517	4.27e-23
1260	ERRFI1	2.19454	5.15e-39
1261	ESCO1	1.74163	5.34e-20
1262	ESF1	1.05247	1.72e-07
1263	ESPL1	2.117	5.95e-14
1264	ESPN	4.84094	6.31e-07
1265	ESRP2	2.93447	2.79e-12
1266	ESYT1	1.44709	0.00190808
1267	ESYT2	0.83661	0.00818219
1268	ETF1	0.542338	0.00158236
1269	ETNK1	0.375274	1.14e-07
1270	ETS1	1.9035	1.86e-184
1271	ETS2	4.10896	6.5e-135
1272	ETV3	1.52805	7.09e-23
1273	ETV4	2.43445	3.48e-05
1274	ETV6	2.35211	9.17e-81
1275	EVI2A	2.40504	1.49e-103
1276	EVI2B	2.54902	2.09e-29
1277	EVL	2.04681	2.79e-73
1278	EWSR1	0.957021	7.25e-08
1279	EXFABP	9.73866	1.71e-19
1280	EXOC1	0.498059	0.00408254
1281	EXOC2	1.31432	0.000412879
1282	EXOC3	1.36604	3.26e-12
1283	EXOC3L1	0.289003	3.32e-09
1284	EXOC3L4	4.95043	0.00839624
1285	EXOC5	0.241944	0.000178336
1286	EXOC6	0.0847721	3.5e-11
1287	EXOC7	0.185227	2.14e-05
1288	EXOSC1	1.51251	1.15e-19
1289	EXOSC4	1.92435	2.47e-19
1290	EXOSC5	1.33948	0.000107609
1291	EXOSC6	1.32328	1.53e-16
1292	EXOSC9	1.19114	0.00253198
1293	EXPH5	3.05486	3.95e-05
1294	EXTL3	0.943647	8.08e-06
1295	EZH2	2.42947	8.56e-46
1296	EZR	2.72423	1.65e-10
1297	F13A1	7.56201	0.0214266
1298	F2R	1.68718	4.69e-07
1299	F2RL1	6.00997	3.52e-09
1300	F3	2.6727	4.25e-29
1301	F8A3	1.40922	5.35e-27
1302	FABP3	7.68444	2.32e-29
1303	FADD	0.892534	8e-07
1304	FAF1	0.314467	2.72e-07
1305	FAF2	0.12277	1.65e-12
1306	FAHD2A	0.338626	4.32e-05
1307	FAM102A	1.60531	2.82e-25
1308	FAM102B	3.27959	1.36e-20
1309	FAM104A	1.35671	7.77e-16
1310	FAM105A	1.419	3.01e-07
1311	FAM105B	1.71861	5.59e-07
1312	FAM107B	2.23358	3.37e-51
1313	FAM110C	3.18373	8.26e-05
1314	FAM114A2	0.848661	0.0115617
1315	FAM117A	1.76972	5.55e-18
1316	FAM117B	0.117505	3.1e-05
1317	FAM120C	0.25599	3.4e-15
1318	FAM126B	0.188094	2.53e-10
1319	FAM129A	2.55402	2.05e-28
1320	FAM129B	1.3905	0.000262279
1321	FAM133B	0.648151	0.000163554
1322	FAM13B	1.22772	1.29e-07
1323	FAM149B1	0.747375	2.42e-09
1324	FAM162BL	2.43646	1.11e-16
1325	FAM168B	0.505813	1.97e-08
1326	FAM172A	1.80202	4.33e-18
1327	FAM174A	2.23604	0.0307338
1328	FAM175A	1.45306	0.00119205
1329	FAM175B	0.509414	0.0361551
1330	FAM179B	0.319924	3.05e-19
1331	FAM188A	1.21505	0.004493
1332	FAM18B1	0.0187718	0.000684565
1333	FAM192A	0.43277	5.3e-07
1334	FAM193A	1.62123	1.29e-17
1335	FAM196B	3.39853	1.4e-18
1336	FAM199X	1.16552	0.0285593
1337	FAM204A	0.347997	1.37e-05
1338	FAM206A	0.549922	7.04e-06
1339	FAM207A	1.36517	1.25e-21
1340	FAM208A	1.97827	1.08e-43
1341	FAM208B	1.9123	2.43e-10
1342	FAM214A	0.843885	1.85e-12
1343	FAM21C	1.15516	0.00204068
1344	FAM222B	0.787176	0.000960606
1345	FAM32A	0.264813	1.06e-12
1346	FAM3D	6.21753	1.49e-07
1347	FAM43A	0.979308	0.0215612
1348	FAM46A	2.11954	1.29e-111
1349	FAM49A	2.83732	4.03e-97
1350	FAM49B	1.93371	1.7e-43
1351	FAM53A	2.35067	2.87e-49
1352	FAM53B	1.33469	5.17e-40
1353	FAM60A	2.28717	5.56e-41
1354	FAM63A	1.3981	0.00236655
1355	FAM63B	0.519177	9.63e-05
1356	FAM65B	1.69905	7.29e-60
1357	FAM76B	1.54852	0.00053631
1358	FAM84B	4.04199	0.00385661
1359	FAM98A	0.143866	0.00220821
1360	FAN1	1.20323	0.0174015
1361	FANCA	2.00955	0.010341
1362	FANCC	1.81998	0.000135583
1363	FANCG	1.49016	8.44e-05
1364	FAR1	1.23251	6.57e-05
1365	FAR2	1.99814	3.57e-13
1366	FARSA	0.376253	0.0361615
1367	FAS	3.67875	9.96e-45
1368	FAU	0.287612	3.29e-20
1369	FBRSL1	1.336	3.03e-71
1370	FBXL14	1.18237	0.000245006
1371	FBXL17	1.44615	5.98e-11
1372	FBXL2	0.219125	1.07e-10
1373	FBXL22	2.65571	7.41e-22
1374	FBXL5	0.795107	2.07e-13
1375	FBXO11	1.6676	1.96e-36
1376	FBXO22	1.42295	3.58e-13
1377	FBXO32	2.02093	1.26e-10
1378	FBXO33	1.98144	5.76e-20
1379	FBXO34	2.02942	7.37e-28
1380	FBXO38	0.710814	0.0428952
1381	FBXO39	1.84683	8.4e-11
1382	FBXO45	1.43777	3.57e-07
1383	FBXO48	1.88219	4.9e-05
1384	FBXO5	1.90126	1.01e-09
1385	FBXO9	0.759025	1.21e-06
1386	FBXW11	0.971266	8.31e-10
1387	FBXW2	1.19137	1.18e-10
1388	FBXW5	0.378529	0.0323271
1389	FBXW7	1.00567	1.46e-05
1390	FCER1G	3.26273	1.93e-19
1391	FCHO2	1.40777	1.3e-11
1392	FCHSD2	1.64636	5.81e-14
1393	FDFT1	0.960275	0.00390134
1394	FDPS	0.464401	4.76e-07
1395	FDX1	0.0284948	2.86e-06
1396	FECH	1.09411	0.00912545
1397	FEM1C	1.46744	2.63e-10
1398	FEN1	1.45964	4.79e-07
1399	FER	1.88833	2.23e-12
1400	FGD3	2.38757	2.14e-61
1401	FGFBP1	4.91788	3.11e-35
1402	FGFR1OP2	1.34434	9.56e-12
1403	FGGY	0.435035	1.86e-10
1404	FGL2	1.45524	2.52e-11
1405	FH	0.699939	1.02e-11
1406	FHIP1A	2.96114	0.000991126
1407	FHIP2A	0.408096	0.00112047
1408	FHOD1	2.3713	1.11e-48
1409	FIP1L1	1.41518	2.32e-09
1410	FKBP15	0.893879	0.000195383
1411	FKBP3	0.073614	9.46e-16
1412	FKBP4	0.687707	3.48e-11
1413	FKBP5	2.2014	3.33e-28
1414	FKBP8	0.306551	8.2e-07
1415	FLI1	2.78291	5.8e-95
1416	FLNB	2.51407	1.68e-12
1417	FLOT2	1.25018	1.3e-05
1418	FMNL1	2.26101	6.82e-118
1419	FMNL2	0.196876	4.85e-10
1420	FMR1	1.6145	1.9e-45
1421	FN1	10.0752	1.42e-112
1422	FNBP1	2.28642	1.72e-144
1423	FNBP1L	0.296007	0.0118719
1424	FNBP4	1.34908	1.13e-34
1425	FNDC3A	2.41302	3.48e-11
1426	FNIP1	1.0478	0.000643837
1427	FNTB	0.0298023	1.71e-07
1428	FOS	2.41418	0
1429	FOSL2	4.46478	1.11e-127
1430	FOXA1	5.07212	5.25e-17
1431	FOXE1	4.31797	1.86e-11
1432	FOXI1	2.15354	4.64e-11
1433	FOXJ3	1.24116	4.17e-06
1434	FOXK1	2.28849	2.29e-27
1435	FOXK2	2.15582	6.37e-59
1436	FOXM1	1.34023	0.000961285
1437	FOXN2	2.77069	5.63e-86
1438	FOXN3	1.44198	1.48e-25
1439	FOXO1	2.03354	5.8e-55
1440	FOXO4	1.25076	4.98e-09
1441	FOXP1	1.851	3.05e-144
1442	FOXP4	1.62775	1.31e-05
1443	FOXQ1	6.53022	1.24e-08
1444	FREM1	0.0315567	0.00619294
1445	FRMD8	1.03292	9.07e-26
1446	FRYL	1.95725	9.65e-64
1447	FTCD	5.63784	2.23e-37
1448	FTH1	2.04057	1.15e-13
1449	FTL	0.0203326	0.0425842
1450	FTSJ3	1.17019	1.28e-08
1451	FUBP1	1.2539	1.62e-47
1452	FUBP3	1.50346	1.72e-10
1453	FUK	0.228882	0.000226356
1454	FUNDC1	0.335818	1.55e-07
1455	FUNDC2	0.346632	3.58e-05
1456	FUS	1.72071	4.6e-63
1457	FUT7	1.97064	2.22e-12
1458	FXR1	1.00085	1.17e-18
1459	FXYD6	0.110828	6.35e-05
1460	FYB1	3.60139	9.1e-163
1461	FYCO1	1.15801	1.14e-17
1462	FYN	3.02257	1.1e-179
1463	FYTTD1	1.11379	2.16e-08
1464	FZR1	1.4717	1.22e-05
1465	G0S2	9.83179	1.91e-08
1466	G2E3	1.41268	2.77e-07
1467	G3BP1	1.28616	3.43e-22
1468	G3BP2	0.782636	1.5e-10
1469	GABARAPL1	1.13474	9.37e-05
1470	GABPA	1.05458	2.26e-05
1471	GABPB1	1.10131	0.00424581
1472	GABPB2	1.42846	0.0325431
1473	GADD45A	0.477745	7.9e-07
1474	GADD45B	3.44874	4.06e-54
1475	GADD45G	2.5787	2.64e-23
1476	GAK	2.0104	1.72e-44
1477	GALNT1	1.22007	4.21e-28
1478	GALNT2	0.919635	4.24e-05
1479	GALNT6	5.49018	3.71e-13
1480	GALNT7	2.26182	7.69e-31
1481	GALNT9	0.781089	0.00124113
1482	GALT	0.566328	3.67e-06
1483	GAPVD1	0.4746	2.31e-10
1484	GARRE1	0.630216	8.21e-08
1485	GARS	0.725462	0.000383745
1486	GAS1	2.23866	6.65e-15
1487	GATA2	1.93356	3.78e-17
1488	GATA3	2.12466	6.74e-71
1489	GATAD2A	0.448378	0.00386178
1490	GATD3AL1	0.963108	3.27e-18
1491	GBF1	0.474781	2.76e-05
1492	GBP	9.42035	1.05e-24
1493	GBP1	3.71012	4.74e-145
1494	GBP4L	6.58887	5.58e-268
1495	GCC2	1.21055	6.03e-18
1496	GCDH	1.06131	0.00437041
1497	GCFC2	1.06359	0.0213439
1498	GCH1	2.15109	3.9e-06
1499	GCN1	0.452497	0.0209887
1500	GCNT4	2.18393	5.86e-22
1501	GCOG8	1.36091	5.02e-06
1502	GDA	4.39167	8.85e-05
1503	GDAP1L1	0.360611	0.0161451
1504	GDF3	1.96054	1.2e-14
1505	GDPD2	4.78619	0.0152503
1506	GEMIN2	0.685705	0.00516311
1507	GEN1	1.88835	1.9e-06
1508	GET4	0.246171	0.038434
1509	GFI1	3.40266	5.78e-32
1510	GFOD1	2.29935	7.75e-42
1511	GFOD2	0.657978	0.0242175
1512	GFPT1	0.360609	0.0034162
1513	GGA1	2.29432	2.06e-07
1514	GGA2	2.77749	6e-25
1515	GGA3	0.66049	2.27e-09
1516	GGPS1	0.938497	0.0101933
1517	GHDC	1.72448	5.62e-11
1518	GID8	1.05821	4.36e-05
1519	GIF	2.35858	3.49e-10
1520	GIGYF2	1.02071	2.33e-11
1521	GIMAP1-GIMAP5	5.27622	3.39e-45
1522	GIMAP6	2.8863	2.01e-101
1523	GIMAP7L5	1.94	9.32e-08
1524	GIMAP8	1.62928	2.86e-35
1525	GINM1	0.505827	0.00221622
1526	GINS1	1.25947	0.000590134
1527	GINS2	2.8352	1.09e-56
1528	GINS3	1.56781	0.000910992
1529	GIT1	1.37349	0.0276561
1530	GIT2	1.882	8.17e-06
1531	GJB3	5.12597	6.83e-05
1532	GLCCI1	2.62057	1.33e-73
1533	GLIPR1L	2.23543	6.13e-56
1534	GLIPR2	2.56239	7.11e-39
1535	GLRX3	0.834454	2.71e-13
1536	GLS2	1.40382	3.47e-45
1537	GLTSCR1L	1.62922	2.68e-12
1538	GLTSCR2	1.37544	5.14e-26
1539	GMEB2	1.27312	0.00519121
1540	GMFB	1.25182	2.73e-13
1541	GMIP	2.27997	6.8e-20
1542	GMPPA	0.0595377	0.0413067
1543	GMPPB	0.409984	6.13e-05
1544	GNA13	2.73294	5.34e-149
1545	GNAI1	1.78484	2.7e-33
1546	GNAI2	2.33644	3.6e-113
1547	GNAI3	1.78779	1.02e-48
1548	GNAQ	0.0762023	2.74e-15
1549	GNAS	1.04594	1.02e-11
1550	GNB1	1.56601	1.11e-22
1551	GNB4	1.66994	4.83e-113
1552	GNE	4.26909	2.3e-54
1553	GNG11	7.11009	0.00803517
1554	GNG2	2.79542	1.71e-54
1555	GNG5	1.21998	1.4e-60
1556	GNG7	1.69212	4.07e-09
1557	GNL2	1.4275	2.53e-10
1558	GNL3	1.39359	1.08e-31
1559	GNLY	4.50829	1.3e-86
1560	GNPDA2	0.0429573	1.56e-10
1561	GNPNAT1	1.65618	4.95e-05
1562	GNS	1.06167	0.000223596
1563	GOLGA1	1.14867	6.08e-11
1564	GOLGA3	1.13892	0.000349014
1565	GOLGA4	0.63858	3.6e-17
1566	GOLGB1	0.253922	7.41e-06
1567	GOLIM4	0.151425	7.1e-09
1568	GOLM1	3.73048	9.64e-05
1569	GOLPH3	1.65309	5.98e-12
1570	GOLPH3L	6.18644	2.76e-24
1571	GON4L	0.717088	0.0176886
1572	GOPC	1.31161	4.19e-05
1573	GORAB	1.24622	0.0168596
1574	GORASP2	0.0532836	1.05e-06
1575	GPATCH11	0.835043	1.54e-05
1576	GPATCH2	1.28801	8.64e-07
1577	GPATCH2L	1.49412	0.0143526
1578	GPATCH4	1.6235	5.09e-34
1579	GPATCH8	0.555825	0.00011773
1580	GPBP1	2.10181	3.37e-24
1581	GPBP1L1	0.840342	4.52e-17
1582	GPC5	1.60012	1.63e-07
1583	GPCPD1	1.26898	1.53e-09
1584	GPD1L	1.64487	3.61e-08
1585	GPD2	2.27994	1.87e-06
1586	GPER1	3.03206	3.39e-88
1587	GPIHBP1	4.28694	7.12e-22
1588	GPN2	1.36032	0.000622383
1589	GPR132	3.29695	2.65e-100
1590	GPR137B	1.76736	0.000447695
1591	GPR146	0.0901233	0.0361345
1592	GPR171	2.87046	4.2e-24
1593	GPR174	3.65528	5.84e-60
1594	GPR18	2.22701	4.24e-22
1595	GPR183	2.8533	2.61e-116
1596	GPR35	6.44602	3.93e-92
1597	GPR65	2.36205	4.59e-112
1598	GPRC5A	2.11501	1.22e-05
1599	GPRIN3	2.30477	1.79e-27
1600	GPX1	1.674	5.55e-24
1601	GPX2	4.41711	5.08e-25
1602	GRAMD4	1.13929	0.000979073
1603	GRAP2	2.74715	7.06e-106
1604	GRAPL	2.2493	2.12e-83
1605	GRB10	3.21686	7.34e-06
1606	GRB2	1.01156	1.42e-20
1607	GRB7	4.1469	5.11e-06
1608	GRHL2	4.01477	5.3e-06
1609	GRIPAP1	1.06527	0.000254378
1610	GRK2	1.27701	2.5e-06
1611	GRK3	2.0821	9.84e-77
1612	GRK4	1.90933	1.05e-90
1613	GRN	1.06935	1.63e-08
1614	GSAP	1.77799	3.66e-05
1615	GSG2	2.46963	2.39e-11
1616	GSK3A	0.838897	1.57e-46
1617	GSL	6.76546	2.19e-11
1618	GSPT2	0.463994	1.96e-10
1619	GSTA3	3.12403	0.0417503
1620	GSTA4	4.31578	1.56e-14
1621	GSTM2	1.05276	7.43e-09
1622	GSTO2	1.91777	0.00263004
1623	GSTT1L	1.83628	3.9e-17
1624	GTDC1	1.88302	2.2e-08
1625	GTF2A2	1.23737	2.15e-13
1626	GTF2B	2.02735	4.61e-49
1627	GTF2F2	1.07431	0.00010216
1628	GTF2H1	1.11244	1.11e-05
1629	GTF2H3	1.33837	4.14e-05
1630	GTF2H5	0.264677	2.14e-05
1631	GTF3A	1.67406	1.26e-20
1632	GTF3C1	0.528225	0.00264595
1633	GTF3C2	0.272424	7.25e-06
1634	GTPBP4	1.41868	1.94e-11
1635	GVINP1	8.2552	2.48e-46
1636	GXYLT1	1.3451	0.00970287
1637	GYG1	1.3769	2.71e-10
1638	GZF1	1.55758	8.79e-08
1639	H1FX	2.25189	4.93e-85
1640	H2AFJ	2.42008	1.12e-39
1641	H2AFY	0.240148	1.11e-14
1642	H2AFZ	2.00442	1.27e-68
1643	H2AZ2	1.83851	2.06e-82
1644	H3F3B	2.03202	1.11e-292
1645	H3F3C	1.4132	9.93e-118
1646	HARS1	0.768938	0.00237585
1647	HAUS6	1.8499	1.73e-19
1648	HAX1	0.790923	4.24e-14
1649	HBA1	0.751321	5.66e-08
1650	HBAD	1.61172	2.52e-31
1651	HBBA	0.842933	3.49e-24
1652	HBP1	1.45969	1.01e-08
1653	HBS1L	1.34198	6.78e-24
1654	HCFC2	0.637314	1.34e-06
1655	HCLS1	2.02268	8.25e-70
1656	HDAC1	1.44054	2.12e-11
1657	HDAC11	0.101038	0.012569
1658	HDAC2	1.62633	1.64e-19
1659	HDAC4	1.551	2.82e-20
1660	HDAC7	2.45121	1.43e-75
1661	HDDC2	0.397987	2.8e-05
1662	HDGF	1.02464	6.2e-49
1663	HDGFRP3	2.38265	2.33e-42
1664	HEATR5B	1.21724	1.13e-07
1665	HECA	0.986562	3.41e-14
1666	HECTD1	0.777612	8.18e-20
1667	HELB	2.00811	1.88e-27
1668	HELLS	1.42334	3.21e-12
1669	HELZ	1.03142	2.32e-14
1670	HELZ2	3.67076	4.31e-57
1671	HERC1	0.982816	1.37e-11
1672	HERC4	0.973063	1.33e-08
1673	HERPUD1	1.52061	2.09e-29
1674	HERPUD2	0.107039	3.23e-08
1675	HES1	1.5758	2.85e-11
1676	HES4	1.81911	1.77e-34
1677	HEXIM1	0.972176	6.66e-54
1678	HGH1	0.605972	6.49e-06
1679	HGS	0.757191	2.62e-05
1680	HHEX	1.95445	1.65e-28
1681	HHLA2	1.10931	0.00704536
1682	HIC1	2.16978	5.82e-05
1683	HIF1A	3.14013	1.34e-186
1684	HIGD1C	0.290738	5.84e-12
1685	HIKESHI	0.530359	0.000116698
1686	HINT2	0.402073	1.96e-16
1687	HIP1R	0.918534	0.00929645
1688	HIPK1	1.22169	2.12e-20
1689	HIPK2	5.16975	8.89e-33
1690	HIPK3	0.57652	1.24e-25
1691	HIST1H101	3.63553	1.71e-63
1692	HIST1H103	3.6155	4e-71
1693	HIST1H110	2.05652	8.1e-17
1694	HIST1H111L	1.90613	2.62e-35
1695	HIST1H111R	2.44212	1.63e-19
1696	HIST1H2A4	4.31122	1.18e-18
1697	HIST1H2A4L2	2.62685	1.82e-13
1698	HIST1H2A4L3	1.86876	1.57e-27
1699	HIST1H2A4L4	2.18277	1.33e-31
1700	HIST1H2B5	3.29389	1.86e-34
1701	HIST1H2B7	2.13698	8.03e-23
1702	HIST1H2B7L4	2.85053	7.07e-16
1703	HIST1H2B8	2.22863	8.01e-17
1704	HIST1H46	1.67273	2.24e-29
1705	HIST1H4B	2.80594	7.11e-12
1706	HIST1H4D	1.13673	1.04e-32
1707	HIVEP1	1.39182	2.73e-19
1708	HIVEP2	2.72881	6.4e-168
1709	HIVEP3	3.16263	9.71e-134
1710	HJURP	1.98786	8.95e-09
1711	HK1	2.29834	1.86e-45
1712	HK2	3.19911	3.17e-57
1713	HLCS	1.63042	1.76e-16
1714	HM13	0.433519	0.00444873
1715	HMBOX1	0.879315	0.00250467
1716	HMBS	0.347759	0.00607963
1717	HMCES	1.08004	3.41e-08
1718	HMGA1	2.33617	4.41e-20
1719	HMGB1	1.30288	4.3e-88
1720	HMGB2	2.84026	1.53e-50
1721	HMGB3	0.969626	7.75e-17
1722	HMGCL	0.621458	0.0125585
1723	HMGCR	1.81781	1.71e-65
1724	HMGCS1	1.81219	1.73e-18
1725	HMGN1	0.746625	6.38e-13
1726	HMGN4	1.85342	7.54e-89
1727	HMGN5	1.22023	1.81e-31
1728	HMGXB4	1.10183	4.57e-06
1729	HMMR	2.00759	2.48e-10
1730	HN1	1.58617	1.53e-39
1731	HN1L	0.576381	0.000190078
1732	HNF4G	4.82216	0.000638671
1733	HNRNPA1	1.36198	3.58e-91
1734	HNRNPA2B1	1.05348	1.94e-90
1735	HNRNPA3	1.4198	2.11e-162
1736	HNRNPAB	1.3685	1.36e-87
1737	HNRNPC	1.39471	1.46e-31
1738	HNRNPD	0.770262	5.83e-07
1739	HNRNPDL	1.39085	7.07e-90
1740	HNRNPH1	1.3164	1.76e-124
1741	HNRNPH3	1.20889	7.75e-75
1742	HNRNPK	1.66914	5.56e-26
1743	HNRNPLL	2.61339	1.61e-58
1744	HNRNPM	1.16143	6.43e-33
1745	HNRNPR	1.25783	4.23e-44
1746	HNRNPU	1.5036	4.25e-78
1747	HNRNPUL1	1.32673	3.36e-08
1748	HNRNPUL2	1.35148	3.6e-81
1749	HOOK1	1.20731	1.24e-08
1750	HOOK3	1.472	3.16e-16
1751	HOPX	2.49738	5.46e-75
1752	HP1BP3	0.667824	0.00451469
1753	HPCAL1	2.73571	3.12e-85
1754	HPS3	0.288242	1.81e-12
1755	HPSE	2.587	4.06e-24
1756	HPX	0.735534	3.88e-06
1757	HRAS	2.05453	3.24e-09
1758	HRASLS	0.0481422	5.67e-09
1759	HS3ST1	3.12632	1.85e-17
1760	HS6ST1	0.0442721	0.00677321
1761	HS6ST2	1.28681	1.66e-05
1762	HSBP1	0.999149	2.35e-36
1763	HSCB	0.0701747	1.75e-07
1764	HSD17B7	1.52184	4.11e-05
1765	HSDL2	1.41583	0.0215751
1766	HSF3	1.52819	0.000645625
1767	HSP90AA1	1.36058	2.84e-281
1768	HSP90AB1	1.49052	3.44e-17
1769	HSPA2	1.09795	2.21e-74
1770	HSPA4	0.367537	1.14e-08
1771	HSPA4L	0.506825	6.43e-07
1772	HSPA5	0.277843	6.32e-12
1773	HSPA8	1.10242	3.59e-178
1774	HSPB1	0.645451	0.0019273
1775	HSPB8	4.0833	1.04e-15
1776	HSPB9	2.23442	2.31e-210
1777	HSPH1	1.05919	6.49e-15
1778	HTATIP2	2.46007	1.19e-20
1779	HTATSF1	1.6517	1.42e-15
1780	HTRA2	0.319005	6.06e-07
1781	HTT	0.938811	4.22e-07
1782	HVCN1	0.506873	0.00239172
1783	HYAL3	1.90556	1.04e-12
1784	HYPK	0.3212	7.14e-15
1785	IARS	0.668633	0.00131157
1786	IBTK	0.514097	3.23e-08
1787	ICE1	0.983606	2.8e-05
1788	ICK	0.813853	0.0156355
1789	ICOS	2.93205	2.21e-177
1790	ID1	1.16337	0.0182426
1791	ID2	2.35777	6.94e-110
1792	ID3	2.2602	1.77e-49
1793	IDE	0.020172	2.65e-09
1794	IDI2	1.57443	3.49e-14
1795	IER3	2.50568	1.84e-62
1796	IER3IP1	0.530057	1.81e-18
1797	IER5	2.65613	9.97e-194
1798	IFFO1	0.348198	0.000306823
1799	IFI27L2	4.91585	8.52e-167
1800	IFI30	1.83832	6.71e-84
1801	IFI35	2.49234	9.1e-96
1802	IFI6	6.51248	0
1803	IFIH1	5.02413	1.66e-74
1804	IFIT5	6.81774	0
1805	IFNAR1	2.24495	1.05e-28
1806	IFNAR2	1.22956	1.47e-06
1807	IFNG	4.46064	4.75e-26
1808	IFNGR1	2.3898	7.91e-65
1809	IFNGR2	0.996834	6.26e-07
1810	IFRD1	1.16638	1.44e-30
1811	IFT20	0.316307	6.59e-10
1812	IFT74	2.04477	2.16e-05
1813	IGBP1	1.1259	1.74e-15
1814	IGBP1L	2.04416	9.95e-24
1815	IGF1R	0.348721	2.74e-11
1816	IGF2BP2	1.82594	1.74e-15
1817	IGF2BP3	1.98879	5.15e-67
1818	IGFBP3	1.67238	5.9e-20
1819	IGLL1	4.3815	1.34e-21
1820	IGSF1	2.03659	0.0434988
1821	IK	0.547657	1.16e-13
1822	IKBKAP	1.69312	0.00534004
1823	IKBKE	5.04768	1.13e-41
1824	IKZF1	2.47738	3.22e-121
1825	IKZF2	2.10996	2.39e-19
1826	IKZF3	2.26607	8.22e-58
1827	IL10RA	3.06435	1.26e-73
1828	IL10RB	1.87144	1.58e-14
1829	IL12RB1	4.10006	2.56e-39
1830	IL12RB2	2.57313	7.51e-22
1831	IL13RA2	6.90058	1.83e-08
1832	IL16	2.61147	1.12e-102
1833	IL17RA	1.6851	6.13e-09
1834	IL18	3.19445	8.44e-43
1835	IL18BP	7.1934	9.99e-10
1836	IL18R1	2.96971	3.08e-51
1837	IL18RAP	3.38852	1.23e-20
1838	IL1B	4.20943	1.44e-16
1839	IL1R2	7.71032	7.62e-09
1840	IL1RAP	1.21626	1.42e-05
1841	IL1RN	2.22455	1.02e-26
1842	IL20RA	2.9813	3.43e-107
1843	IL21	5.03484	2.96e-23
1844	IL21R	3.0973	8.92e-29
1845	IL2RA	2.7693	7.94e-17
1846	IL2RB	3.7556	5.78e-50
1847	IL2RG	2.65343	1.53e-211
1848	IL4I1	6.10189	5.14e-09
1849	IL4R	2.2913	5.69e-16
1850	IL6R	1.76562	4.29e-10
1851	IL6ST	0.584061	3.12e-05
1852	IL7R	2.49609	3.19e-169
1853	IL8L2	7.80239	2.81e-10
1854	ILF2	1.01423	1.99e-25
1855	ILK	0.814187	1.2e-08
1856	IMP3	1.75359	4.82e-50
1857	IMP4	1.05941	1.27e-07
1858	IMPA1	0.114415	0.000353225
1859	IMPA2	2.48375	2.18e-34
1860	IMPDH2	0.605381	0.00019573
1861	INCENP	3.58066	8.27e-25
1862	ING1	1.71259	2.27e-16
1863	ING3	1.69895	7.19e-12
1864	ING5	0.24326	0.0294731
1865	INIP	0.188061	4.4e-06
1866	INO80B	0.442072	1.96e-07
1867	INO80D	1.12395	5.19e-09
1868	INPP4A	2.52233	8.62e-124
1869	INPP4B	1.20352	0.0023753
1870	INPP5A	0.0267291	1.22e-08
1871	INPP5B	1.51187	0.000358321
1872	INPP5D	2.81977	3.81e-79
1873	INPPL1	0.268942	8.08e-05
1874	INSR	1.72887	0.0187224
1875	INTS11	1.34118	0.0134881
1876	INTS13	0.686238	4.78e-09
1877	INTS5	0.673468	8.73e-38
1878	INTS6L	1.71261	7.96e-31
1879	IP6K1	1.14809	8.07e-07
1880	IP6K2	0.854847	2.39e-05
1881	IPCEF1	2.79012	9.45e-37
1882	IPO4	0.797373	1.4e-07
1883	IPO5	0.852093	1.6e-06
1884	IPO7	0.497025	4.77e-15
1885	IPPK	1.5255	0.00614777
1886	IQGAP2	1.26163	9.03e-38
1887	IQGAP3	1.10933	7.29e-18
1888	IRAG2	2.69147	4.19e-16
1889	IRAK2	1.24259	2.63e-11
1890	IREB2	0.856482	0.0194471
1891	IRF1	4.56808	2.52653e-293
1892	IRF2	2.14877	4.67e-40
1893	IRF2BP2	2.28559	1.29e-79
1894	IRF4	2.36318	1.17e-114
1895	IRF6	3.03564	1.19e-15
1896	IRF7	3.6099	3.25e-92
1897	IRF8	3.5783	2.29e-80
1898	IRF9	6.36469	1.28e-71
1899	IRS2	2.22532	0.000187202
1900	IRX3	4.22264	1.89e-12
1901	IRX5	3.37992	1.59e-06
1902	ISCA1	1.20291	3.36e-11
1903	ISCA2	0.525228	0.000599071
1904	ISL2	3.04701	1.01e-37
1905	IST1	0.138442	3.21e-08
1906	ISY1	1.08053	0.00664781
1907	ITCH	0.472626	3.68e-07
1908	ITGA4	1.73836	2.85e-136
1909	ITGAV	1.51762	1.45e-20
1910	ITGB1	0.866049	2.13e-23
1911	ITGB1BP1	0.622182	7.33e-06
1912	ITGB1BP3	1.08997	6.94e-85
1913	ITGB2	2.13198	5.49e-93
1914	ITGB4	2.94204	0.000189519
1915	ITK	2.39861	8.15e-53
1916	ITPK1	1.74632	5.59e-17
1917	ITPKA	1.11067	3.12e-10
1918	ITPKC	2.99022	2.05e-50
1919	ITPR2	0.186146	3.39e-11
1920	ITPR3	2.10612	3.96e-07
1921	ITPRIP	2.44619	7.46e-70
1922	ITPRIPL2	1.8621	2.6e-05
1923	ITSN1	1.13342	2.5e-10
1924	ITSN2	0.640812	5.02e-11
1925	IVNS1ABP	0.456297	6.72e-07
1926	IWS1	1.5601	5.7e-25
1927	JADE2	1.82123	1.17e-23
1928	JAK1	1.65951	1.5e-110
1929	JAK2	2.04921	1.36e-26
1930	JAK3	2.20908	4.07e-107
1931	JAKMIP1	3.30378	8.03e-31
1932	JARID2	2.62077	3.53e-145
1933	JMJD1C	0.886085	7.72e-25
1934	JMY	1.50844	3.78e-05
1935	JOSD1	1.48003	0.000466217
1936	JTB	0.793598	0.00547952
1937	JUN	2.29352	0
1938	JUND	3.0838	0
1939	JUP	1.11097	0.00451657
1940	KANSL1	1.57098	3.89e-23
1941	KANSL1L	0.901208	0.0091998
1942	KARS	0.47053	4.03e-13
1943	KAT2A	1.4974	1.31e-08
1944	KAT2B	0.301944	0.0309664
1945	KAT6A	1.08853	1.49e-20
1946	KAT6B	1.30635	1.96e-15
1947	KAT7	1.46692	2.12e-05
1948	KAT8	1.55332	5.65e-05
1949	KATNBL1	1.28698	0.00238955
1950	KAZN	1.58518	0.0125362
1951	KCMF1	2.11127	3.14e-29
1952	KCNAB2	2.16802	5.29e-17
1953	KCNH4	1.42268	1.04e-08
1954	KCNK7	2.23831	4.76e-34
1955	KCNQ5	2.19184	8.12e-21
1956	KCTD12B	3.27621	2.66e-62
1957	KCTD2	0.243191	0.00172661
1958	KCTD20	1.51327	7.89e-07
1959	KCTD5	0.502273	1.18e-09
1960	KDM1A	1.02202	0.00192373
1961	KDM1B	1.53247	7.84e-14
1962	KDM2A	1.56846	4.15e-10
1963	KDM2B	1.71771	2.43e-14
1964	KDM3A	0.416037	3.84e-11
1965	KDM3B	0.445099	3.34e-06
1966	KDM4A	0.481707	2.62e-09
1967	KDM4B	1.27363	1.13e-13
1968	KDM5B	0.598199	0.0328955
1969	KDM6A	0.912043	2.15e-10
1970	KDM7A	3.78886	3.76e-37
1971	KHDC4	1.1785	5.34e-07
1972	KHDRBS1	0.715805	0.0336483
1973	KIAA0040	0.405863	2.73e-07
1974	KIAA0232	1.86424	6.95e-19
1975	KIAA0319L	2.37089	2.85e-08
1976	KIAA0753	1.18748	6.61e-07
1977	KIAA0930	0.599827	0.000210344
1978	KIAA1109	0.795377	4.8e-10
1979	KIAA1143	1.83017	2.97e-10
1980	KIAA1468	0.817914	0.0126706
1981	KIAA1522	1.98723	5.87e-05
1982	KIAA1614	0.0997771	4.38e-06
1983	KIAA1671	0.639908	2.43e-11
1984	KIAA2026	1.21816	4.37e-12
1985	KICS2	1.39735	2.88e-08
1986	KIF11	2.02367	2.57e-20
1987	KIF13B	0.127753	4.67e-05
1988	KIF14	2.13293	5.96e-11
1989	KIF15	1.13415	5.44e-08
1990	KIF16B	0.209876	3.52e-29
1991	KIF18A	1.5322	5.92e-10
1992	KIF1B	0.80109	4.24e-08
1993	KIF1BP	3.53369	0
1994	KIF21B	1.52705	7.69e-27
1995	KIF23	0.310124	4.64e-08
1996	KIF2A	1.21364	1.38e-07
1997	KIF2C	1.54402	0.000314034
1998	KIF3A	1.34345	0.00101307
1999	KIF4B	1.8775	4.66e-13
[truncated: 2,901 more rows]
